# Supplementary material for: Transmembrane Transcription Regulators Are Widespread in Bacteria and Archaea
Source: Microbiol Spectr. 2023 May 8;11(3):e00266-23. doi: 10.1128/spectrum.00266-23 (PMC10269533; doi:10.1128/spectrum.00266-23)
Supplement: Supplemental file 1 — Supplemental material. Download spectrum.00266-23-s0001.xlsx, XLSX file, 0.8 MB [file spectrum.00266-23-s0001.xlsx]

## Sheet: TTRs_raw_data_bacteria_arachaea
Supplemental File 1: Raw abundance of Transmembrane Transcription Regulators (TTRs) within archaeal and bacterial genomes.
Genome Id	Num Of TTRs	Total number of Signal transduction proteins	Genome Size	GTDB_Taxonomy	Assembly_Level	Organism_Name	Num_of_proteins	NCBI_taxonomy
GCF_000734035.1	5	139	2316287	d__Archaea;p__Halobacteriota;c__Archaeoglobi;o__Archaeoglobales;f__Archaeoglobaceae;g__Archaeoglobus;s__Archaeoglobus fulgidus	Complete Genome	Archaeoglobus fulgidus DSM 8774	2565	d__Archaea;p__Euryarchaeota;c__Archaeoglobi;o__Archaeoglobales;f__Archaeoglobaceae;g__Archaeoglobus;s__Archaeoglobus fulgidus;x__Archaeoglobus fulgidus DSM 8774
GCF_000385565.1	4	104	2076931	d__Archaea;p__Halobacteriota;c__Archaeoglobi;o__Archaeoglobales;f__Archaeoglobaceae;g__Archaeoglobus_A;s__Archaeoglobus_A sulfaticallidus	Complete Genome	Archaeoglobus sulfaticallidus PM70-1	2210	d__Archaea;p__Euryarchaeota;c__Archaeoglobi;o__Archaeoglobales;f__Archaeoglobaceae;g__Archaeoglobus;s__Archaeoglobus sulfaticallidus;x__Archaeoglobus sulfaticallidus PM70-1
GCF_000025285.1	2	86	1563423	d__Archaea;p__Halobacteriota;c__Archaeoglobi;o__Archaeoglobales;f__Archaeoglobaceae;g__Archaeoglobus_B;s__Archaeoglobus_B profundus	Complete Genome	Archaeoglobus profundus DSM 5631	1805	d__Archaea;p__Euryarchaeota;c__Archaeoglobi;o__Archaeoglobales;f__Archaeoglobaceae;g__Archaeoglobus;s__Archaeoglobus profundus;x__Archaeoglobus profundus DSM 5631
GCF_000194625.1	4	101	1901943	d__Archaea;p__Halobacteriota;c__Archaeoglobi;o__Archaeoglobales;f__Archaeoglobaceae;g__Archaeoglobus_C;s__Archaeoglobus_C veneficus	Complete Genome	Archaeoglobus veneficus SNP6	2101	d__Archaea;p__Euryarchaeota;c__Archaeoglobi;o__Archaeoglobales;f__Archaeoglobaceae;g__Archaeoglobus;s__Archaeoglobus veneficus;x__Archaeoglobus veneficus SNP6
GCF_000025505.1	6	111	2196266	d__Archaea;p__Halobacteriota;c__Archaeoglobi;o__Archaeoglobales;f__Archaeoglobaceae;g__Ferroglobus;s__Ferroglobus placidus	Complete Genome	Ferroglobus placidus DSM 10642	2521	d__Archaea;p__Euryarchaeota;c__Archaeoglobi;o__Archaeoglobales;f__Archaeoglobaceae;g__Ferroglobus;s__Ferroglobus placidus;x__Ferroglobus placidus DSM 10642
GCF_000789255.1	3	94	1860815	d__Archaea;p__Halobacteriota;c__Archaeoglobi;o__Archaeoglobales;f__Archaeoglobaceae;g__Geoglobus;s__Geoglobus acetivorans	Complete Genome	Geoglobus acetivorans	2180	d__Archaea;p__Euryarchaeota;c__Archaeoglobi;o__Archaeoglobales;f__Archaeoglobaceae;g__Geoglobus;s__Geoglobus acetivorans
GCF_001006045.1	5	83	1770093	d__Archaea;p__Halobacteriota;c__Archaeoglobi;o__Archaeoglobales;f__Archaeoglobaceae;g__Geoglobus;s__Geoglobus ahangari	Complete Genome	Geoglobus ahangari	2007	d__Archaea;p__Euryarchaeota;c__Archaeoglobi;o__Archaeoglobales;f__Archaeoglobaceae;g__Geoglobus;s__Geoglobus ahangari
GCF_000710615.1	5	218	3926724	d__Archaea;p__Halobacteriota;c__Halobacteria;o__Halobacteriales;f__Haladaptataceae;g__Haladaptatus;s__Haladaptatus cibarius	Contig	Haladaptatus cibarius D43	3942	d__Archaea;p__Euryarchaeota;x__Stenosarchaea group;c__Halobacteria;o__Halobacteriales;f__Halobacteriaceae;g__Haladaptatus;s__Haladaptatus cibarius;x__Haladaptatus cibarius D43
GCF_900156425.1	4	238	4671707	d__Archaea;p__Halobacteriota;c__Halobacteria;o__Halobacteriales;f__Haladaptataceae;g__Haladaptatus;s__Haladaptatus litoreus	Scaffold	Haladaptatus litoreus	4748	d__Archaea;p__Euryarchaeota;x__Stenosarchaea group;c__Halobacteria;o__Halobacteriales;f__Halobacteriaceae;g__Haladaptatus;s__Haladaptatus litoreus
GCF_900142335.1	4	271	4283698	d__Archaea;p__Halobacteriota;c__Halobacteria;o__Halobacteriales;f__Haladaptataceae;g__Haladaptatus;s__Haladaptatus paucihalophilus	Contig	Haladaptatus paucihalophilus DX253	4231	d__Archaea;p__Euryarchaeota;x__Stenosarchaea group;c__Halobacteria;o__Halobacteriales;f__Halobacteriaceae;g__Haladaptatus;s__Haladaptatus paucihalophilus;x__Haladaptatus paucihalophilus DX253
GCF_004143485.2	5	219	3779259	d__Archaea;p__Halobacteriota;c__Halobacteria;o__Halobacteriales;f__Haladaptataceae;g__Halorussus;s__Halorussus amylolyticus	Scaffold	Halorussus amylolyticus	none	d__Archaea;p__Euryarchaeota;x__Stenosarchaea group;c__Halobacteria;o__Halobacteriales;f__Halobacteriaceae;g__Halorussus;s__Halorussus amylolyticus
GCF_003382685.1	3	194	3838315	d__Archaea;p__Halobacteriota;c__Halobacteria;o__Halobacteriales;f__Haladaptataceae;g__Halorussus;s__Halorussus litoreus	Scaffold	Halorussus litoreus	none	d__Archaea;p__Euryarchaeota;x__Stenosarchaea group;c__Halobacteria;o__Halobacteriales;f__Halobacteriaceae;g__Halorussus;s__Halorussus litoreus
GCF_003369835.1	4	260	4372177	d__Archaea;p__Halobacteriota;c__Halobacteria;o__Halobacteriales;f__Haladaptataceae;g__Halorussus;s__Halorussus rarus	Contig	Halorussus rarus	none	d__Archaea;p__Euryarchaeota;x__Stenosarchaea group;c__Halobacteria;o__Halobacteriales;f__Halobacteriaceae;g__Halorussus;s__Halorussus rarus
GCF_004765785.1	3	213	4318307	d__Archaea;p__Halobacteriota;c__Halobacteria;o__Halobacteriales;f__Haladaptataceae;g__Halorussus;s__Halorussus ruber	Scaffold	Halorussus ruber	none	d__Archaea;p__Euryarchaeota;x__Stenosarchaea group;c__Halobacteria;o__Halobacteriales;f__Halobacteriaceae;g__Halorussus;s__Halorussus ruber
GCF_004765815.2	4	264	4753237	d__Archaea;p__Halobacteriota;c__Halobacteria;o__Halobacteriales;f__Haladaptataceae;g__Halorussus;s__Halorussus salinus	Scaffold	Halorussus salinus	none	d__Archaea;p__Euryarchaeota;x__Stenosarchaea group;c__Halobacteria;o__Halobacteriales;f__Halobacteriaceae;g__Halorussus;s__Halorussus salinus
GCF_000196895.1	2	216	3698650	d__Archaea;p__Halobacteriota;c__Halobacteria;o__Halobacteriales;f__Halalkalicoccaceae;g__Halalkalicoccus;s__Halalkalicoccus jeotgali	Complete Genome	Halalkalicoccus jeotgali B3	3757	d__Archaea;p__Euryarchaeota;x__Stenosarchaea group;c__Halobacteria;o__Halobacteriales;f__Halobacteriaceae;g__Halalkalicoccus;s__Halalkalicoccus jeotgali;x__Halalkalicoccus jeotgali B3
GCF_001593955.1	3	244	3980410	d__Archaea;p__Halobacteriota;c__Halobacteria;o__Halobacteriales;f__Halalkalicoccaceae;g__Halalkalicoccus;s__Halalkalicoccus paucihalophilus	Contig	Halalkalicoccus paucihalophilus	3999	d__Archaea;p__Euryarchaeota;x__Stenosarchaea group;c__Halobacteria;o__Halobacteriales;f__Halobacteriaceae;g__Halalkalicoccus;s__Halalkalicoccus paucihalophilus
GCF_003697815.1	3	185	3610033	d__Archaea;p__Halobacteriota;c__Halobacteria;o__Halobacteriales;f__Halalkalicoccaceae;g__Halalkalicoccus;s__Halalkalicoccus subterraneus	Scaffold	Halalkalicoccus subterraneus	none	d__Archaea;p__Euryarchaeota;x__Stenosarchaea group;c__Halobacteria;o__Halobacteriales;f__Halobacteriaceae;g__Halalkalicoccus;s__Halalkalicoccus subterraneus
GCF_004799665.1	5	251	3452056	d__Archaea;p__Halobacteriota;c__Halobacteria;o__Halobacteriales;f__Haloarculaceae;g__Halapricum;s__Halapricum salinum	Complete Genome	Halapricum salinum	none	d__Archaea;p__Euryarchaeota;x__Stenosarchaea group;c__Halobacteria;o__Halobacteriales;f__Haloarculaceae;g__Halapricum;s__Halapricum salinum
GCF_000336615.1	5	293	4225424	d__Archaea;p__Halobacteriota;c__Halobacteria;o__Halobacteriales;f__Haloarculaceae;g__Haloarcula;s__Haloarcula amylolytica	Contig	Haloarcula amylolytica JCM 13557	4134	d__Archaea;p__Euryarchaeota;x__Stenosarchaea group;c__Halobacteria;o__Halobacteriales;f__Haloarculaceae;g__Haloarcula;s__Haloarcula amylolytica;x__Haloarcula amylolytica JCM 13557
GCF_000223905.1	5	281	3890005	d__Archaea;p__Halobacteriota;c__Halobacteria;o__Halobacteriales;f__Haloarculaceae;g__Haloarcula;s__Haloarcula hispanica	Complete Genome	Haloarcula hispanica ATCC 33960	3787	d__Archaea;p__Euryarchaeota;x__Stenosarchaea group;c__Halobacteria;o__Halobacteriales;f__Haloarculaceae;g__Haloarcula;s__Haloarcula hispanica;x__Haloarcula hispanica ATCC 33960
GCF_000336635.1	5	302	4280359	d__Archaea;p__Halobacteriota;c__Halobacteria;o__Halobacteriales;f__Haloarculaceae;g__Haloarcula;s__Haloarcula japonica	Contig	Haloarcula japonica DSM 6131	4217	d__Archaea;p__Euryarchaeota;x__Stenosarchaea group;c__Halobacteria;o__Halobacteriales;f__Haloarculaceae;g__Haloarcula;s__Haloarcula japonica;x__Haloarcula japonica DSM 6131
GCF_000337755.1	4	336	4404932	d__Archaea;p__Halobacteriota;c__Halobacteria;o__Halobacteriales;f__Haloarculaceae;g__Haloarcula;s__Haloarcula marismortui	Contig	Haloarcula californiae ATCC 33799	4361	d__Archaea;p__Euryarchaeota;x__Stenosarchaea group;c__Halobacteria;o__Halobacteriales;f__Haloarculaceae;g__Haloarcula;s__Haloarcula californiae;x__Haloarcula californiae ATCC 33799
GCF_000011085.1	5	333	4274642	d__Archaea;p__Halobacteriota;c__Halobacteria;o__Halobacteriales;f__Haloarculaceae;g__Haloarcula;s__Haloarcula marismortui	Complete Genome	Haloarcula marismortui ATCC 43049	4238	d__Archaea;p__Euryarchaeota;x__Stenosarchaea group;c__Halobacteria;o__Halobacteriales;f__Haloarculaceae;g__Haloarcula;s__Haloarcula marismortui;x__Haloarcula marismortui ATCC 43049
GCF_003634715.1	5	314	4459149	d__Archaea;p__Halobacteriota;c__Halobacteria;o__Halobacteriales;f__Haloarculaceae;g__Haloarcula;s__Haloarcula marismortui	Contig	Haloarcula quadrata	none	d__Archaea;p__Euryarchaeota;x__Stenosarchaea group;c__Halobacteria;o__Halobacteriales;f__Haloarculaceae;g__Haloarcula;s__Haloarcula quadrata
GCF_003992425.1	5	298	4111827	d__Archaea;p__Halobacteriota;c__Halobacteria;o__Halobacteriales;f__Haloarculaceae;g__Haloarcula;s__Haloarcula marismortui	Contig	Haloarcula salaria	none	d__Archaea;p__Euryarchaeota;x__Stenosarchaea group;c__Halobacteria;o__Halobacteriales;f__Haloarculaceae;g__Haloarcula;s__Haloarcula salaria
GCF_000337275.1	4	341	4405164	d__Archaea;p__Halobacteriota;c__Halobacteria;o__Halobacteriales;f__Haloarculaceae;g__Haloarcula;s__Haloarcula marismortui	Contig	Haloarcula sinaiiensis ATCC 33800	4321	d__Archaea;p__Euryarchaeota;x__Stenosarchaea group;c__Halobacteria;o__Halobacteriales;f__Haloarculaceae;g__Haloarcula;s__Haloarcula sinaiiensis;x__Haloarcula sinaiiensis ATCC 33800
GCF_012726155.1	6	288	3928990	d__Archaea;p__Halobacteriota;c__Halobacteria;o__Halobacteriales;f__Haloarculaceae;g__Haloarcula;s__Haloarcula rubripromontorii	Scaffold	Haloarcula rubripromontorii	none	d__Archaea;p__Euryarchaeota;x__Stenosarchaea group;c__Halobacteria;o__Halobacteriales;f__Haloarculaceae;g__Haloarcula;s__Haloarcula rubripromontorii
GCF_010119195.1	3	286	3788104	d__Archaea;p__Halobacteriota;c__Halobacteria;o__Halobacteriales;f__Haloarculaceae;g__Haloarcula;s__Haloarcula salina	Scaffold	Halomicroarcula salina	none	d__Archaea;p__Euryarchaeota;x__Stenosarchaea group;c__Halobacteria;o__Halobacteriales;f__Haloarculaceae;g__Halomicroarcula;s__Halomicroarcula salina
GCF_002844335.1	5	265	3721706	d__Archaea;p__Halobacteriota;c__Halobacteria;o__Halobacteriales;f__Haloarculaceae;g__Haloarcula;s__Haloarcula taiwanensis	Complete Genome	Haloarcula taiwanensis	3675	d__Archaea;p__Euryarchaeota;x__Stenosarchaea group;c__Halobacteria;o__Halobacteriales;f__Haloarculaceae;g__Haloarcula;s__Haloarcula taiwanensis
GCF_900106715.1	3	279	3896637	d__Archaea;p__Halobacteriota;c__Halobacteria;o__Halobacteriales;f__Haloarculaceae;g__Haloarcula;s__Haloarcula vallismortis	Scaffold	Haloarcula vallismortis	3848	d__Archaea;p__Euryarchaeota;x__Stenosarchaea group;c__Halobacteria;o__Halobacteriales;f__Haloarculaceae;g__Haloarcula;s__Haloarcula vallismortis
GCF_010119205.1	4	276	3906684	d__Archaea;p__Halobacteriota;c__Halobacteria;o__Halobacteriales;f__Haloarculaceae;g__Halomicroarcula;s__Halomicroarcula limicola	Contig	Halomicroarcula limicola	none	d__Archaea;p__Euryarchaeota;x__Stenosarchaea group;c__Halobacteria;o__Halobacteriales;f__Haloarculaceae;g__Halomicroarcula;s__Halomicroarcula limicola
GCF_000379085.1	6	248	3607771	d__Archaea;p__Halobacteriota;c__Halobacteria;o__Halobacteriales;f__Haloarculaceae;g__Halomicrobium;s__Halomicrobium katesii	Scaffold	Halomicrobium katesii DSM 19301	3543	d__Archaea;p__Euryarchaeota;x__Stenosarchaea group;c__Halobacteria;o__Halobacteriales;f__Haloarculaceae;g__Halomicrobium;s__Halomicrobium katesii;x__Halomicrobium katesii DSM 19301
GCF_000023965.1	5	234	3332349	d__Archaea;p__Halobacteriota;c__Halobacteria;o__Halobacteriales;f__Haloarculaceae;g__Halomicrobium;s__Halomicrobium mukohataei	Complete Genome	Halomicrobium mukohataei DSM 12286	3284	d__Archaea;p__Euryarchaeota;x__Stenosarchaea group;c__Halobacteria;o__Halobacteriales;f__Haloarculaceae;g__Halomicrobium;s__Halomicrobium mukohataei;x__Halomicrobium mukohataei DSM 12286
GCF_900114435.1	4	255	4250330	d__Archaea;p__Halobacteriota;c__Halobacteria;o__Halobacteriales;f__Haloarculaceae;g__Halomicrobium;s__Halomicrobium zhouii	Scaffold	Halomicrobium zhouii	4003	d__Archaea;p__Euryarchaeota;x__Stenosarchaea group;c__Halobacteria;o__Halobacteriales;f__Haloarculaceae;g__Halomicrobium;s__Halomicrobium zhouii
GCF_900880625.1	6	232	3362504	d__Archaea;p__Halobacteriota;c__Halobacteria;o__Halobacteriales;f__Haloarculaceae;g__Halorhabdus;s__Halorhabdus rudnickae	Contig	Halorhabdus rudnickae	none	d__Archaea;p__Euryarchaeota;x__Stenosarchaea group;c__Halobacteria;o__Halobacteriales;f__Haloarculaceae;g__Halorhabdus;s__Halorhabdus rudnickae
GCF_000470655.1	5	188	3146160	d__Archaea;p__Halobacteriota;c__Halobacteria;o__Halobacteriales;f__Haloarculaceae;g__Halorhabdus;s__Halorhabdus tiamatea	Complete Genome	Halorhabdus tiamatea SARL4B	3073	d__Archaea;p__Euryarchaeota;x__Stenosarchaea group;c__Halobacteria;o__Halobacteriales;f__Haloarculaceae;g__Halorhabdus;s__Halorhabdus tiamatea;x__Halorhabdus tiamatea SARL4B
GCF_000023945.1	2	221	3116795	d__Archaea;p__Halobacteriota;c__Halobacteria;o__Halobacteriales;f__Haloarculaceae;g__Halorhabdus;s__Halorhabdus utahensis	Complete Genome	Halorhabdus utahensis DSM 12940	2947	d__Archaea;p__Euryarchaeota;x__Stenosarchaea group;c__Halobacteria;o__Halobacteriales;f__Haloarculaceae;g__Halorhabdus;s__Halorhabdus utahensis;x__Halorhabdus utahensis DSM 12940
GCF_900110215.1	8	355	4869758	d__Archaea;p__Halobacteriota;c__Halobacteria;o__Halobacteriales;f__Haloarculaceae;g__Halorientalis;s__Halorientalis persicus	Scaffold	Halorientalis persicus	4911	d__Archaea;p__Euryarchaeota;x__Stenosarchaea group;c__Halobacteria;o__Halobacteriales;f__Haloarculaceae;g__Halorientalis;s__Halorientalis persicus
GCF_900102305.1	4	296	4032197	d__Archaea;p__Halobacteriota;c__Halobacteria;o__Halobacteriales;f__Haloarculaceae;g__Halorientalis;s__Halorientalis regularis	Scaffold	Halorientalis regularis	4053	d__Archaea;p__Euryarchaeota;x__Stenosarchaea group;c__Halobacteria;o__Halobacteriales;f__Haloarculaceae;g__Halorientalis;s__Halorientalis regularis
GCF_000337455.1	6	284	4694889	d__Archaea;p__Halobacteriota;c__Halobacteria;o__Halobacteriales;f__Haloarculaceae;g__Halosimplex;s__Halosimplex carlsbadense	Contig	Halosimplex carlsbadense 2-9-1	4407	d__Archaea;p__Euryarchaeota;x__Stenosarchaea group;c__Halobacteria;o__Halobacteriales;f__Haloarculaceae;g__Halosimplex;s__Halosimplex carlsbadense;x__Halosimplex carlsbadense 2-9-1
GCF_013415905.1	9	301	5199031	d__Archaea;p__Halobacteriota;c__Halobacteria;o__Halobacteriales;f__Haloarculaceae;g__Halosimplex;s__Halosimplex pelagicum	Complete Genome	Halosimplex pelagicum	none	d__Archaea;p__Euryarchaeota;x__Stenosarchaea group;c__Halobacteria;o__Halobacteriales;f__Haloarculaceae;g__Halosimplex;s__Halosimplex pelagicum
GCF_013415885.1	5	295	4480147	d__Archaea;p__Halobacteriota;c__Halobacteria;o__Halobacteriales;f__Haloarculaceae;g__Halosimplex;s__Halosimplex rubrum	Complete Genome	Halosimplex rubrum	none	d__Archaea;p__Euryarchaeota;x__Stenosarchaea group;c__Halobacteria;o__Halobacteriales;f__Haloarculaceae;g__Halosimplex;s__Halosimplex rubrum
GCF_900100385.1	4	266	3287116	d__Archaea;p__Halobacteriota;c__Halobacteria;o__Halobacteriales;f__Haloarculaceae;g__Halovenus;s__Halovenus aranensis	Scaffold	Halovenus aranensis	3253	d__Archaea;p__Euryarchaeota;x__Stenosarchaea group;c__Halobacteria;o__Halobacteriales;f__Halobacteriaceae;g__Halovenus;s__Halovenus aranensis
GCF_013391635.1	7	197	3377131	d__Archaea;p__Halobacteriota;c__Halobacteria;o__Halobacteriales;f__Haloarculaceae;g__Natronomonas;s__Natronomonas gomsonensis	Contig	Natronomonas gomsonensis	none	d__Archaea;p__Euryarchaeota;x__Stenosarchaea group;c__Halobacteria;o__Halobacteriales;f__Haloarculaceae;g__Natronomonas;s__Natronomonas gomsonensis
GCF_000591055.1	1	195	2912573	d__Archaea;p__Halobacteriota;c__Halobacteria;o__Halobacteriales;f__Haloarculaceae;g__Natronomonas;s__Natronomonas moolapensis	Complete Genome	Natronomonas moolapensis 8.8.11	2826	d__Archaea;p__Euryarchaeota;x__Stenosarchaea group;c__Halobacteria;o__Halobacteriales;f__Haloarculaceae;g__Natronomonas;s__Natronomonas moolapensis;x__Natronomonas moolapensis 8.8.11
GCF_000026045.1	4	200	2749696	d__Archaea;p__Halobacteriota;c__Halobacteria;o__Halobacteriales;f__Haloarculaceae;g__Natronomonas;s__Natronomonas pharaonis	Complete Genome	Natronomonas pharaonis DSM 2160	2768	d__Archaea;p__Euryarchaeota;x__Stenosarchaea group;c__Halobacteria;o__Halobacteriales;f__Haloarculaceae;g__Natronomonas;s__Natronomonas pharaonis;x__Natronomonas pharaonis DSM 2160
GCF_009789175.1	6	291	3732358	d__Archaea;p__Halobacteriota;c__Halobacteria;o__Halobacteriales;f__Haloarculaceae;g__Salinibaculum;s__Salinibaculum litoreum	Complete Genome	Salinibaculum litoreum	none	d__Archaea;p__Euryarchaeota;x__Stenosarchaea group;c__Halobacteria;o__Halobacteriales;x__Halobacteriales incertae sedis;g__Salinibaculum;s__Salinibaculum litoreum
GCF_009831455.1	5	188	3369022	d__Archaea;p__Halobacteriota;c__Halobacteria;o__Halobacteriales;f__Haloarculaceae;g__Salinirussus;s__Salinirussus salinus	Contig	Salinirussus salinus	none	d__Archaea;p__Euryarchaeota;x__Stenosarchaea group;c__Halobacteria;o__Halobacteriales;f__Halobacteriaceae;g__Salinirussus;s__Salinirussus salinus
GCF_001011115.1	2	147	2209738	d__Archaea;p__Halobacteriota;c__Halobacteria;o__Halobacteriales;f__Halobacteriaceae;g__Halanaeroarchaeum;s__Halanaeroarchaeum sulfurireducens	Complete Genome	Halanaeroarchaeum sulfurireducens	2188	d__Archaea;p__Euryarchaeota;x__Stenosarchaea group;c__Halobacteria;o__Halobacteriales;f__Halobacteriaceae;g__Halanaeroarchaeum;s__Halanaeroarchaeum sulfurireducens
GCF_000474235.1	1	128	2628974	d__Archaea;p__Halobacteriota;c__Halobacteria;o__Halobacteriales;f__Halobacteriaceae;g__Halarchaeum;s__Halarchaeum acidiphilum	Contig	Halarchaeum acidiphilum MH1-52-1	2687	d__Archaea;p__Euryarchaeota;x__Stenosarchaea group;c__Halobacteria;o__Halobacteriales;f__Halobacteriaceae;g__Halarchaeum;s__Halarchaeum acidiphilum;x__Halarchaeum acidiphilum MH1-52-1
GCF_001488575.1	7	228	3130345	d__Archaea;p__Halobacteriota;c__Halobacteria;o__Halobacteriales;f__Halobacteriaceae;g__Halobacterium;s__Halobacterium hubeiense	Complete Genome	Halobacterium hubeiense	3201	d__Archaea;p__Euryarchaeota;x__Stenosarchaea group;c__Halobacteria;o__Halobacteriales;f__Halobacteriaceae;g__Halobacterium;s__Halobacterium hubeiense
GCF_900110535.1	4	196	2952792	d__Archaea;p__Halobacteriota;c__Halobacteria;o__Halobacteriales;f__Halobacteriaceae;g__Halobacterium;s__Halobacterium jilantaiense	Contig	Halobacterium jilantaiense	2986	d__Archaea;p__Euryarchaeota;x__Stenosarchaea group;c__Halobacteria;o__Halobacteriales;f__Halobacteriaceae;g__Halobacterium;s__Halobacterium jilantaiense
GCF_000006805.1	2	170	2571010	d__Archaea;p__Halobacteriota;c__Halobacteria;o__Halobacteriales;f__Halobacteriaceae;g__Halobacterium;s__Halobacterium salinarum	Complete Genome	Halobacterium salinarum NRC-1	2665	d__Archaea;p__Euryarchaeota;x__Stenosarchaea group;c__Halobacteria;o__Halobacteriales;f__Halobacteriaceae;g__Halobacterium;s__Halobacterium salinarum;x__Halobacterium salinarum NRC-1
GCF_001886955.1	3	131	2085946	d__Archaea;p__Halobacteriota;c__Halobacteria;o__Halobacteriales;f__Halobacteriaceae;g__Halodesulfurarchaeum;s__Halodesulfurarchaeum formicicum	Complete Genome	Halodesulfurarchaeum formicicum	2095	d__Archaea;p__Euryarchaeota;x__Stenosarchaea group;c__Halobacteria;o__Halobacteriales;f__Halobacteriaceae;g__Halodesulfurarchaeum;s__Halodesulfurarchaeum formicicum
GCF_000334895.1	3	141	3476728	d__Archaea;p__Halobacteriota;c__Halobacteria;o__Halobacteriales;f__Halococcaceae;g__Halococcus;s__Halococcus agarilyticus	Contig	Halococcus agarilyticus	3371	d__Archaea;p__Euryarchaeota;x__Stenosarchaea group;c__Halobacteria;o__Halobacteriales;f__Halococcaceae;g__Halococcus;s__Halococcus agarilyticus
GCF_000336675.1	1	169	3419074	d__Archaea;p__Halobacteriota;c__Halobacteria;o__Halobacteriales;f__Halococcaceae;g__Halococcus;s__Halococcus hamelinensis	Contig	Halococcus hamelinensis 100A6	3403	d__Archaea;p__Euryarchaeota;x__Stenosarchaea group;c__Halobacteria;o__Halobacteriales;f__Halococcaceae;g__Halococcus;s__Halococcus hamelinensis;x__Halococcus hamelinensis 100A6
GCF_000336695.1	1	127	2991556	d__Archaea;p__Halobacteriota;c__Halobacteria;o__Halobacteriales;f__Halococcaceae;g__Halococcus;s__Halococcus morrhuae	Contig	Halococcus morrhuae DSM 1307	3021	d__Archaea;p__Euryarchaeota;x__Stenosarchaea group;c__Halobacteria;o__Halobacteriales;f__Halococcaceae;g__Halococcus;s__Halococcus morrhuae;x__Halococcus morrhuae DSM 1307
GCF_000336915.1	1	172	3449700	d__Archaea;p__Halobacteriota;c__Halobacteria;o__Halobacteriales;f__Halococcaceae;g__Halococcus;s__Halococcus saccharolyticus	Contig	Halococcus saccharolyticus DSM 5350	3436	d__Archaea;p__Euryarchaeota;x__Stenosarchaea group;c__Halobacteria;o__Halobacteriales;f__Halococcaceae;g__Halococcus;s__Halococcus saccharolyticus;x__Halococcus saccharolyticus DSM 5350
GCF_000336935.1	2	177	4199784	d__Archaea;p__Halobacteriota;c__Halobacteria;o__Halobacteriales;f__Halococcaceae;g__Halococcus;s__Halococcus salifodinae	Contig	Halococcus salifodinae DSM 8989	4082	d__Archaea;p__Euryarchaeota;x__Stenosarchaea group;c__Halobacteria;o__Halobacteriales;f__Halococcaceae;g__Halococcus;s__Halococcus salifodinae;x__Halococcus salifodinae DSM 8989
GCF_009900715.1	1	171	3521978	d__Archaea;p__Halobacteriota;c__Halobacteria;o__Halobacteriales;f__Halococcaceae;g__Halococcus;s__Halococcus salsus	Scaffold	Halococcus salsus	none	d__Archaea;p__Euryarchaeota;x__Stenosarchaea group;c__Halobacteria;o__Halobacteriales;f__Halococcaceae;g__Halococcus;s__Halococcus salsus
GCF_000755245.1	2	177	3764367	d__Archaea;p__Halobacteriota;c__Halobacteria;o__Halobacteriales;f__Halococcaceae;g__Halococcus;s__Halococcus sediminicola	Contig	Halococcus sediminicola	3748	d__Archaea;p__Euryarchaeota;x__Stenosarchaea group;c__Halobacteria;o__Halobacteriales;f__Halococcaceae;g__Halococcus;s__Halococcus sediminicola
GCF_000336715.1	1	199	4052434	d__Archaea;p__Halobacteriota;c__Halobacteria;o__Halobacteriales;f__Halococcaceae;g__Halococcus;s__Halococcus thailandensis	Contig	Halococcus thailandensis JCM 13552	4066	d__Archaea;p__Euryarchaeota;x__Stenosarchaea group;c__Halobacteria;o__Halobacteriales;f__Halococcaceae;g__Halococcus;s__Halococcus thailandensis;x__Halococcus thailandensis JCM 13552
GCF_002952775.1	7	177	3313120	d__Archaea;p__Halobacteriota;c__Halobacteria;o__Halobacteriales;f__Haloferacaceae;g__Halalkaliarchaeum;s__Halalkaliarchaeum desulfuricum	Complete Genome	Halalkaliarchaeum desulfuricum	none	d__Archaea;p__Euryarchaeota;x__Stenosarchaea group;c__Halobacteria;o__Haloferacales;x__Haloferacales incertae sedis;g__Halalkaliarchaeum;s__Halalkaliarchaeum desulfuricum
GCF_002844195.1	5	278	4615401	d__Archaea;p__Halobacteriota;c__Halobacteria;o__Halobacteriales;f__Haloferacaceae;g__Halegenticoccus;s__Halegenticoccus soli	Scaffold	Halegenticoccus soli	4433	d__Archaea;p__Euryarchaeota;x__Stenosarchaea group;c__Halobacteria;o__Haloferacales;f__Haloferacaceae;g__Halegenticoccus;s__Halegenticoccus soli
GCF_900129775.1	4	182	3208246	d__Archaea;p__Halobacteriota;c__Halobacteria;o__Halobacteriales;f__Haloferacaceae;g__Halobaculum;s__Halobaculum gomorrense	Scaffold	Halobaculum gomorrense	3119	d__Archaea;p__Euryarchaeota;x__Stenosarchaea group;c__Halobacteria;o__Haloferacales;f__Halorubraceae;g__Halobaculum;s__Halobaculum gomorrense
GCF_007655485.1	6	207	3351536	d__Archaea;p__Halobacteriota;c__Halobacteria;o__Halobacteriales;f__Haloferacaceae;g__Halobellus;s__Halobellus captivus	Scaffold	Halobellus captivus	none	d__Archaea;p__Euryarchaeota;x__Stenosarchaea group;c__Halobacteria;o__Haloferacales;f__Haloferacaceae;g__Halobellus;s__Halobellus captivus
GCF_900107195.1	4	268	3754978	d__Archaea;p__Halobacteriota;c__Halobacteria;o__Halobacteriales;f__Haloferacaceae;g__Halobellus;s__Halobellus clavatus	Contig	Halobellus clavatus	3613	d__Archaea;p__Euryarchaeota;x__Stenosarchaea group;c__Halobacteria;o__Haloferacales;f__Haloferacaceae;g__Halobellus;s__Halobellus clavatus
GCF_900108165.1	6	237	3735964	d__Archaea;p__Halobacteriota;c__Halobacteria;o__Halobacteriales;f__Haloferacaceae;g__Halobellus;s__Halobellus limi	Scaffold	Halobellus limi	3609	d__Archaea;p__Euryarchaeota;x__Stenosarchaea group;c__Halobacteria;o__Haloferacales;f__Haloferacaceae;g__Halobellus;s__Halobellus limi
GCF_000739575.1	7	260	3852219	d__Archaea;p__Halobacteriota;c__Halobacteria;o__Halobacteriales;f__Haloferacaceae;g__Halobellus;s__Halobellus rufus	Contig	Halobellus rufus	3807	d__Archaea;p__Euryarchaeota;x__Stenosarchaea group;c__Halobacteria;o__Haloferacales;f__Haloferacaceae;g__Halobellus;s__Halobellus rufus
GCF_000337795.1	4	264	3825973	d__Archaea;p__Halobacteriota;c__Halobacteria;o__Halobacteriales;f__Haloferacaceae;g__Haloferax;s__Haloferax denitrificans	Contig	Haloferax denitrificans ATCC 35960	3747	d__Archaea;p__Euryarchaeota;x__Stenosarchaea group;c__Halobacteria;o__Haloferacales;f__Haloferacaceae;g__Haloferax;s__Haloferax denitrificans;x__Haloferax denitrificans ATCC 35960
GCF_000336755.1	5	274	3952136	d__Archaea;p__Halobacteriota;c__Halobacteria;o__Halobacteriales;f__Haloferacaceae;g__Haloferax;s__Haloferax elongans	Contig	Haloferax elongans ATCC BAA-1513	3855	d__Archaea;p__Euryarchaeota;x__Stenosarchaea group;c__Halobacteria;o__Haloferacales;f__Haloferacaceae;g__Haloferax;s__Haloferax elongans;x__Haloferax elongans ATCC BAA-1513
GCF_001190965.1	3	264	3918454	d__Archaea;p__Halobacteriota;c__Halobacteria;o__Halobacteriales;f__Haloferacaceae;g__Haloferax;s__Haloferax gibbonsii	Complete Genome	Haloferax gibbonsii	3774	d__Archaea;p__Euryarchaeota;x__Stenosarchaea group;c__Halobacteria;o__Haloferacales;f__Haloferacaceae;g__Haloferax;s__Haloferax gibbonsii
GCF_900109695.1	3	258	3894077	d__Archaea;p__Halobacteriota;c__Halobacteria;o__Halobacteriales;f__Haloferacaceae;g__Haloferax;s__Haloferax larsenii	Scaffold	Haloferax larsenii	3845	d__Archaea;p__Euryarchaeota;x__Stenosarchaea group;c__Halobacteria;o__Haloferacales;f__Haloferacaceae;g__Haloferax;s__Haloferax larsenii
GCF_001368915.1	3	268	4015175	d__Archaea;p__Halobacteriota;c__Halobacteria;o__Halobacteriales;f__Haloferacaceae;g__Haloferax;s__Haloferax massiliensis	Scaffold	Haloferax massiliensis	3867	d__Archaea;p__Euryarchaeota;x__Stenosarchaea group;c__Halobacteria;o__Haloferacales;f__Haloferacaceae;g__Haloferax;s__Haloferax massiliensis
GCF_005406325.1	5	258	3907473	d__Archaea;p__Halobacteriota;c__Halobacteria;o__Halobacteriales;f__Haloferacaceae;g__Haloferax;s__Haloferax mediterranei	Complete Genome	Haloferax mediterranei ATCC 33500	none	d__Archaea;p__Euryarchaeota;x__Stenosarchaea group;c__Halobacteria;o__Haloferacales;f__Haloferacaceae;g__Haloferax;s__Haloferax mediterranei;x__Haloferax mediterranei ATCC 33500
GCF_000337815.1	5	218	3368982	d__Archaea;p__Halobacteriota;c__Halobacteria;o__Halobacteriales;f__Haloferacaceae;g__Haloferax;s__Haloferax mucosum	Contig	Haloferax mucosum ATCC BAA-1512	3354	d__Archaea;p__Euryarchaeota;x__Stenosarchaea group;c__Halobacteria;o__Haloferacales;f__Haloferacaceae;g__Haloferax;s__Haloferax mucosum;x__Haloferax mucosum ATCC BAA-1512
GCF_000336815.1	5	273	3998799	d__Archaea;p__Halobacteriota;c__Halobacteria;o__Halobacteriales;f__Haloferacaceae;g__Haloferax;s__Haloferax prahovense	Contig	Haloferax prahovense DSM 18310	3896	d__Archaea;p__Euryarchaeota;x__Stenosarchaea group;c__Halobacteria;o__Haloferacales;f__Haloferacaceae;g__Haloferax;s__Haloferax prahovense;x__Haloferax prahovense DSM 18310
GCF_000337835.1	4	270	3812428	d__Archaea;p__Halobacteriota;c__Halobacteria;o__Halobacteriales;f__Haloferacaceae;g__Haloferax;s__Haloferax sulfurifontis	Contig	Haloferax sulfurifontis ATCC BAA-897	3780	d__Archaea;p__Euryarchaeota;x__Stenosarchaea group;c__Halobacteria;o__Haloferacales;f__Haloferacaceae;g__Haloferax;s__Haloferax sulfurifontis;x__Haloferax sulfurifontis ATCC BAA-897
GCF_010692905.1	3	264	3706983	d__Archaea;p__Halobacteriota;c__Halobacteria;o__Halobacteriales;f__Haloferacaceae;g__Haloferax;s__Haloferax volcanii	Complete Genome	Haloferax alexandrinus	none	d__Archaea;p__Euryarchaeota;x__Stenosarchaea group;c__Halobacteria;o__Haloferacales;f__Haloferacaceae;g__Haloferax;s__Haloferax alexandrinus
GCF_000336795.1	3	257	3619064	d__Archaea;p__Halobacteriota;c__Halobacteria;o__Halobacteriales;f__Haloferacaceae;g__Haloferax;s__Haloferax volcanii	Contig	Haloferax lucentense DSM 14919	3601	d__Archaea;p__Euryarchaeota;x__Stenosarchaea group;c__Halobacteria;o__Haloferacales;f__Haloferacaceae;g__Haloferax;s__Haloferax lucentense;x__Haloferax lucentense DSM 14919
GCF_000025685.1	3	268	4012900	d__Archaea;p__Halobacteriota;c__Halobacteria;o__Halobacteriales;f__Haloferacaceae;g__Haloferax;s__Haloferax volcanii	Complete Genome	Haloferax volcanii DS2	3964	d__Archaea;p__Euryarchaeota;x__Stenosarchaea group;c__Halobacteria;o__Haloferacales;f__Haloferacaceae;g__Haloferax;s__Haloferax volcanii;x__Haloferax volcanii DS2
GCF_000172995.2	9	258	3944467	d__Archaea;p__Halobacteriota;c__Halobacteria;o__Halobacteriales;f__Haloferacaceae;g__Halogeometricum;s__Halogeometricum borinquense	Complete Genome	Halogeometricum borinquense DSM 11551	3828	d__Archaea;p__Euryarchaeota;x__Stenosarchaea group;c__Halobacteria;o__Haloferacales;f__Haloferacaceae;g__Halogeometricum;s__Halogeometricum borinquense;x__Halogeometricum borinquense DSM 11551
GCF_900115785.1	4	228	3616269	d__Archaea;p__Halobacteriota;c__Halobacteria;o__Halobacteriales;f__Haloferacaceae;g__Halogeometricum;s__Halogeometricum limi	Scaffold	Halogeometricum limi	3552	d__Archaea;p__Euryarchaeota;x__Stenosarchaea group;c__Halobacteria;o__Haloferacales;f__Haloferacaceae;g__Halogeometricum;s__Halogeometricum limi
GCF_000337095.1	5	270	4384515	d__Archaea;p__Halobacteriota;c__Halobacteria;o__Halobacteriales;f__Haloferacaceae;g__Halogeometricum;s__Halogeometricum pallidum	Contig	Halogeometricum pallidum JCM 14848	4250	d__Archaea;p__Euryarchaeota;x__Stenosarchaea group;c__Halobacteria;o__Haloferacales;f__Haloferacaceae;g__Halogeometricum;s__Halogeometricum pallidum;x__Halogeometricum pallidum JCM 14848
GCF_900112175.1	5	286	4187125	d__Archaea;p__Halobacteriota;c__Halobacteria;o__Halobacteriales;f__Haloferacaceae;g__Halogeometricum;s__Halogeometricum rufum	Contig	Halogeometricum rufum	4103	d__Archaea;p__Euryarchaeota;x__Stenosarchaea group;c__Halobacteria;o__Haloferacales;f__Haloferacaceae;g__Halogeometricum;s__Halogeometricum rufum
GCF_900110465.1	11	308	5185690	d__Archaea;p__Halobacteriota;c__Halobacteria;o__Halobacteriales;f__Haloferacaceae;g__Halogranum;s__Halogranum amylolyticum	Scaffold	Halogranum amylolyticum	5100	d__Archaea;p__Euryarchaeota;x__Stenosarchaea group;c__Halobacteria;o__Haloferacales;f__Haloferacaceae;g__Halogranum;s__Halogranum amylolyticum
GCF_900103715.1	6	216	3770187	d__Archaea;p__Halobacteriota;c__Halobacteria;o__Halobacteriales;f__Haloferacaceae;g__Halogranum;s__Halogranum gelatinilyticum	Contig	Halogranum gelatinilyticum	3705	d__Archaea;p__Euryarchaeota;x__Stenosarchaea group;c__Halobacteria;o__Haloferacales;f__Haloferacaceae;g__Halogranum;s__Halogranum gelatinilyticum
GCF_900114455.1	9	255	4566676	d__Archaea;p__Halobacteriota;c__Halobacteria;o__Halobacteriales;f__Haloferacaceae;g__Halogranum;s__Halogranum rubrum	Scaffold	Halogranum rubrum	4457	d__Archaea;p__Euryarchaeota;x__Stenosarchaea group;c__Halobacteria;o__Haloferacales;f__Haloferacaceae;g__Halogranum;s__Halogranum rubrum
GCF_000283335.1	10	270	4492306	d__Archaea;p__Halobacteriota;c__Halobacteria;o__Halobacteriales;f__Haloferacaceae;g__Halogranum;s__Halogranum rubrum	Contig	Halogranum salarium B-1	4392	d__Archaea;p__Euryarchaeota;x__Stenosarchaea group;c__Halobacteria;o__Haloferacales;f__Haloferacaceae;g__Halogranum;s__Halogranum salarium;x__Halogranum salarium B-1
GCF_900109065.1	5	252	3284590	d__Archaea;p__Halobacteriota;c__Halobacteria;o__Halobacteriales;f__Haloferacaceae;g__Halohasta;s__Halohasta litchfieldiae	Contig	Halohasta litchfieldiae	3310	d__Archaea;p__Euryarchaeota;x__Stenosarchaea group;c__Halobacteria;o__Haloferacales;f__Halorubraceae;g__Halohasta;s__Halohasta litchfieldiae
GCF_900115675.1	4	157	3160633	d__Archaea;p__Halobacteriota;c__Halobacteria;o__Halobacteriales;f__Haloferacaceae;g__Halolamina;s__Halolamina pelagica	Contig	Halolamina pelagica	3130	d__Archaea;p__Euryarchaeota;x__Stenosarchaea group;c__Halobacteria;o__Haloferacales;f__Halorubraceae;g__Halolamina;s__Halolamina pelagica
GCF_000739555.1	4	143	2955001	d__Archaea;p__Halobacteriota;c__Halobacteria;o__Halobacteriales;f__Haloferacaceae;g__Halolamina;s__Halolamina rubra	Contig	Halolamina rubra	2985	d__Archaea;p__Euryarchaeota;x__Stenosarchaea group;c__Halobacteria;o__Haloferacales;f__Halorubraceae;g__Halolamina;s__Halolamina rubra
GCF_001282785.1	4	160	2835858	d__Archaea;p__Halobacteriota;c__Halobacteria;o__Halobacteriales;f__Haloferacaceae;g__Halolamina;s__Halolamina sediminis	Contig	Halolamina sediminis	2827	d__Archaea;p__Euryarchaeota;x__Stenosarchaea group;c__Halobacteria;o__Haloferacales;f__Halorubraceae;g__Halolamina;s__Halolamina sediminis
GCF_003605635.1	3	234	3009688	d__Archaea;p__Halobacteriota;c__Halobacteria;o__Halobacteriales;f__Haloferacaceae;g__Halonotius;s__Halonotius pteroides	Contig	Halonotius pteroides	none	d__Archaea;p__Euryarchaeota;x__Stenosarchaea group;c__Halobacteria;o__Haloferacales;f__Halorubraceae;g__Halonotius;s__Halonotius pteroides
GCF_006861655.1	1	198	2564341	d__Archaea;p__Halobacteriota;c__Halobacteria;o__Halobacteriales;f__Haloferacaceae;g__Halonotius;s__Halonotius roseus	Scaffold	Halonotius roseus	none	d__Archaea;p__Euryarchaeota;x__Stenosarchaea group;c__Halobacteria;o__Haloferacales;f__Halorubraceae;g__Halonotius;s__Halonotius roseus
GCF_006861665.1	4	215	2841436	d__Archaea;p__Halobacteriota;c__Halobacteria;o__Halobacteriales;f__Haloferacaceae;g__Halonotius;s__Halonotius terrestris	Scaffold	Halonotius terrestris	none	d__Archaea;p__Euryarchaeota;x__Stenosarchaea group;c__Halobacteria;o__Haloferacales;f__Halorubraceae;g__Halonotius;s__Halonotius terrestris
GCF_001462205.1	4	177	3243052	d__Archaea;p__Halobacteriota;c__Halobacteria;o__Halobacteriales;f__Haloferacaceae;g__Haloparvum;s__Haloparvum sedimenti	Scaffold	Haloparvum sedimenti	3219	d__Archaea;p__Euryarchaeota;x__Stenosarchaea group;c__Halobacteria;o__Haloferacales;f__Halorubraceae;g__Haloparvum;s__Haloparvum sedimenti
GCF_900113245.1	3	237	3529311	d__Archaea;p__Halobacteriota;c__Halobacteria;o__Halobacteriales;f__Haloferacaceae;g__Halopelagius;s__Halopelagius inordinatus	Contig	Halopelagius inordinatus	3552	d__Archaea;p__Euryarchaeota;x__Stenosarchaea group;c__Halobacteria;o__Haloferacales;f__Haloferacaceae;g__Halopelagius;s__Halopelagius inordinatus
GCF_900100875.1	5	247	3871751	d__Archaea;p__Halobacteriota;c__Halobacteria;o__Halobacteriales;f__Haloferacaceae;g__Halopelagius;s__Halopelagius longus	Contig	Halopelagius longus	3721	d__Archaea;p__Euryarchaeota;x__Stenosarchaea group;c__Halobacteria;o__Haloferacales;f__Haloferacaceae;g__Halopelagius;s__Halopelagius longus
GCF_900108505.1	2	173	3136824	d__Archaea;p__Halobacteriota;c__Halobacteria;o__Halobacteriales;f__Haloferacaceae;g__Halopenitus;s__Halopenitus malekzadehii	Scaffold	Halopenitus malekzadehii	3068	d__Archaea;p__Euryarchaeota;x__Stenosarchaea group;c__Halobacteria;o__Haloferacales;f__Halorubraceae;g__Halopenitus;s__Halopenitus malekzadehii
GCF_002355635.1	1	158	3105937	d__Archaea;p__Halobacteriota;c__Halobacteria;o__Halobacteriales;f__Haloferacaceae;g__Halopenitus;s__Halopenitus persicus_A	Complete Genome	Halopenitus persicus	2979	d__Archaea;p__Euryarchaeota;x__Stenosarchaea group;c__Halobacteria;o__Haloferacales;f__Halorubraceae;g__Halopenitus;s__Halopenitus persicus
GCF_003856835.1	3	238	3503092	d__Archaea;p__Halobacteriota;c__Halobacteria;o__Halobacteriales;f__Haloferacaceae;g__Haloplanus;s__Haloplanus aerogenes	Complete Genome	Haloplanus aerogenes	none	d__Archaea;p__Euryarchaeota;x__Stenosarchaea group;c__Halobacteria;o__Haloferacales;f__Haloferacaceae;g__Haloplanus;s__Haloplanus aerogenes
GCF_000427685.1	3	246	3797935	d__Archaea;p__Halobacteriota;c__Halobacteria;o__Halobacteriales;f__Haloferacaceae;g__Haloplanus;s__Haloplanus natans	Scaffold	Haloplanus natans DSM 17983	3788	d__Archaea;p__Euryarchaeota;x__Stenosarchaea group;c__Halobacteria;o__Haloferacales;f__Haloferacaceae;g__Haloplanus;s__Haloplanus natans;x__Haloplanus natans DSM 17983
GCF_009762275.1	4	265	3560302	d__Archaea;p__Halobacteriota;c__Halobacteria;o__Halobacteriales;f__Haloferacaceae;g__Haloplanus;s__Haloplanus rallus	Complete Genome	Haloplanus rallus	none	d__Archaea;p__Euryarchaeota;x__Stenosarchaea group;c__Halobacteria;o__Haloferacales;f__Haloferacaceae;g__Haloplanus;s__Haloplanus rallus
GCF_003336245.1	2	225	3549098	d__Archaea;p__Halobacteriota;c__Halobacteria;o__Halobacteriales;f__Haloferacaceae;g__Haloplanus;s__Haloplanus salinus	Contig	Haloplanus salinus	none	d__Archaea;p__Euryarchaeota;x__Stenosarchaea group;c__Halobacteria;o__Haloferacales;f__Haloferacaceae;g__Haloplanus;s__Haloplanus salinus
GCF_900107665.1	2	194	2776859	d__Archaea;p__Halobacteriota;c__Halobacteria;o__Halobacteriales;f__Haloferacaceae;g__Haloplanus;s__Haloplanus vescus	Scaffold	Haloplanus vescus	2836	d__Archaea;p__Euryarchaeota;x__Stenosarchaea group;c__Halobacteria;o__Haloferacales;f__Haloferacaceae;g__Haloplanus;s__Haloplanus vescus
GCF_003439925.1	6	176	3473342	d__Archaea;p__Halobacteriota;c__Halobacteria;o__Halobacteriales;f__Haloferacaceae;g__Haloprofundus;s__Haloprofundus halophilus	Contig	Haloprofundus halophilus	none	d__Archaea;p__Euryarchaeota;x__Stenosarchaea group;c__Halobacteria;o__Haloferacales;f__Haloferacaceae;g__Haloprofundus;s__Haloprofundus halophilus
GCF_001469955.1	6	205	3929557	d__Archaea;p__Halobacteriota;c__Halobacteria;o__Halobacteriales;f__Haloferacaceae;g__Haloprofundus;s__Haloprofundus marisrubri	Contig	Haloprofundus marisrubri	3912	d__Archaea;p__Euryarchaeota;x__Stenosarchaea group;c__Halobacteria;o__Haloferacales;f__Haloferacaceae;g__Haloprofundus;s__Haloprofundus marisrubri
GCF_000009185.1	1	102	3179361	d__Archaea;p__Halobacteriota;c__Halobacteria;o__Halobacteriales;f__Haloferacaceae;g__Haloquadratum;s__Haloquadratum walsbyi	Complete Genome	Haloquadratum walsbyi DSM 16790	2822	d__Archaea;p__Euryarchaeota;x__Stenosarchaea group;c__Halobacteria;o__Haloferacales;f__Haloferacaceae;g__Haloquadratum;s__Haloquadratum walsbyi;x__Haloquadratum walsbyi DSM 16790
GCF_001542905.1	2	199	3325770	d__Archaea;p__Halobacteriota;c__Halobacteria;o__Halobacteriales;f__Haloferacaceae;g__Halorubrum;s__Halorubrum aethiopicum	Contig	Halorubrum aethiopicum	3204	d__Archaea;p__Euryarchaeota;x__Stenosarchaea group;c__Halobacteria;o__Haloferacales;f__Halorubraceae;g__Halorubrum;s__Halorubrum aethiopicum
GCF_000336995.1	2	186	3108525	d__Archaea;p__Halobacteriota;c__Halobacteria;o__Halobacteriales;f__Haloferacaceae;g__Halorubrum;s__Halorubrum aidingense	Contig	Halorubrum aidingense JCM 13560	2961	d__Archaea;p__Euryarchaeota;x__Stenosarchaea group;c__Halobacteria;o__Haloferacales;f__Halorubraceae;g__Halorubrum;s__Halorubrum aidingense;x__Halorubrum aidingense JCM 13560
GCF_004114995.1	4	215	3630756	d__Archaea;p__Halobacteriota;c__Halobacteria;o__Halobacteriales;f__Haloferacaceae;g__Halorubrum;s__Halorubrum amylolyticum	Scaffold	Halorubrum amylolyticum	none	d__Archaea;p__Euryarchaeota;x__Stenosarchaea group;c__Halobacteria;o__Haloferacales;f__Halorubraceae;g__Halorubrum;s__Halorubrum amylolyticum
GCF_900113615.1	3	215	3184102	d__Archaea;p__Halobacteriota;c__Halobacteria;o__Halobacteriales;f__Haloferacaceae;g__Halorubrum;s__Halorubrum aquaticum	Contig	Halorubrum aquaticum	none	d__Archaea;p__Euryarchaeota;x__Stenosarchaea group;c__Halobacteria;o__Haloferacales;f__Halorubraceae;g__Halorubrum;s__Halorubrum aquaticum
GCF_000336875.1	2	230	3682872	d__Archaea;p__Halobacteriota;c__Halobacteria;o__Halobacteriales;f__Haloferacaceae;g__Halorubrum;s__Halorubrum californiense	Contig	Halorubrum californiensis DSM 19288	3532	d__Archaea;p__Euryarchaeota;x__Stenosarchaea group;c__Halobacteria;o__Haloferacales;f__Halorubraceae;g__Halorubrum;s__Halorubrum californiense;x__Halorubrum californiensis DSM 19288
GCF_900182635.1	3	208	3176020	d__Archaea;p__Halobacteriota;c__Halobacteria;o__Halobacteriales;f__Haloferacaceae;g__Halorubrum;s__Halorubrum cibi	Contig	Halorubrum cibi	none	d__Archaea;p__Euryarchaeota;x__Stenosarchaea group;c__Halobacteria;o__Haloferacales;f__Halorubraceae;g__Halorubrum;s__Halorubrum cibi
GCF_000337035.1	2	216	3645313	d__Archaea;p__Halobacteriota;c__Halobacteria;o__Halobacteriales;f__Haloferacaceae;g__Halorubrum;s__Halorubrum coriense	Contig	Halorubrum coriense DSM 10284	3527	d__Archaea;p__Euryarchaeota;x__Stenosarchaea group;c__Halobacteria;o__Haloferacales;f__Halorubraceae;g__Halorubrum;s__Halorubrum coriense;x__Halorubrum coriense DSM 10284
GCF_007671725.1	2	182	3182860	d__Archaea;p__Halobacteriota;c__Halobacteria;o__Halobacteriales;f__Haloferacaceae;g__Halorubrum;s__Halorubrum depositum	Contig	Halorubrum depositum	none	d__Archaea;p__Euryarchaeota;x__Stenosarchaea group;c__Halobacteria;o__Haloferacales;f__Halorubraceae;g__Halorubrum;s__Halorubrum depositum
GCF_000337015.1	4	211	3382601	d__Archaea;p__Halobacteriota;c__Halobacteria;o__Halobacteriales;f__Haloferacaceae;g__Halorubrum;s__Halorubrum distributum	Contig	Halorubrum arcis JCM 13916	3289	d__Archaea;p__Euryarchaeota;x__Stenosarchaea group;c__Halobacteria;o__Haloferacales;f__Halorubraceae;g__Halorubrum;x__Halorubrum distributum group;s__Halorubrum arcis;x__Halorubrum arcis JCM 13916
GCF_000337335.1	4	202	3306135	d__Archaea;p__Halobacteriota;c__Halobacteria;o__Halobacteriales;f__Haloferacaceae;g__Halorubrum;s__Halorubrum distributum	Contig	Halorubrum distributum JCM 10118	3162	d__Archaea;p__Euryarchaeota;x__Stenosarchaea group;c__Halobacteria;o__Haloferacales;f__Halorubraceae;g__Halorubrum;x__Halorubrum distributum group;s__Halorubrum distributum;x__Halorubrum distributum JCM 10118
GCF_000337395.1	1	184	3137757	d__Archaea;p__Halobacteriota;c__Halobacteria;o__Halobacteriales;f__Haloferacaceae;g__Halorubrum;s__Halorubrum distributum	Contig	Halorubrum litoreum JCM 13561	3025	d__Archaea;p__Euryarchaeota;x__Stenosarchaea group;c__Halobacteria;o__Haloferacales;f__Halorubraceae;g__Halorubrum;x__Halorubrum distributum group;s__Halorubrum litoreum;x__Halorubrum litoreum JCM 13561
GCF_000337435.1	4	220	3376225	d__Archaea;p__Halobacteriota;c__Halobacteria;o__Halobacteriales;f__Haloferacaceae;g__Halorubrum;s__Halorubrum distributum	Contig	Halorubrum terrestre JCM 10247	3312	d__Archaea;p__Euryarchaeota;x__Stenosarchaea group;c__Halobacteria;o__Haloferacales;f__Halorubraceae;g__Halorubrum;x__Halorubrum distributum group;s__Halorubrum terrestre;x__Halorubrum terrestre JCM 10247
GCF_900188075.1	2	242	3666854	d__Archaea;p__Halobacteriota;c__Halobacteria;o__Halobacteriales;f__Haloferacaceae;g__Halorubrum;s__Halorubrum ezzemoulense	Contig	Halorubrum chaoviator	3549	d__Archaea;p__Euryarchaeota;x__Stenosarchaea group;c__Halobacteria;o__Haloferacales;f__Halorubraceae;g__Halorubrum;s__Halorubrum chaoviator
GCF_004126515.1	1	252	3726301	d__Archaea;p__Halobacteriota;c__Halobacteria;o__Halobacteriales;f__Haloferacaceae;g__Halorubrum;s__Halorubrum ezzemoulense	Complete Genome	Halorubrum ezzemoulense	none	d__Archaea;p__Euryarchaeota;x__Stenosarchaea group;c__Halobacteria;o__Haloferacales;f__Halorubraceae;g__Halorubrum;s__Halorubrum ezzemoulense
GCF_002252985.1	4	217	3320122	d__Archaea;p__Halobacteriota;c__Halobacteria;o__Halobacteriales;f__Haloferacaceae;g__Halorubrum;s__Halorubrum halodurans	Scaffold	Halorubrum halodurans	3251	d__Archaea;p__Euryarchaeota;x__Stenosarchaea group;c__Halobacteria;o__Haloferacales;f__Halorubraceae;g__Halorubrum;s__Halorubrum halodurans
GCF_000739595.1	1	226	3677984	d__Archaea;p__Halobacteriota;c__Halobacteria;o__Halobacteriales;f__Haloferacaceae;g__Halorubrum;s__Halorubrum halophilum	Contig	Halorubrum halophilum	3533	d__Archaea;p__Euryarchaeota;x__Stenosarchaea group;c__Halobacteria;o__Haloferacales;f__Halorubraceae;g__Halorubrum;s__Halorubrum halophilum
GCF_000337075.1	1	177	3037532	d__Archaea;p__Halobacteriota;c__Halobacteria;o__Halobacteriales;f__Haloferacaceae;g__Halorubrum;s__Halorubrum hochstenium	Contig	Halorubrum hochstenium ATCC 700873	2950	d__Archaea;p__Euryarchaeota;x__Stenosarchaea group;c__Halobacteria;o__Haloferacales;f__Halorubraceae;g__Halorubrum;s__Halorubrum hochstenium;x__Halorubrum hochstenium ATCC 700873
GCF_000337355.1	3	217	3619738	d__Archaea;p__Halobacteriota;c__Halobacteria;o__Halobacteriales;f__Haloferacaceae;g__Halorubrum;s__Halorubrum kocurii	Contig	Halorubrum kocurii JCM 14978	3457	d__Archaea;p__Euryarchaeota;x__Stenosarchaea group;c__Halobacteria;o__Haloferacales;f__Halorubraceae;g__Halorubrum;s__Halorubrum kocurii;x__Halorubrum kocurii JCM 14978
GCF_000022205.1	1	208	3692576	d__Archaea;p__Halobacteriota;c__Halobacteria;o__Halobacteriales;f__Haloferacaceae;g__Halorubrum;s__Halorubrum lacusprofundi	Complete Genome	Halorubrum lacusprofundi ATCC 49239	3595	d__Archaea;p__Euryarchaeota;x__Stenosarchaea group;c__Halobacteria;o__Haloferacales;f__Halorubraceae;g__Halorubrum;s__Halorubrum lacusprofundi;x__Halorubrum lacusprofundi ATCC 49239
GCF_000337375.1	2	196	3425042	d__Archaea;p__Halobacteriota;c__Halobacteria;o__Halobacteriales;f__Haloferacaceae;g__Halorubrum;s__Halorubrum lipolyticum	Contig	Halorubrum lipolyticum DSM 21995	3229	d__Archaea;p__Euryarchaeota;x__Stenosarchaea group;c__Halobacteria;o__Haloferacales;f__Halorubraceae;g__Halorubrum;s__Halorubrum lipolyticum;x__Halorubrum lipolyticum DSM 21995
GCF_002727125.1	4	234	3578349	d__Archaea;p__Halobacteriota;c__Halobacteria;o__Halobacteriales;f__Haloferacaceae;g__Halorubrum;s__Halorubrum persicum	Scaffold	Halorubrum persicum	3477	d__Archaea;p__Euryarchaeota;x__Stenosarchaea group;c__Halobacteria;o__Haloferacales;f__Halorubraceae;g__Halorubrum;s__Halorubrum persicum
GCF_000337915.1	4	203	3423703	d__Archaea;p__Halobacteriota;c__Halobacteria;o__Halobacteriales;f__Haloferacaceae;g__Halorubrum;s__Halorubrum saccharovorum	Contig	Halorubrum saccharovorum DSM 1137	3251	d__Archaea;p__Euryarchaeota;x__Stenosarchaea group;c__Halobacteria;o__Haloferacales;f__Halorubraceae;g__Halorubrum;s__Halorubrum saccharovorum;x__Halorubrum saccharovorum DSM 1137
GCF_007671685.1	4	217	3674958	d__Archaea;p__Halobacteriota;c__Halobacteria;o__Halobacteriales;f__Haloferacaceae;g__Halorubrum;s__Halorubrum salsamenti	Scaffold	Halorubrum salsamenti	none	d__Archaea;p__Euryarchaeota;x__Stenosarchaea group;c__Halobacteria;o__Haloferacales;f__Halorubraceae;g__Halorubrum;s__Halorubrum salsamenti
GCF_900111935.1	1	173	3030553	d__Archaea;p__Halobacteriota;c__Halobacteria;o__Halobacteriales;f__Haloferacaceae;g__Halorubrum;s__Halorubrum sodomense	Scaffold	Halorubrum sodomense	2958	d__Archaea;p__Euryarchaeota;x__Stenosarchaea group;c__Halobacteria;o__Haloferacales;f__Halorubraceae;g__Halorubrum;s__Halorubrum sodomense
GCF_000337415.1	2	204	3328860	d__Archaea;p__Halobacteriota;c__Halobacteria;o__Halobacteriales;f__Haloferacaceae;g__Halorubrum;s__Halorubrum tebenquichense	Contig	Halorubrum tebenquichense DSM 14210	3242	d__Archaea;p__Euryarchaeota;x__Stenosarchaea group;c__Halobacteria;o__Haloferacales;f__Halorubraceae;g__Halorubrum;s__Halorubrum tebenquichense;x__Halorubrum tebenquichense DSM 14210
GCF_002355655.1	3	174	3080199	d__Archaea;p__Halobacteriota;c__Halobacteria;o__Halobacteriales;f__Haloferacaceae;g__Halorubrum;s__Halorubrum trapanicum	Complete Genome	Halorubrum trapanicum	2926	d__Archaea;p__Euryarchaeota;x__Stenosarchaea group;c__Halobacteria;o__Haloferacales;f__Halorubraceae;g__Halorubrum;s__Halorubrum trapanicum
GCF_001280455.1	3	239	3567018	d__Archaea;p__Halobacteriota;c__Halobacteria;o__Halobacteriales;f__Haloferacaceae;g__Halorubrum;s__Halorubrum tropicale	Contig	Halorubrum tropicale	3505	d__Archaea;p__Euryarchaeota;x__Stenosarchaea group;c__Halobacteria;o__Haloferacales;f__Halorubraceae;g__Halorubrum;s__Halorubrum tropicale
GCF_900188065.1	2	194	3477860	d__Archaea;p__Halobacteriota;c__Halobacteria;o__Halobacteriales;f__Haloferacaceae;g__Halorubrum;s__Halorubrum vacuolatum	Contig	Halorubrum vacuolatum	3272	d__Archaea;p__Euryarchaeota;x__Stenosarchaea group;c__Halobacteria;o__Haloferacales;f__Halorubraceae;g__Halorubrum;s__Halorubrum vacuolatum
GCF_900102375.1	3	205	3261379	d__Archaea;p__Halobacteriota;c__Halobacteria;o__Halobacteriales;f__Haloferacaceae;g__Halorubrum;s__Halorubrum xinjiangense	Scaffold	Halorubrum xinjiangense	none	d__Archaea;p__Euryarchaeota;x__Stenosarchaea group;c__Halobacteria;o__Haloferacales;f__Halorubraceae;g__Halorubrum;s__Halorubrum xinjiangense
GCF_007004735.1	5	266	4196798	d__Archaea;p__Halobacteriota;c__Halobacteria;o__Halobacteriales;f__Haloferacaceae;g__Salinigranum;s__Salinigranum halophilum	Scaffold	Salinigranum halophilum	none	d__Archaea;p__Euryarchaeota;x__Stenosarchaea group;c__Halobacteria;o__Haloferacales;f__Halorubraceae;g__Salinigranum;s__Salinigranum halophilum
GCF_002906575.1	7	323	4973118	d__Archaea;p__Halobacteriota;c__Halobacteria;o__Halobacteriales;f__Haloferacaceae;g__Salinigranum;s__Salinigranum rubrum	Complete Genome	Salinigranum rubrum	4882	d__Archaea;p__Euryarchaeota;x__Stenosarchaea group;c__Halobacteria;o__Haloferacales;f__Halorubraceae;g__Salinigranum;s__Salinigranum rubrum
GCF_009176545.1	3	259	4690830	d__Archaea;p__Halobacteriota;c__Halobacteria;o__Halobacteriales;f__Haloferacaceae;g__Salinigranum;s__Salinigranum salinum	Contig	Salinigranum salinum	none	d__Archaea;p__Euryarchaeota;x__Stenosarchaea group;c__Halobacteria;o__Haloferacales;f__Halorubraceae;g__Salinigranum;s__Salinigranum salinum
GCF_900103505.1	4	233	3768606	d__Archaea;p__Halobacteriota;c__Halobacteria;o__Halobacteriales;f__Natrialbaceae;g__Haloarchaeobius;s__Haloarchaeobius iranensis	Scaffold	Haloarchaeobius iranensis	3738	d__Archaea;p__Euryarchaeota;x__Stenosarchaea group;c__Halobacteria;o__Halobacteriales;f__Halobacteriaceae;g__Haloarchaeobius;s__Haloarchaeobius iranensis
GCF_900112205.1	6	336	4495442	d__Archaea;p__Halobacteriota;c__Halobacteria;o__Halobacteriales;f__Natrialbaceae;g__Halobiforma;s__Halobiforma haloterrestris	Scaffold	Halobiforma haloterrestris	4273	d__Archaea;p__Euryarchaeota;x__Stenosarchaea group;c__Halobacteria;o__Natrialbales;f__Natrialbaceae;g__Halobiforma;s__Halobiforma haloterrestris
GCF_000226975.2	6	309	4381543	d__Archaea;p__Halobacteriota;c__Halobacteria;o__Halobacteriales;f__Natrialbaceae;g__Halobiforma;s__Halobiforma lacisalsi	Complete Genome	Halobiforma lacisalsi AJ5	4177	d__Archaea;p__Euryarchaeota;x__Stenosarchaea group;c__Halobacteria;o__Natrialbales;f__Natrialbaceae;g__Halobiforma;s__Halobiforma lacisalsi;x__Halobiforma lacisalsi AJ5
GCF_000337895.1	4	255	3688747	d__Archaea;p__Halobacteriota;c__Halobacteria;o__Halobacteriales;f__Natrialbaceae;g__Halobiforma_A;s__Halobiforma_A nitratireducens	Contig	Halobiforma nitratireducens JCM 10879	3552	d__Archaea;p__Euryarchaeota;x__Stenosarchaea group;c__Halobacteria;o__Natrialbales;f__Natrialbaceae;g__Halobiforma;s__Halobiforma nitratireducens;x__Halobiforma nitratireducens JCM 10879
GCF_003610195.1	5	359	4865231	d__Archaea;p__Halobacteriota;c__Halobacteria;o__Halobacteriales;f__Natrialbaceae;g__Halopiger;s__Halopiger aswanensis	Scaffold	Halopiger aswanensis	none	d__Archaea;p__Euryarchaeota;x__Stenosarchaea group;c__Halobacteria;o__Natrialbales;f__Natrialbaceae;g__Halopiger;s__Halopiger aswanensis
GCF_000217715.1	3	319	4355268	d__Archaea;p__Halobacteriota;c__Halobacteria;o__Halobacteriales;f__Natrialbaceae;g__Halopiger;s__Halopiger xanaduensis	Complete Genome	Halopiger xanaduensis SH-6	4178	d__Archaea;p__Euryarchaeota;x__Stenosarchaea group;c__Halobacteria;o__Natrialbales;f__Natrialbaceae;g__Halopiger;s__Halopiger xanaduensis;x__Halopiger xanaduensis SH-6
GCF_000455345.1	6	270	3906364	d__Archaea;p__Halobacteriota;c__Halobacteria;o__Halobacteriales;f__Natrialbaceae;g__Halopiger_A;s__Halopiger_A goleimassiliensis	Scaffold	Halopiger goleimassiliensis	3756	d__Archaea;p__Euryarchaeota;x__Stenosarchaea group;c__Halobacteria;o__Natrialbales;f__Natrialbaceae;g__Halopiger;s__Halopiger goleimassiliensis
GCF_000455365.1	4	231	3776554	d__Archaea;p__Halobacteriota;c__Halobacteria;o__Halobacteriales;f__Natrialbaceae;g__Halopiger_B;s__Halopiger_B djelfimassiliensis	Scaffold	Halopiger djelfimassiliensis	3671	d__Archaea;p__Euryarchaeota;x__Stenosarchaea group;c__Halobacteria;o__Natrialbales;f__Natrialbaceae;g__Halopiger;s__Halopiger djelfimassiliensis
GCF_900116205.1	6	251	4108147	d__Archaea;p__Halobacteriota;c__Halobacteria;o__Halobacteriales;f__Natrialbaceae;g__Halostagnicola;s__Halostagnicola kamekurae	Contig	Halostagnicola kamekurae	4042	d__Archaea;p__Euryarchaeota;x__Stenosarchaea group;c__Halobacteria;o__Natrialbales;f__Natrialbaceae;g__Halostagnicola;s__Halostagnicola kamekurae
GCF_000517625.1	3	273	4131176	d__Archaea;p__Halobacteriota;c__Halobacteria;o__Halobacteriales;f__Natrialbaceae;g__Halostagnicola;s__Halostagnicola larsenii	Complete Genome	Halostagnicola larsenii XH-48	3966	d__Archaea;p__Euryarchaeota;x__Stenosarchaea group;c__Halobacteria;o__Natrialbales;f__Natrialbaceae;g__Halostagnicola;s__Halostagnicola larsenii;x__Halostagnicola larsenii XH-48
GCF_003977755.1	3	362	4960699	d__Archaea;p__Halobacteriota;c__Halobacteria;o__Halobacteriales;f__Natrialbaceae;g__Haloterrigena;s__Haloterrigena salifodinae	Scaffold	Haloterrigena salifodinae	none	d__Archaea;p__Euryarchaeota;x__Stenosarchaea group;c__Halobacteria;o__Natrialbales;f__Natrialbaceae;g__Haloterrigena;s__Haloterrigena salifodinae
GCF_000337495.1	3	336	4841607	d__Archaea;p__Halobacteriota;c__Halobacteria;o__Halobacteriales;f__Natrialbaceae;g__Haloterrigena;s__Haloterrigena salina	Contig	Haloterrigena salina JCM 13891	4540	d__Archaea;p__Euryarchaeota;x__Stenosarchaea group;c__Halobacteria;o__Natrialbales;f__Natrialbaceae;g__Haloterrigena;s__Haloterrigena salina;x__Haloterrigena salina JCM 13891
GCF_000025325.1	5	392	5440782	d__Archaea;p__Halobacteriota;c__Halobacteria;o__Halobacteriales;f__Natrialbaceae;g__Haloterrigena;s__Haloterrigena turkmenica	Complete Genome	Haloterrigena turkmenica DSM 5511	5168	d__Archaea;p__Euryarchaeota;x__Stenosarchaea group;c__Halobacteria;o__Natrialbales;f__Natrialbaceae;g__Haloterrigena;s__Haloterrigena turkmenica;x__Haloterrigena turkmenica DSM 5511
GCF_000337515.1	3	183	3238452	d__Archaea;p__Halobacteriota;c__Halobacteria;o__Halobacteriales;f__Natrialbaceae;g__Halovivax;s__Halovivax asiaticus	Contig	Halovivax asiaticus JCM 14624	3115	d__Archaea;p__Euryarchaeota;x__Stenosarchaea group;c__Halobacteria;o__Natrialbales;f__Natrialbaceae;g__Halovivax;s__Halovivax asiaticus;x__Halovivax asiaticus JCM 14624
GCF_000328525.1	3	170	3223876	d__Archaea;p__Halobacteriota;c__Halobacteria;o__Halobacteriales;f__Natrialbaceae;g__Halovivax;s__Halovivax ruber	Complete Genome	Halovivax ruber XH-70	none	d__Archaea;p__Euryarchaeota;x__Stenosarchaea group;c__Halobacteria;o__Natrialbales;f__Natrialbaceae;g__Halovivax;s__Halovivax ruber;x__Halovivax ruber XH-70
GCF_002156705.1	1	281	3930546	d__Archaea;p__Halobacteriota;c__Halobacteria;o__Halobacteriales;f__Natrialbaceae;g__Natrarchaeobaculum;s__Natrarchaeobaculum aegyptiacum	Complete Genome	Natrarchaeobaculum aegyptiacum	3729	d__Archaea;p__Euryarchaeota;x__Stenosarchaea group;c__Halobacteria;o__Natrialbales;f__Natrialbaceae;g__Natrarchaeobaculum;s__Natrarchaeobaculum aegyptiacum
GCF_003430825.1	1	268	3789323	d__Archaea;p__Halobacteriota;c__Halobacteria;o__Halobacteriales;f__Natrialbaceae;g__Natrarchaeobaculum;s__Natrarchaeobaculum sulfurireducens	Complete Genome	Natrarchaeobaculum sulfurireducens	none	d__Archaea;p__Euryarchaeota;x__Stenosarchaea group;c__Halobacteria;o__Natrialbales;f__Natrialbaceae;g__Natrarchaeobaculum;s__Natrarchaeobaculum sulfurireducens
GCF_003841505.1	3	350	4566486	d__Archaea;p__Halobacteriota;c__Halobacteria;o__Halobacteriales;f__Natrialbaceae;g__Natrarchaeobius;s__Natrarchaeobius chitinivorans	Contig	Natrarchaeobius chitinivorans	none	d__Archaea;p__Euryarchaeota;x__Stenosarchaea group;c__Halobacteria;o__Natrialbales;f__Natrialbaceae;g__Natrarchaeobius;s__Natrarchaeobius chitinivorans
GCF_003841485.1	2	241	3511219	d__Archaea;p__Halobacteriota;c__Halobacteria;o__Halobacteriales;f__Natrialbaceae;g__Natrarchaeobius;s__Natrarchaeobius halalkaliphilus	Contig	Natrarchaeobius halalkaliphilus	none	d__Archaea;p__Euryarchaeota;x__Stenosarchaea group;c__Halobacteria;o__Natrialbales;f__Natrialbaceae;g__Natrarchaeobius;s__Natrarchaeobius halalkaliphilus
GCF_008245225.1	4	320	4201486	d__Archaea;p__Halobacteriota;c__Halobacteria;o__Halobacteriales;f__Natrialbaceae;g__Natrarchaeobius;s__Natrarchaeobius swarupiae	Contig	Natrialba swarupiae	none	d__Archaea;p__Euryarchaeota;x__Stenosarchaea group;c__Halobacteria;o__Natrialbales;f__Natrialbaceae;g__Natrialba;s__Natrialba swarupiae
GCF_000337535.1	3	276	4618362	d__Archaea;p__Halobacteriota;c__Halobacteria;o__Halobacteriales;f__Natrialbaceae;g__Natrialba;s__Natrialba aegyptia	Contig	Natrialba aegyptia DSM 13077	4430	d__Archaea;p__Euryarchaeota;x__Stenosarchaea group;c__Halobacteria;o__Natrialbales;f__Natrialbaceae;g__Natrialba;s__Natrialba aegyptia;x__Natrialba aegyptia DSM 13077
GCF_000337555.1	6	270	4404175	d__Archaea;p__Halobacteriota;c__Halobacteria;o__Halobacteriales;f__Natrialbaceae;g__Natrialba;s__Natrialba asiatica	Contig	Natrialba asiatica DSM 12278	4188	d__Archaea;p__Euryarchaeota;x__Stenosarchaea group;c__Halobacteria;o__Natrialbales;f__Natrialbaceae;g__Natrialba;s__Natrialba asiatica;x__Natrialba asiatica DSM 12278
GCF_000337135.1	6	248	4309274	d__Archaea;p__Halobacteriota;c__Halobacteria;o__Halobacteriales;f__Natrialbaceae;g__Natrialba;s__Natrialba chahannaoensis	Contig	Natrialba chahannaoensis JCM 10990	4031	d__Archaea;p__Euryarchaeota;x__Stenosarchaea group;c__Halobacteria;o__Natrialbales;f__Natrialbaceae;g__Natrialba;s__Natrialba chahannaoensis;x__Natrialba chahannaoensis JCM 10990
GCF_000337575.1	6	254	4159606	d__Archaea;p__Halobacteriota;c__Halobacteria;o__Halobacteriales;f__Natrialbaceae;g__Natrialba;s__Natrialba hulunbeirensis	Contig	Natrialba hulunbeirensis JCM 10989	3834	d__Archaea;p__Euryarchaeota;x__Stenosarchaea group;c__Halobacteria;o__Natrialbales;f__Natrialbaceae;g__Natrialba;s__Natrialba hulunbeirensis;x__Natrialba hulunbeirensis JCM 10989
GCF_000337875.1	4	267	4416299	d__Archaea;p__Halobacteriota;c__Halobacteria;o__Halobacteriales;f__Natrialbaceae;g__Natrialba;s__Natrialba magadii	Contig	Natrialba magadii ATCC 43099	4172	d__Archaea;p__Euryarchaeota;x__Stenosarchaea group;c__Halobacteria;o__Natrialbales;f__Natrialbaceae;g__Natrialba;s__Natrialba magadii;x__Natrialba magadii ATCC 43099
GCF_000337595.1	4	272	4635192	d__Archaea;p__Halobacteriota;c__Halobacteria;o__Halobacteriales;f__Natrialbaceae;g__Natrialba;s__Natrialba taiwanensis	Contig	Natrialba taiwanensis DSM 12281	4401	d__Archaea;p__Euryarchaeota;x__Stenosarchaea group;c__Halobacteria;o__Natrialbales;f__Natrialbaceae;g__Natrialba;s__Natrialba taiwanensis;x__Natrialba taiwanensis DSM 12281
GCF_000731985.1	3	222	3774135	d__Archaea;p__Halobacteriota;c__Halobacteria;o__Halobacteriales;f__Natrialbaceae;g__Natrinema;s__Natrinema altunense	Contig	Natrinema altunense	3688	d__Archaea;p__Euryarchaeota;x__Stenosarchaea group;c__Halobacteria;o__Natrialbales;f__Natrialbaceae;g__Natrinema;s__Natrinema altunense
GCF_002494345.1	2	286	4476324	d__Archaea;p__Halobacteriota;c__Halobacteria;o__Halobacteriales;f__Natrialbaceae;g__Natrinema;s__Natrinema ejinorense	Contig	Natrinema ejinorense	4337	d__Archaea;p__Euryarchaeota;x__Stenosarchaea group;c__Halobacteria;o__Natrialbales;f__Natrialbaceae;g__Natrinema;s__Natrinema ejinorense
GCF_000337175.1	3	237	4023692	d__Archaea;p__Halobacteriota;c__Halobacteria;o__Halobacteriales;f__Natrialbaceae;g__Natrinema;s__Natrinema gari	Contig	Natrinema gari JCM 14663	3997	d__Archaea;p__Euryarchaeota;x__Stenosarchaea group;c__Halobacteria;o__Natrialbales;f__Natrialbaceae;g__Natrinema;s__Natrinema gari;x__Natrinema gari JCM 14663
GCF_900111485.1	3	253	3963480	d__Archaea;p__Halobacteriota;c__Halobacteria;o__Halobacteriales;f__Natrialbaceae;g__Natrinema;s__Natrinema hispanicum_A	Scaffold	Haloterrigena hispanica	3958	d__Archaea;p__Euryarchaeota;x__Stenosarchaea group;c__Halobacteria;o__Natrialbales;f__Natrialbaceae;g__Haloterrigena;s__Haloterrigena hispanica
GCF_000337475.1	2	216	3522035	d__Archaea;p__Halobacteriota;c__Halobacteria;o__Halobacteriales;f__Natrialbaceae;g__Natrinema;s__Natrinema limicola	Contig	Haloterrigena limicola JCM 13563	3512	d__Archaea;p__Euryarchaeota;x__Stenosarchaea group;c__Halobacteria;o__Natrialbales;f__Natrialbaceae;g__Haloterrigena;s__Haloterrigena limicola;x__Haloterrigena limicola JCM 13563
GCF_005890195.1	4	224	3778093	d__Archaea;p__Halobacteriota;c__Halobacteria;o__Halobacteriales;f__Natrialbaceae;g__Natrinema;s__Natrinema pallidum	Complete Genome	Natrinema pallidum	none	d__Archaea;p__Euryarchaeota;x__Stenosarchaea group;c__Halobacteria;o__Natrialbales;f__Natrialbaceae;g__Natrinema;s__Natrinema pallidum
GCF_000230735.2	3	288	4354100	d__Archaea;p__Halobacteriota;c__Halobacteria;o__Halobacteriales;f__Natrialbaceae;g__Natrinema;s__Natrinema pellirubrum	Complete Genome	Natrinema pellirubrum DSM 15624	4255	d__Archaea;p__Euryarchaeota;x__Stenosarchaea group;c__Halobacteria;o__Natrialbales;f__Natrialbaceae;g__Natrinema;s__Natrinema pellirubrum;x__Natrinema pellirubrum DSM 15624
GCF_001953745.1	4	252	3980616	d__Archaea;p__Halobacteriota;c__Halobacteria;o__Halobacteriales;f__Natrialbaceae;g__Natrinema;s__Natrinema saccharevitans	Contig	Haloterrigena saccharevitans	3921	d__Archaea;p__Euryarchaeota;x__Stenosarchaea group;c__Halobacteria;o__Natrialbales;f__Natrialbaceae;g__Haloterrigena;s__Haloterrigena saccharevitans
GCF_900110865.1	7	317	4857017	d__Archaea;p__Halobacteriota;c__Halobacteria;o__Halobacteriales;f__Natrialbaceae;g__Natrinema;s__Natrinema salaciae	Scaffold	Natrinema salaciae	4634	d__Archaea;p__Euryarchaeota;x__Stenosarchaea group;c__Halobacteria;o__Natrialbales;f__Natrialbaceae;g__Natrinema;s__Natrinema salaciae
GCF_900110455.1	3	255	4272165	d__Archaea;p__Halobacteriota;c__Halobacteria;o__Halobacteriales;f__Natrialbaceae;g__Natrinema;s__Natrinema salifodinae	Scaffold	Halopiger salifodinae	4010	d__Archaea;p__Euryarchaeota;x__Stenosarchaea group;c__Halobacteria;o__Natrialbales;f__Natrialbaceae;g__Halopiger;s__Halopiger salifodinae
GCF_000710605.1	4	272	4131621	d__Archaea;p__Halobacteriota;c__Halobacteria;o__Halobacteriales;f__Natrialbaceae;g__Natrinema;s__Natrinema thermotolerans	Contig	Haloterrigena jeotgali A29	4128	d__Archaea;p__Euryarchaeota;x__Stenosarchaea group;c__Halobacteria;o__Natrialbales;f__Natrialbaceae;g__Haloterrigena;s__Haloterrigena jeotgali;x__Haloterrigena jeotgali A29
GCF_000337115.1	3	251	3895275	d__Archaea;p__Halobacteriota;c__Halobacteria;o__Halobacteriales;f__Natrialbaceae;g__Natrinema;s__Natrinema thermotolerans	Contig	Haloterrigena thermotolerans DSM 11552	3862	d__Archaea;p__Euryarchaeota;x__Stenosarchaea group;c__Halobacteria;o__Natrialbales;f__Natrialbaceae;g__Haloterrigena;s__Haloterrigena thermotolerans;x__Haloterrigena thermotolerans DSM 11552
GCF_005576615.1	6	312	4674473	d__Archaea;p__Halobacteriota;c__Halobacteria;o__Halobacteriales;f__Natrialbaceae;g__Natrinema;s__Natrinema versiforme_A	Complete Genome	Natrinema versiforme	none	d__Archaea;p__Euryarchaeota;x__Stenosarchaea group;c__Halobacteria;o__Natrialbales;f__Natrialbaceae;g__Natrinema;s__Natrinema versiforme
GCF_000230715.2	6	251	3788356	d__Archaea;p__Halobacteriota;c__Halobacteria;o__Halobacteriales;f__Natrialbaceae;g__Natronobacterium;s__Natronobacterium gregoryi	Complete Genome	Natronobacterium gregoryi SP2	3710	d__Archaea;p__Euryarchaeota;x__Stenosarchaea group;c__Halobacteria;o__Natrialbales;f__Natrialbaceae;g__Natronobacterium;s__Natronobacterium gregoryi;x__Natronobacterium gregoryi SP2
GCF_900104065.1	8	301	4009868	d__Archaea;p__Halobacteriota;c__Halobacteria;o__Halobacteriales;f__Natrialbaceae;g__Natronobacterium_A;s__Natronobacterium_A texcoconense	Scaffold	Natronobacterium texcoconense	3976	d__Archaea;p__Euryarchaeota;x__Stenosarchaea group;c__Halobacteria;o__Natrialbales;f__Natrialbaceae;g__Natronobacterium;s__Natronobacterium texcoconense
GCF_000337675.1	3	307	4416525	d__Archaea;p__Halobacteriota;c__Halobacteria;o__Halobacteriales;f__Natrialbaceae;g__Natronococcus;s__Natronococcus amylolyticus	Contig	Natronococcus amylolyticus DSM 10524	4320	d__Archaea;p__Euryarchaeota;x__Stenosarchaea group;c__Halobacteria;o__Natrialbales;f__Natrialbaceae;g__Natronococcus;s__Natronococcus amylolyticus;x__Natronococcus amylolyticus DSM 10524
GCF_000337695.1	1	276	4496185	d__Archaea;p__Halobacteriota;c__Halobacteria;o__Halobacteriales;f__Natrialbaceae;g__Natronococcus;s__Natronococcus jeotgali	Contig	Natronococcus jeotgali DSM 18795	4462	d__Archaea;p__Euryarchaeota;x__Stenosarchaea group;c__Halobacteria;o__Natrialbales;f__Natrialbaceae;g__Natronococcus;s__Natronococcus jeotgali;x__Natronococcus jeotgali DSM 18795
GCF_000328685.1	3	273	4314118	d__Archaea;p__Halobacteriota;c__Halobacteria;o__Halobacteriales;f__Natrialbaceae;g__Natronococcus;s__Natronococcus occultus	Complete Genome	Natronococcus occultus SP4	4174	d__Archaea;p__Euryarchaeota;x__Stenosarchaea group;c__Halobacteria;o__Natrialbales;f__Natrialbaceae;g__Natronococcus;s__Natronococcus occultus;x__Natronococcus occultus SP4
GCF_002177135.1	5	287	3914301	d__Archaea;p__Halobacteriota;c__Halobacteria;o__Halobacteriales;f__Natrialbaceae;g__Natronolimnobius;s__Natronolimnobius baerhuensis	Contig	Natronolimnobius baerhuensis	3746	d__Archaea;p__Euryarchaeota;x__Stenosarchaea group;c__Halobacteria;o__Natrialbales;f__Natrialbaceae;g__Natronolimnobius;s__Natronolimnobius baerhuensis
GCF_000337215.1	2	332	4588634	d__Archaea;p__Halobacteriota;c__Halobacteria;o__Halobacteriales;f__Natrialbaceae;g__Natronolimnohabitans;s__Natronolimnohabitans innermongolicus	Contig	Natronolimnohabitans innermongolicus JCM 12255	4384	d__Archaea;p__Euryarchaeota;x__Stenosarchaea group;c__Halobacteria;o__Natrialbales;f__Natrialbaceae;g__Natronolimnohabitans;s__Natronolimnohabitans innermongolicus;x__Natronolimnohabitans innermongolicus JCM 12255
GCF_009392895.1	5	288	4348483	d__Archaea;p__Halobacteriota;c__Halobacteria;o__Halobacteriales;f__Natrialbaceae;g__Natronorubrum;s__Natronorubrum aibiense	Complete Genome	Natronorubrum aibiense	none	d__Archaea;p__Euryarchaeota;x__Stenosarchaea group;c__Halobacteria;o__Natrialbales;f__Natrialbaceae;g__Natronorubrum;s__Natronorubrum aibiense
GCF_004799645.1	4	285	4382412	d__Archaea;p__Halobacteriota;c__Halobacteria;o__Halobacteriales;f__Natrialbaceae;g__Natronorubrum;s__Natronorubrum bangense	Complete Genome	Natronorubrum bangense	none	d__Archaea;p__Euryarchaeota;x__Stenosarchaea group;c__Halobacteria;o__Natrialbales;f__Natrialbaceae;g__Natronorubrum;s__Natronorubrum bangense
GCF_900156445.1	4	230	3830922	d__Archaea;p__Halobacteriota;c__Halobacteria;o__Halobacteriales;f__Natrialbaceae;g__Natronorubrum;s__Natronorubrum daqingense	Contig	Haloterrigena daqingensis	3695	d__Archaea;p__Euryarchaeota;x__Stenosarchaea group;c__Halobacteria;o__Natrialbales;f__Natrialbaceae;g__Haloterrigena;s__Haloterrigena daqingensis
GCF_900108095.1	4	221	3782545	d__Archaea;p__Halobacteriota;c__Halobacteria;o__Halobacteriales;f__Natrialbaceae;g__Natronorubrum;s__Natronorubrum sediminis	Scaffold	Natronorubrum sediminis	3583	d__Archaea;p__Euryarchaeota;x__Stenosarchaea group;c__Halobacteria;o__Natrialbales;f__Natrialbaceae;g__Natronorubrum;s__Natronorubrum sediminis
GCF_000337735.1	3	221	3460288	d__Archaea;p__Halobacteriota;c__Halobacteria;o__Halobacteriales;f__Natrialbaceae;g__Natronorubrum;s__Natronorubrum sulfidifaciens	Contig	Natronorubrum sulfidifaciens JCM 14089	3408	d__Archaea;p__Euryarchaeota;x__Stenosarchaea group;c__Halobacteria;o__Natrialbales;f__Natrialbaceae;g__Natronorubrum;s__Natronorubrum sulfidifaciens;x__Natronorubrum sulfidifaciens JCM 14089
GCF_900100335.1	5	325	4641793	d__Archaea;p__Halobacteriota;c__Halobacteria;o__Halobacteriales;f__Natrialbaceae;g__Natronorubrum;s__Natronorubrum texcoconense	Contig	Natronorubrum texcoconense	4423	d__Archaea;p__Euryarchaeota;x__Stenosarchaea group;c__Halobacteria;o__Natrialbales;f__Natrialbaceae;g__Natronorubrum;s__Natronorubrum texcoconense
GCF_900156475.1	2	261	4209793	d__Archaea;p__Halobacteriota;c__Halobacteria;o__Halobacteriales;f__Natrialbaceae;g__Natronorubrum;s__Natronorubrum thiooxidans	Scaffold	Natronorubrum thiooxidans	4067	d__Archaea;p__Euryarchaeota;x__Stenosarchaea group;c__Halobacteria;o__Natrialbales;f__Natrialbaceae;g__Natronorubrum;s__Natronorubrum thiooxidans
GCF_000383975.1	4	304	4934841	d__Archaea;p__Halobacteriota;c__Halobacteria;o__Halobacteriales;f__Natrialbaceae;g__Natronorubrum;s__Natronorubrum tibetense	Scaffold	Natronorubrum tibetense GA33	4649	d__Archaea;p__Euryarchaeota;x__Stenosarchaea group;c__Halobacteria;o__Natrialbales;f__Natrialbaceae;g__Natronorubrum;s__Natronorubrum tibetense;x__Natronorubrum tibetense GA33
GCF_900215575.1	2	201	3164179	d__Archaea;p__Halobacteriota;c__Halobacteria;o__Halobacteriales;f__Natronoarchaeaceae;g__Natronoarchaeum;s__Natronoarchaeum philippinense	Contig	Natronoarchaeum philippinense	3198	d__Archaea;p__Euryarchaeota;x__Stenosarchaea group;c__Halobacteria;o__Halobacteriales;f__Halobacteriaceae;g__Natronoarchaeum;s__Natronoarchaeum philippinense
GCF_004785955.1	5	268	3745232	d__Archaea;p__Halobacteriota;c__Halobacteria;o__Halobacteriales;f__QS-9-68-17;g__Halostella;s__Halostella litorea	Scaffold	Halostella litorea	none	d__Archaea;p__Euryarchaeota;x__Stenosarchaea group;c__Halobacteria;o__Halobacteriales;f__Halobacteriaceae;g__Halostella;s__Halostella litorea
GCF_004762015.1	8	247	3868565	d__Archaea;p__Halobacteriota;c__Halobacteria;o__Halobacteriales;f__QS-9-68-17;g__Halostella;s__Halostella pelagica	Contig	Halostella pelagica	none	d__Archaea;p__Euryarchaeota;x__Stenosarchaea group;c__Halobacteria;o__Halobacteriales;f__Halobacteriaceae;g__Halostella;s__Halostella pelagica
GCF_003675855.1	3	242	3735525	d__Archaea;p__Halobacteriota;c__Halobacteria;o__Halobacteriales;f__QS-9-68-17;g__Halostella;s__Halostella salina	Contig	Halostella salina	none	d__Archaea;p__Euryarchaeota;x__Stenosarchaea group;c__Halobacteria;o__Halobacteriales;f__Halobacteriaceae;g__Halostella;s__Halostella salina
GCF_000251105.1	8	118	2378438	d__Archaea;p__Halobacteriota;c__Methanocellia;o__Methanocellales;f__Methanocellaceae;g__Methanocella;s__Methanocella conradii	Complete Genome	Methanocella conradii HZ254	2461	d__Archaea;p__Euryarchaeota;x__Stenosarchaea group;c__Methanomicrobia;o__Methanocellales;f__Methanocellaceae;g__Methanocella;s__Methanocella conradii;x__Methanocella conradii HZ254
GCF_000011005.1	9	166	2957635	d__Archaea;p__Halobacteriota;c__Methanocellia;o__Methanocellales;f__Methanocellaceae;g__Methanocella;s__Methanocella paludicola	Complete Genome	Methanocella paludicola SANAE	none	d__Archaea;p__Euryarchaeota;x__Stenosarchaea group;c__Methanomicrobia;o__Methanocellales;f__Methanocellaceae;g__Methanocella;s__Methanocella paludicola;x__Methanocella paludicola SANAE
GCF_000063445.1	14	182	3179916	d__Archaea;p__Halobacteriota;c__Methanocellia;o__Methanocellales;f__Methanocellaceae;g__Methanocella_A;s__Methanocella_A arvoryzae	Complete Genome	Methanocella arvoryzae MRE50	3103	d__Archaea;p__Euryarchaeota;x__Stenosarchaea group;c__Methanomicrobia;o__Methanocellales;f__Methanocellaceae;g__Methanocella;s__Methanocella arvoryzae;x__Methanocella arvoryzae MRE50
GCF_000015765.1	1	64	1804962	d__Archaea;p__Halobacteriota;c__Methanomicrobia;o__Methanomicrobiales;f__Methanocorpusculaceae;g__Methanocorpusculum;s__Methanocorpusculum labreanum	Complete Genome	Methanocorpusculum labreanum Z	1815	d__Archaea;p__Euryarchaeota;x__Stenosarchaea group;c__Methanomicrobia;o__Methanomicrobiales;f__Methanocorpusculaceae;g__Methanocorpusculum;s__Methanocorpusculum labreanum;x__Methanocorpusculum labreanum Z
GCF_000430905.1	1	51	1706782	d__Archaea;p__Halobacteriota;c__Methanomicrobia;o__Methanomicrobiales;f__Methanocorpusculaceae;g__Methanocorpusculum;s__Methanocorpusculum parvum	Scaffold	Methanocorpusculum bavaricum DSM 4179	1722	d__Archaea;p__Euryarchaeota;x__Stenosarchaea group;c__Methanomicrobia;o__Methanomicrobiales;f__Methanocorpusculaceae;g__Methanocorpusculum;s__Methanocorpusculum bavaricum;x__Methanocorpusculum bavaricum DSM 4179
GCF_002287215.1	1	55	1709133	d__Archaea;p__Halobacteriota;c__Methanomicrobia;o__Methanomicrobiales;f__Methanocorpusculaceae;g__Methanocorpusculum;s__Methanocorpusculum parvum	Contig	Methanocorpusculum parvum	1713	d__Archaea;p__Euryarchaeota;x__Stenosarchaea group;c__Methanomicrobia;o__Methanomicrobiales;f__Methanocorpusculaceae;g__Methanocorpusculum;s__Methanocorpusculum parvum
GCF_000304355.2	6	103	2789774	d__Archaea;p__Halobacteriota;c__Methanomicrobia;o__Methanomicrobiales;f__Methanoculleaceae;g__Methanoculleus;s__Methanoculleus bourgensis	Complete Genome	Methanoculleus bourgensis MS2	2604	d__Archaea;p__Euryarchaeota;x__Stenosarchaea group;c__Methanomicrobia;o__Methanomicrobiales;f__Methanomicrobiaceae;g__Methanoculleus;s__Methanoculleus bourgensis;x__Methanoculleus bourgensis MS2
GCF_900095385.1	5	119	2649157	d__Archaea;p__Halobacteriota;c__Methanomicrobia;o__Methanomicrobiales;f__Methanoculleaceae;g__Methanoculleus;s__Methanoculleus chikugoensis_A	Contig	Methanoculleus chikugoensis	2649	d__Archaea;p__Euryarchaeota;x__Stenosarchaea group;c__Methanomicrobia;o__Methanomicrobiales;f__Methanomicrobiaceae;g__Methanoculleus;s__Methanoculleus chikugoensis
GCF_001602375.1	6	124	2446106	d__Archaea;p__Halobacteriota;c__Methanomicrobia;o__Methanomicrobiales;f__Methanoculleaceae;g__Methanoculleus;s__Methanoculleus horonobensis	Contig	Methanoculleus horonobensis	2421	d__Archaea;p__Euryarchaeota;x__Stenosarchaea group;c__Methanomicrobia;o__Methanomicrobiales;f__Methanomicrobiaceae;g__Methanoculleus;s__Methanoculleus horonobensis
GCF_000015825.1	10	127	2478101	d__Archaea;p__Halobacteriota;c__Methanomicrobia;o__Methanomicrobiales;f__Methanoculleaceae;g__Methanoculleus;s__Methanoculleus marisnigri	Complete Genome	Methanoculleus marisnigri JR1	2457	d__Archaea;p__Euryarchaeota;x__Stenosarchaea group;c__Methanomicrobia;o__Methanomicrobiales;f__Methanomicrobiaceae;g__Methanoculleus;s__Methanoculleus marisnigri;x__Methanoculleus marisnigri JR1
GCF_001017125.1	5	125	2489717	d__Archaea;p__Halobacteriota;c__Methanomicrobia;o__Methanomicrobiales;f__Methanoculleaceae;g__Methanoculleus;s__Methanoculleus sediminis	Scaffold	Methanoculleus sediminis	2446	d__Archaea;p__Euryarchaeota;x__Stenosarchaea group;c__Methanomicrobia;o__Methanomicrobiales;f__Methanomicrobiaceae;g__Methanoculleus;s__Methanoculleus sediminis
GCF_001571405.1	5	104	2223235	d__Archaea;p__Halobacteriota;c__Methanomicrobia;o__Methanomicrobiales;f__Methanoculleaceae;g__Methanoculleus;s__Methanoculleus thermophilus	Contig	Methanoculleus thermophilus	2215	d__Archaea;p__Euryarchaeota;x__Stenosarchaea group;c__Methanomicrobia;o__Methanomicrobiales;f__Methanomicrobiaceae;g__Methanoculleus;s__Methanoculleus thermophilus
GCF_004102725.1	1	162	2750720	d__Archaea;p__Halobacteriota;c__Methanomicrobia;o__Methanomicrobiales;f__Methanoculleaceae;g__Methanoculleus_A;s__Methanoculleus_A taiwanensis	Scaffold	Methanoculleus taiwanensis	none	d__Archaea;p__Euryarchaeota;x__Stenosarchaea group;c__Methanomicrobia;o__Methanomicrobiales;f__Methanomicrobiaceae;g__Methanoculleus;s__Methanoculleus taiwanensis
GCF_001571385.1	10	139	2713913	d__Archaea;p__Halobacteriota;c__Methanomicrobia;o__Methanomicrobiales;f__Methanofollaceae;g__Methanofollis;s__Methanofollis ethanolicus	Contig	Methanofollis ethanolicus	2605	d__Archaea;p__Euryarchaeota;x__Stenosarchaea group;c__Methanomicrobia;o__Methanomicrobiales;f__Methanomicrobiaceae;g__Methanofollis;s__Methanofollis ethanolicus
GCF_000275865.1	3	143	2475100	d__Archaea;p__Halobacteriota;c__Methanomicrobia;o__Methanomicrobiales;f__Methanofollaceae;g__Methanofollis;s__Methanofollis liminatans	Chromosome	Methanofollis liminatans DSM 4140	2428	d__Archaea;p__Euryarchaeota;x__Stenosarchaea group;c__Methanomicrobia;o__Methanomicrobiales;f__Methanomicrobiaceae;g__Methanofollis;s__Methanofollis liminatans;x__Methanofollis liminatans DSM 4140
GCF_013377755.1	1	103	2248716	d__Archaea;p__Halobacteriota;c__Methanomicrobia;o__Methanomicrobiales;f__Methanofollaceae;g__Methanofollis;s__Methanofollis tationis	Contig	Methanofollis tationis	none	d__Archaea;p__Euryarchaeota;x__Stenosarchaea group;c__Methanomicrobia;o__Methanomicrobiales;f__Methanomicrobiaceae;g__Methanofollis;s__Methanofollis tationis
GCF_001315945.1	4	132	2686643	d__Archaea;p__Halobacteriota;c__Methanomicrobia;o__Methanomicrobiales;f__Methanomicrobiaceae;g__Methanogenium;s__Methanogenium cariaci	Contig	Methanogenium cariaci JCM 10550	3236	d__Archaea;p__Euryarchaeota;x__Stenosarchaea group;c__Methanomicrobia;o__Methanomicrobiales;f__Methanomicrobiaceae;g__Methanogenium;s__Methanogenium cariaci;x__Methanogenium cariaci JCM 10550
GCF_000784355.1	10	185	2791704	d__Archaea;p__Halobacteriota;c__Methanomicrobia;o__Methanomicrobiales;f__Methanomicrobiaceae;g__Methanolacinia;s__Methanolacinia paynteri	Scaffold	Methanolacinia paynteri	2768	d__Archaea;p__Euryarchaeota;x__Stenosarchaea group;c__Methanomicrobia;o__Methanomicrobiales;f__Methanomicrobiaceae;g__Methanolacinia;s__Methanolacinia paynteri
GCF_000147875.1	13	202	2843290	d__Archaea;p__Halobacteriota;c__Methanomicrobia;o__Methanomicrobiales;f__Methanomicrobiaceae;g__Methanolacinia;s__Methanolacinia petrolearia	Complete Genome	Methanolacinia petrolearia DSM 11571	2814	d__Archaea;p__Euryarchaeota;x__Stenosarchaea group;c__Methanomicrobia;o__Methanomicrobiales;f__Methanomicrobiaceae;g__Methanolacinia;s__Methanolacinia petrolearia;x__Methanolacinia petrolearia DSM 11571
GCF_000711215.1	6	67	1711791	d__Archaea;p__Halobacteriota;c__Methanomicrobia;o__Methanomicrobiales;f__Methanomicrobiaceae;g__Methanomicrobium;s__Methanomicrobium mobile	Contig	Methanomicrobium mobile BP	1633	d__Archaea;p__Euryarchaeota;x__Stenosarchaea group;c__Methanomicrobia;o__Methanomicrobiales;f__Methanomicrobiaceae;g__Methanomicrobium;s__Methanomicrobium mobile;x__Methanomicrobium mobile BP
GCF_000243255.1	13	237	3200946	d__Archaea;p__Halobacteriota;c__Methanomicrobia;o__Methanomicrobiales;f__Methanomicrobiaceae;g__Methanoplanus;s__Methanoplanus limicola	Chromosome	Methanoplanus limicola DSM 2279	3028	d__Archaea;p__Euryarchaeota;x__Stenosarchaea group;c__Methanomicrobia;o__Methanomicrobiales;f__Methanomicrobiaceae;g__Methanoplanus;s__Methanoplanus limicola;x__Methanoplanus limicola DSM 2279
GCF_000017625.1	5	206	2542943	d__Archaea;p__Halobacteriota;c__Methanomicrobia;o__Methanomicrobiales;f__Methanoregulaceae;g__Methanoregula;s__Methanoregula boonei	Complete Genome	Methanoregula boonei 6A8	2535	d__Archaea;p__Euryarchaeota;x__Stenosarchaea group;c__Methanomicrobia;o__Methanomicrobiales;f__Methanoregulaceae;g__Methanoregula;s__Methanoregula boonei;x__Methanoregula boonei 6A8
GCF_000327485.1	12	209	2820858	d__Archaea;p__Halobacteriota;c__Methanomicrobia;o__Methanomicrobiales;f__Methanoregulaceae;g__Methanoregula;s__Methanoregula formicica	Complete Genome	Methanoregula formicica SMSP	2824	d__Archaea;p__Euryarchaeota;x__Stenosarchaea group;c__Methanomicrobia;o__Methanomicrobiales;f__Methanoregulaceae;g__Methanoregula;s__Methanoregula formicica;x__Methanoregula formicica SMSP
GCF_000021965.1	3	225	2922917	d__Archaea;p__Halobacteriota;c__Methanomicrobia;o__Methanomicrobiales;f__Methanosphaerulaceae;g__Methanosphaerula;s__Methanosphaerula palustris	Complete Genome	Methanosphaerula palustris E1-9c	2769	d__Archaea;p__Euryarchaeota;x__Stenosarchaea group;c__Methanomicrobia;o__Methanomicrobiales;f__Methanoregulaceae;g__Methanosphaerula;s__Methanosphaerula palustris;x__Methanosphaerula palustris E1-9c
GCF_000013445.1	4	299	3544738	d__Archaea;p__Halobacteriota;c__Methanomicrobia;o__Methanomicrobiales;f__Methanospirillaceae;g__Methanospirillum;s__Methanospirillum hungatei	Complete Genome	Methanospirillum hungatei JF-1	3361	d__Archaea;p__Euryarchaeota;x__Stenosarchaea group;c__Methanomicrobia;o__Methanomicrobiales;f__Methanospirillaceae;g__Methanospirillum;s__Methanospirillum hungatei;x__Methanospirillum hungatei JF-1
GCF_003173355.1	4	386	3743701	d__Archaea;p__Halobacteriota;c__Methanomicrobia;o__Methanomicrobiales;f__Methanospirillaceae;g__Methanospirillum;s__Methanospirillum lacunae	Contig	Methanospirillum lacunae	3414	d__Archaea;p__Euryarchaeota;x__Stenosarchaea group;c__Methanomicrobia;o__Methanomicrobiales;f__Methanospirillaceae;g__Methanospirillum;s__Methanospirillum lacunae
GCF_003173335.1	7	322	3740742	d__Archaea;p__Halobacteriota;c__Methanomicrobia;o__Methanomicrobiales;f__Methanospirillaceae;g__Methanospirillum;s__Methanospirillum stamsii	Contig	Methanospirillum stamsii	3578	d__Archaea;p__Euryarchaeota;x__Stenosarchaea group;c__Methanomicrobia;o__Methanomicrobiales;f__Methanospirillaceae;g__Methanospirillum;s__Methanospirillum stamsii
GCF_002153915.1	2	72	1513137	d__Archaea;p__Halobacteriota;c__Methanonatronarchaeia;o__Methanonatronarchaeales;f__Methanonatronarchaeaceae;g__Methanonatronarchaeum;s__Methanonatronarchaeum thermophilum	Contig	Methanonatronarchaeum thermophilum	1502	d__Archaea;p__Euryarchaeota;c__Methanonatronarchaeia;o__Methanonatronarchaeales;f__Methanonatronarchaeaceae;g__Methanonatronarchaeum;s__Methanonatronarchaeum thermophilum
GCF_004363215.1	1	47	1783317	d__Archaea;p__Halobacteriota;c__Methanosarcinia;o__Methanosarcinales;f__Methanosarcinaceae;g__Methanimicrococcus;s__Methanimicrococcus blatticola	Scaffold	Methanimicrococcus blatticola	none	d__Archaea;p__Euryarchaeota;x__Stenosarchaea group;c__Methanomicrobia;o__Methanosarcinales;f__Methanosarcinaceae;g__Methanimicrococcus;s__Methanimicrococcus blatticola
GCF_000013725.1	6	142	2575032	d__Archaea;p__Halobacteriota;c__Methanosarcinia;o__Methanosarcinales;f__Methanosarcinaceae;g__Methanococcoides;s__Methanococcoides burtonii	Complete Genome	Methanococcoides burtonii DSM 6242	2509	d__Archaea;p__Euryarchaeota;x__Stenosarchaea group;c__Methanomicrobia;o__Methanosarcinales;f__Methanosarcinaceae;g__Methanococcoides;s__Methanococcoides burtonii;x__Methanococcoides burtonii DSM 6242
GCF_000970325.1	5	120	2394636	d__Archaea;p__Halobacteriota;c__Methanosarcinia;o__Methanosarcinales;f__Methanosarcinaceae;g__Methanococcoides;s__Methanococcoides methylutens_A	Complete Genome	Methanococcoides methylutens MM1	2275	d__Archaea;p__Euryarchaeota;x__Stenosarchaea group;c__Methanomicrobia;o__Methanosarcinales;f__Methanosarcinaceae;g__Methanococcoides;s__Methanococcoides methylutens;x__Methanococcoides methylutens MM1
GCF_900111645.1	1	94	2314846	d__Archaea;p__Halobacteriota;c__Methanosarcinia;o__Methanosarcinales;f__Methanosarcinaceae;g__Methanococcoides;s__Methanococcoides vulcani	Scaffold	Methanococcoides vulcani	2244	d__Archaea;p__Euryarchaeota;x__Stenosarchaea group;c__Methanomicrobia;o__Methanosarcinales;f__Methanosarcinaceae;g__Methanococcoides;s__Methanococcoides vulcani
GCF_000196655.1	4	135	2406232	d__Archaea;p__Halobacteriota;c__Methanosarcinia;o__Methanosarcinales;f__Methanosarcinaceae;g__Methanohalobium;s__Methanohalobium evestigatum	Complete Genome	Methanohalobium evestigatum Z-7303	2339	d__Archaea;p__Euryarchaeota;x__Stenosarchaea group;c__Methanomicrobia;o__Methanosarcinales;f__Methanosarcinaceae;g__Methanohalobium;s__Methanohalobium evestigatum;x__Methanohalobium evestigatum Z-7303
GCF_002973515.1	1	100	1871939	d__Archaea;p__Halobacteriota;c__Methanosarcinia;o__Methanosarcinales;f__Methanosarcinaceae;g__Methanohalophilus;s__Methanohalophilus euhalobius	Contig	Methanohalophilus euhalobius	1955	d__Archaea;p__Euryarchaeota;x__Stenosarchaea group;c__Methanomicrobia;o__Methanosarcinales;f__Methanosarcinaceae;g__Methanohalophilus;s__Methanohalophilus euhalobius
GCF_001889405.1	1	107	2022959	d__Archaea;p__Halobacteriota;c__Methanosarcinia;o__Methanosarcinales;f__Methanosarcinaceae;g__Methanohalophilus;s__Methanohalophilus halophilus	Complete Genome	Methanohalophilus halophilus	2010	d__Archaea;p__Euryarchaeota;x__Stenosarchaea group;c__Methanomicrobia;o__Methanosarcinales;f__Methanosarcinaceae;g__Methanohalophilus;s__Methanohalophilus halophilus
GCF_000025865.1	2	110	2012424	d__Archaea;p__Halobacteriota;c__Methanosarcinia;o__Methanosarcinales;f__Methanosarcinaceae;g__Methanohalophilus;s__Methanohalophilus mahii	Complete Genome	Methanohalophilus mahii DSM 5219	1986	d__Archaea;p__Euryarchaeota;x__Stenosarchaea group;c__Methanomicrobia;o__Methanosarcinales;f__Methanosarcinaceae;g__Methanohalophilus;s__Methanohalophilus mahii;x__Methanohalophilus mahii DSM 5219
GCF_001888095.1	2	104	1990446	d__Archaea;p__Halobacteriota;c__Methanosarcinia;o__Methanosarcinales;f__Methanosarcinaceae;g__Methanohalophilus;s__Methanohalophilus portucalensis	Scaffold	Methanohalophilus portucalensis FDF-1	2010	d__Archaea;p__Euryarchaeota;x__Stenosarchaea group;c__Methanomicrobia;o__Methanosarcinales;f__Methanosarcinaceae;g__Methanohalophilus;s__Methanohalophilus portucalensis;x__Methanohalophilus portucalensis FDF-1
GCF_900114835.1	5	198	3107200	d__Archaea;p__Halobacteriota;c__Methanosarcinia;o__Methanosarcinales;f__Methanosarcinaceae;g__Methanolobus;s__Methanolobus profundi	Scaffold	Methanolobus profundi	2871	d__Archaea;p__Euryarchaeota;x__Stenosarchaea group;c__Methanomicrobia;o__Methanosarcinales;f__Methanosarcinaceae;g__Methanolobus;s__Methanolobus profundi
GCF_002243045.1	3	181	3164721	d__Archaea;p__Halobacteriota;c__Methanosarcinia;o__Methanosarcinales;f__Methanosarcinaceae;g__Methanolobus;s__Methanolobus psychrotolerans	Contig	Methanolobus psychrotolerans	2989	d__Archaea;p__Euryarchaeota;x__Stenosarchaea group;c__Methanomicrobia;o__Methanosarcinales;f__Methanosarcinaceae;g__Methanolobus;s__Methanolobus psychrotolerans
GCF_000504205.1	6	213	3151883	d__Archaea;p__Halobacteriota;c__Methanosarcinia;o__Methanosarcinales;f__Methanosarcinaceae;g__Methanolobus;s__Methanolobus tindarius	Contig	Methanolobus tindarius DSM 2278	2909	d__Archaea;p__Euryarchaeota;x__Stenosarchaea group;c__Methanomicrobia;o__Methanosarcinales;f__Methanosarcinaceae;g__Methanolobus;s__Methanolobus tindarius;x__Methanolobus tindarius DSM 2278
GCF_900100715.1	7	204	2947907	d__Archaea;p__Halobacteriota;c__Methanosarcinia;o__Methanosarcinales;f__Methanosarcinaceae;g__Methanolobus;s__Methanolobus vulcani	Scaffold	Methanolobus vulcani	none	d__Archaea;p__Euryarchaeota;x__Stenosarchaea group;c__Methanomicrobia;o__Methanosarcinales;f__Methanosarcinaceae;g__Methanolobus;s__Methanolobus vulcani
GCF_013388255.1	2	182	2704953	d__Archaea;p__Halobacteriota;c__Methanosarcinia;o__Methanosarcinales;f__Methanosarcinaceae;g__Methanolobus;s__Methanolobus zinderi	Complete Genome	Methanolobus zinderi	none	d__Archaea;p__Euryarchaeota;x__Stenosarchaea group;c__Methanomicrobia;o__Methanosarcinales;f__Methanosarcinaceae;g__Methanolobus;s__Methanolobus zinderi
GCF_000328665.1	3	110	2714013	d__Archaea;p__Halobacteriota;c__Methanosarcinia;o__Methanosarcinales;f__Methanosarcinaceae;g__Methanomethylovorans;s__Methanomethylovorans hollandica	Complete Genome	Methanomethylovorans hollandica DSM 15978	2574	d__Archaea;p__Euryarchaeota;x__Stenosarchaea group;c__Methanomicrobia;o__Methanosarcinales;f__Methanosarcinaceae;g__Methanomethylovorans;s__Methanomethylovorans hollandica;x__Methanomethylovorans hollandica DSM 15978
GCF_000217995.1	2	104	2138444	d__Archaea;p__Halobacteriota;c__Methanosarcinia;o__Methanosarcinales;f__Methanosarcinaceae;g__Methanosalsum;s__Methanosalsum zhilinae	Complete Genome	Methanosalsum zhilinae DSM 4017	1991	d__Archaea;p__Euryarchaeota;x__Stenosarchaea group;c__Methanomicrobia;o__Methanosarcinales;f__Methanosarcinaceae;g__Methanosalsum;s__Methanosalsum zhilinae;x__Methanosalsum zhilinae DSM 4017
GCF_000007345.1	6	231	5751492	d__Archaea;p__Halobacteriota;c__Methanosarcinia;o__Methanosarcinales;f__Methanosarcinaceae;g__Methanosarcina;s__Methanosarcina acetivorans	Complete Genome	Methanosarcina acetivorans C2A	none	d__Archaea;p__Euryarchaeota;x__Stenosarchaea group;c__Methanomicrobia;o__Methanosarcinales;f__Methanosarcinaceae;g__Methanosarcina;s__Methanosarcina acetivorans;x__Methanosarcina acetivorans C2A
GCF_000970305.1	6	185	4560446	d__Archaea;p__Halobacteriota;c__Methanosarcinia;o__Methanosarcinales;f__Methanosarcinaceae;g__Methanosarcina;s__Methanosarcina barkeri_A	Complete Genome	Methanosarcina barkeri 3	3715	d__Archaea;p__Euryarchaeota;x__Stenosarchaea group;c__Methanomicrobia;o__Methanosarcinales;f__Methanosarcinaceae;g__Methanosarcina;s__Methanosarcina barkeri;x__Methanosarcina barkeri 3
GCF_001304615.2	3	120	3283688	d__Archaea;p__Halobacteriota;c__Methanosarcinia;o__Methanosarcinales;f__Methanosarcinaceae;g__Methanosarcina;s__Methanosarcina flavescens	Complete Genome	Methanosarcina flavescens	2833	d__Archaea;p__Euryarchaeota;x__Stenosarchaea group;c__Methanomicrobia;o__Methanosarcinales;f__Methanosarcinaceae;g__Methanosarcina;s__Methanosarcina flavescens
GCF_000970285.1	8	257	5018607	d__Archaea;p__Halobacteriota;c__Methanosarcinia;o__Methanosarcinales;f__Methanosarcinaceae;g__Methanosarcina;s__Methanosarcina horonobensis	Complete Genome	Methanosarcina horonobensis HB-1 = JCM 15518	4385	d__Archaea;p__Euryarchaeota;x__Stenosarchaea group;c__Methanomicrobia;o__Methanosarcinales;f__Methanosarcinaceae;g__Methanosarcina;s__Methanosarcina horonobensis;x__Methanosarcina horonobensis HB-1 = JCM 15518
GCF_000970265.1	2	140	4139808	d__Archaea;p__Halobacteriota;c__Methanosarcinia;o__Methanosarcinales;f__Methanosarcinaceae;g__Methanosarcina;s__Methanosarcina lacustris	Complete Genome	Methanosarcina lacustris Z-7289	3454	d__Archaea;p__Euryarchaeota;x__Stenosarchaea group;c__Methanomicrobia;o__Methanosarcinales;f__Methanosarcinaceae;g__Methanosarcina;s__Methanosarcina lacustris;x__Methanosarcina lacustris Z-7289
GCF_000007065.1	3	181	4096345	d__Archaea;p__Halobacteriota;c__Methanosarcinia;o__Methanosarcinales;f__Methanosarcinaceae;g__Methanosarcina;s__Methanosarcina mazei	Complete Genome	Methanosarcina mazei Go1	3440	d__Archaea;p__Euryarchaeota;x__Stenosarchaea group;c__Methanomicrobia;o__Methanosarcinales;f__Methanosarcinaceae;g__Methanosarcina;s__Methanosarcina mazei;x__Methanosarcina mazei Go1
GCF_000744315.1	4	173	4064496	d__Archaea;p__Halobacteriota;c__Methanosarcinia;o__Methanosarcinales;f__Methanosarcinaceae;g__Methanosarcina;s__Methanosarcina mazei	Contig	Methanosarcina soligelidi	3406	d__Archaea;p__Euryarchaeota;x__Stenosarchaea group;c__Methanomicrobia;o__Methanosarcinales;f__Methanosarcinaceae;g__Methanosarcina;s__Methanosarcina soligelidi
GCF_000970085.1	4	206	5017558	d__Archaea;p__Halobacteriota;c__Methanosarcinia;o__Methanosarcinales;f__Methanosarcinaceae;g__Methanosarcina;s__Methanosarcina siciliae	Complete Genome	Methanosarcina siciliae T4/M	4235	d__Archaea;p__Euryarchaeota;x__Stenosarchaea group;c__Methanomicrobia;o__Methanosarcinales;f__Methanosarcinaceae;g__Methanosarcina;s__Methanosarcina siciliae;x__Methanosarcina siciliae T4/M
GCF_002287235.1	6	187	5088600	d__Archaea;p__Halobacteriota;c__Methanosarcinia;o__Methanosarcinales;f__Methanosarcinaceae;g__Methanosarcina;s__Methanosarcina spelaei	Contig	Methanosarcina spelaei	4329	d__Archaea;p__Euryarchaeota;x__Stenosarchaea group;c__Methanomicrobia;o__Methanosarcinales;f__Methanosarcinaceae;g__Methanosarcina;s__Methanosarcina spelaei
GCF_000969885.1	1	122	3127379	d__Archaea;p__Halobacteriota;c__Methanosarcinia;o__Methanosarcinales;f__Methanosarcinaceae;g__Methanosarcina;s__Methanosarcina thermophila	Complete Genome	Methanosarcina thermophila TM-1	2686	d__Archaea;p__Euryarchaeota;x__Stenosarchaea group;c__Methanomicrobia;o__Methanosarcinales;f__Methanosarcinaceae;g__Methanosarcina;s__Methanosarcina thermophila;x__Methanosarcina thermophila TM-1
GCF_000969905.1	6	159	4563885	d__Archaea;p__Halobacteriota;c__Methanosarcinia;o__Methanosarcinales;f__Methanosarcinaceae;g__Methanosarcina;s__Methanosarcina vacuolata	Complete Genome	Methanosarcina vacuolata Z-761	3709	d__Archaea;p__Euryarchaeota;x__Stenosarchaea group;c__Methanomicrobia;o__Methanosarcinales;f__Methanosarcinaceae;g__Methanosarcina;s__Methanosarcina vacuolata;x__Methanosarcina vacuolata Z-761
GCF_000204415.1	2	89	3026645	d__Archaea;p__Halobacteriota;c__Methanosarcinia;o__Methanotrichales;f__Methanotrichaceae;g__Methanothrix;s__Methanothrix soehngenii	Complete Genome	Methanothrix soehngenii GP6	2977	d__Archaea;p__Euryarchaeota;x__Stenosarchaea group;c__Methanomicrobia;o__Methanosarcinales;f__Methanotrichaceae;g__Methanothrix;s__Methanothrix soehngenii;x__Methanothrix soehngenii GP6
GCF_001458655.1	2	139	2494510	d__Archaea;p__Methanobacteriota;c__Methanobacteria;o__Methanobacteriales;f__Methanobacteriaceae;g__Methanobacterium;s__Methanobacterium formicicum	Complete Genome	Methanobacterium formicicum	2372	d__Archaea;p__Euryarchaeota;x__Methanomada group;c__Methanobacteria;o__Methanobacteriales;f__Methanobacteriaceae;g__Methanobacterium;s__Methanobacterium formicicum
GCF_002813695.1	3	137	2515817	d__Archaea;p__Methanobacteriota;c__Methanobacteria;o__Methanobacteriales;f__Methanobacteriaceae;g__Methanobacterium;s__Methanobacterium subterraneum	Complete Genome	Methanobacterium subterraneum	2406	d__Archaea;p__Euryarchaeota;x__Methanomada group;c__Methanobacteria;o__Methanobacteriales;f__Methanobacteriaceae;g__Methanobacterium;s__Methanobacterium subterraneum
GCF_002287175.1	1	203	3466370	d__Archaea;p__Methanobacteriota;c__Methanobacteria;o__Methanobacteriales;f__Methanobacteriaceae;g__Methanobacterium_D;s__Methanobacterium_D bryantii	Contig	Methanobacterium bryantii	3266	d__Archaea;p__Euryarchaeota;x__Methanomada group;c__Methanobacteria;o__Methanobacteriales;f__Methanobacteriaceae;g__Methanobacterium;s__Methanobacterium bryantii
GCF_000746075.1	1	203	3393923	d__Archaea;p__Methanobacteriota;c__Methanobacteria;o__Methanobacteriales;f__Methanobacteriaceae;g__Methanobacterium_D;s__Methanobacterium_D veterum	Scaffold	Methanobacterium arcticum	3235	d__Archaea;p__Euryarchaeota;x__Methanomada group;c__Methanobacteria;o__Methanobacteriales;f__Methanobacteriaceae;g__Methanobacterium;s__Methanobacterium arcticum
GCF_000745485.1	1	202	3369555	d__Archaea;p__Methanobacteriota;c__Methanobacteria;o__Methanobacteriales;f__Methanobacteriaceae;g__Methanobacterium_D;s__Methanobacterium_D veterum	Scaffold	Methanobacterium veterum	3208	d__Archaea;p__Euryarchaeota;x__Methanomada group;c__Methanobacteria;o__Methanobacteriales;f__Methanobacteriaceae;g__Methanobacterium;s__Methanobacterium veterum
GCF_000320505.1	2	48	2045801	d__Archaea;p__Methanobacteriota;c__Methanobacteria;o__Methanobacteriales;f__Methanobacteriaceae;g__Methanobrevibacter_B;s__Methanobrevibacter_B boviskoreani	Contig	Methanobrevibacter boviskoreani JH1	1741	d__Archaea;p__Euryarchaeota;x__Methanomada group;c__Methanobacteria;o__Methanobacteriales;f__Methanobacteriaceae;g__Methanobrevibacter;s__Methanobrevibacter boviskoreani;x__Methanobrevibacter boviskoreani JH1
GCF_002072215.1	1	53	2445031	d__Archaea;p__Methanobacteriota;c__Methanobacteria;o__Methanobacteriales;f__Methanobacteriaceae;g__Methanobrevibacter_C;s__Methanobrevibacter_C arboriphilus	Contig	Methanobrevibacter arboriphilus JCM 13429 = DSM 1125	1943	d__Archaea;p__Euryarchaeota;x__Methanomada group;c__Methanobacteria;o__Methanobacteriales;f__Methanobacteriaceae;g__Methanobrevibacter;s__Methanobrevibacter arboriphilus;x__Methanobrevibacter arboriphilus JCM 13429 = DSM 1125
GCF_000739065.1	1	55	1607556	d__Archaea;p__Methanobacteriota;c__Methanococci;o__Methanococcales;f__Methanocaldococcaceae;g__Methanocaldococcus;s__Methanocaldococcus bathoardescens	Complete Genome	Methanocaldococcus bathoardescens	1653	d__Archaea;p__Euryarchaeota;x__Methanomada group;c__Methanococci;o__Methanococcales;f__Methanocaldococcaceae;g__Methanocaldococcus;s__Methanocaldococcus bathoardescens
GCF_000023985.1	1	53	1507251	d__Archaea;p__Methanobacteriota;c__Methanococci;o__Methanococcales;f__Methanocaldococcaceae;g__Methanocaldococcus;s__Methanocaldococcus fervens	Complete Genome	Methanocaldococcus fervens AG86	1595	d__Archaea;p__Euryarchaeota;x__Methanomada group;c__Methanococci;o__Methanococcales;f__Methanocaldococcaceae;g__Methanocaldococcus;s__Methanocaldococcus fervens;x__Methanocaldococcus fervens AG86
GCF_000371805.1	1	44	1249385	d__Archaea;p__Methanobacteriota;c__Methanococci;o__Methanococcales;f__Methanocaldococcaceae;g__Methanocaldococcus_A;s__Methanocaldococcus_A villosus	Contig	Methanocaldococcus villosus KIN24-T80	1363	d__Archaea;p__Euryarchaeota;x__Methanomada group;c__Methanococci;o__Methanococcales;f__Methanocaldococcaceae;g__Methanocaldococcus;s__Methanocaldococcus villosus;x__Methanocaldococcus villosus KIN24-T80
GCF_004310395.1	1	44	1308147	d__Archaea;p__Methanobacteriota;c__Methanococci;o__Methanococcales;f__Methanococcaceae;g__Methanofervidicoccus;s__Methanofervidicoccus abyssi	Contig	Methanofervidicoccus abyssi	none	d__Archaea;p__Euryarchaeota;x__Methanomada group;c__Methanococci;o__Methanococcales;x__Methanococcales incertae sedis;g__Methanofervidicoccus;s__Methanofervidicoccus abyssi
GCF_000179575.2	1	52	1677455	d__Archaea;p__Methanobacteriota;c__Methanococci;o__Methanococcales;f__Methanococcaceae;g__Methanothermococcus_A;s__Methanothermococcus_A okinawensis	Complete Genome	Methanothermococcus okinawensis IH1	1635	d__Archaea;p__Euryarchaeota;x__Methanomada group;c__Methanococci;o__Methanococcales;f__Methanococcaceae;g__Methanothermococcus;s__Methanothermococcus okinawensis;x__Methanothermococcus okinawensis IH1
GCF_000966265.1	4	107	2206431	d__Archaea;p__Methanobacteriota;c__Thermococci;o__Thermococcales;f__Thermococcaceae;g__Palaeococcus;s__Palaeococcus ferrophilus	Contig	Palaeococcus ferrophilus DSM 13482	2314	d__Archaea;p__Euryarchaeota;c__Thermococci;o__Thermococcales;f__Thermococcaceae;g__Palaeococcus;s__Palaeococcus ferrophilus;x__Palaeococcus ferrophilus DSM 13482
GCF_000725425.1	4	85	1859370	d__Archaea;p__Methanobacteriota;c__Thermococci;o__Thermococcales;f__Thermococcaceae;g__Palaeococcus;s__Palaeococcus pacificus	Complete Genome	Palaeococcus pacificus DY20341	1961	d__Archaea;p__Euryarchaeota;c__Thermococci;o__Thermococcales;f__Thermococcaceae;g__Palaeococcus;s__Palaeococcus pacificus;x__Palaeococcus pacificus DY20341
GCF_000195935.2	3	74	1768562	d__Archaea;p__Methanobacteriota;c__Thermococci;o__Thermococcales;f__Thermococcaceae;g__Pyrococcus;s__Pyrococcus abyssi	Complete Genome	Pyrococcus abyssi GE5	1898	d__Archaea;p__Euryarchaeota;c__Thermococci;o__Thermococcales;f__Thermococcaceae;g__Pyrococcus;s__Pyrococcus abyssi;x__Pyrococcus abyssi GE5
GCF_900012635.1	3	80	1969648	d__Archaea;p__Methanobacteriota;c__Thermococci;o__Thermococcales;f__Thermococcaceae;g__Pyrococcus;s__Pyrococcus chitonophagus	Complete Genome	Thermococcus chitonophagus	2137	d__Archaea;p__Euryarchaeota;c__Thermococci;o__Thermococcales;f__Thermococcaceae;g__Thermococcus;s__Thermococcus chitonophagus
GCF_008245085.1	2	62	1889914	d__Archaea;p__Methanobacteriota;c__Thermococci;o__Thermococcales;f__Thermococcaceae;g__Pyrococcus;s__Pyrococcus furiosus	Complete Genome	Pyrococcus furiosus DSM 3638	none	d__Archaea;p__Euryarchaeota;c__Thermococci;o__Thermococcales;f__Thermococcaceae;g__Pyrococcus;s__Pyrococcus furiosus;x__Pyrococcus furiosus DSM 3638
GCF_000011105.1	2	73	1738505	d__Archaea;p__Methanobacteriota;c__Thermococci;o__Thermococcales;f__Thermococcaceae;g__Pyrococcus;s__Pyrococcus horikoshii	Complete Genome	Pyrococcus horikoshii OT3	1852	d__Archaea;p__Euryarchaeota;c__Thermococci;o__Thermococcales;f__Thermococcaceae;g__Pyrococcus;s__Pyrococcus horikoshii;x__Pyrococcus horikoshii OT3
GCF_001577775.1	3	87	1977126	d__Archaea;p__Methanobacteriota;c__Thermococci;o__Thermococcales;f__Thermococcaceae;g__Pyrococcus;s__Pyrococcus kukulkanii	Complete Genome	Pyrococcus kukulkanii	2139	d__Archaea;p__Euryarchaeota;c__Thermococci;o__Thermococcales;f__Thermococcaceae;g__Pyrococcus;s__Pyrococcus kukulkanii
GCF_000215995.1	4	79	1716818	d__Archaea;p__Methanobacteriota;c__Thermococci;o__Thermococcales;f__Thermococcaceae;g__Pyrococcus;s__Pyrococcus yayanosii	Complete Genome	Pyrococcus yayanosii CH1	1845	d__Archaea;p__Euryarchaeota;c__Thermococci;o__Thermococcales;f__Thermococcaceae;g__Pyrococcus;s__Pyrococcus yayanosii;x__Pyrococcus yayanosii CH1
GCF_002214465.1	3	72	1922421	d__Archaea;p__Methanobacteriota;c__Thermococci;o__Thermococcales;f__Thermococcaceae;g__Thermococcus;s__Thermococcus barossii	Complete Genome	Thermococcus barossii	2019	d__Archaea;p__Euryarchaeota;c__Thermococci;o__Thermococcales;f__Thermococcaceae;g__Thermococcus;s__Thermococcus barossii
GCF_002214365.1	4	71	1866819	d__Archaea;p__Methanobacteriota;c__Thermococci;o__Thermococcales;f__Thermococcaceae;g__Thermococcus;s__Thermococcus celer	Complete Genome	Thermococcus celer Vu 13 = JCM 8558	1972	d__Archaea;p__Euryarchaeota;c__Thermococci;o__Thermococcales;f__Thermococcaceae;g__Thermococcus;s__Thermococcus celer;x__Thermococcus celer Vu 13 = JCM 8558
GCF_001484195.1	3	95	2337139	d__Archaea;p__Methanobacteriota;c__Thermococci;o__Thermococcales;f__Thermococcaceae;g__Thermococcus;s__Thermococcus celericrescens	Contig	Thermococcus celericrescens	2542	d__Archaea;p__Euryarchaeota;c__Thermococci;o__Thermococcales;f__Thermococcaceae;g__Thermococcus;s__Thermococcus celericrescens
GCF_000265525.1	3	75	1950313	d__Archaea;p__Methanobacteriota;c__Thermococci;o__Thermococcales;f__Thermococcaceae;g__Thermococcus;s__Thermococcus cleftensis	Complete Genome	Thermococcus cleftensis	2052	d__Archaea;p__Euryarchaeota;c__Thermococci;o__Thermococcales;f__Thermococcaceae;g__Thermococcus;s__Thermococcus cleftensis
GCF_000769655.1	5	92	2126164	d__Archaea;p__Methanobacteriota;c__Thermococci;o__Thermococcales;f__Thermococcaceae;g__Thermococcus;s__Thermococcus eurythermalis	Complete Genome	Thermococcus eurythermalis	2246	d__Archaea;p__Euryarchaeota;c__Thermococci;o__Thermococcales;f__Thermococcaceae;g__Thermococcus;s__Thermococcus eurythermalis
GCF_000022365.1	4	79	2045438	d__Archaea;p__Methanobacteriota;c__Thermococci;o__Thermococcales;f__Thermococcaceae;g__Thermococcus;s__Thermococcus gammatolerans	Complete Genome	Thermococcus gammatolerans EJ3	2148	d__Archaea;p__Euryarchaeota;c__Thermococci;o__Thermococcales;f__Thermococcaceae;g__Thermococcus;s__Thermococcus gammatolerans;x__Thermococcus gammatolerans EJ3
GCF_002214385.1	3	63	1674122	d__Archaea;p__Methanobacteriota;c__Thermococci;o__Thermococcales;f__Thermococcaceae;g__Thermococcus;s__Thermococcus gorgonarius	Complete Genome	Thermococcus gorgonarius	1817	d__Archaea;p__Euryarchaeota;c__Thermococci;o__Thermococcales;f__Thermococcaceae;g__Thermococcus;s__Thermococcus gorgonarius
GCF_000816105.1	4	75	1920914	d__Archaea;p__Methanobacteriota;c__Thermococci;o__Thermococcales;f__Thermococcaceae;g__Thermococcus;s__Thermococcus guaymasensis	Complete Genome	Thermococcus guaymasensis DSM 11113	2076	d__Archaea;p__Euryarchaeota;c__Thermococci;o__Thermococcales;f__Thermococcaceae;g__Thermococcus;s__Thermococcus guaymasensis;x__Thermococcus guaymasensis DSM 11113
GCF_000009965.1	3	80	2088737	d__Archaea;p__Methanobacteriota;c__Thermococci;o__Thermococcales;f__Thermococcaceae;g__Thermococcus;s__Thermococcus kodakarensis	Complete Genome	Thermococcus kodakarensis KOD1	2275	d__Archaea;p__Euryarchaeota;c__Thermococci;o__Thermococcales;f__Thermococcaceae;g__Thermococcus;s__Thermococcus kodakarensis;x__Thermococcus kodakarensis KOD1
GCF_000585495.1	3	84	1976356	d__Archaea;p__Methanobacteriota;c__Thermococci;o__Thermococcales;f__Thermococcaceae;g__Thermococcus;s__Thermococcus nautili	Complete Genome	Thermococcus nautili	2154	d__Archaea;p__Euryarchaeota;c__Thermococci;o__Thermococcales;f__Thermococcaceae;g__Thermococcus;s__Thermococcus nautili
GCF_000018365.1	4	75	1847607	d__Archaea;p__Methanobacteriota;c__Thermococci;o__Thermococcales;f__Thermococcaceae;g__Thermococcus;s__Thermococcus onnurineus	Complete Genome	Thermococcus onnurineus NA1	1972	d__Archaea;p__Euryarchaeota;c__Thermococci;o__Thermococcales;f__Thermococcaceae;g__Thermococcus;s__Thermococcus onnurineus;x__Thermococcus onnurineus NA1
GCF_002214485.1	3	67	1785673	d__Archaea;p__Methanobacteriota;c__Thermococci;o__Thermococcales;f__Thermococcaceae;g__Thermococcus;s__Thermococcus pacificus	Complete Genome	Thermococcus pacificus	1916	d__Archaea;p__Euryarchaeota;c__Thermococci;o__Thermococcales;f__Thermococcaceae;g__Thermococcus;s__Thermococcus pacificus
GCF_001592435.1	6	90	1896106	d__Archaea;p__Methanobacteriota;c__Thermococci;o__Thermococcales;f__Thermococcaceae;g__Thermococcus;s__Thermococcus peptonophilus	Complete Genome	Thermococcus peptonophilus	2026	d__Archaea;p__Euryarchaeota;c__Thermococci;o__Thermococcales;f__Thermococcaceae;g__Thermococcus;s__Thermococcus peptonophilus
GCF_001647085.1	1	73	1928800	d__Archaea;p__Methanobacteriota;c__Thermococci;o__Thermococcales;f__Thermococcaceae;g__Thermococcus;s__Thermococcus piezophilus	Complete Genome	Thermococcus piezophilus	2099	d__Archaea;p__Euryarchaeota;c__Thermococci;o__Thermococcales;f__Thermococcaceae;g__Thermococcus;s__Thermococcus piezophilus
GCF_002214585.1	2	94	2043143	d__Archaea;p__Methanobacteriota;c__Thermococci;o__Thermococcales;f__Thermococcaceae;g__Thermococcus;s__Thermococcus profundus	Complete Genome	Thermococcus profundus	2106	d__Archaea;p__Euryarchaeota;c__Thermococci;o__Thermococcales;f__Thermococcaceae;g__Thermococcus;s__Thermococcus profundus
GCF_002214565.1	3	74	1868990	d__Archaea;p__Methanobacteriota;c__Thermococci;o__Thermococcales;f__Thermococcaceae;g__Thermococcus;s__Thermococcus radiotolerans	Complete Genome	Thermococcus radiotolerans	1999	d__Archaea;p__Euryarchaeota;c__Thermococci;o__Thermococcales;f__Thermococcaceae;g__Thermococcus;s__Thermococcus radiotolerans
GCF_002214505.1	3	72	2029167	d__Archaea;p__Methanobacteriota;c__Thermococci;o__Thermococcales;f__Thermococcaceae;g__Thermococcus;s__Thermococcus siculi	Complete Genome	Thermococcus siculi	2119	d__Archaea;p__Euryarchaeota;c__Thermococci;o__Thermococcales;f__Thermococcaceae;g__Thermococcus;s__Thermococcus siculi
GCF_900109425.1	5	83	2067115	d__Archaea;p__Methanobacteriota;c__Thermococci;o__Thermococcales;f__Thermococcaceae;g__Thermococcus;s__Thermococcus thioreducens	Scaffold	Thermococcus thioreducens	2272	d__Archaea;p__Euryarchaeota;c__Thermococci;o__Thermococcales;f__Thermococcaceae;g__Thermococcus;s__Thermococcus thioreducens
GCF_000258515.1	3	74	1764559	d__Archaea;p__Methanobacteriota;c__Thermococci;o__Thermococcales;f__Thermococcaceae;g__Thermococcus;s__Thermococcus zilligii	Contig	Thermococcus zilligii AN1	1844	d__Archaea;p__Euryarchaeota;c__Thermococci;o__Thermococcales;f__Thermococcaceae;g__Thermococcus;s__Thermococcus zilligii;x__Thermococcus zilligii AN1
GCF_000246985.2	7	97	2215172	d__Archaea;p__Methanobacteriota;c__Thermococci;o__Thermococcales;f__Thermococcaceae;g__Thermococcus_A;s__Thermococcus_A litoralis	Complete Genome	Thermococcus litoralis DSM 5473	2402	d__Archaea;p__Euryarchaeota;c__Thermococci;o__Thermococcales;f__Thermococcaceae;g__Thermococcus;s__Thermococcus litoralis;x__Thermococcus litoralis DSM 5473
GCF_000022545.1	4	63	1845800	d__Archaea;p__Methanobacteriota;c__Thermococci;o__Thermococcales;f__Thermococcaceae;g__Thermococcus_A;s__Thermococcus_A sibiricus	Complete Genome	Thermococcus sibiricus MM 739	1966	d__Archaea;p__Euryarchaeota;c__Thermococci;o__Thermococcales;f__Thermococcaceae;g__Thermococcus;s__Thermococcus sibiricus;x__Thermococcus sibiricus MM 739
GCF_000151105.2	4	80	2064237	d__Archaea;p__Methanobacteriota;c__Thermococci;o__Thermococcales;f__Thermococcaceae;g__Thermococcus_B;s__Thermococcus_B barophilus	Complete Genome	Thermococcus barophilus MP	2204	d__Archaea;p__Euryarchaeota;c__Thermococci;o__Thermococcales;f__Thermococcaceae;g__Thermococcus;s__Thermococcus barophilus;x__Thermococcus barophilus MP
GCF_000517445.1	3	80	1957742	d__Archaea;p__Methanobacteriota;c__Thermococci;o__Thermococcales;f__Thermococcaceae;g__Thermococcus_B;s__Thermococcus_B paralvinellae	Complete Genome	Thermococcus paralvinellae	2098	d__Archaea;p__Euryarchaeota;c__Thermococci;o__Thermococcales;f__Thermococcaceae;g__Thermococcus;s__Thermococcus paralvinellae
GCF_000308215.1	1	118	2620233	d__Archaea;p__Thermoplasmatota;c__Thermoplasmata;o__Methanomassiliicoccales;f__Methanomassiliicoccaceae;g__Methanomassiliicoccus;s__Methanomassiliicoccus luminyensis	Contig	Methanomassiliicoccus luminyensis B10	2594	d__Archaea;p__Euryarchaeota;x__Diaforarchaea group;c__Thermoplasmata;o__Methanomassiliicoccales;f__Methanomassiliicoccaceae;g__Methanomassiliicoccus;s__Methanomassiliicoccus luminyensis;x__Methanomassiliicoccus luminyensis B10
GCF_900090055.1	1	58	1878916	d__Archaea;p__Thermoplasmatota;c__Thermoplasmata;o__Thermoplasmatales;f__Thermoplasmataceae;g__Cuniculiplasma;s__Cuniculiplasma divulgatum	Complete Genome	Cuniculiplasma divulgatum	1812	d__Archaea;p__Euryarchaeota;x__Diaforarchaea group;c__Thermoplasmata;o__Thermoplasmatales;f__Cuniculiplasmataceae;g__Cuniculiplasma;s__Cuniculiplasma divulgatum
GCF_000152265.2	2	52	1935211	d__Archaea;p__Thermoplasmatota;c__Thermoplasmata;o__Thermoplasmatales;f__Thermoplasmataceae;g__Ferroplasma;s__Ferroplasma acidarmanus	Complete Genome	Ferroplasma acidarmanus fer1	1900	d__Archaea;p__Euryarchaeota;x__Diaforarchaea group;c__Thermoplasmata;o__Thermoplasmatales;f__Ferroplasmaceae;g__Ferroplasma;s__Ferroplasma acidarmanus;x__Ferroplasma acidarmanus fer1
GCF_002078355.1	2	47	1826943	d__Archaea;p__Thermoplasmatota;c__Thermoplasmata;o__Thermoplasmatales;f__Thermoplasmataceae;g__Ferroplasma;s__Ferroplasma acidiphilum	Complete Genome	Ferroplasma acidiphilum	1790	d__Archaea;p__Euryarchaeota;x__Diaforarchaea group;c__Thermoplasmata;o__Thermoplasmatales;f__Ferroplasmaceae;g__Ferroplasma;s__Ferroplasma acidiphilum
GCF_900176435.1	1	53	1534155	d__Archaea;p__Thermoplasmatota;c__Thermoplasmata;o__Thermoplasmatales;f__Thermoplasmataceae;g__Picrophilus;s__Picrophilus oshimae	Contig	Picrophilus oshimae DSM 9789	1557	d__Archaea;p__Euryarchaeota;x__Diaforarchaea group;c__Thermoplasmata;o__Thermoplasmatales;f__Picrophilaceae;g__Picrophilus;s__Picrophilus oshimae;x__Picrophilus oshimae DSM 9789
GCF_000008265.1	1	51	1545895	d__Archaea;p__Thermoplasmatota;c__Thermoplasmata;o__Thermoplasmatales;f__Thermoplasmataceae;g__Picrophilus;s__Picrophilus oshimae	Complete Genome	Picrophilus torridus DSM 9790	1565	d__Archaea;p__Euryarchaeota;x__Diaforarchaea group;c__Thermoplasmata;o__Thermoplasmatales;f__Picrophilaceae;g__Picrophilus;s__Picrophilus torridus;x__Picrophilus torridus DSM 9790
GCF_000195915.1	2	51	1564906	d__Archaea;p__Thermoplasmatota;c__Thermoplasmata;o__Thermoplasmatales;f__Thermoplasmataceae;g__Thermoplasma;s__Thermoplasma acidophilum	Complete Genome	Thermoplasma acidophilum DSM 1728	1540	d__Archaea;p__Euryarchaeota;x__Diaforarchaea group;c__Thermoplasmata;o__Thermoplasmatales;f__Thermoplasmataceae;g__Thermoplasma;s__Thermoplasma acidophilum;x__Thermoplasma acidophilum DSM 1728
GCF_000011185.1	1	50	1584804	d__Archaea;p__Thermoplasmatota;c__Thermoplasmata;o__Thermoplasmatales;f__Thermoplasmataceae;g__Thermoplasma;s__Thermoplasma volcanium	Complete Genome	Thermoplasma volcanium GSS1	1578	d__Archaea;p__Euryarchaeota;x__Diaforarchaea group;c__Thermoplasmata;o__Thermoplasmatales;f__Thermoplasmataceae;g__Thermoplasma;s__Thermoplasma volcanium;x__Thermoplasma volcanium GSS1
GCF_013340765.1	2	36	1593902	d__Archaea;p__Thermoproteota;c__Nitrososphaeria;o__Conexivisphaerales;f__Conexivisphaeraceae;g__Conexivisphaera;s__Conexivisphaera calidus	Complete Genome	Conexivisphaera calidus	none	d__Archaea;x__TACK group;p__Candidatus Geothermarchaeota;g__Conexivisphaera;s__Conexivisphaera calidus
GCF_000220175.1	2	94	1607695	d__Archaea;p__Thermoproteota;c__Nitrososphaeria;o__Nitrososphaerales;f__Nitrosopumilaceae;g__Nitrosarchaeum;s__Nitrosarchaeum koreense	Contig	Nitrosarchaeum koreense MY1	1840	d__Archaea;x__TACK group;p__Thaumarchaeota;o__Nitrosopumilales;f__Nitrosopumilaceae;g__Nitrosarchaeum;s__Nitrosarchaeum koreense;x__Nitrosarchaeum koreense MY1
GCF_000956175.1	2	134	1803090	d__Archaea;p__Thermoproteota;c__Nitrososphaeria;o__Nitrososphaerales;f__Nitrosopumilaceae;g__Nitrosopumilus;s__Nitrosopumilus adriaticus	Complete Genome	Nitrosopumilus adriaticus	2099	d__Archaea;x__TACK group;p__Thaumarchaeota;o__Nitrosopumilales;f__Nitrosopumilaceae;g__Nitrosopumilus;s__Nitrosopumilus adriaticus
GCF_013407145.1	3	81	1563356	d__Archaea;p__Thermoproteota;c__Nitrososphaeria;o__Nitrososphaerales;f__Nitrosopumilaceae;g__Nitrosopumilus;s__Nitrosopumilus cobalaminigenes	Complete Genome	Nitrosopumilus cobalaminigenes	none	d__Archaea;x__TACK group;p__Thaumarchaeota;o__Nitrosopumilales;f__Nitrosopumilaceae;g__Nitrosopumilus;s__Nitrosopumilus cobalaminigenes
GCF_000018465.1	3	88	1645259	d__Archaea;p__Thermoproteota;c__Nitrososphaeria;o__Nitrososphaerales;f__Nitrosopumilaceae;g__Nitrosopumilus;s__Nitrosopumilus maritimus	Complete Genome	Nitrosopumilus maritimus SCM1	none	d__Archaea;x__TACK group;p__Thaumarchaeota;o__Nitrosopumilales;f__Nitrosopumilaceae;g__Nitrosopumilus;s__Nitrosopumilus maritimus;x__Nitrosopumilus maritimus SCM1
GCF_013407165.1	2	80	1585110	d__Archaea;p__Thermoproteota;c__Nitrososphaeria;o__Nitrososphaerales;f__Nitrosopumilaceae;g__Nitrosopumilus;s__Nitrosopumilus oxyclinae	Complete Genome	Nitrosopumilus oxyclinae	none	d__Archaea;x__TACK group;p__Thaumarchaeota;o__Nitrosopumilales;f__Nitrosopumilaceae;g__Nitrosopumilus;s__Nitrosopumilus oxyclinae
GCF_000875775.1	6	77	1713078	d__Archaea;p__Thermoproteota;c__Nitrososphaeria;o__Nitrososphaerales;f__Nitrosopumilaceae;g__Nitrosopumilus;s__Nitrosopumilus piranensis	Complete Genome	Nitrosopumilus piranensis	none	d__Archaea;x__TACK group;p__Thaumarchaeota;o__Nitrosopumilales;f__Nitrosopumilaceae;g__Nitrosopumilus;s__Nitrosopumilus piranensis
GCF_013407185.1	7	130	2171418	d__Archaea;p__Thermoproteota;c__Nitrososphaeria;o__Nitrososphaerales;f__Nitrosopumilaceae;g__Nitrosopumilus;s__Nitrosopumilus ureiphilus	Complete Genome	Nitrosopumilus ureiphilus	none	d__Archaea;x__TACK group;p__Thaumarchaeota;o__Nitrosopumilales;f__Nitrosopumilaceae;g__Nitrosopumilus;s__Nitrosopumilus ureiphilus
GCF_000698785.1	1	165	2527938	d__Archaea;p__Thermoproteota;c__Nitrososphaeria;o__Nitrososphaerales;f__Nitrososphaeraceae;g__Nitrososphaera;s__Nitrososphaera viennensis	Complete Genome	Nitrososphaera viennensis EN76	2836	d__Archaea;x__TACK group;p__Thaumarchaeota;c__Nitrososphaeria;o__Nitrososphaerales;f__Nitrososphaeraceae;g__Nitrososphaera;s__Nitrososphaera viennensis;x__Nitrososphaera viennensis EN76
GCF_000144915.1	1	34	1496453	d__Archaea;p__Thermoproteota;c__Thermoproteia;o__Sulfolobales;f__Acidilobaceae;g__Acidilobus;s__Acidilobus saccharovorans	Complete Genome	Acidilobus saccharovorans 345-15	1480	d__Archaea;x__TACK group;p__Crenarchaeota;c__Thermoprotei;o__Acidilobales;f__Acidilobaceae;g__Acidilobus;s__Acidilobus saccharovorans;x__Acidilobus saccharovorans 345-15
GCF_000591035.1	2	35	1595994	d__Archaea;p__Thermoproteota;c__Thermoproteia;o__Sulfolobales;f__Acidilobaceae;g__Aeropyrum;s__Aeropyrum camini	Complete Genome	Aeropyrum camini SY1 = JCM 12091	none	d__Archaea;x__TACK group;p__Crenarchaeota;c__Thermoprotei;o__Desulfurococcales;f__Desulfurococcaceae;g__Aeropyrum;s__Aeropyrum camini;x__Aeropyrum camini SY1 = JCM 12091
GCF_000011125.1	4	36	1669696	d__Archaea;p__Thermoproteota;c__Thermoproteia;o__Sulfolobales;f__Acidilobaceae;g__Aeropyrum;s__Aeropyrum pernix	Complete Genome	Aeropyrum pernix K1	none	d__Archaea;x__TACK group;p__Crenarchaeota;c__Thermoprotei;o__Desulfurococcales;f__Desulfurococcaceae;g__Aeropyrum;s__Aeropyrum pernix;x__Aeropyrum pernix K1
GCF_000317795.1	2	31	1546846	d__Archaea;p__Thermoproteota;c__Thermoproteia;o__Sulfolobales;f__Acidilobaceae;g__Caldisphaera;s__Caldisphaera lagunensis	Complete Genome	Caldisphaera lagunensis DSM 15908	1507	d__Archaea;x__TACK group;p__Crenarchaeota;c__Thermoprotei;o__Acidilobales;f__Caldisphaeraceae;g__Caldisphaera;s__Caldisphaera lagunensis;x__Caldisphaera lagunensis DSM 15908
GCF_000231015.2	1	26	1384116	d__Archaea;p__Thermoproteota;c__Thermoproteia;o__Sulfolobales;f__Desulfurococcaceae;g__Desulfurococcus;s__Desulfurococcus amylolyticus	Complete Genome	Desulfurococcus amylolyticus DSM 16532	1442	d__Archaea;x__TACK group;p__Crenarchaeota;c__Thermoprotei;o__Desulfurococcales;f__Desulfurococcaceae;g__Desulfurococcus;s__Desulfurococcus amylolyticus;x__Desulfurococcus amylolyticus DSM 16532
GCF_000186365.1	3	27	1314639	d__Archaea;p__Thermoproteota;c__Thermoproteia;o__Sulfolobales;f__Desulfurococcaceae;g__Desulfurococcus;s__Desulfurococcus mucosus	Complete Genome	Desulfurococcus mucosus DSM 2162	1354	d__Archaea;x__TACK group;p__Crenarchaeota;c__Thermoprotei;o__Desulfurococcales;f__Desulfurococcaceae;g__Desulfurococcus;s__Desulfurococcus mucosus;x__Desulfurococcus mucosus DSM 2162
GCF_000092465.1	2	47	1580347	d__Archaea;p__Thermoproteota;c__Thermoproteia;o__Sulfolobales;f__Desulfurococcaceae;g__Staphylothermus;s__Staphylothermus hellenicus	Complete Genome	Staphylothermus hellenicus DSM 12710	1586	d__Archaea;x__TACK group;p__Crenarchaeota;c__Thermoprotei;o__Desulfurococcales;f__Desulfurococcaceae;g__Staphylothermus;s__Staphylothermus hellenicus;x__Staphylothermus hellenicus DSM 12710
GCF_000015945.1	3	41	1570485	d__Archaea;p__Thermoproteota;c__Thermoproteia;o__Sulfolobales;f__Desulfurococcaceae;g__Staphylothermus;s__Staphylothermus marinus	Complete Genome	Staphylothermus marinus F1	1598	d__Archaea;x__TACK group;p__Crenarchaeota;c__Thermoprotei;o__Desulfurococcales;f__Desulfurococcaceae;g__Staphylothermus;s__Staphylothermus marinus;x__Staphylothermus marinus F1
GCF_000264495.1	1	29	1356318	d__Archaea;p__Thermoproteota;c__Thermoproteia;o__Sulfolobales;f__Desulfurococcaceae;g__Thermogladius;s__Thermogladius calderae	Complete Genome	Thermogladius calderae 1633	1407	d__Archaea;x__TACK group;p__Crenarchaeota;c__Thermoprotei;o__Desulfurococcales;f__Desulfurococcaceae;g__Thermogladius;s__Thermogladius calderae;x__Thermogladius calderae 1633
GCF_000092185.1	2	27	1316595	d__Archaea;p__Thermoproteota;c__Thermoproteia;o__Sulfolobales;f__Desulfurococcaceae;g__Thermosphaera;s__Thermosphaera aggregans	Complete Genome	Thermosphaera aggregans DSM 11486	1368	d__Archaea;x__TACK group;p__Crenarchaeota;c__Thermoprotei;o__Desulfurococcales;f__Desulfurococcaceae;g__Thermosphaera;s__Thermosphaera aggregans;x__Thermosphaera aggregans DSM 11486
GCF_000258425.1	1	31	1319206	d__Archaea;p__Thermoproteota;c__Thermoproteia;o__Sulfolobales;f__Fervidicoccaceae;g__Fervidicoccus;s__Fervidicoccus fontis	Complete Genome	Fervidicoccus fontis Kam940	none	d__Archaea;x__TACK group;p__Crenarchaeota;c__Thermoprotei;o__Fervidicoccales;f__Fervidicoccaceae;g__Fervidicoccus;s__Fervidicoccus fontis;x__Fervidicoccus fontis Kam940
GCF_000017945.1	1	30	1297538	d__Archaea;p__Thermoproteota;c__Thermoproteia;o__Sulfolobales;f__Ignicoccaceae;g__Ignicoccus_A;s__Ignicoccus_A hospitalis	Complete Genome	Ignicoccus hospitalis KIN4/I	1457	d__Archaea;x__TACK group;p__Crenarchaeota;c__Thermoprotei;o__Desulfurococcales;f__Desulfurococcaceae;g__Ignicoccus;s__Ignicoccus hospitalis;x__Ignicoccus hospitalis KIN4/I
GCF_000015145.1	1	50	1667163	d__Archaea;p__Thermoproteota;c__Thermoproteia;o__Sulfolobales;f__Pyrodictiaceae;g__Hyperthermus;s__Hyperthermus butylicus	Complete Genome	Hyperthermus butylicus DSM 5456	1720	d__Archaea;x__TACK group;p__Crenarchaeota;c__Thermoprotei;o__Desulfurococcales;f__Pyrodictiaceae;g__Hyperthermus;s__Hyperthermus butylicus;x__Hyperthermus butylicus DSM 5456
GCF_002194565.1	2	65	2042801	d__Archaea;p__Thermoproteota;c__Thermoproteia;o__Sulfolobales;f__Pyrodictiaceae;g__Pyrodictium;s__Pyrodictium delaneyi	Contig	Pyrodictium delaneyi	2040	d__Archaea;x__TACK group;p__Crenarchaeota;c__Thermoprotei;o__Desulfurococcales;f__Pyrodictiaceae;g__Pyrodictium;s__Pyrodictium delaneyi
GCF_001462395.1	2	44	1621727	d__Archaea;p__Thermoproteota;c__Thermoproteia;o__Sulfolobales;f__Pyrodictiaceae;g__Pyrodictium;s__Pyrodictium occultum	Contig	Pyrodictium occultum	1648	d__Archaea;x__TACK group;p__Crenarchaeota;c__Thermoprotei;o__Desulfurococcales;f__Pyrodictiaceae;g__Pyrodictium;s__Pyrodictium occultum
GCF_000223395.1	2	49	1843267	d__Archaea;p__Thermoproteota;c__Thermoproteia;o__Sulfolobales;f__Pyrodictiaceae;g__Pyrolobus;s__Pyrolobus fumarii	Complete Genome	Pyrolobus fumarii 1A	1916	d__Archaea;x__TACK group;p__Crenarchaeota;c__Thermoprotei;o__Desulfurococcales;f__Pyrodictiaceae;g__Pyrolobus;s__Pyrolobus fumarii;x__Pyrolobus fumarii 1A
GCF_009729015.1	5	83	2252027	d__Archaea;p__Thermoproteota;c__Thermoproteia;o__Sulfolobales;f__Sulfolobaceae;g__Acidianus;s__Acidianus ambivalens	Complete Genome	Acidianus ambivalens	none	d__Archaea;x__TACK group;p__Crenarchaeota;c__Thermoprotei;o__Sulfolobales;f__Sulfolobaceae;g__Acidianus;s__Acidianus ambivalens
GCF_000213215.1	3	73	2137654	d__Archaea;p__Thermoproteota;c__Thermoproteia;o__Sulfolobales;f__Sulfolobaceae;g__Acidianus;s__Acidianus hospitalis	Complete Genome	Acidianus hospitalis W1	2436	d__Archaea;x__TACK group;p__Crenarchaeota;c__Thermoprotei;o__Sulfolobales;f__Sulfolobaceae;g__Acidianus;s__Acidianus hospitalis;x__Acidianus hospitalis W1
GCF_009729545.1	3	75	2222414	d__Archaea;p__Thermoproteota;c__Thermoproteia;o__Sulfolobales;f__Sulfolobaceae;g__Acidianus;s__Acidianus infernus	Contig	Acidianus infernus	none	d__Archaea;x__TACK group;p__Crenarchaeota;c__Thermoprotei;o__Sulfolobales;f__Sulfolobaceae;g__Acidianus;s__Acidianus infernus
GCF_002116695.1	2	96	2687463	d__Archaea;p__Thermoproteota;c__Thermoproteia;o__Sulfolobales;f__Sulfolobaceae;g__Acidianus;s__Acidianus manzaensis	Complete Genome	Acidianus manzaensis	none	d__Archaea;x__TACK group;p__Crenarchaeota;c__Thermoprotei;o__Sulfolobales;f__Sulfolobaceae;g__Acidianus;s__Acidianus manzaensis
GCF_003201765.2	3	71	2265309	d__Archaea;p__Thermoproteota;c__Thermoproteia;o__Sulfolobales;f__Sulfolobaceae;g__Acidianus;s__Acidianus sulfidivorans	Complete Genome	Acidianus sulfidivorans JP7	2312	d__Archaea;x__TACK group;p__Crenarchaeota;c__Thermoprotei;o__Sulfolobales;f__Sulfolobaceae;g__Acidianus;s__Acidianus sulfidivorans;x__Acidianus sulfidivorans JP7
GCF_003201835.2	5	102	2947244	d__Archaea;p__Thermoproteota;c__Thermoproteia;o__Sulfolobales;f__Sulfolobaceae;g__Acidianus_B;s__Acidianus_B brierleyi	Complete Genome	Acidianus brierleyi	3120	d__Archaea;x__TACK group;p__Crenarchaeota;c__Thermoprotei;o__Sulfolobales;f__Sulfolobaceae;g__Acidianus;s__Acidianus brierleyi
GCF_000204925.1	2	69	1840348	d__Archaea;p__Thermoproteota;c__Thermoproteia;o__Sulfolobales;f__Sulfolobaceae;g__Metallosphaera;s__Metallosphaera cuprina	Complete Genome	Metallosphaera cuprina Ar-4	1918	d__Archaea;x__TACK group;p__Crenarchaeota;c__Thermoprotei;o__Sulfolobales;f__Sulfolobaceae;g__Metallosphaera;s__Metallosphaera cuprina;x__Metallosphaera cuprina Ar-4
GCF_003201675.2	6	78	2544115	d__Archaea;p__Thermoproteota;c__Thermoproteia;o__Sulfolobales;f__Sulfolobaceae;g__Metallosphaera;s__Metallosphaera hakonensis	Complete Genome	Metallosphaera hakonensis JCM 8857 = DSM 7519	2571	d__Archaea;x__TACK group;p__Crenarchaeota;c__Thermoprotei;o__Sulfolobales;f__Sulfolobaceae;g__Metallosphaera;s__Metallosphaera hakonensis;x__Metallosphaera hakonensis JCM 8857 = DSM 7519
GCF_001266655.1	4	81	2191533	d__Archaea;p__Thermoproteota;c__Thermoproteia;o__Sulfolobales;f__Sulfolobaceae;g__Metallosphaera;s__Metallosphaera sedula	Complete Genome	Metallosphaera sedula	2326	d__Archaea;x__TACK group;p__Crenarchaeota;c__Thermoprotei;o__Sulfolobales;f__Sulfolobaceae;g__Metallosphaera;s__Metallosphaera sedula
GCF_013343295.1	2	76	2176897	d__Archaea;p__Thermoproteota;c__Thermoproteia;o__Sulfolobales;f__Sulfolobaceae;g__Metallosphaera;s__Metallosphaera tengchongensis	Complete Genome	Metallosphaera tengchongensis	none	d__Archaea;x__TACK group;p__Crenarchaeota;c__Thermoprotei;o__Sulfolobales;f__Sulfolobaceae;g__Metallosphaera;s__Metallosphaera tengchongensis
GCF_000243315.1	4	96	2817452	d__Archaea;p__Thermoproteota;c__Thermoproteia;o__Sulfolobales;f__Sulfolobaceae;g__Metallosphaera;s__Metallosphaera yellowstonensis	Scaffold	Metallosphaera yellowstonensis MK1	3102	d__Archaea;x__TACK group;p__Crenarchaeota;c__Thermoprotei;o__Sulfolobales;f__Sulfolobaceae;g__Metallosphaera;s__Metallosphaera yellowstonensis;x__Metallosphaera yellowstonensis MK1
GCF_000022445.1	4	100	2586647	d__Archaea;p__Thermoproteota;c__Thermoproteia;o__Sulfolobales;f__Sulfolobaceae;g__Saccharolobus;s__Saccharolobus islandicus	Complete Genome	Sulfolobus islandicus M.16.4	none	d__Archaea;x__TACK group;p__Crenarchaeota;c__Thermoprotei;o__Sulfolobales;f__Sulfolobaceae;g__Sulfolobus;s__Sulfolobus islandicus;x__Sulfolobus islandicus M.16.4
GCF_003852155.1	5	96	2658139	d__Archaea;p__Thermoproteota;c__Thermoproteia;o__Sulfolobales;f__Sulfolobaceae;g__Saccharolobus;s__Saccharolobus solfataricus	Complete Genome	Saccharolobus solfataricus	none	d__Archaea;x__TACK group;p__Crenarchaeota;c__Thermoprotei;o__Sulfolobales;f__Sulfolobaceae;g__Saccharolobus;s__Saccharolobus solfataricus
GCF_009729035.1	1	70	1987069	d__Archaea;p__Thermoproteota;c__Thermoproteia;o__Sulfolobales;f__Sulfolobaceae;g__Stygiolobus;s__Stygiolobus azoricus	Complete Genome	Stygiolobus azoricus	none	d__Archaea;x__TACK group;p__Crenarchaeota;c__Thermoprotei;o__Sulfolobales;f__Sulfolobaceae;g__Stygiolobus;s__Stygiolobus azoricus
GCF_003967175.1	2	74	2353189	d__Archaea;p__Thermoproteota;c__Thermoproteia;o__Sulfolobales;f__Sulfolobaceae;g__Sulfodiicoccus;s__Sulfodiicoccus acidiphilus	Complete Genome	Sulfodiicoccus acidiphilus	none	d__Archaea;x__TACK group;p__Crenarchaeota;c__Thermoprotei;o__Sulfolobales;f__Sulfolobaceae;g__Sulfodiicoccus;s__Sulfodiicoccus acidiphilus
GCF_002215565.1	3	83	2225849	d__Archaea;p__Thermoproteota;c__Thermoproteia;o__Sulfolobales;f__Sulfolobaceae;g__Sulfolobus;s__Sulfolobus acidocaldarius	Complete Genome	Sulfolobus acidocaldarius	2280	d__Archaea;x__TACK group;p__Crenarchaeota;c__Thermoprotei;o__Sulfolobales;f__Sulfolobaceae;g__Sulfolobus;s__Sulfolobus acidocaldarius
GCF_009729515.1	4	70	2212444	d__Archaea;p__Thermoproteota;c__Thermoproteia;o__Sulfolobales;f__Sulfolobaceae;g__Sulfuracidifex;s__Sulfuracidifex metallicus	Contig	Sulfuracidifex metallicus DSM 6482 = JCM 9184	none	d__Archaea;x__TACK group;p__Crenarchaeota;c__Thermoprotei;o__Sulfolobales;f__Sulfolobaceae;g__Sulfuracidifex;s__Sulfuracidifex metallicus;x__Sulfuracidifex metallicus DSM 6482 = JCM 9184
GCF_008326385.1	2	79	2535282	d__Archaea;p__Thermoproteota;c__Thermoproteia;o__Sulfolobales;f__Sulfolobaceae;g__Sulfuracidifex;s__Sulfuracidifex tepidarius	Complete Genome	Sulfuracidifex tepidarius	none	d__Archaea;x__TACK group;p__Crenarchaeota;c__Thermoprotei;o__Sulfolobales;f__Sulfolobaceae;g__Sulfuracidifex;s__Sulfuracidifex tepidarius
GCF_009729055.1	6	99	2803915	d__Archaea;p__Thermoproteota;c__Thermoproteia;o__Sulfolobales;f__Sulfolobaceae;g__Sulfurisphaera;s__Sulfurisphaera ohwakuensis	Complete Genome	Sulfurisphaera ohwakuensis	none	d__Archaea;x__TACK group;p__Crenarchaeota;c__Thermoprotei;o__Sulfolobales;f__Sulfolobaceae;g__Sulfurisphaera;s__Sulfurisphaera ohwakuensis
GCF_000011205.1	8	105	2694756	d__Archaea;p__Thermoproteota;c__Thermoproteia;o__Sulfolobales;f__Sulfolobaceae;g__Sulfurisphaera;s__Sulfurisphaera tokodaii	Complete Genome	Sulfurisphaera tokodaii str. 7	2900	d__Archaea;x__TACK group;p__Crenarchaeota;c__Thermoprotei;o__Sulfolobales;f__Sulfolobaceae;g__Sulfurisphaera;s__Sulfurisphaera tokodaii;x__Sulfurisphaera tokodaii str. 7
GCF_000993805.1	4	45	1611988	d__Archaea;p__Thermoproteota;c__Thermoproteia;o__Thermofilales;f__Thermofilaceae;g__Thermofilum_A;s__Thermofilum_A uzonense	Complete Genome	Thermofilum uzonense	1648	d__Archaea;x__TACK group;p__Crenarchaeota;c__Thermoprotei;o__Thermoproteales;f__Thermofilaceae;g__Thermofilum;s__Thermofilum uzonense
GCF_000446015.1	6	53	1750259	d__Archaea;p__Thermoproteota;c__Thermoproteia;o__Thermofilales;f__Thermofilaceae;g__Thermofilum_B;s__Thermofilum_B adornatum	Complete Genome	Thermofilum adornatum	1825	d__Archaea;x__TACK group;p__Crenarchaeota;c__Thermoprotei;o__Thermoproteales;f__Thermofilaceae;g__Thermofilum;s__Thermofilum adornatum
GCF_000015225.1	3	51	1813393	d__Archaea;p__Thermoproteota;c__Thermoproteia;o__Thermofilales;f__Thermofilaceae;g__Thermofilum_B;s__Thermofilum_B pendens_A	Complete Genome	Thermofilum pendens Hrk 5	1866	d__Archaea;x__TACK group;p__Crenarchaeota;c__Thermoprotei;o__Thermoproteales;f__Thermofilaceae;g__Thermofilum;s__Thermofilum pendens;x__Thermofilum pendens Hrk 5
GCF_000018305.1	4	58	2077567	d__Archaea;p__Thermoproteota;c__Thermoproteia;o__Thermoproteales;f__Thermocladiaceae;g__Caldivirga;s__Caldivirga maquilingensis	Complete Genome	Caldivirga maquilingensis IC-167	2023	d__Archaea;x__TACK group;p__Crenarchaeota;c__Thermoprotei;o__Thermoproteales;f__Thermoproteaceae;g__Caldivirga;s__Caldivirga maquilingensis;x__Caldivirga maquilingensis IC-167
GCF_001315925.1	4	42	1920275	d__Archaea;p__Thermoproteota;c__Thermoproteia;o__Thermoproteales;f__Thermocladiaceae;g__Thermocladium;s__Thermocladium modestius	Contig	Thermocladium modestius JCM 10088	none	d__Archaea;x__TACK group;p__Crenarchaeota;c__Thermoprotei;o__Thermoproteales;f__Thermoproteaceae;g__Thermocladium;s__Thermocladium modestius;x__Thermocladium modestius JCM 10088
GCF_000148385.1	5	45	2374137	d__Archaea;p__Thermoproteota;c__Thermoproteia;o__Thermoproteales;f__Thermocladiaceae;g__Vulcanisaeta;s__Vulcanisaeta distributa	Complete Genome	Vulcanisaeta distributa DSM 14429	2420	d__Archaea;x__TACK group;p__Crenarchaeota;c__Thermoprotei;o__Thermoproteales;f__Thermoproteaceae;g__Vulcanisaeta;s__Vulcanisaeta distributa;x__Vulcanisaeta distributa DSM 14429
GCF_000190315.1	5	44	2298983	d__Archaea;p__Thermoproteota;c__Thermoproteia;o__Thermoproteales;f__Thermocladiaceae;g__Vulcanisaeta;s__Vulcanisaeta moutnovskia	Complete Genome	Vulcanisaeta moutnovskia 768-28	2405	d__Archaea;x__TACK group;p__Crenarchaeota;c__Thermoprotei;o__Thermoproteales;f__Thermoproteaceae;g__Vulcanisaeta;s__Vulcanisaeta moutnovskia;x__Vulcanisaeta moutnovskia 768-28
GCF_001748385.1	6	45	2022594	d__Archaea;p__Thermoproteota;c__Thermoproteia;o__Thermoproteales;f__Thermocladiaceae;g__Vulcanisaeta_B;s__Vulcanisaeta_B thermophila	Contig	Vulcanisaeta thermophila	2091	d__Archaea;x__TACK group;p__Crenarchaeota;c__Thermoprotei;o__Thermoproteales;f__Thermoproteaceae;g__Vulcanisaeta;s__Vulcanisaeta thermophila
GCF_000007225.1	3	65	2222430	d__Archaea;p__Thermoproteota;c__Thermoproteia;o__Thermoproteales;f__Thermoproteaceae;g__Pyrobaculum;s__Pyrobaculum aerophilum	Complete Genome	Pyrobaculum aerophilum str. IM2	none	d__Archaea;x__TACK group;p__Crenarchaeota;c__Thermoprotei;o__Thermoproteales;f__Thermoproteaceae;g__Pyrobaculum;s__Pyrobaculum aerophilum;x__Pyrobaculum aerophilum str. IM2
GCF_000016385.1	4	60	2121076	d__Archaea;p__Thermoproteota;c__Thermoproteia;o__Thermoproteales;f__Thermoproteaceae;g__Pyrobaculum;s__Pyrobaculum arsenaticum	Complete Genome	Pyrobaculum arsenaticum DSM 13514	none	d__Archaea;x__TACK group;p__Crenarchaeota;c__Thermoprotei;o__Thermoproteales;f__Thermoproteaceae;g__Pyrobaculum;s__Pyrobaculum arsenaticum;x__Pyrobaculum arsenaticum DSM 13514
GCF_000234805.1	2	62	2467972	d__Archaea;p__Thermoproteota;c__Thermoproteia;o__Thermoproteales;f__Thermoproteaceae;g__Pyrobaculum;s__Pyrobaculum ferrireducens	Complete Genome	Pyrobaculum ferrireducens	none	d__Archaea;x__TACK group;p__Crenarchaeota;c__Thermoprotei;o__Thermoproteales;f__Thermoproteaceae;g__Pyrobaculum;s__Pyrobaculum ferrireducens
GCF_000015205.1	6	55	1826402	d__Archaea;p__Thermoproteota;c__Thermoproteia;o__Thermoproteales;f__Thermoproteaceae;g__Pyrobaculum;s__Pyrobaculum islandicum	Complete Genome	Pyrobaculum islandicum DSM 4184	2033	d__Archaea;x__TACK group;p__Crenarchaeota;c__Thermoprotei;o__Thermoproteales;f__Thermoproteaceae;g__Pyrobaculum;s__Pyrobaculum islandicum;x__Pyrobaculum islandicum DSM 4184
GCF_000019805.1	5	54	1769823	d__Archaea;p__Thermoproteota;c__Thermoproteia;o__Thermoproteales;f__Thermoproteaceae;g__Pyrobaculum;s__Pyrobaculum neutrophilum	Complete Genome	Pyrobaculum neutrophilum V24Sta	none	d__Archaea;x__TACK group;p__Crenarchaeota;c__Thermoprotei;o__Thermoproteales;f__Thermoproteaceae;g__Pyrobaculum;s__Pyrobaculum neutrophilum;x__Pyrobaculum neutrophilum V24Sta
GCF_000253055.1	4	49	1841542	d__Archaea;p__Thermoproteota;c__Thermoproteia;o__Thermoproteales;f__Thermoproteaceae;g__Thermoproteus;s__Thermoproteus tenax	Complete Genome	Thermoproteus tenax Kra 1	1959	d__Archaea;x__TACK group;p__Crenarchaeota;c__Thermoprotei;o__Thermoproteales;f__Thermoproteaceae;g__Thermoproteus;s__Thermoproteus tenax;x__Thermoproteus tenax Kra 1
GCF_000193375.1	6	53	1936063	d__Archaea;p__Thermoproteota;c__Thermoproteia;o__Thermoproteales;f__Thermoproteaceae;g__Thermoproteus;s__Thermoproteus uzoniensis	Complete Genome	Thermoproteus uzoniensis 768-20	2114	d__Archaea;x__TACK group;p__Crenarchaeota;c__Thermoprotei;o__Thermoproteales;f__Thermoproteaceae;g__Thermoproteus;s__Thermoproteus uzoniensis;x__Thermoproteus uzoniensis 768-20
GCF_004339725.1	3	272	4213726	d__Bacteria;p__Acidobacteriota;c__Acidobacteriae;o__Acidobacteriales;f__Acidobacteriaceae;g__Acidipila;s__Acidipila rosea	Scaffold	Acidipila rosea	none	d__Bacteria;p__Acidobacteria;c__Acidobacteriia;o__Acidobacteriales;f__Acidobacteriaceae;g__Acidipila;s__Acidipila rosea
GCF_003330725.1	9	623	7600726	d__Bacteria;p__Acidobacteriota;c__Acidobacteriae;o__Acidobacteriales;f__Acidobacteriaceae;g__Acidisarcina;s__Acidisarcina polymorpha	Complete Genome	Acidisarcina polymorpha	none	d__Bacteria;p__Acidobacteria;c__Acidobacteriia;o__Acidobacteriales;f__Acidobacteriaceae;g__Acidisarcina;s__Acidisarcina polymorpha
GCF_000022565.1	4	284	4127356	d__Bacteria;p__Acidobacteriota;c__Acidobacteriae;o__Acidobacteriales;f__Acidobacteriaceae;g__Acidobacterium;s__Acidobacterium capsulatum	Complete Genome	Acidobacterium capsulatum ATCC 51196	3355	d__Bacteria;p__Acidobacteria;c__Acidobacteriia;o__Acidobacteriales;f__Acidobacteriaceae;g__Acidobacterium;s__Acidobacterium capsulatum;x__Acidobacterium capsulatum ATCC 51196
GCF_000688455.1	1	205	3686523	d__Bacteria;p__Acidobacteriota;c__Acidobacteriae;o__Acidobacteriales;f__Acidobacteriaceae;g__Acidobacterium_A;s__Acidobacterium_A ailaaui	Contig	Acidobacterium ailaaui	3122	d__Bacteria;p__Acidobacteria;c__Acidobacteriia;o__Acidobacteriales;f__Acidobacteriaceae;g__Acidobacterium;s__Acidobacterium ailaaui
GCF_900108185.1	5	383	5669524	d__Bacteria;p__Acidobacteriota;c__Acidobacteriae;o__Acidobacteriales;f__Acidobacteriaceae;g__Bryocella;s__Bryocella elongata	Contig	Bryocella elongata	4516	d__Bacteria;p__Acidobacteria;c__Acidobacteriia;o__Acidobacteriales;f__Acidobacteriaceae;g__Bryocella;s__Bryocella elongata
GCF_003945235.1	10	355	6152256	d__Bacteria;p__Acidobacteriota;c__Acidobacteriae;o__Acidobacteriales;f__Acidobacteriaceae;g__Edaphobacter;s__Edaphobacter aggregans_A	Contig	Edaphobacter aggregans	none	d__Bacteria;p__Acidobacteria;c__Acidobacteriia;o__Acidobacteriales;f__Acidobacteriaceae;g__Edaphobacter;s__Edaphobacter aggregans
GCF_003633965.1	1	334	4462202	d__Bacteria;p__Acidobacteriota;c__Acidobacteriae;o__Acidobacteriales;f__Acidobacteriaceae;g__Edaphobacter;s__Edaphobacter dinghuensis_A	Contig	Edaphobacter dinghuensis	none	d__Bacteria;p__Acidobacteria;c__Acidobacteriia;o__Acidobacteriales;f__Acidobacteriaceae;g__Edaphobacter;s__Edaphobacter dinghuensis
GCF_004217555.1	5	510	7445115	d__Bacteria;p__Acidobacteriota;c__Acidobacteriae;o__Acidobacteriales;f__Acidobacteriaceae;g__Edaphobacter;s__Edaphobacter modestus	Contig	Edaphobacter modestus	none	d__Bacteria;p__Acidobacteria;c__Acidobacteriia;o__Acidobacteriales;f__Acidobacteriaceae;g__Edaphobacter;s__Edaphobacter modestus
GCF_000178955.2	16	367	6237577	d__Bacteria;p__Acidobacteriota;c__Acidobacteriae;o__Acidobacteriales;f__Acidobacteriaceae;g__Granulicella_A;s__Granulicella_A mallensis	Complete Genome	Granulicella mallensis MP5ACTX8	4825	d__Bacteria;p__Acidobacteria;c__Acidobacteriia;o__Acidobacteriales;f__Acidobacteriaceae;g__Granulicella;s__Granulicella mallensis;x__Granulicella mallensis MP5ACTX8
GCF_013410065.1	5	269	4305353	d__Bacteria;p__Acidobacteriota;c__Acidobacteriae;o__Acidobacteriales;f__Acidobacteriaceae;g__Granulicella_B;s__Granulicella_B arctica	Scaffold	Granulicella arctica	none	d__Bacteria;p__Acidobacteria;c__Acidobacteriia;o__Acidobacteriales;f__Acidobacteriaceae;g__Granulicella;s__Granulicella arctica
GCF_900114625.1	4	358	5275857	d__Bacteria;p__Acidobacteriota;c__Acidobacteriae;o__Acidobacteriales;f__Acidobacteriaceae;g__Granulicella_C;s__Granulicella_C pectinivorans	Contig	Granulicella pectinivorans	4250	d__Bacteria;p__Acidobacteria;c__Acidobacteriia;o__Acidobacteriales;f__Acidobacteriaceae;g__Granulicella;s__Granulicella pectinivorans
GCF_900188085.1	5	348	5293785	d__Bacteria;p__Acidobacteriota;c__Acidobacteriae;o__Acidobacteriales;f__Acidobacteriaceae;g__Granulicella_C;s__Granulicella_C rosea	Contig	Granulicella rosea	4283	d__Bacteria;p__Acidobacteria;c__Acidobacteriia;o__Acidobacteriales;f__Acidobacteriaceae;g__Granulicella;s__Granulicella rosea
GCF_004115155.1	10	486	6139630	d__Bacteria;p__Acidobacteriota;c__Acidobacteriae;o__Acidobacteriales;f__Acidobacteriaceae;g__Granulicella_C;s__Granulicella_C sibirica	Contig	Granulicella sibirica	none	d__Bacteria;p__Acidobacteria;c__Acidobacteriia;o__Acidobacteriales;f__Acidobacteriaceae;g__Granulicella;s__Granulicella sibirica
GCF_000178975.2	9	352	5503984	d__Bacteria;p__Acidobacteriota;c__Acidobacteriae;o__Acidobacteriales;f__Acidobacteriaceae;g__Granulicella_C;s__Granulicella_C tundricola	Complete Genome	Granulicella tundricola MP5ACTX9	4707	d__Bacteria;p__Acidobacteria;c__Acidobacteriia;o__Acidobacteriales;f__Acidobacteriaceae;g__Granulicella;s__Granulicella tundricola;x__Granulicella tundricola MP5ACTX9
GCF_001006305.1	10	502	6459122	d__Bacteria;p__Acidobacteriota;c__Acidobacteriae;o__Acidobacteriales;f__Acidobacteriaceae;g__Silvibacterium;s__Silvibacterium bohemicum	Scaffold	Silvibacterium bohemicum	5275	d__Bacteria;p__Acidobacteria;c__Acidobacteriia;o__Acidobacteriales;f__Acidobacteriaceae;g__Silvibacterium;s__Silvibacterium bohemicum
GCF_004123295.1	6	354	5116187	d__Bacteria;p__Acidobacteriota;c__Acidobacteriae;o__Acidobacteriales;f__Acidobacteriaceae;g__Silvibacterium;s__Silvibacterium dinghuense	Contig	Acidipila dinghuensis	none	d__Bacteria;p__Acidobacteria;c__Acidobacteriia;o__Acidobacteriales;f__Acidobacteriaceae;g__Acidipila;s__Acidipila dinghuensis
GCF_001449115.1	15	365	5345702	d__Bacteria;p__Acidobacteriota;c__Acidobacteriae;o__Acidobacteriales;f__Acidobacteriaceae;g__Terracidiphilus;s__Terracidiphilus gabretensis	Scaffold	Terracidiphilus gabretensis	4359	d__Bacteria;p__Acidobacteria;c__Acidobacteriia;o__Acidobacteriales;f__Acidobacteriaceae;g__Terracidiphilus;s__Terracidiphilus gabretensis
GCF_003131205.1	14	455	6278575	d__Bacteria;p__Acidobacteriota;c__Acidobacteriae;o__Acidobacteriales;f__Acidobacteriaceae;g__Terracidiphilus;s__Terracidiphilus savannae	Contig	Occallatibacter savannae	5314	d__Bacteria;p__Acidobacteria;c__Acidobacteriia;o__Acidobacteriales;f__Acidobacteriaceae;g__Occallatibacter;s__Occallatibacter savannae
GCF_900102185.1	6	342	4852066	d__Bacteria;p__Acidobacteriota;c__Acidobacteriae;o__Acidobacteriales;f__Acidobacteriaceae;g__Terriglobus;s__Terriglobus roseus_A	Chromosome	Terriglobus roseus	4027	d__Bacteria;p__Acidobacteria;c__Acidobacteriia;o__Acidobacteriales;f__Acidobacteriaceae;g__Terriglobus;s__Terriglobus roseus
GCF_000179915.2	7	369	5095226	d__Bacteria;p__Acidobacteriota;c__Acidobacteriae;o__Acidobacteriales;f__Acidobacteriaceae;g__Terriglobus;s__Terriglobus saanensis	Complete Genome	Terriglobus saanensis SP1PR4	4222	d__Bacteria;p__Acidobacteria;c__Acidobacteriia;o__Acidobacteriales;f__Acidobacteriaceae;g__Terriglobus;s__Terriglobus saanensis;x__Terriglobus saanensis SP1PR4
GCF_008000815.1	12	539	6405582	d__Bacteria;p__Acidobacteriota;c__Acidobacteriae;o__Acidobacteriales;f__Acidobacteriaceae;g__Terriglobus_A;s__Terriglobus_A albidus	Complete Genome	Terriglobus albidus	none	d__Bacteria;p__Acidobacteria;c__Acidobacteriia;o__Acidobacteriales;f__Acidobacteriaceae;g__Terriglobus;s__Terriglobus albidus
GCF_000702445.1	2	357	5747993	d__Bacteria;p__Acidobacteriota;c__Acidobacteriae;o__Bryobacterales;f__Bryobacteraceae;g__Bryobacter;s__Bryobacter aggregatus	Contig	Bryobacter aggregatus MPL3	5011	d__Bacteria;p__Acidobacteria;c__Acidobacteriia;o__Bryobacterales;f__Bryobacteraceae;g__Bryobacter;s__Bryobacter aggregatus;x__Bryobacter aggregatus MPL3
GCF_000226295.1	1	214	3695372	d__Bacteria;p__Acidobacteriota;c__Blastocatellia;o__Chloracidobacteriales;f__Chloracidobacteriaceae;g__Chloracidobacterium;s__Chloracidobacterium thermophilum	Complete Genome	Chloracidobacterium thermophilum B	3021	d__Bacteria;p__Acidobacteria;c__Blastocatellia;g__Chloracidobacterium;s__Chloracidobacterium thermophilum;x__Chloracidobacterium thermophilum B
GCF_000820845.2	3	209	3788560	d__Bacteria;p__Acidobacteriota;c__Blastocatellia;o__Pyrinomonadales;f__Pyrinomonadaceae;g__Pyrinomonas;s__Pyrinomonas methylaliphatogenes	Contig	Pyrinomonas methylaliphatogenes	3170	d__Bacteria;p__Acidobacteria;c__Blastocatellia;o__Blastocatellales;f__Pyrinomonadaceae;g__Pyrinomonas;s__Pyrinomonas methylaliphatogenes
GCF_000428885.1	3	260	3289813	d__Bacteria;p__Acidobacteriota;c__Holophagae;o__Holophagales;f__Holophagaceae;g__Geothrix;s__Geothrix fermentans	Scaffold	Geothrix fermentans DSM 14018	2917	d__Bacteria;p__Acidobacteria;c__Holophagae;o__Holophagales;f__Holophagaceae;g__Geothrix;s__Geothrix fermentans;x__Geothrix fermentans DSM 14018
GCF_000242615.2	1	377	4127237	d__Bacteria;p__Acidobacteriota;c__Holophagae;o__Holophagales;f__Holophagaceae;g__Holophaga;s__Holophaga foetida	Scaffold	Holophaga foetida DSM 6591	3548	d__Bacteria;p__Acidobacteria;c__Holophagae;o__Holophagales;f__Holophagaceae;g__Holophaga;s__Holophaga foetida;x__Holophaga foetida DSM 6591
GCF_001618865.1	16	571	7480314	d__Bacteria;p__Acidobacteriota;c__Vicinamibacteria;o__Vicinamibacterales;f__Vicinamibacteraceae;g__Luteitalea;s__Luteitalea pratensis	Complete Genome	Luteitalea pratensis	6232	d__Bacteria;p__Acidobacteria;c__Vicinamibacteria;f__Vicinamibacteraceae;g__Luteitalea;s__Luteitalea pratensis
GCF_000949295.1	1	229	4019867	d__Bacteria;p__Actinobacteriota;c__Acidimicrobiia;o__Acidimicrobiales;f__Acidimicrobiaceae;g__Acidithrix;s__Acidithrix ferrooxidans	Contig	Acidithrix ferrooxidans	3625	d__Bacteria;x__Terrabacteria group;p__Actinobacteria;c__Acidimicrobiia;o__Acidimicrobiales;f__Acidimicrobiaceae;g__Acidithrix;s__Acidithrix ferrooxidans
GCF_003426815.1	1	532	6220585	d__Bacteria;p__Actinobacteriota;c__Acidimicrobiia;o__Acidimicrobiales;f__Ilumatobacteraceae;g__Desertimonas;s__Desertimonas flava	Contig	Desertimonas flava	none	d__Bacteria;x__Terrabacteria group;p__Actinobacteria;c__Acidimicrobiia;o__Acidimicrobiales;f__Ilumatobacteraceae;g__Desertimonas;s__Desertimonas flava
GCF_004364865.1	1	329	4775416	d__Bacteria;p__Actinobacteriota;c__Acidimicrobiia;o__Acidimicrobiales;f__Ilumatobacteraceae;g__Ilumatobacter;s__Ilumatobacter fluminis	Contig	Ilumatobacter fluminis	none	d__Bacteria;x__Terrabacteria group;p__Actinobacteria;c__Acidimicrobiia;o__Acidimicrobiales;f__Ilumatobacteraceae;g__Ilumatobacter;s__Ilumatobacter fluminis
GCF_000015025.1	1	170	2443540	d__Bacteria;p__Actinobacteriota;c__Actinomycetia;o__Acidothermales;f__Acidothermaceae;g__Acidothermus;s__Acidothermus cellulolyticus	Complete Genome	Acidothermus cellulolyticus 11B	2171	d__Bacteria;x__Terrabacteria group;p__Actinobacteria;c__Actinobacteria;o__Acidothermales;f__Acidothermaceae;g__Acidothermus;s__Acidothermus cellulolyticus;x__Acidothermus cellulolyticus 11B
GCF_000315465.1	1	84	2032016	d__Bacteria;p__Actinobacteriota;c__Actinomycetia;o__Actinomycetales;f__Actinomycetaceae;g__Actinobaculum;s__Actinobaculum massiliense	Scaffold	Actinobaculum massiliense ACS-171-V-Col2	1686	d__Bacteria;x__Terrabacteria group;p__Actinobacteria;c__Actinobacteria;o__Actinomycetales;f__Actinomycetaceae;g__Actinobaculum;s__Actinobaculum massiliense;x__Actinobaculum massiliense ACS-171-V-Col2
GCF_900102025.1	1	90	2200507	d__Bacteria;p__Actinobacteriota;c__Actinomycetia;o__Actinomycetales;f__Actinomycetaceae;g__Actinobaculum;s__Actinobaculum suis	Contig	Actinobaculum suis	1705	d__Bacteria;x__Terrabacteria group;p__Actinobacteria;c__Actinobacteria;o__Actinomycetales;f__Actinomycetaceae;g__Actinobaculum;s__Actinobaculum suis
GCF_900444995.1	2	125	2595566	d__Bacteria;p__Actinobacteriota;c__Actinomycetia;o__Actinomycetales;f__Actinomycetaceae;g__Actinomyces;s__Actinomyces bovis	Contig	Actinomyces bovis	2132	d__Bacteria;x__Terrabacteria group;p__Actinobacteria;c__Actinobacteria;o__Actinomycetales;f__Actinomycetaceae;g__Actinomyces;s__Actinomyces bovis
GCF_900637225.1	2	124	2572997	d__Bacteria;p__Actinobacteriota;c__Actinomycetia;o__Actinomycetales;f__Actinomycetaceae;g__Actinomyces;s__Actinomyces bovis	Complete Genome	Actinomyces israelii	none	d__Bacteria;x__Terrabacteria group;p__Actinobacteria;c__Actinobacteria;o__Actinomycetales;f__Actinomycetaceae;g__Actinomyces;s__Actinomyces israelii
GCF_900445045.1	1	151	2877863	d__Bacteria;p__Actinobacteriota;c__Actinomycetia;o__Actinomycetales;f__Actinomycetaceae;g__Actinomyces;s__Actinomyces denticolens	Contig	Actinomyces denticolens	none	d__Bacteria;x__Terrabacteria group;p__Actinobacteria;c__Actinobacteria;o__Actinomycetales;f__Actinomycetaceae;g__Actinomyces;s__Actinomyces denticolens
GCF_000429265.1	2	233	3420019	d__Bacteria;p__Actinobacteriota;c__Actinomycetia;o__Actinomycetales;f__Actinomycetaceae;g__Actinomyces;s__Actinomyces gerencseriae	Scaffold	Actinomyces gerencseriae DSM 6844	2796	d__Bacteria;x__Terrabacteria group;p__Actinobacteria;c__Actinobacteria;o__Actinomycetales;f__Actinomycetaceae;g__Actinomyces;s__Actinomyces gerencseriae;x__Actinomyces gerencseriae DSM 6844
GCF_000269805.1	1	248	3371034	d__Bacteria;p__Actinobacteriota;c__Actinomycetia;o__Actinomycetales;f__Actinomycetaceae;g__Actinomyces;s__Actinomyces massiliensis	Scaffold	Actinomyces massiliensis 4401292	2756	d__Bacteria;x__Terrabacteria group;p__Actinobacteria;c__Actinobacteria;o__Actinomycetales;f__Actinomycetaceae;g__Actinomyces;s__Actinomyces massiliensis;x__Actinomyces massiliensis 4401292
GCF_004104015.1	1	205	2930686	d__Bacteria;p__Actinobacteriota;c__Actinomycetia;o__Actinomycetales;f__Actinomycetaceae;g__Actinomyces;s__Actinomyces oricola	Contig	Actinomyces oricola	none	d__Bacteria;x__Terrabacteria group;p__Actinobacteria;c__Actinobacteria;o__Actinomycetales;f__Actinomycetaceae;g__Actinomyces;s__Actinomyces oricola
GCF_001553935.1	1	180	3042917	d__Bacteria;p__Actinobacteriota;c__Actinomycetia;o__Actinomycetales;f__Actinomycetaceae;g__Actinomyces;s__Actinomyces oris_A	Complete Genome	Actinomyces oris	2454	d__Bacteria;x__Terrabacteria group;p__Actinobacteria;c__Actinobacteria;o__Actinomycetales;f__Actinomycetaceae;g__Actinomyces;s__Actinomyces oris
GCF_004102025.1	2	242	3988549	d__Bacteria;p__Actinobacteriota;c__Actinomycetia;o__Actinomycetales;f__Actinomycetaceae;g__Actinomyces;s__Actinomyces qiguomingii	Complete Genome	Actinomyces qiguomingii	none	d__Bacteria;x__Terrabacteria group;p__Actinobacteria;c__Actinobacteria;o__Actinomycetales;f__Actinomycetaceae;g__Actinomyces;s__Actinomyces qiguomingii
GCF_003957255.1	1	94	2038007	d__Bacteria;p__Actinobacteriota;c__Actinomycetia;o__Actinomycetales;f__Actinomycetaceae;g__Actinotignum;s__Actinotignum sanguinis	Contig	Actinotignum sanguinis	none	d__Bacteria;x__Terrabacteria group;p__Actinobacteria;c__Actinobacteria;o__Actinomycetales;f__Actinomycetaceae;g__Actinotignum;s__Actinotignum sanguinis
GCF_000411135.1	1	88	2092357	d__Bacteria;p__Actinobacteriota;c__Actinomycetia;o__Actinomycetales;f__Actinomycetaceae;g__Actinotignum;s__Actinotignum schaalii_A	Scaffold	Actinotignum schaalii FB123-CNA-2	1700	d__Bacteria;x__Terrabacteria group;p__Actinobacteria;c__Actinobacteria;o__Actinomycetales;f__Actinomycetaceae;g__Actinotignum;s__Actinotignum schaalii;x__Actinotignum schaalii FB123-CNA-2
GCF_900604515.1	1	102	2004928	d__Bacteria;p__Actinobacteriota;c__Actinomycetia;o__Actinomycetales;f__Actinomycetaceae;g__Arcanobacterium_A;s__Arcanobacterium_A ihumii	Contig	Arcanobacterium ihumii	none	d__Bacteria;x__Terrabacteria group;p__Actinobacteria;c__Actinobacteria;o__Actinomycetales;f__Actinomycetaceae;g__Arcanobacterium;s__Arcanobacterium ihumii
GCF_900119495.1	2	79	1684407	d__Bacteria;p__Actinobacteriota;c__Actinomycetia;o__Actinomycetales;f__Actinomycetaceae;g__Arcanobacterium_A;s__Arcanobacterium_A urinimassiliense	Scaffold	Arcanobacterium urinimassiliense	1438	d__Bacteria;x__Terrabacteria group;p__Actinobacteria;c__Actinobacteria;o__Actinomycetales;f__Actinomycetaceae;g__Arcanobacterium;s__Arcanobacterium urinimassiliense
GCF_003752405.1	1	245	3235396	d__Bacteria;p__Actinobacteriota;c__Actinomycetia;o__Actinomycetales;f__Actinomycetaceae;g__Bogoriella;s__Bogoriella caseilytica	Contig	Bogoriella caseilytica	none	d__Bacteria;x__Terrabacteria group;p__Actinobacteria;c__Actinobacteria;o__Micrococcales;f__Bogoriellaceae;g__Bogoriella;s__Bogoriella caseilytica
GCF_001936115.1	1	78	1842889	d__Bacteria;p__Actinobacteriota;c__Actinomycetia;o__Actinomycetales;f__Actinomycetaceae;g__Boudabousia;s__Boudabousia marimammalium	Scaffold	Boudabousia marimammalium	1556	d__Bacteria;x__Terrabacteria group;p__Actinobacteria;c__Actinobacteria;o__Actinomycetales;f__Actinomycetaceae;g__Boudabousia;s__Boudabousia marimammalium
GCF_001907235.1	1	156	2521171	d__Bacteria;p__Actinobacteriota;c__Actinomycetia;o__Actinomycetales;f__Actinomycetaceae;g__Buchananella;s__Buchananella hordeovulneris	Scaffold	Buchananella hordeovulneris	2142	d__Bacteria;x__Terrabacteria group;p__Actinobacteria;c__Actinobacteria;o__Actinomycetales;f__Actinomycetaceae;g__Buchananella;s__Buchananella hordeovulneris
GCF_009193155.1	2	312	4322787	d__Bacteria;p__Actinobacteriota;c__Actinomycetia;o__Actinomycetales;f__Actinomycetaceae;g__Georgenia;s__Georgenia subflava	Contig	Georgenia subflava	none	d__Bacteria;x__Terrabacteria group;p__Actinobacteria;c__Actinobacteria;o__Micrococcales;f__Bogoriellaceae;g__Georgenia;s__Georgenia subflava
GCF_009193185.1	1	329	4638305	d__Bacteria;p__Actinobacteriota;c__Actinomycetia;o__Actinomycetales;f__Actinomycetaceae;g__Georgenia;s__Georgenia thermotolerans	Contig	Georgenia thermotolerans	none	d__Bacteria;x__Terrabacteria group;p__Actinobacteria;c__Actinobacteria;o__Micrococcales;f__Bogoriellaceae;g__Georgenia;s__Georgenia thermotolerans
GCF_000159015.1	1	70	1723843	d__Bacteria;p__Actinobacteriota;c__Actinomycetia;o__Actinomycetales;f__Actinomycetaceae;g__Gleimia;s__Gleimia coleocanis	Scaffold	Gleimia coleocanis DSM 15436	1498	d__Bacteria;x__Terrabacteria group;p__Actinobacteria;c__Actinobacteria;o__Actinomycetales;f__Actinomycetaceae;g__Gleimia;s__Gleimia coleocanis;x__Gleimia coleocanis DSM 15436
GCF_002871945.1	1	84	2153798	d__Bacteria;p__Actinobacteriota;c__Actinomycetia;o__Actinomycetales;f__Actinomycetaceae;g__Gleimia;s__Gleimia hominis	Scaffold	Gleimia hominis	1816	d__Bacteria;x__Terrabacteria group;p__Actinobacteria;c__Actinobacteria;o__Actinomycetales;f__Actinomycetaceae;g__Gleimia;s__Gleimia hominis
GCF_003858455.1	1	128	2578157	d__Bacteria;p__Actinobacteriota;c__Actinomycetia;o__Actinomycetales;f__Actinomycetaceae;g__Pauljensenia;s__Pauljensenia canis	Contig	Schaalia canis	none	d__Bacteria;x__Terrabacteria group;p__Actinobacteria;c__Actinobacteria;o__Actinomycetales;f__Actinomycetaceae;g__Schaalia;s__Schaalia canis
GCF_001262055.1	1	98	2049088	d__Bacteria;p__Actinobacteriota;c__Actinomycetia;o__Actinomycetales;f__Actinomycetaceae;g__Pauljensenia;s__Pauljensenia meyeri	Complete Genome	Schaalia meyeri	1745	d__Bacteria;x__Terrabacteria group;p__Actinobacteria;c__Actinobacteria;o__Actinomycetales;f__Actinomycetaceae;g__Schaalia;s__Schaalia meyeri
GCF_900155435.1	2	194	3348996	d__Bacteria;p__Actinobacteriota;c__Actinomycetia;o__Actinomycetales;f__Actinomycetaceae;g__Pauljensenia;s__Pauljensenia provencensis	Scaffold	Actinomyces provencensis	2836	d__Bacteria;x__Terrabacteria group;p__Actinobacteria;c__Actinobacteria;o__Actinomycetales;f__Actinomycetaceae;g__Actinomyces;s__Actinomyces provencensis
GCF_000420425.1	1	127	2338426	d__Bacteria;p__Actinobacteriota;c__Actinomycetia;o__Actinomycetales;f__Actinomycetaceae;g__Pauljensenia;s__Pauljensenia vaccimaxillae	Contig	Schaalia vaccimaxillae DSM 15804	2027	d__Bacteria;x__Terrabacteria group;p__Actinobacteria;c__Actinobacteria;o__Actinomycetales;f__Actinomycetaceae;g__Schaalia;s__Schaalia vaccimaxillae;x__Schaalia vaccimaxillae DSM 15804
GCF_001652275.1	1	134	2524828	d__Bacteria;p__Actinobacteriota;c__Actinomycetia;o__Actinomycetales;f__Actinomycetaceae;g__Peptidiphaga;s__Peptidiphaga gingivicola	Contig	Peptidiphaga gingivicola	2057	d__Bacteria;x__Terrabacteria group;p__Actinobacteria;c__Actinobacteria;o__Actinomycetales;f__Actinomycetaceae;g__Peptidiphaga;s__Peptidiphaga gingivicola
GCF_900106855.1	1	104	2283357	d__Bacteria;p__Actinobacteriota;c__Actinomycetia;o__Actinomycetales;f__Actinomycetaceae;g__Varibaculum;s__Varibaculum massiliense	Contig	Varibaculum massiliense	1965	d__Bacteria;x__Terrabacteria group;p__Actinobacteria;c__Actinobacteria;o__Actinomycetales;f__Actinomycetaceae;g__Varibaculum;s__Varibaculum massiliense
GCF_900604285.1	1	90	2014966	d__Bacteria;p__Actinobacteriota;c__Actinomycetia;o__Actinomycetales;f__Actinomycetaceae;g__Varibaculum;s__Varibaculum vaginae	Contig	Varibaculum vaginae	none	d__Bacteria;x__Terrabacteria group;p__Actinobacteria;c__Actinobacteria;o__Actinomycetales;f__Actinomycetaceae;g__Varibaculum;s__Varibaculum vaginae
GCF_002860625.1	2	123	2404759	d__Bacteria;p__Actinobacteriota;c__Actinomycetia;o__Actinomycetales;f__Actinomycetaceae;g__Winkia;s__Winkia neuii	Contig	Winkia neuii	2144	d__Bacteria;x__Terrabacteria group;p__Actinobacteria;c__Actinobacteria;o__Actinomycetales;f__Actinomycetaceae;g__Winkia;s__Winkia neuii
GCF_001055535.1	1	116	2266283	d__Bacteria;p__Actinobacteriota;c__Actinomycetia;o__Actinomycetales;f__Actinomycetaceae;g__Winkia;s__Winkia sp002849225	Scaffold	Arcanobacterium haemolyticum	2048	d__Bacteria;x__Terrabacteria group;p__Actinobacteria;c__Actinobacteria;o__Actinomycetales;f__Actinomycetaceae;g__Arcanobacterium;s__Arcanobacterium haemolyticum
GCF_000023105.1	3	444	4669183	d__Bacteria;p__Actinobacteriota;c__Actinomycetia;o__Actinomycetales;f__Beutenbergiaceae;g__Beutenbergia;s__Beutenbergia cavernae	Complete Genome	Beutenbergia cavernae DSM 12333	4228	d__Bacteria;x__Terrabacteria group;p__Actinobacteria;c__Actinobacteria;o__Micrococcales;f__Beutenbergiaceae;g__Beutenbergia;s__Beutenbergia cavernae;x__Beutenbergia cavernae DSM 12333
GCF_900105765.1	1	412	4830506	d__Bacteria;p__Actinobacteriota;c__Actinomycetia;o__Actinomycetales;f__Beutenbergiaceae;g__Haloactinobacterium;s__Haloactinobacterium album	Contig	Haloactinobacterium album	4279	d__Bacteria;x__Terrabacteria group;p__Actinobacteria;c__Actinobacteria;o__Micrococcales;f__Ruaniaceae;g__Haloactinobacterium;s__Haloactinobacterium album
GCF_006351005.1	1	211	3402690	d__Bacteria;p__Actinobacteriota;c__Actinomycetia;o__Actinomycetales;f__Beutenbergiaceae;g__Miniimonas;s__Miniimonas arenae	Contig	Miniimonas arenae	none	d__Bacteria;x__Terrabacteria group;p__Actinobacteria;c__Actinobacteria;o__Micrococcales;f__Beutenbergiaceae;g__Miniimonas;s__Miniimonas arenae
GCF_009733795.1	2	369	4001341	d__Bacteria;p__Actinobacteriota;c__Actinomycetia;o__Actinomycetales;f__Beutenbergiaceae;g__Pseudactinotalea;s__Pseudactinotalea caeni	Contig	Actinotalea caeni	none	d__Bacteria;x__Terrabacteria group;p__Actinobacteria;c__Actinobacteria;o__Micrococcales;f__Cellulomonadaceae;g__Actinotalea;s__Actinotalea caeni
GCF_009733845.1	1	391	4758154	d__Bacteria;p__Actinobacteriota;c__Actinomycetia;o__Actinomycetales;f__Beutenbergiaceae;g__Pseudactinotalea;s__Pseudactinotalea terrae	Contig	Pseudactinotalea terrae	none	d__Bacteria;x__Terrabacteria group;p__Actinobacteria;c__Actinobacteria;o__Micrococcales;f__Cellulomonadaceae;g__Pseudactinotalea;s__Pseudactinotalea terrae
GCF_000421225.1	2	334	4174923	d__Bacteria;p__Actinobacteriota;c__Actinomycetia;o__Actinomycetales;f__Beutenbergiaceae;g__Ruania;s__Ruania albidiflava	Contig	Ruania albidiflava DSM 18029	3792	d__Bacteria;x__Terrabacteria group;p__Actinobacteria;c__Actinobacteria;o__Micrococcales;f__Ruaniaceae;g__Ruania;s__Ruania albidiflava;x__Ruania albidiflava DSM 18029
GCF_003751805.1	1	266	3892849	d__Bacteria;p__Actinobacteriota;c__Actinomycetia;o__Actinomycetales;f__Beutenbergiaceae;g__Salana;s__Salana multivorans	Contig	Salana multivorans	none	d__Bacteria;x__Terrabacteria group;p__Actinobacteria;c__Actinobacteria;o__Micrococcales;f__Beutenbergiaceae;g__Salana;s__Salana multivorans
GCF_013408435.1	1	63	1636604	d__Bacteria;p__Actinobacteriota;c__Actinomycetia;o__Actinomycetales;f__Bifidobacteriaceae;g__Aeriscardovia;s__Aeriscardovia aeriphila	Contig	Aeriscardovia aeriphila	none	d__Bacteria;x__Terrabacteria group;p__Actinobacteria;c__Actinobacteria;o__Bifidobacteriales;f__Bifidobacteriaceae;g__Aeriscardovia;s__Aeriscardovia aeriphila
GCF_002259705.1	1	83	1891581	d__Bacteria;p__Actinobacteriota;c__Actinomycetia;o__Actinomycetales;f__Bifidobacteriaceae;g__Alloscardovia;s__Alloscardovia macacae	Contig	Alloscardovia macacae	1533	d__Bacteria;x__Terrabacteria group;p__Actinobacteria;c__Actinobacteria;o__Bifidobacteriales;f__Bifidobacteriaceae;g__Alloscardovia;s__Alloscardovia macacae
GCF_004332295.1	1	83	1959824	d__Bacteria;p__Actinobacteriota;c__Actinomycetia;o__Actinomycetales;f__Bifidobacteriaceae;g__Alloscardovia;s__Alloscardovia theropitheci	Scaffold	Alloscardovia theropitheci	none	d__Bacteria;x__Terrabacteria group;p__Actinobacteria;c__Actinobacteria;o__Bifidobacteriales;f__Bifidobacteriaceae;g__Alloscardovia;s__Alloscardovia theropitheci
GCF_003315635.1	1	83	2017578	d__Bacteria;p__Actinobacteriota;c__Actinomycetia;o__Actinomycetales;f__Bifidobacteriaceae;g__Bifidobacterium;s__Bifidobacterium aemilianum	Contig	Bifidobacterium aemilianum	none	d__Bacteria;x__Terrabacteria group;p__Actinobacteria;c__Actinobacteria;o__Bifidobacteriales;f__Bifidobacteriaceae;g__Bifidobacterium;s__Bifidobacterium aemilianum
GCF_010667685.1	2	189	2998264	d__Bacteria;p__Actinobacteriota;c__Actinomycetia;o__Actinomycetales;f__Bifidobacteriaceae;g__Bifidobacterium;s__Bifidobacterium aerophilum	Scaffold	Bifidobacterium aerophilum	none	d__Bacteria;x__Terrabacteria group;p__Actinobacteria;c__Actinobacteria;o__Bifidobacteriales;f__Bifidobacteriaceae;g__Bifidobacterium;s__Bifidobacterium aerophilum
GCF_001417815.1	1	143	2693486	d__Bacteria;p__Actinobacteriota;c__Actinomycetia;o__Actinomycetales;f__Bifidobacteriaceae;g__Bifidobacterium;s__Bifidobacterium aesculapii	Contig	Bifidobacterium aesculapii	2072	d__Bacteria;x__Terrabacteria group;p__Actinobacteria;c__Actinobacteria;o__Bifidobacteriales;f__Bifidobacteriaceae;g__Bifidobacterium;s__Bifidobacterium aesculapii
GCF_002860345.1	3	93	2166761	d__Bacteria;p__Actinobacteriota;c__Actinomycetia;o__Actinomycetales;f__Bifidobacteriaceae;g__Bifidobacterium;s__Bifidobacterium anseris	Contig	Bifidobacterium anseris	1687	d__Bacteria;x__Terrabacteria group;p__Actinobacteria;c__Actinobacteria;o__Bifidobacteriales;f__Bifidobacteriaceae;g__Bifidobacterium;s__Bifidobacterium anseris
GCF_002259795.1	3	141	2408364	d__Bacteria;p__Actinobacteriota;c__Actinomycetia;o__Actinomycetales;f__Bifidobacteriaceae;g__Bifidobacterium;s__Bifidobacterium aquikefiri	Contig	Bifidobacterium aquikefiri	1988	d__Bacteria;x__Terrabacteria group;p__Actinobacteria;c__Actinobacteria;o__Bifidobacteriales;f__Bifidobacteriaceae;g__Bifidobacterium;s__Bifidobacterium aquikefiri
GCF_003202755.1	2	130	2167340	d__Bacteria;p__Actinobacteriota;c__Actinomycetia;o__Actinomycetales;f__Bifidobacteriaceae;g__Bifidobacterium;s__Bifidobacterium asteroides_F	Contig	Bifidobacterium asteroides	1677	d__Bacteria;x__Terrabacteria group;p__Actinobacteria;c__Actinobacteria;o__Bifidobacteriales;f__Bifidobacteriaceae;g__Bifidobacterium;s__Bifidobacterium asteroides
GCF_010667745.1	2	155	2682617	d__Bacteria;p__Actinobacteriota;c__Actinomycetia;o__Actinomycetales;f__Bifidobacteriaceae;g__Bifidobacterium;s__Bifidobacterium avesanii	Scaffold	Bifidobacterium avesanii	none	d__Bacteria;x__Terrabacteria group;p__Actinobacteria;c__Actinobacteria;o__Bifidobacteriales;f__Bifidobacteriaceae;g__Bifidobacterium;s__Bifidobacterium avesanii
GCF_000273525.1	5	110	2216395	d__Bacteria;p__Actinobacteriota;c__Actinomycetia;o__Actinomycetales;f__Bifidobacteriaceae;g__Bifidobacterium;s__Bifidobacterium bifidum	Contig	Bifidobacterium bifidum NCIMB 41171	1842	d__Bacteria;x__Terrabacteria group;p__Actinobacteria;c__Actinobacteria;o__Bifidobacteriales;f__Bifidobacteriaceae;g__Bifidobacterium;s__Bifidobacterium bifidum;x__Bifidobacterium bifidum NCIMB 41171
GCF_900094965.1	1	102	2046453	d__Bacteria;p__Actinobacteriota;c__Actinomycetia;o__Actinomycetales;f__Bifidobacteriaceae;g__Bifidobacterium;s__Bifidobacterium bohemicum	Contig	Bifidobacterium bohemicum	1580	d__Bacteria;x__Terrabacteria group;p__Actinobacteria;c__Actinobacteria;o__Bifidobacteriales;f__Bifidobacteriaceae;g__Bifidobacterium;s__Bifidobacterium bohemicum
GCF_000737845.1	1	88	1895239	d__Bacteria;p__Actinobacteriota;c__Actinomycetia;o__Actinomycetales;f__Bifidobacteriaceae;g__Bifidobacterium;s__Bifidobacterium bombi	Contig	Bifidobacterium bombi DSM 19703	1448	d__Bacteria;x__Terrabacteria group;p__Actinobacteria;c__Actinobacteria;o__Bifidobacteriales;f__Bifidobacteriaceae;g__Bifidobacterium;s__Bifidobacterium bombi;x__Bifidobacterium bombi DSM 19703
GCF_000568975.1	3	129	2288919	d__Bacteria;p__Actinobacteriota;c__Actinomycetia;o__Actinomycetales;f__Bifidobacteriaceae;g__Bifidobacterium;s__Bifidobacterium breve	Complete Genome	Bifidobacterium breve JCM 7017	1932	d__Bacteria;x__Terrabacteria group;p__Actinobacteria;c__Actinobacteria;o__Bifidobacteriales;f__Bifidobacteriaceae;g__Bifidobacterium;s__Bifidobacterium breve;x__Bifidobacterium breve JCM 7017
GCF_003952025.1	1	113	2496067	d__Bacteria;p__Actinobacteriota;c__Actinomycetia;o__Actinomycetales;f__Bifidobacteriaceae;g__Bifidobacterium;s__Bifidobacterium castoris	Contig	Bifidobacterium castoris	none	d__Bacteria;x__Terrabacteria group;p__Actinobacteria;c__Actinobacteria;o__Bifidobacteriales;f__Bifidobacteriaceae;g__Bifidobacterium;s__Bifidobacterium castoris
GCF_002075855.1	2	112	2124599	d__Bacteria;p__Actinobacteriota;c__Actinomycetia;o__Actinomycetales;f__Bifidobacteriaceae;g__Bifidobacterium;s__Bifidobacterium catenulatum	Contig	Bifidobacterium catenulatum	1738	d__Bacteria;x__Terrabacteria group;p__Actinobacteria;c__Actinobacteria;o__Bifidobacteriales;f__Bifidobacteriaceae;g__Bifidobacterium;s__Bifidobacterium catenulatum
GCF_002761235.1	2	93	2257294	d__Bacteria;p__Actinobacteriota;c__Actinomycetia;o__Actinomycetales;f__Bifidobacteriaceae;g__Bifidobacterium;s__Bifidobacterium choerinum	Complete Genome	Bifidobacterium choerinum	1816	d__Bacteria;x__Terrabacteria group;p__Actinobacteria;c__Actinobacteria;o__Bifidobacteriales;f__Bifidobacteriaceae;g__Bifidobacterium;s__Bifidobacterium choerinum
GCF_002259585.1	2	81	1741326	d__Bacteria;p__Actinobacteriota;c__Actinomycetia;o__Actinomycetales;f__Bifidobacteriaceae;g__Bifidobacterium;s__Bifidobacterium coagulans	Contig	Bombiscardovia coagulans	1409	d__Bacteria;x__Terrabacteria group;p__Actinobacteria;c__Actinobacteria;o__Bifidobacteriales;f__Bifidobacteriaceae;g__Bombiscardovia;s__Bombiscardovia coagulans
GCF_002286935.1	3	89	2155882	d__Bacteria;p__Actinobacteriota;c__Actinomycetia;o__Actinomycetales;f__Bifidobacteriaceae;g__Bifidobacterium;s__Bifidobacterium criceti	Contig	Bifidobacterium criceti	1705	d__Bacteria;x__Terrabacteria group;p__Actinobacteria;c__Actinobacteria;o__Bifidobacteriales;f__Bifidobacteriaceae;g__Bifidobacterium;s__Bifidobacterium criceti
GCF_000738005.1	3	135	2362816	d__Bacteria;p__Actinobacteriota;c__Actinomycetia;o__Actinomycetales;f__Bifidobacteriaceae;g__Bifidobacterium;s__Bifidobacterium crudilactis	Contig	Bifidobacterium crudilactis	1885	d__Bacteria;x__Terrabacteria group;p__Actinobacteria;c__Actinobacteria;o__Bifidobacteriales;f__Bifidobacteriaceae;g__Bifidobacterium;s__Bifidobacterium crudilactis
GCF_000741575.1	4	116	2531592	d__Bacteria;p__Actinobacteriota;c__Actinomycetia;o__Actinomycetales;f__Bifidobacteriaceae;g__Bifidobacterium;s__Bifidobacterium cuniculi	Contig	Bifidobacterium cuniculi	2177	d__Bacteria;x__Terrabacteria group;p__Actinobacteria;c__Actinobacteria;o__Bifidobacteriales;f__Bifidobacteriaceae;g__Bifidobacterium;s__Bifidobacterium cuniculi
GCF_001042595.1	2	160	2635669	d__Bacteria;p__Actinobacteriota;c__Actinomycetia;o__Actinomycetales;f__Bifidobacteriaceae;g__Bifidobacterium;s__Bifidobacterium dentium	Complete Genome	Bifidobacterium dentium JCM 1195 = DSM 20436	2167	d__Bacteria;x__Terrabacteria group;p__Actinobacteria;c__Actinobacteria;o__Bifidobacteriales;f__Bifidobacteriaceae;g__Bifidobacterium;s__Bifidobacterium dentium;x__Bifidobacterium dentium JCM 1195 = DSM 20436
GCF_003951975.1	1	59	1921709	d__Bacteria;p__Actinobacteriota;c__Actinomycetia;o__Actinomycetales;f__Bifidobacteriaceae;g__Bifidobacterium;s__Bifidobacterium dolichotidis	Contig	Bifidobacterium dolichotidis	none	d__Bacteria;x__Terrabacteria group;p__Actinobacteria;c__Actinobacteria;o__Bifidobacteriales;f__Bifidobacteriaceae;g__Bifidobacterium;s__Bifidobacterium dolichotidis
GCF_002259685.1	6	226	2913389	d__Bacteria;p__Actinobacteriota;c__Actinomycetia;o__Actinomycetales;f__Bifidobacteriaceae;g__Bifidobacterium;s__Bifidobacterium eulemuris	Contig	Bifidobacterium eulemuris	2319	d__Bacteria;x__Terrabacteria group;p__Actinobacteria;c__Actinobacteria;o__Bifidobacteriales;f__Bifidobacteriaceae;g__Bifidobacterium;s__Bifidobacterium eulemuris
GCF_002802915.1	2	142	2384744	d__Bacteria;p__Actinobacteriota;c__Actinomycetia;o__Actinomycetales;f__Bifidobacteriaceae;g__Bifidobacterium;s__Bifidobacterium felsineum	Scaffold	Bifidobacterium felsineum	1873	d__Bacteria;x__Terrabacteria group;p__Actinobacteria;c__Actinobacteria;o__Bifidobacteriales;f__Bifidobacteriaceae;g__Bifidobacterium;s__Bifidobacterium felsineum
GCF_000741205.1	2	67	2004594	d__Bacteria;p__Actinobacteriota;c__Actinomycetia;o__Actinomycetales;f__Bifidobacteriaceae;g__Bifidobacterium;s__Bifidobacterium gallicum	Contig	Bifidobacterium gallicum DSM 20093 = LMG 11596	1526	d__Bacteria;x__Terrabacteria group;p__Actinobacteria;c__Actinobacteria;o__Bifidobacteriales;f__Bifidobacteriaceae;g__Bifidobacterium;s__Bifidobacterium gallicum;x__Bifidobacterium gallicum DSM 20093 = LMG 11596
GCF_000741375.1	3	138	2263283	d__Bacteria;p__Actinobacteriota;c__Actinomycetia;o__Actinomycetales;f__Bifidobacteriaceae;g__Bifidobacterium;s__Bifidobacterium gallinarum	Contig	Bifidobacterium saeculare DSM 6531 = LMG 14934	1802	d__Bacteria;x__Terrabacteria group;p__Actinobacteria;c__Actinobacteria;o__Bifidobacteriales;f__Bifidobacteriaceae;g__Bifidobacterium;s__Bifidobacterium saeculare;x__Bifidobacterium saeculare DSM 6531 = LMG 14934
GCF_002860405.1	2	143	2639899	d__Bacteria;p__Actinobacteriota;c__Actinomycetia;o__Actinomycetales;f__Bifidobacteriaceae;g__Bifidobacterium;s__Bifidobacterium imperatoris	Contig	Bifidobacterium imperatoris	2214	d__Bacteria;x__Terrabacteria group;p__Actinobacteria;c__Actinobacteria;o__Bifidobacteriales;f__Bifidobacteriaceae;g__Bifidobacterium;s__Bifidobacterium imperatoris
GCF_002286915.1	3	97	2276351	d__Bacteria;p__Actinobacteriota;c__Actinomycetia;o__Actinomycetales;f__Bifidobacteriaceae;g__Bifidobacterium;s__Bifidobacterium italicum	Contig	Bifidobacterium italicum	1796	d__Bacteria;x__Terrabacteria group;p__Actinobacteria;c__Actinobacteria;o__Bifidobacteriales;f__Bifidobacteriaceae;g__Bifidobacterium;s__Bifidobacterium italicum
GCF_001895165.1	6	238	2912024	d__Bacteria;p__Actinobacteriota;c__Actinomycetia;o__Actinomycetales;f__Bifidobacteriaceae;g__Bifidobacterium;s__Bifidobacterium lemurum	Contig	Bifidobacterium lemurum	2283	d__Bacteria;x__Terrabacteria group;p__Actinobacteria;c__Actinobacteria;o__Bifidobacteriales;f__Bifidobacteriaceae;g__Bifidobacterium;s__Bifidobacterium lemurum
GCF_004936435.1	2	132	2365873	d__Bacteria;p__Actinobacteriota;c__Actinomycetia;o__Actinomycetales;f__Bifidobacteriaceae;g__Bifidobacterium;s__Bifidobacterium longum	Complete Genome	Bifidobacterium longum	none	d__Bacteria;x__Terrabacteria group;p__Actinobacteria;c__Actinobacteria;o__Bifidobacteriales;f__Bifidobacteriaceae;g__Bifidobacterium;s__Bifidobacterium longum
GCF_000420565.1	1	71	1825255	d__Bacteria;p__Actinobacteriota;c__Actinomycetia;o__Actinomycetales;f__Bifidobacteriaceae;g__Bifidobacterium;s__Bifidobacterium magnum	Contig	Bifidobacterium magnum DSM 20222	1502	d__Bacteria;x__Terrabacteria group;p__Actinobacteria;c__Actinobacteria;o__Bifidobacteriales;f__Bifidobacteriaceae;g__Bifidobacterium;s__Bifidobacterium magnum;x__Bifidobacterium magnum DSM 20222
GCF_900129045.1	3	102	2274683	d__Bacteria;p__Actinobacteriota;c__Actinomycetia;o__Actinomycetales;f__Bifidobacteriaceae;g__Bifidobacterium;s__Bifidobacterium merycicum	Contig	Bifidobacterium merycicum DSM 6492	1823	d__Bacteria;x__Terrabacteria group;p__Actinobacteria;c__Actinobacteria;o__Bifidobacteriales;f__Bifidobacteriaceae;g__Bifidobacterium;s__Bifidobacterium merycicum;x__Bifidobacterium merycicum DSM 6492
GCF_000771525.1	1	106	2154054	d__Bacteria;p__Actinobacteriota;c__Actinomycetia;o__Actinomycetales;f__Bifidobacteriaceae;g__Bifidobacterium;s__Bifidobacterium mongoliense	Contig	Bifidobacterium mongoliense DSM 21395	1753	d__Bacteria;x__Terrabacteria group;p__Actinobacteria;c__Actinobacteria;o__Bifidobacteriales;f__Bifidobacteriaceae;g__Bifidobacterium;s__Bifidobacterium mongoliense;x__Bifidobacterium mongoliense DSM 21395
GCF_002860365.1	2	155	2820211	d__Bacteria;p__Actinobacteriota;c__Actinomycetia;o__Actinomycetales;f__Bifidobacteriaceae;g__Bifidobacterium;s__Bifidobacterium parmae	Contig	Bifidobacterium parmae	2228	d__Bacteria;x__Terrabacteria group;p__Actinobacteria;c__Actinobacteria;o__Bifidobacteriales;f__Bifidobacteriaceae;g__Bifidobacterium;s__Bifidobacterium parmae
GCF_003952825.1	1	114	2192395	d__Bacteria;p__Actinobacteriota;c__Actinomycetia;o__Actinomycetales;f__Bifidobacteriaceae;g__Bifidobacterium;s__Bifidobacterium pseudocatenulatum	Complete Genome	Bifidobacterium pseudocatenulatum	none	d__Bacteria;x__Terrabacteria group;p__Actinobacteria;c__Actinobacteria;o__Bifidobacteriales;f__Bifidobacteriaceae;g__Bifidobacterium;s__Bifidobacterium pseudocatenulatum
GCF_002813205.1	3	185	2631485	d__Bacteria;p__Actinobacteriota;c__Actinomycetia;o__Actinomycetales;f__Bifidobacteriaceae;g__Bifidobacterium;s__Bifidobacterium psychraerophilum	Contig	Bifidobacterium psychraerophilum DSM 22366	2134	d__Bacteria;x__Terrabacteria group;p__Actinobacteria;c__Actinobacteria;o__Bifidobacteriales;f__Bifidobacteriaceae;g__Bifidobacterium;s__Bifidobacterium psychraerophilum;x__Bifidobacterium psychraerophilum DSM 22366
GCF_000771405.1	1	120	2100948	d__Bacteria;p__Actinobacteriota;c__Actinomycetia;o__Actinomycetales;f__Bifidobacteriaceae;g__Bifidobacterium;s__Bifidobacterium pullorum	Contig	Bifidobacterium pullorum DSM 20433	1669	d__Bacteria;x__Terrabacteria group;p__Actinobacteria;c__Actinobacteria;o__Bifidobacteriales;f__Bifidobacteriaceae;g__Bifidobacterium;s__Bifidobacterium pullorum;x__Bifidobacterium pullorum DSM 20433
GCF_009299505.1	2	190	3028921	d__Bacteria;p__Actinobacteriota;c__Actinomycetia;o__Actinomycetales;f__Bifidobacteriaceae;g__Bifidobacterium;s__Bifidobacterium ramosum	Contig	Bifidobacterium ramosum	none	d__Bacteria;x__Terrabacteria group;p__Actinobacteria;c__Actinobacteria;o__Bifidobacteriales;f__Bifidobacteriaceae;g__Bifidobacterium;s__Bifidobacterium ramosum
GCF_000771685.1	1	156	2836004	d__Bacteria;p__Actinobacteriota;c__Actinomycetia;o__Actinomycetales;f__Bifidobacteriaceae;g__Bifidobacterium;s__Bifidobacterium reuteri	Contig	Bifidobacterium reuteri DSM 23975	2169	d__Bacteria;x__Terrabacteria group;p__Actinobacteria;c__Actinobacteria;o__Bifidobacteriales;f__Bifidobacteriaceae;g__Bifidobacterium;s__Bifidobacterium reuteri;x__Bifidobacterium reuteri DSM 23975
GCF_008698235.1	1	165	3053756	d__Bacteria;p__Actinobacteriota;c__Actinomycetia;o__Actinomycetales;f__Bifidobacteriaceae;g__Bifidobacterium;s__Bifidobacterium rousetti	Scaffold	Bifidobacterium rousetti	none	d__Bacteria;x__Terrabacteria group;p__Actinobacteria;c__Actinobacteria;o__Bifidobacteriales;f__Bifidobacteriaceae;g__Bifidobacterium;s__Bifidobacterium rousetti
GCF_000687635.1	1	101	2218565	d__Bacteria;p__Actinobacteriota;c__Actinomycetia;o__Actinomycetales;f__Bifidobacteriaceae;g__Bifidobacterium;s__Bifidobacterium ruminantium	Contig	Bifidobacterium ruminantium DSM 6489	1813	d__Bacteria;x__Terrabacteria group;p__Actinobacteria;c__Actinobacteria;o__Bifidobacteriales;f__Bifidobacteriaceae;g__Bifidobacterium;s__Bifidobacterium ruminantium;x__Bifidobacterium ruminantium DSM 6489
GCF_000771625.1	2	153	2773425	d__Bacteria;p__Actinobacteriota;c__Actinomycetia;o__Actinomycetales;f__Bifidobacteriaceae;g__Bifidobacterium;s__Bifidobacterium saguini	Contig	Bifidobacterium saguini DSM 23967	2269	d__Bacteria;x__Terrabacteria group;p__Actinobacteria;c__Actinobacteria;o__Bifidobacteriales;f__Bifidobacteriaceae;g__Bifidobacterium;s__Bifidobacterium saguini;x__Bifidobacterium saguini DSM 23967
GCF_003952945.1	4	150	2574625	d__Bacteria;p__Actinobacteriota;c__Actinomycetia;o__Actinomycetales;f__Bifidobacteriaceae;g__Bifidobacterium;s__Bifidobacterium samirii	Contig	Bifidobacterium samirii	none	d__Bacteria;x__Terrabacteria group;p__Actinobacteria;c__Actinobacteria;o__Bifidobacteriales;f__Bifidobacteriaceae;g__Bifidobacterium;s__Bifidobacterium samirii
GCF_002802865.1	1	150	2652159	d__Bacteria;p__Actinobacteriota;c__Actinomycetia;o__Actinomycetales;f__Bifidobacteriaceae;g__Bifidobacterium;s__Bifidobacterium scaligerum	Scaffold	Bifidobacterium scaligerum	2056	d__Bacteria;x__Terrabacteria group;p__Actinobacteria;c__Actinobacteria;o__Bifidobacteriales;f__Bifidobacteriaceae;g__Bifidobacterium;s__Bifidobacterium scaligerum
GCF_001042635.1	1	196	3158347	d__Bacteria;p__Actinobacteriota;c__Actinomycetia;o__Actinomycetales;f__Bifidobacteriaceae;g__Bifidobacterium;s__Bifidobacterium scardovii	Complete Genome	Bifidobacterium scardovii JCM 12489 = DSM 13734	2489	d__Bacteria;x__Terrabacteria group;p__Actinobacteria;c__Actinobacteria;o__Bifidobacteriales;f__Bifidobacteriaceae;g__Bifidobacterium;s__Bifidobacterium scardovii;x__Bifidobacterium scardovii JCM 12489 = DSM 13734
GCF_000741785.1	2	162	2812864	d__Bacteria;p__Actinobacteriota;c__Actinomycetia;o__Actinomycetales;f__Bifidobacteriaceae;g__Bifidobacterium;s__Bifidobacterium stellenboschense	Contig	Bifidobacterium stellenboschense	2195	d__Bacteria;x__Terrabacteria group;p__Actinobacteria;c__Actinobacteria;o__Bifidobacteriales;f__Bifidobacteriaceae;g__Bifidobacterium;s__Bifidobacterium stellenboschense
GCF_000741775.1	5	150	2790088	d__Bacteria;p__Actinobacteriota;c__Actinomycetia;o__Actinomycetales;f__Bifidobacteriaceae;g__Bifidobacterium;s__Bifidobacterium subtile	Contig	Bifidobacterium subtile	2261	d__Bacteria;x__Terrabacteria group;p__Actinobacteria;c__Actinobacteria;o__Bifidobacteriales;f__Bifidobacteriaceae;g__Bifidobacterium;s__Bifidobacterium subtile
GCF_009371875.1	1	176	2738945	d__Bacteria;p__Actinobacteriota;c__Actinomycetia;o__Actinomycetales;f__Bifidobacteriaceae;g__Bifidobacterium;s__Bifidobacterium tibiigranuli	Contig	Bifidobacterium tibiigranuli	none	d__Bacteria;x__Terrabacteria group;p__Actinobacteria;c__Actinobacteria;o__Bifidobacteriales;f__Bifidobacteriaceae;g__Bifidobacterium;s__Bifidobacterium tibiigranuli
GCF_000429745.1	1	112	2166541	d__Bacteria;p__Actinobacteriota;c__Actinomycetia;o__Actinomycetales;f__Bifidobacteriaceae;g__Bifidobacterium;s__Bifidobacterium tsurumiense	Scaffold	Bifidobacterium tsurumiense DSM 17777	1693	d__Bacteria;x__Terrabacteria group;p__Actinobacteria;c__Actinobacteria;o__Bifidobacteriales;f__Bifidobacteriaceae;g__Bifidobacterium;s__Bifidobacterium tsurumiense;x__Bifidobacterium tsurumiense DSM 17777
GCF_002862045.1	2	66	1642442	d__Bacteria;p__Actinobacteriota;c__Actinomycetia;o__Actinomycetales;f__Bifidobacteriaceae;g__Bifidobacterium;s__Bifidobacterium vaginale	Contig	Gardnerella vaginalis	1340	d__Bacteria;x__Terrabacteria group;p__Actinobacteria;c__Actinobacteria;o__Bifidobacteriales;f__Bifidobacteriaceae;g__Gardnerella;s__Gardnerella vaginalis
GCF_003952005.1	3	165	2962404	d__Bacteria;p__Actinobacteriota;c__Actinomycetia;o__Actinomycetales;f__Bifidobacteriaceae;g__Galliscardovia;s__Galliscardovia callimiconis	Contig	Bifidobacterium callimiconis	none	d__Bacteria;x__Terrabacteria group;p__Actinobacteria;c__Actinobacteria;o__Bifidobacteriales;f__Bifidobacteriaceae;g__Bifidobacterium;s__Bifidobacterium callimiconis
GCF_003129925.1	1	138	2611484	d__Bacteria;p__Actinobacteriota;c__Actinomycetia;o__Actinomycetales;f__Bifidobacteriaceae;g__Galliscardovia;s__Galliscardovia catulorum	Scaffold	Bifidobacterium catulorum	2059	d__Bacteria;x__Terrabacteria group;p__Actinobacteria;c__Actinobacteria;o__Bifidobacteriales;f__Bifidobacteriaceae;g__Bifidobacterium;s__Bifidobacterium catulorum
GCF_002860355.1	2	154	2789387	d__Bacteria;p__Actinobacteriota;c__Actinomycetia;o__Actinomycetales;f__Bifidobacteriaceae;g__Galliscardovia;s__Galliscardovia margollesii	Contig	Bifidobacterium margollesii	2277	d__Bacteria;x__Terrabacteria group;p__Actinobacteria;c__Actinobacteria;o__Bifidobacteriales;f__Bifidobacteriaceae;g__Bifidobacterium;s__Bifidobacterium margollesii
GCF_002802875.1	4	148	2696768	d__Bacteria;p__Actinobacteriota;c__Actinomycetia;o__Actinomycetales;f__Bifidobacteriaceae;g__Galliscardovia;s__Galliscardovia primatium	Scaffold	Bifidobacterium primatium	2053	d__Bacteria;x__Terrabacteria group;p__Actinobacteria;c__Actinobacteria;o__Bifidobacteriales;f__Bifidobacteriaceae;g__Bifidobacterium;s__Bifidobacterium primatium
GCF_002802905.1	3	160	2721281	d__Bacteria;p__Actinobacteriota;c__Actinomycetia;o__Actinomycetales;f__Bifidobacteriaceae;g__Galliscardovia;s__Galliscardovia simiarum	Contig	Bifidobacterium simiarum	2066	d__Bacteria;x__Terrabacteria group;p__Actinobacteria;c__Actinobacteria;o__Bifidobacteriales;f__Bifidobacteriaceae;g__Bifidobacterium;s__Bifidobacterium simiarum
GCF_002259645.1	3	151	2873483	d__Bacteria;p__Actinobacteriota;c__Actinomycetia;o__Actinomycetales;f__Bifidobacteriaceae;g__Galliscardovia;s__Galliscardovia tissieri	Contig	Bifidobacterium tissieri	2240	d__Bacteria;x__Terrabacteria group;p__Actinobacteria;c__Actinobacteria;o__Bifidobacteriales;f__Bifidobacteriaceae;g__Bifidobacterium;s__Bifidobacterium tissieri
GCF_002234915.1	1	180	3111005	d__Bacteria;p__Actinobacteriota;c__Actinomycetia;o__Actinomycetales;f__Bifidobacteriaceae;g__Galliscardovia;s__Galliscardovia vansinderenii	Contig	Bifidobacterium vansinderenii	2488	d__Bacteria;x__Terrabacteria group;p__Actinobacteria;c__Actinobacteria;o__Bifidobacteriales;f__Bifidobacteriaceae;g__Bifidobacterium;s__Bifidobacterium vansinderenii
GCF_002259605.1	1	88	2436770	d__Bacteria;p__Actinobacteriota;c__Actinomycetia;o__Actinomycetales;f__Bifidobacteriaceae;g__Pseudoscardovia;s__Pseudoscardovia radai	Contig	Pseudoscardovia radai	1748	d__Bacteria;x__Terrabacteria group;p__Actinobacteria;c__Actinobacteria;o__Bifidobacteriales;f__Bifidobacteriaceae;g__Pseudoscardovia;s__Pseudoscardovia radai
GCF_000426445.1	1	328	4094970	d__Bacteria;p__Actinobacteriota;c__Actinomycetia;o__Actinomycetales;f__Brevibacteriaceae;g__Brevibacterium;s__Brevibacterium album	Scaffold	Brevibacterium album DSM 18261	3532	d__Bacteria;x__Terrabacteria group;p__Actinobacteria;c__Actinobacteria;o__Micrococcales;f__Brevibacteriaceae;g__Brevibacterium;s__Brevibacterium album;x__Brevibacterium album DSM 18261
GCF_900169215.1	1	268	3870232	d__Bacteria;p__Actinobacteriota;c__Actinomycetia;o__Actinomycetales;f__Brevibacteriaceae;g__Brevibacterium;s__Brevibacterium antiquum	Contig	Brevibacterium antiquum	3486	d__Bacteria;x__Terrabacteria group;p__Actinobacteria;c__Actinobacteria;o__Micrococcales;f__Brevibacteriaceae;g__Brevibacterium;s__Brevibacterium antiquum
GCF_900169275.1	5	326	3840753	d__Bacteria;p__Actinobacteriota;c__Actinomycetia;o__Actinomycetales;f__Brevibacteriaceae;g__Brevibacterium;s__Brevibacterium casei	Contig	Brevibacterium casei CIP 102111	3448	d__Bacteria;x__Terrabacteria group;p__Actinobacteria;c__Actinobacteria;o__Micrococcales;f__Brevibacteriaceae;g__Brevibacterium;s__Brevibacterium casei;x__Brevibacterium casei CIP 102111
GCF_003315415.1	2	303	3766273	d__Bacteria;p__Actinobacteriota;c__Actinomycetia;o__Actinomycetales;f__Brevibacteriaceae;g__Brevibacterium;s__Brevibacterium celere_A	Scaffold	Brevibacterium celere	none	d__Bacteria;x__Terrabacteria group;p__Actinobacteria;c__Actinobacteria;o__Micrococcales;f__Brevibacteriaceae;g__Brevibacterium;s__Brevibacterium celere
GCF_003315405.1	2	303	3763581	d__Bacteria;p__Actinobacteriota;c__Actinomycetia;o__Actinomycetales;f__Brevibacteriaceae;g__Brevibacterium;s__Brevibacterium celere_A	Scaffold	Brevibacterium sanguinis	none	d__Bacteria;x__Terrabacteria group;p__Actinobacteria;c__Actinobacteria;o__Micrococcales;f__Brevibacteriaceae;g__Brevibacterium;s__Brevibacterium sanguinis
GCF_001570805.1	2	285	3703261	d__Bacteria;p__Actinobacteriota;c__Actinomycetia;o__Actinomycetales;f__Brevibacteriaceae;g__Brevibacterium;s__Brevibacterium epidermidis	Contig	Brevibacterium epidermidis NBRC 14811	3257	d__Bacteria;x__Terrabacteria group;p__Actinobacteria;c__Actinobacteria;o__Micrococcales;f__Brevibacteriaceae;g__Brevibacterium;s__Brevibacterium epidermidis;x__Brevibacterium epidermidis NBRC 14811
GCF_900184225.1	2	164	3096817	d__Bacteria;p__Actinobacteriota;c__Actinomycetia;o__Actinomycetales;f__Brevibacteriaceae;g__Brevibacterium;s__Brevibacterium ihuae	Contig	Brevibacterium ihuae	2742	d__Bacteria;x__Terrabacteria group;p__Actinobacteria;c__Actinobacteria;o__Micrococcales;f__Brevibacteriaceae;g__Brevibacterium;s__Brevibacterium ihuae
GCF_011927955.1	2	376	4221031	d__Bacteria;p__Actinobacteriota;c__Actinomycetia;o__Actinomycetales;f__Brevibacteriaceae;g__Brevibacterium;s__Brevibacterium marinum	Contig	Brevibacterium marinum	none	d__Bacteria;x__Terrabacteria group;p__Actinobacteria;c__Actinobacteria;o__Micrococcales;f__Brevibacteriaceae;g__Brevibacterium;s__Brevibacterium marinum
GCF_000178455.1	1	154	2561804	d__Bacteria;p__Actinobacteriota;c__Actinomycetia;o__Actinomycetales;f__Brevibacteriaceae;g__Brevibacterium;s__Brevibacterium mcbrellneri	Contig	Brevibacterium mcbrellneri ATCC 49030	2354	d__Bacteria;x__Terrabacteria group;p__Actinobacteria;c__Actinobacteria;o__Micrococcales;f__Brevibacteriaceae;g__Brevibacterium;s__Brevibacterium mcbrellneri;x__Brevibacterium mcbrellneri ATCC 49030
GCF_013623835.1	1	373	4481272	d__Bacteria;p__Actinobacteriota;c__Actinomycetia;o__Actinomycetales;f__Brevibacteriaceae;g__Brevibacterium;s__Brevibacterium oceani	Scaffold	Brevibacterium oceani	none	d__Bacteria;x__Terrabacteria group;p__Actinobacteria;c__Actinobacteria;o__Micrococcales;f__Brevibacteriaceae;g__Brevibacterium;s__Brevibacterium oceani
GCF_013280495.1	1	255	3702760	d__Bacteria;p__Actinobacteriota;c__Actinomycetia;o__Actinomycetales;f__Brevibacteriaceae;g__Brevibacterium;s__Brevibacterium permense	Contig	Brevibacterium permense	none	d__Bacteria;x__Terrabacteria group;p__Actinobacteria;c__Actinobacteria;o__Micrococcales;f__Brevibacteriaceae;g__Brevibacterium;s__Brevibacterium permense
GCF_900105045.1	1	420	4441057	d__Bacteria;p__Actinobacteriota;c__Actinomycetia;o__Actinomycetales;f__Brevibacteriaceae;g__Brevibacterium;s__Brevibacterium sandarakinum	Chromosome	Brevibacterium sandarakinum	4003	d__Bacteria;x__Terrabacteria group;p__Actinobacteria;c__Actinobacteria;o__Micrococcales;f__Brevibacteriaceae;g__Brevibacterium;s__Brevibacterium sandarakinum
GCF_000285835.1	3	232	3427329	d__Bacteria;p__Actinobacteriota;c__Actinomycetia;o__Actinomycetales;f__Brevibacteriaceae;g__Brevibacterium;s__Brevibacterium senegalense	Scaffold	Brevibacterium senegalense	3055	d__Bacteria;x__Terrabacteria group;p__Actinobacteria;c__Actinobacteria;o__Micrococcales;f__Brevibacteriaceae;g__Brevibacterium;s__Brevibacterium senegalense
GCF_900105315.1	1	327	4023083	d__Bacteria;p__Actinobacteriota;c__Actinomycetia;o__Actinomycetales;f__Brevibacteriaceae;g__Brevibacterium;s__Brevibacterium siliguriense	Chromosome	Brevibacterium siliguriense	3541	d__Bacteria;x__Terrabacteria group;p__Actinobacteria;c__Actinobacteria;o__Micrococcales;f__Brevibacteriaceae;g__Brevibacterium;s__Brevibacterium siliguriense
GCF_007991475.1	2	345	3737518	d__Bacteria;p__Actinobacteriota;c__Actinomycetia;o__Actinomycetales;f__Cellulomonadaceae;g__Actinotalea;s__Actinotalea fermentans	Contig	Actinotalea fermentans	none	d__Bacteria;x__Terrabacteria group;p__Actinobacteria;c__Actinobacteria;o__Micrococcales;f__Cellulomonadaceae;g__Actinotalea;s__Actinotalea fermentans
GCF_000603945.1	1	299	3987077	d__Bacteria;p__Actinobacteriota;c__Actinomycetia;o__Actinomycetales;f__Cellulomonadaceae;g__Actinotalea;s__Actinotalea ferrariae	Contig	Actinotalea ferrariae CF5-4	3861	d__Bacteria;x__Terrabacteria group;p__Actinobacteria;c__Actinobacteria;o__Micrococcales;f__Cellulomonadaceae;g__Actinotalea;s__Actinotalea ferrariae;x__Actinotalea ferrariae CF5-4
GCF_003946865.1	2	422	5168154	d__Bacteria;p__Actinobacteriota;c__Actinomycetia;o__Actinomycetales;f__Cellulomonadaceae;g__Antribacter;s__Antribacter gilvus	Contig	Antribacter gilvus	none	d__Bacteria;x__Terrabacteria group;p__Actinobacteria;c__Actinobacteria;o__Micrococcales;f__Promicromonosporaceae;g__Antribacter;s__Antribacter gilvus
GCF_004306155.1	1	364	4376879	d__Bacteria;p__Actinobacteriota;c__Actinomycetia;o__Actinomycetales;f__Cellulomonadaceae;g__Cellulomonas;s__Cellulomonas biazotea	Scaffold	Cellulomonas biazotea	none	d__Bacteria;x__Terrabacteria group;p__Actinobacteria;c__Actinobacteria;o__Micrococcales;f__Cellulomonadaceae;g__Cellulomonas;s__Cellulomonas biazotea
GCF_006538745.1	3	467	4734929	d__Bacteria;p__Actinobacteriota;c__Actinomycetia;o__Actinomycetales;f__Cellulomonadaceae;g__Cellulomonas;s__Cellulomonas cellasea	Contig	Cellulomonas cellasea	none	d__Bacteria;x__Terrabacteria group;p__Actinobacteria;c__Actinobacteria;o__Micrococcales;f__Cellulomonadaceae;g__Cellulomonas;s__Cellulomonas cellasea
GCF_007990245.1	2	257	3539423	d__Bacteria;p__Actinobacteriota;c__Actinomycetia;o__Actinomycetales;f__Cellulomonadaceae;g__Cellulomonas;s__Cellulomonas composti	Contig	Cellulomonas composti	none	d__Bacteria;x__Terrabacteria group;p__Actinobacteria;c__Actinobacteria;o__Micrococcales;f__Cellulomonadaceae;g__Cellulomonas;s__Cellulomonas composti
GCF_012396125.1	3	356	4018048	d__Bacteria;p__Actinobacteriota;c__Actinomycetia;o__Actinomycetales;f__Cellulomonadaceae;g__Cellulomonas;s__Cellulomonas denverensis	Contig	Cellulomonas denverensis	none	d__Bacteria;x__Terrabacteria group;p__Actinobacteria;c__Actinobacteria;o__Micrococcales;f__Cellulomonadaceae;g__Cellulomonas;s__Cellulomonas denverensis
GCF_006538725.1	1	290	3786089	d__Bacteria;p__Actinobacteriota;c__Actinomycetia;o__Actinomycetales;f__Cellulomonadaceae;g__Cellulomonas;s__Cellulomonas gelida	Contig	Cellulomonas gelida	none	d__Bacteria;x__Terrabacteria group;p__Actinobacteria;c__Actinobacteria;o__Micrococcales;f__Cellulomonadaceae;g__Cellulomonas;s__Cellulomonas gelida
GCF_001552375.1	3	360	3967067	d__Bacteria;p__Actinobacteriota;c__Actinomycetia;o__Actinomycetales;f__Cellulomonadaceae;g__Cellulomonas;s__Cellulomonas iranensis	Contig	Cellulomonas iranensis NBRC 101100 = JCM 18110	3632	d__Bacteria;x__Terrabacteria group;p__Actinobacteria;c__Actinobacteria;o__Micrococcales;f__Cellulomonadaceae;g__Cellulomonas;s__Cellulomonas iranensis;x__Cellulomonas iranensis NBRC 101100 = JCM 18110
GCF_900111925.1	1	306	3962632	d__Bacteria;p__Actinobacteriota;c__Actinomycetia;o__Actinomycetales;f__Cellulomonadaceae;g__Cellulomonas;s__Cellulomonas marina	Contig	Cellulomonas marina	3463	d__Bacteria;x__Terrabacteria group;p__Actinobacteria;c__Actinobacteria;o__Micrococcales;f__Cellulomonadaceae;g__Cellulomonas;s__Cellulomonas marina
GCF_013409875.1	3	376	4150316	d__Bacteria;p__Actinobacteriota;c__Actinomycetia;o__Actinomycetales;f__Cellulomonadaceae;g__Cellulomonas;s__Cellulomonas oligotrophica	Contig	Cellulomonas oligotrophica	none	d__Bacteria;x__Terrabacteria group;p__Actinobacteria;c__Actinobacteria;o__Micrococcales;f__Cellulomonadaceae;g__Cellulomonas;s__Cellulomonas oligotrophica
GCF_007989825.1	2	281	3663627	d__Bacteria;p__Actinobacteriota;c__Actinomycetia;o__Actinomycetales;f__Cellulomonadaceae;g__Cellulomonas;s__Cellulomonas persica	Contig	Cellulomonas persica	none	d__Bacteria;x__Terrabacteria group;p__Actinobacteria;c__Actinobacteria;o__Micrococcales;f__Cellulomonadaceae;g__Cellulomonas;s__Cellulomonas persica
GCF_004798685.1	3	288	3909366	d__Bacteria;p__Actinobacteriota;c__Actinomycetia;o__Actinomycetales;f__Cellulomonadaceae;g__Cellulomonas;s__Cellulomonas shaoxiangyii	Complete Genome	Cellulomonas shaoxiangyii	none	d__Bacteria;x__Terrabacteria group;p__Actinobacteria;c__Actinobacteria;o__Micrococcales;f__Cellulomonadaceae;g__Cellulomonas;s__Cellulomonas shaoxiangyii
GCF_013409305.1	1	413	4257813	d__Bacteria;p__Actinobacteriota;c__Actinomycetia;o__Actinomycetales;f__Cellulomonadaceae;g__Cellulomonas;s__Cellulomonas soli	Contig	Cellulomonas soli	none	d__Bacteria;x__Terrabacteria group;p__Actinobacteria;c__Actinobacteria;o__Micrococcales;f__Cellulomonadaceae;g__Cellulomonas;s__Cellulomonas soli
GCF_900046455.1	2	304	4057828	d__Bacteria;p__Actinobacteriota;c__Actinomycetia;o__Actinomycetales;f__Cellulomonadaceae;g__Cellulomonas;s__Cellulomonas timonensis	Contig	Cellulomonas timonensis	3630	d__Bacteria;x__Terrabacteria group;p__Actinobacteria;c__Actinobacteria;o__Micrococcales;f__Cellulomonadaceae;g__Cellulomonas;s__Cellulomonas timonensis
GCF_011759685.1	1	245	3567340	d__Bacteria;p__Actinobacteriota;c__Actinomycetia;o__Actinomycetales;f__Cellulomonadaceae;g__Cellulomonas;s__Cellulomonas uda	Scaffold	Cellulomonas uda	none	d__Bacteria;x__Terrabacteria group;p__Actinobacteria;c__Actinobacteria;o__Micrococcales;f__Cellulomonadaceae;g__Cellulomonas;s__Cellulomonas uda
GCF_007989805.1	1	401	4443613	d__Bacteria;p__Actinobacteriota;c__Actinomycetia;o__Actinomycetales;f__Cellulomonadaceae;g__Cellulomonas;s__Cellulomonas xylanilytica	Contig	Cellulomonas xylanilytica	none	d__Bacteria;x__Terrabacteria group;p__Actinobacteria;c__Actinobacteria;o__Micrococcales;f__Cellulomonadaceae;g__Cellulomonas;s__Cellulomonas xylanilytica
GCF_900177495.1	2	367	4249926	d__Bacteria;p__Actinobacteriota;c__Actinomycetia;o__Actinomycetales;f__Cellulomonadaceae;g__Cellulosimicrobium;s__Cellulosimicrobium cellulans_B	Scaffold	Cellulosimicrobium cellulans J1	3722	d__Bacteria;x__Terrabacteria group;p__Actinobacteria;c__Actinobacteria;o__Micrococcales;f__Promicromonosporaceae;g__Cellulosimicrobium;s__Cellulosimicrobium cellulans;x__Cellulosimicrobium cellulans J1
GCF_900155925.1	4	382	4317712	d__Bacteria;p__Actinobacteriota;c__Actinomycetia;o__Actinomycetales;f__Cellulomonadaceae;g__Cellulosimicrobium;s__Cellulosimicrobium funkei	Contig	Cellulosimicrobium aquatile	3768	d__Bacteria;x__Terrabacteria group;p__Actinobacteria;c__Actinobacteria;o__Micrococcales;f__Promicromonosporaceae;g__Cellulosimicrobium;s__Cellulosimicrobium aquatile
GCF_004519295.1	3	383	4377803	d__Bacteria;p__Actinobacteriota;c__Actinomycetia;o__Actinomycetales;f__Cellulomonadaceae;g__Cellulosimicrobium;s__Cellulosimicrobium funkei	Contig	Cellulosimicrobium funkei	none	d__Bacteria;x__Terrabacteria group;p__Actinobacteria;c__Actinobacteria;o__Micrococcales;f__Promicromonosporaceae;g__Cellulosimicrobium;s__Cellulosimicrobium funkei
GCF_004114655.2	3	383	4379053	d__Bacteria;p__Actinobacteriota;c__Actinomycetia;o__Actinomycetales;f__Cellulomonadaceae;g__Cellulosimicrobium;s__Cellulosimicrobium funkei	Contig	Cellulosimicrobium terreum	none	d__Bacteria;x__Terrabacteria group;p__Actinobacteria;c__Actinobacteria;o__Micrococcales;f__Promicromonosporaceae;g__Cellulosimicrobium;s__Cellulosimicrobium terreum
GCF_900113055.1	2	192	2899750	d__Bacteria;p__Actinobacteriota;c__Actinomycetia;o__Actinomycetales;f__Cellulomonadaceae;g__Flavimobilis;s__Flavimobilis marinus	Scaffold	Flavimobilis marinus	2633	d__Bacteria;x__Terrabacteria group;p__Actinobacteria;c__Actinobacteria;o__Micrococcales;f__Jonesiaceae;g__Flavimobilis;s__Flavimobilis marinus
GCF_900240335.1	2	195	3073441	d__Bacteria;p__Actinobacteriota;c__Actinomycetia;o__Actinomycetales;f__Cellulomonadaceae;g__Flavimobilis;s__Flavimobilis massiliensis	Scaffold	Sanguibacter massiliensis	2780	d__Bacteria;x__Terrabacteria group;p__Actinobacteria;c__Actinobacteria;o__Micrococcales;f__Sanguibacteraceae;g__Sanguibacter;s__Sanguibacter massiliensis
GCF_002564025.1	1	189	2886687	d__Bacteria;p__Actinobacteriota;c__Actinomycetia;o__Actinomycetales;f__Cellulomonadaceae;g__Flavimobilis;s__Flavimobilis soli	Contig	Flavimobilis soli	2537	d__Bacteria;x__Terrabacteria group;p__Actinobacteria;c__Actinobacteria;o__Micrococcales;f__Jonesiaceae;g__Flavimobilis;s__Flavimobilis soli
GCF_013149805.1	3	286	3616226	d__Bacteria;p__Actinobacteriota;c__Actinomycetia;o__Actinomycetales;f__Cellulomonadaceae;g__Isoptericola;s__Isoptericola chiayiensis	Scaffold	Isoptericola chiayiensis	none	d__Bacteria;x__Terrabacteria group;p__Actinobacteria;c__Actinobacteria;o__Micrococcales;f__Promicromonosporaceae;g__Isoptericola;s__Isoptericola chiayiensis
GCF_001636295.1	2	324	3826972	d__Bacteria;p__Actinobacteriota;c__Actinomycetia;o__Actinomycetales;f__Cellulomonadaceae;g__Isoptericola;s__Isoptericola dokdonensis	Complete Genome	Isoptericola dokdonensis DS-3	3393	d__Bacteria;x__Terrabacteria group;p__Actinobacteria;c__Actinobacteria;o__Micrococcales;f__Promicromonosporaceae;g__Isoptericola;s__Isoptericola dokdonensis;x__Isoptericola dokdonensis DS-3
GCF_900167525.1	2	487	4846016	d__Bacteria;p__Actinobacteriota;c__Actinomycetia;o__Actinomycetales;f__Cellulomonadaceae;g__Isoptericola;s__Isoptericola flava	Scaffold	Krasilnikoviella flava	4356	d__Bacteria;x__Terrabacteria group;p__Actinobacteria;c__Actinobacteria;o__Micrococcales;f__Promicromonosporaceae;g__Krasilnikoviella;s__Krasilnikoviella flava
GCF_003003075.1	3	346	3850555	d__Bacteria;p__Actinobacteriota;c__Actinomycetia;o__Actinomycetales;f__Cellulomonadaceae;g__Isoptericola;s__Isoptericola halotolerans_A	Contig	Isoptericola halotolerans	3481	d__Bacteria;x__Terrabacteria group;p__Actinobacteria;c__Actinobacteria;o__Micrococcales;f__Promicromonosporaceae;g__Isoptericola;s__Isoptericola halotolerans
GCF_002563715.1	2	321	4041252	d__Bacteria;p__Actinobacteriota;c__Actinomycetia;o__Actinomycetales;f__Cellulomonadaceae;g__Isoptericola;s__Isoptericola jiangsuensis	Contig	Isoptericola jiangsuensis	3526	d__Bacteria;x__Terrabacteria group;p__Actinobacteria;c__Actinobacteria;o__Micrococcales;f__Promicromonosporaceae;g__Isoptericola;s__Isoptericola jiangsuensis
GCF_000024065.1	1	185	2749646	d__Bacteria;p__Actinobacteriota;c__Actinomycetia;o__Actinomycetales;f__Cellulomonadaceae;g__Jonesia;s__Jonesia denitrificans	Complete Genome	Jonesia denitrificans DSM 20603	2497	d__Bacteria;x__Terrabacteria group;p__Actinobacteria;c__Actinobacteria;o__Micrococcales;f__Jonesiaceae;g__Jonesia;s__Jonesia denitrificans;x__Jonesia denitrificans DSM 20603
GCF_003814695.1	1	404	4723192	d__Bacteria;p__Actinobacteriota;c__Actinomycetia;o__Actinomycetales;f__Cellulomonadaceae;g__Myceligenerans;s__Myceligenerans xiligouense	Contig	Myceligenerans xiligouense	none	d__Bacteria;x__Terrabacteria group;p__Actinobacteria;c__Actinobacteria;o__Micrococcales;f__Promicromonosporaceae;g__Myceligenerans;s__Myceligenerans xiligouense
GCF_000515355.1	3	507	5802150	d__Bacteria;p__Actinobacteriota;c__Actinomycetia;o__Actinomycetales;f__Cellulomonadaceae;g__Promicromonospora;s__Promicromonospora kroppenstedtii	Scaffold	Promicromonospora kroppenstedtii DSM 19349	6067	d__Bacteria;x__Terrabacteria group;p__Actinobacteria;c__Actinobacteria;o__Micrococcales;f__Promicromonosporaceae;g__Promicromonospora;s__Promicromonospora kroppenstedtii;x__Promicromonospora kroppenstedtii DSM 19349
GCF_003096495.1	1	644	5967089	d__Bacteria;p__Actinobacteriota;c__Actinomycetia;o__Actinomycetales;f__Cellulomonadaceae;g__Promicromonospora;s__Promicromonospora sukumoe_A	Contig	Promicromonospora sukumoe	none	d__Bacteria;x__Terrabacteria group;p__Actinobacteria;c__Actinobacteria;o__Micrococcales;f__Promicromonosporaceae;g__Promicromonospora;s__Promicromonospora sukumoe
GCF_003550025.1	1	650	5953541	d__Bacteria;p__Actinobacteriota;c__Actinomycetia;o__Actinomycetales;f__Cellulomonadaceae;g__Promicromonospora;s__Promicromonospora thailandica	Contig	Promicromonospora thailandica	none	d__Bacteria;x__Terrabacteria group;p__Actinobacteria;c__Actinobacteria;o__Micrococcales;f__Promicromonosporaceae;g__Promicromonospora;s__Promicromonospora thailandica
GCF_006716265.1	1	152	2804931	d__Bacteria;p__Actinobacteriota;c__Actinomycetia;o__Actinomycetales;f__Cellulomonadaceae;g__Rarobacter;s__Rarobacter faecitabidus	Contig	Rarobacter faecitabidus	none	d__Bacteria;x__Terrabacteria group;p__Actinobacteria;c__Actinobacteria;o__Micrococcales;f__Rarobacteraceae;g__Rarobacter;s__Rarobacter faecitabidus
GCF_006715765.1	2	117	2486262	d__Bacteria;p__Actinobacteriota;c__Actinomycetia;o__Actinomycetales;f__Cellulomonadaceae;g__Rarobacter;s__Rarobacter incanus	Contig	Rarobacter incanus	none	d__Bacteria;x__Terrabacteria group;p__Actinobacteria;c__Actinobacteria;o__Micrococcales;f__Rarobacteraceae;g__Rarobacter;s__Rarobacter incanus
GCF_900096585.1	1	331	4040166	d__Bacteria;p__Actinobacteriota;c__Actinomycetia;o__Actinomycetales;f__Cellulomonadaceae;g__Sanguibacter;s__Sanguibacter gelidistatuariae	Scaffold	Sanguibacter gelidistatuariae	3569	d__Bacteria;x__Terrabacteria group;p__Actinobacteria;c__Actinobacteria;o__Micrococcales;f__Sanguibacteraceae;g__Sanguibacter;s__Sanguibacter gelidistatuariae
GCF_002797595.1	2	237	3421787	d__Bacteria;p__Actinobacteriota;c__Actinomycetia;o__Actinomycetales;f__Cellulomonadaceae;g__Sediminihabitans;s__Sediminihabitans luteus	Contig	Sediminihabitans luteus	3018	d__Bacteria;x__Terrabacteria group;p__Actinobacteria;c__Actinobacteria;o__Micrococcales;f__Cellulomonadaceae;g__Sediminihabitans;s__Sediminihabitans luteus
GCF_004135345.1	1	253	3848642	d__Bacteria;p__Actinobacteriota;c__Actinomycetia;o__Actinomycetales;f__Cellulomonadaceae;g__Xylanimonas;s__Xylanimonas allomyrinae	Complete Genome	Xylanimonas allomyrinae	none	d__Bacteria;x__Terrabacteria group;p__Actinobacteria;c__Actinobacteria;o__Micrococcales;f__Promicromonosporaceae;g__Xylanimonas;s__Xylanimonas allomyrinae
GCF_004216535.1	3	305	3965098	d__Bacteria;p__Actinobacteriota;c__Actinomycetia;o__Actinomycetales;f__Cellulomonadaceae;g__Xylanimonas;s__Xylanimonas ulmi	Contig	Xylanibacterium ulmi	none	d__Bacteria;x__Terrabacteria group;p__Actinobacteria;c__Actinobacteria;o__Micrococcales;f__Promicromonosporaceae;g__Xylanibacterium;s__Xylanibacterium ulmi
GCF_000975035.1	1	173	2546965	d__Bacteria;p__Actinobacteriota;c__Actinomycetia;o__Actinomycetales;f__Demequinaceae;g__Demequina;s__Demequina flava	Scaffold	Demequina flava	2348	d__Bacteria;x__Terrabacteria group;p__Actinobacteria;c__Actinobacteria;o__Micrococcales;f__Demequinaceae;g__Demequina;s__Demequina flava
GCF_000971115.1	2	261	3228371	d__Bacteria;p__Actinobacteriota;c__Actinomycetia;o__Actinomycetales;f__Demequinaceae;g__Demequina;s__Demequina gelatinilytica	Scaffold	Demequina gelatinilytica	2971	d__Bacteria;x__Terrabacteria group;p__Actinobacteria;c__Actinobacteria;o__Micrococcales;f__Demequinaceae;g__Demequina;s__Demequina gelatinilytica
GCF_000975155.1	3	165	2622354	d__Bacteria;p__Actinobacteriota;c__Actinomycetia;o__Actinomycetales;f__Demequinaceae;g__Demequina;s__Demequina globuliformis	Scaffold	Demequina globuliformis	2413	d__Bacteria;x__Terrabacteria group;p__Actinobacteria;c__Actinobacteria;o__Micrococcales;f__Demequinaceae;g__Demequina;s__Demequina globuliformis
GCF_000971395.1	2	259	3164437	d__Bacteria;p__Actinobacteriota;c__Actinomycetia;o__Actinomycetales;f__Demequinaceae;g__Demequina;s__Demequina iriomotensis	Contig	Demequina iriomotensis	2906	d__Bacteria;x__Terrabacteria group;p__Actinobacteria;c__Actinobacteria;o__Micrococcales;f__Demequinaceae;g__Demequina;s__Demequina iriomotensis
GCF_000971215.1	1	232	2918791	d__Bacteria;p__Actinobacteriota;c__Actinomycetia;o__Actinomycetales;f__Demequinaceae;g__Demequina;s__Demequina silvatica	Scaffold	Demequina silvatica	2723	d__Bacteria;x__Terrabacteria group;p__Actinobacteria;c__Actinobacteria;o__Micrococcales;f__Demequinaceae;g__Demequina;s__Demequina silvatica
GCF_900184245.1	1	235	3865488	d__Bacteria;p__Actinobacteriota;c__Actinomycetia;o__Actinomycetales;f__Dermabacteraceae;g__Brachybacterium;s__Brachybacterium massiliense	Contig	Brachybacterium massiliense	3506	d__Bacteria;x__Terrabacteria group;p__Actinobacteria;c__Actinobacteria;o__Micrococcales;f__Dermabacteraceae;g__Brachybacterium;s__Brachybacterium massiliense
GCF_900163655.1	1	165	3021972	d__Bacteria;p__Actinobacteriota;c__Actinomycetia;o__Actinomycetales;f__Dermabacteraceae;g__Brachybacterium;s__Brachybacterium nesterenkovii	Contig	Brachybacterium nesterenkovii	2664	d__Bacteria;x__Terrabacteria group;p__Actinobacteria;c__Actinobacteria;o__Micrococcales;f__Dermabacteraceae;g__Brachybacterium;s__Brachybacterium nesterenkovii
GCF_900258505.1	3	155	3092588	d__Bacteria;p__Actinobacteriota;c__Actinomycetia;o__Actinomycetales;f__Dermabacteraceae;g__Brachybacterium;s__Brachybacterium timonense	Scaffold	Brachybacterium timonense	2676	d__Bacteria;x__Terrabacteria group;p__Actinobacteria;c__Actinobacteria;o__Micrococcales;f__Dermabacteraceae;g__Brachybacterium;s__Brachybacterium timonense
GCF_002443115.1	1	120	2398786	d__Bacteria;p__Actinobacteriota;c__Actinomycetia;o__Actinomycetales;f__Dermabacteraceae;g__Dermabacter;s__Dermabacter hominis	Complete Genome	Dermabacter jinjuensis	none	d__Bacteria;x__Terrabacteria group;p__Actinobacteria;c__Actinobacteria;o__Micrococcales;f__Dermabacteraceae;g__Dermabacter;s__Dermabacter jinjuensis
GCF_001403775.1	2	119	2232000	d__Bacteria;p__Actinobacteriota;c__Actinomycetia;o__Actinomycetales;f__Dermabacteraceae;g__Dermabacter;s__Dermabacter massiliensis_A	Contig	Helcobacillus massiliensis	1984	d__Bacteria;x__Terrabacteria group;p__Actinobacteria;c__Actinobacteria;o__Micrococcales;f__Dermabacteraceae;g__Helcobacillus;s__Helcobacillus massiliensis
GCF_001678905.1	1	119	2392314	d__Bacteria;p__Actinobacteriota;c__Actinomycetia;o__Actinomycetales;f__Dermabacteraceae;g__Dermabacter;s__Dermabacter vaginalis	Complete Genome	Dermabacter vaginalis	2049	d__Bacteria;x__Terrabacteria group;p__Actinobacteria;c__Actinobacteria;o__Micrococcales;f__Dermabacteraceae;g__Dermabacter;s__Dermabacter vaginalis
GCF_013410455.1	1	259	3722200	d__Bacteria;p__Actinobacteriota;c__Actinomycetia;o__Actinomycetales;f__Dermatophilaceae;g__Allobranchiibius;s__Allobranchiibius huperziae	Contig	Allobranchiibius huperziae	none	d__Bacteria;x__Terrabacteria group;p__Actinobacteria;c__Actinobacteria;o__Micrococcales;f__Dermacoccaceae;g__Allobranchiibius;s__Allobranchiibius huperziae
GCF_900108585.1	1	256	4008675	d__Bacteria;p__Actinobacteriota;c__Actinomycetia;o__Actinomycetales;f__Dermatophilaceae;g__Branchiibius;s__Branchiibius hedensis	Contig	Branchiibius hedensis	none	d__Bacteria;x__Terrabacteria group;p__Actinobacteria;c__Actinobacteria;o__Micrococcales;f__Dermacoccaceae;g__Branchiibius;s__Branchiibius hedensis
GCF_900187045.1	1	147	2627820	d__Bacteria;p__Actinobacteriota;c__Actinomycetia;o__Actinomycetales;f__Dermatophilaceae;g__Dermatophilus;s__Dermatophilus congolensis	Complete Genome	Dermatophilus congolensis	2241	d__Bacteria;x__Terrabacteria group;p__Actinobacteria;c__Actinobacteria;o__Micrococcales;f__Dermatophilaceae;g__Dermatophilus;s__Dermatophilus congolensis
GCF_003724155.1	1	347	4144872	d__Bacteria;p__Actinobacteriota;c__Actinomycetia;o__Actinomycetales;f__Dermatophilaceae;g__Flexivirga;s__Flexivirga caeni	Contig	Flexivirga caeni	none	d__Bacteria;x__Terrabacteria group;p__Actinobacteria;c__Actinobacteria;o__Micrococcales;f__Dermacoccaceae;g__Flexivirga;s__Flexivirga caeni
GCF_000576595.1	1	357	4636528	d__Bacteria;p__Actinobacteriota;c__Actinomycetia;o__Actinomycetales;f__Dermatophilaceae;g__Humihabitans;s__Humihabitans oryzae	Contig	Intrasporangium oryzae NRRL B-24470	4235	d__Bacteria;x__Terrabacteria group;p__Actinobacteria;c__Actinobacteria;o__Micrococcales;f__Intrasporangiaceae;g__Intrasporangium;s__Intrasporangium oryzae;x__Intrasporangium oryzae NRRL B-24470
GCF_000576575.1	2	333	4804251	d__Bacteria;p__Actinobacteriota;c__Actinomycetia;o__Actinomycetales;f__Dermatophilaceae;g__Intrasporangium_A;s__Intrasporangium_A chromatireducens	Contig	Intrasporangium chromatireducens Q5-1	4634	d__Bacteria;x__Terrabacteria group;p__Actinobacteria;c__Actinobacteria;o__Micrococcales;f__Intrasporangiaceae;g__Intrasporangium;s__Intrasporangium chromatireducens;x__Intrasporangium chromatireducens Q5-1
GCF_004025845.1	2	170	3105906	d__Bacteria;p__Actinobacteriota;c__Actinomycetia;o__Actinomycetales;f__Dermatophilaceae;g__Janibacter;s__Janibacter hoylei	Contig	Janibacter hoylei PVAS-1	none	d__Bacteria;x__Terrabacteria group;p__Actinobacteria;c__Actinobacteria;o__Micrococcales;f__Intrasporangiaceae;g__Janibacter;s__Janibacter hoylei;x__Janibacter hoylei PVAS-1
GCF_004295485.1	1	247	3545254	d__Bacteria;p__Actinobacteriota;c__Actinomycetia;o__Actinomycetales;f__Dermatophilaceae;g__Janibacter;s__Janibacter limosus_A	Complete Genome	Janibacter limosus	none	d__Bacteria;x__Terrabacteria group;p__Actinobacteria;c__Actinobacteria;o__Micrococcales;f__Intrasporangiaceae;g__Janibacter;s__Janibacter limosus
GCF_900289115.1	1	131	2452619	d__Bacteria;p__Actinobacteriota;c__Actinomycetia;o__Actinomycetales;f__Dermatophilaceae;g__Janibacter_A;s__Janibacter_A massiliensis	Scaffold	Janibacter massiliensis	2359	d__Bacteria;x__Terrabacteria group;p__Actinobacteria;c__Actinobacteria;o__Micrococcales;f__Intrasporangiaceae;g__Janibacter;s__Janibacter massiliensis
GCF_013409325.1	2	377	4944651	d__Bacteria;p__Actinobacteriota;c__Actinomycetia;o__Actinomycetales;f__Dermatophilaceae;g__Kineosphaera;s__Kineosphaera limosa	Contig	Kineosphaera limosa	none	d__Bacteria;x__Terrabacteria group;p__Actinobacteria;c__Actinobacteria;o__Micrococcales;f__Dermatophilaceae;g__Kineosphaera;s__Kineosphaera limosa
GCF_000768675.1	1	253	3561699	d__Bacteria;p__Actinobacteriota;c__Actinomycetia;o__Actinomycetales;f__Dermatophilaceae;g__Knoellia;s__Knoellia flava	Contig	Knoellia flava TL1	3370	d__Bacteria;x__Terrabacteria group;p__Actinobacteria;c__Actinobacteria;o__Micrococcales;f__Intrasporangiaceae;g__Knoellia;s__Knoellia flava;x__Knoellia flava TL1
GCF_003002895.1	1	253	3573222	d__Bacteria;p__Actinobacteriota;c__Actinomycetia;o__Actinomycetales;f__Dermatophilaceae;g__Knoellia;s__Knoellia remsis	Contig	Knoellia remsis	3344	d__Bacteria;x__Terrabacteria group;p__Actinobacteria;c__Actinobacteria;o__Micrococcales;f__Intrasporangiaceae;g__Knoellia;s__Knoellia remsis
GCF_000768705.1	4	359	3987063	d__Bacteria;p__Actinobacteriota;c__Actinomycetia;o__Actinomycetales;f__Dermatophilaceae;g__Knoellia;s__Knoellia sinensis	Contig	Knoellia sinensis KCTC 19936	3795	d__Bacteria;x__Terrabacteria group;p__Actinobacteria;c__Actinobacteria;o__Micrococcales;f__Intrasporangiaceae;g__Knoellia;s__Knoellia sinensis;x__Knoellia sinensis KCTC 19936
GCF_000768685.1	1	294	3566056	d__Bacteria;p__Actinobacteriota;c__Actinomycetia;o__Actinomycetales;f__Dermatophilaceae;g__Knoellia;s__Knoellia subterranea	Contig	Knoellia subterranea KCTC 19937	3413	d__Bacteria;x__Terrabacteria group;p__Actinobacteria;c__Actinobacteria;o__Micrococcales;f__Intrasporangiaceae;g__Knoellia;s__Knoellia subterranea;x__Knoellia subterranea KCTC 19937
GCF_001247745.1	1	374	4464286	d__Bacteria;p__Actinobacteriota;c__Actinomycetia;o__Actinomycetales;f__Dermatophilaceae;g__Luteipulveratus;s__Luteipulveratus halotolerans	Contig	Luteipulveratus halotolerans	4365	d__Bacteria;x__Terrabacteria group;p__Actinobacteria;c__Actinobacteria;o__Micrococcales;f__Dermacoccaceae;g__Luteipulveratus;s__Luteipulveratus halotolerans
GCF_001190945.1	1	573	5420910	d__Bacteria;p__Actinobacteriota;c__Actinomycetia;o__Actinomycetales;f__Dermatophilaceae;g__Luteipulveratus;s__Luteipulveratus mongoliensis	Complete Genome	Luteipulveratus mongoliensis	5127	d__Bacteria;x__Terrabacteria group;p__Actinobacteria;c__Actinobacteria;o__Micrococcales;f__Dermacoccaceae;g__Luteipulveratus;s__Luteipulveratus mongoliensis
GCF_000826525.2	1	252	3842609	d__Bacteria;p__Actinobacteriota;c__Actinomycetia;o__Actinomycetales;f__Dermatophilaceae;g__Mobilicoccus;s__Mobilicoccus massiliensis	Scaffold	Mobilicoccus massiliensis	3343	d__Bacteria;x__Terrabacteria group;p__Actinobacteria;c__Actinobacteria;o__Micrococcales;f__Dermatophilaceae;g__Mobilicoccus;s__Mobilicoccus massiliensis
GCF_009858245.1	3	253	3695644	d__Bacteria;p__Actinobacteriota;c__Actinomycetia;o__Actinomycetales;f__Dermatophilaceae;g__Ornithinibacter;s__Ornithinibacter aureus	Contig	Ornithinibacter aureus	none	d__Bacteria;x__Terrabacteria group;p__Actinobacteria;c__Actinobacteria;o__Micrococcales;f__Intrasporangiaceae;g__Ornithinibacter;s__Ornithinibacter aureus
GCF_006716185.1	1	300	3935242	d__Bacteria;p__Actinobacteriota;c__Actinomycetia;o__Actinomycetales;f__Dermatophilaceae;g__Ornithinicoccus;s__Ornithinicoccus hortensis	Contig	Ornithinicoccus hortensis	none	d__Bacteria;x__Terrabacteria group;p__Actinobacteria;c__Actinobacteria;o__Micrococcales;f__Intrasporangiaceae;g__Ornithinicoccus;s__Ornithinicoccus hortensis
GCF_003352835.1	2	212	3285756	d__Bacteria;p__Actinobacteriota;c__Actinomycetia;o__Actinomycetales;f__Dermatophilaceae;g__Ornithinicoccus;s__Ornithinicoccus muralis	Contig	Ornithinimicrobium murale	none	d__Bacteria;x__Terrabacteria group;p__Actinobacteria;c__Actinobacteria;o__Micrococcales;f__Intrasporangiaceae;g__Ornithinimicrobium;s__Ornithinimicrobium murale
GCF_009602535.1	1	254	3324162	d__Bacteria;p__Actinobacteriota;c__Actinomycetia;o__Actinomycetales;f__Dermatophilaceae;g__Ornithinicoccus_A;s__Ornithinicoccus_A halotolerans	Contig	Ornithinicoccus halotolerans	none	d__Bacteria;x__Terrabacteria group;p__Actinobacteria;c__Actinobacteria;o__Micrococcales;f__Intrasporangiaceae;g__Ornithinicoccus;s__Ornithinicoccus halotolerans
GCF_003702705.1	2	259	3835003	d__Bacteria;p__Actinobacteriota;c__Actinomycetia;o__Actinomycetales;f__Dermatophilaceae;g__Ornithinimicrobium;s__Ornithinimicrobium cerasi	Contig	Ornithinimicrobium cerasi	none	d__Bacteria;x__Terrabacteria group;p__Actinobacteria;c__Actinobacteria;o__Micrococcales;f__Intrasporangiaceae;g__Ornithinimicrobium;s__Ornithinimicrobium cerasi
GCF_006716885.1	2	226	3437881	d__Bacteria;p__Actinobacteriota;c__Actinomycetia;o__Actinomycetales;f__Dermatophilaceae;g__Ornithinimicrobium;s__Ornithinimicrobium humiphilum	Contig	Ornithinimicrobium humiphilum	none	d__Bacteria;x__Terrabacteria group;p__Actinobacteria;c__Actinobacteria;o__Micrococcales;f__Intrasporangiaceae;g__Ornithinimicrobium;s__Ornithinimicrobium humiphilum
GCF_013408925.1	1	254	3386878	d__Bacteria;p__Actinobacteriota;c__Actinomycetia;o__Actinomycetales;f__Dermatophilaceae;g__Pedococcus;s__Pedococcus badiiscoriae	Contig	Phycicoccus badiiscoriae	none	d__Bacteria;x__Terrabacteria group;p__Actinobacteria;c__Actinobacteria;o__Micrococcales;f__Intrasporangiaceae;g__Phycicoccus;s__Phycicoccus badiiscoriae
GCF_006438965.1	1	376	4223823	d__Bacteria;p__Actinobacteriota;c__Actinomycetia;o__Actinomycetales;f__Dermatophilaceae;g__Pedococcus;s__Pedococcus bigeumensis	Contig	Phycicoccus bigeumensis	none	d__Bacteria;x__Terrabacteria group;p__Actinobacteria;c__Actinobacteria;o__Micrococcales;f__Intrasporangiaceae;g__Phycicoccus;s__Phycicoccus bigeumensis
GCF_900104525.1	1	329	3942164	d__Bacteria;p__Actinobacteriota;c__Actinomycetia;o__Actinomycetales;f__Dermatophilaceae;g__Pedococcus;s__Pedococcus dokdonensis	Chromosome	Phycicoccus dokdonensis	3672	d__Bacteria;x__Terrabacteria group;p__Actinobacteria;c__Actinobacteria;o__Micrococcales;f__Intrasporangiaceae;g__Phycicoccus;s__Phycicoccus dokdonensis
GCF_002846495.1	1	237	3500352	d__Bacteria;p__Actinobacteriota;c__Actinomycetia;o__Actinomycetales;f__Dermatophilaceae;g__Phycicoccus;s__Phycicoccus duodecadis	Contig	Tetrasphaera duodecadis	3198	d__Bacteria;x__Terrabacteria group;p__Actinobacteria;c__Actinobacteria;o__Micrococcales;f__Intrasporangiaceae;g__Tetrasphaera;s__Tetrasphaera duodecadis
GCF_000720925.1	2	308	3985545	d__Bacteria;p__Actinobacteriota;c__Actinomycetia;o__Actinomycetales;f__Dermatophilaceae;g__Phycicoccus;s__Phycicoccus jejuensis	Contig	Phycicoccus jejuensis	3818	d__Bacteria;x__Terrabacteria group;p__Actinobacteria;c__Actinobacteria;o__Micrococcales;f__Intrasporangiaceae;g__Phycicoccus;s__Phycicoccus jejuensis
GCF_000367525.1	2	202	3174691	d__Bacteria;p__Actinobacteriota;c__Actinomycetia;o__Actinomycetales;f__Dermatophilaceae;g__Phycicoccus_A;s__Phycicoccus_A elongatus	Scaffold	Tetrasphaera elongata Lp2	3050	d__Bacteria;x__Terrabacteria group;p__Actinobacteria;c__Actinobacteria;o__Micrococcales;f__Intrasporangiaceae;g__Tetrasphaera;s__Tetrasphaera elongata;x__Tetrasphaera elongata Lp2
GCF_007829035.1	3	266	3827835	d__Bacteria;p__Actinobacteriota;c__Actinomycetia;o__Actinomycetales;f__Dermatophilaceae;g__Rudaeicoccus;s__Rudaeicoccus suwonensis	Contig	Rudaeicoccus suwonensis	none	d__Bacteria;x__Terrabacteria group;p__Actinobacteria;c__Actinobacteria;o__Micrococcales;f__Dermacoccaceae;g__Rudaeicoccus;s__Rudaeicoccus suwonensis
GCF_005222685.1	1	381	4556803	d__Bacteria;p__Actinobacteriota;c__Actinomycetia;o__Actinomycetales;f__Dermatophilaceae;g__Segeticoccus;s__Segeticoccus rhizosphaerae	Contig	Ornithinicoccus soli	none	d__Bacteria;x__Terrabacteria group;p__Actinobacteria;c__Actinobacteria;o__Micrococcales;f__Intrasporangiaceae;g__Ornithinicoccus;s__Ornithinicoccus soli
GCF_006337125.1	2	212	3463442	d__Bacteria;p__Actinobacteriota;c__Actinomycetia;o__Actinomycetales;f__Dermatophilaceae;g__Serinicoccus;s__Serinicoccus chungangensis	Complete Genome	Serinicoccus chungangensis	none	d__Bacteria;x__Terrabacteria group;p__Actinobacteria;c__Actinobacteria;o__Micrococcales;f__Intrasporangiaceae;g__Serinicoccus;s__Serinicoccus chungangensis
GCF_004526345.1	2	193	3712913	d__Bacteria;p__Actinobacteriota;c__Actinomycetia;o__Actinomycetales;f__Dermatophilaceae;g__Serinicoccus;s__Serinicoccus flavus	Complete Genome	Ornithinimicrobium flavum	none	d__Bacteria;x__Terrabacteria group;p__Actinobacteria;c__Actinobacteria;o__Micrococcales;f__Intrasporangiaceae;g__Ornithinimicrobium;s__Ornithinimicrobium flavum
GCF_001685415.1	1	216	3597394	d__Bacteria;p__Actinobacteriota;c__Actinomycetia;o__Actinomycetales;f__Dermatophilaceae;g__Serinicoccus;s__Serinicoccus hydrothermalis	Complete Genome	Serinicoccus hydrothermalis	3339	d__Bacteria;x__Terrabacteria group;p__Actinobacteria;c__Actinobacteria;o__Micrococcales;f__Intrasporangiaceae;g__Serinicoccus;s__Serinicoccus hydrothermalis
GCF_000421245.1	3	199	3396505	d__Bacteria;p__Actinobacteriota;c__Actinomycetia;o__Actinomycetales;f__Dermatophilaceae;g__Serinicoccus;s__Serinicoccus marinus	Contig	Serinicoccus marinus DSM 15273	3204	d__Bacteria;x__Terrabacteria group;p__Actinobacteria;c__Actinobacteria;o__Micrococcales;f__Intrasporangiaceae;g__Serinicoccus;s__Serinicoccus marinus;x__Serinicoccus marinus DSM 15273
GCF_008001015.1	4	211	3475711	d__Bacteria;p__Actinobacteriota;c__Actinomycetia;o__Actinomycetales;f__Dermatophilaceae;g__Serinicoccus;s__Serinicoccus profundi	Complete Genome	Serinicoccus profundi	none	d__Bacteria;x__Terrabacteria group;p__Actinobacteria;c__Actinobacteria;o__Micrococcales;f__Intrasporangiaceae;g__Serinicoccus;s__Serinicoccus profundi
GCF_004153545.1	2	215	3550960	d__Bacteria;p__Actinobacteriota;c__Actinomycetia;o__Actinomycetales;f__Dermatophilaceae;g__Serinicoccus;s__Serinicoccus sediminis	Contig	Serinicoccus sediminis	none	d__Bacteria;x__Terrabacteria group;p__Actinobacteria;c__Actinobacteria;o__Micrococcales;f__Intrasporangiaceae;g__Serinicoccus;s__Serinicoccus sediminis
GCF_007991735.1	1	328	4420518	d__Bacteria;p__Actinobacteriota;c__Actinomycetia;o__Actinomycetales;f__Dermatophilaceae;g__Terrabacter;s__Terrabacter aerolatus	Contig	Terrabacter aerolatus	none	d__Bacteria;x__Terrabacteria group;p__Actinobacteria;c__Actinobacteria;o__Micrococcales;f__Intrasporangiaceae;g__Terrabacter;s__Terrabacter aerolatus
GCF_001046855.1	2	442	5162321	d__Bacteria;p__Actinobacteriota;c__Actinomycetia;o__Actinomycetales;f__Dermatophilaceae;g__Tetrasphaera;s__Tetrasphaera japonica	Scaffold	Tetrasphaera japonica T1-X7	4606	d__Bacteria;x__Terrabacteria group;p__Actinobacteria;c__Actinobacteria;o__Micrococcales;f__Intrasporangiaceae;g__Tetrasphaera;s__Tetrasphaera japonica;x__Tetrasphaera japonica T1-X7
GCF_001050535.1	1	296	4264973	d__Bacteria;p__Actinobacteriota;c__Actinomycetia;o__Actinomycetales;f__Dermatophilaceae;g__Tetrasphaera_A;s__Tetrasphaera_A australiensis	Scaffold	Tetrasphaera australiensis Ben110	4211	d__Bacteria;x__Terrabacteria group;p__Actinobacteria;c__Actinobacteria;o__Micrococcales;f__Intrasporangiaceae;g__Tetrasphaera;s__Tetrasphaera australiensis;x__Tetrasphaera australiensis Ben110
GCF_001046875.1	4	236	3809986	d__Bacteria;p__Actinobacteriota;c__Actinomycetia;o__Actinomycetales;f__Dermatophilaceae;g__Tetrasphaera_A;s__Tetrasphaera_A jenkinsii	Scaffold	Tetrasphaera jenkinsii Ben 74	3602	d__Bacteria;x__Terrabacteria group;p__Actinobacteria;c__Actinobacteria;o__Micrococcales;f__Intrasporangiaceae;g__Tetrasphaera;s__Tetrasphaera jenkinsii;x__Tetrasphaera jenkinsii Ben 74
GCF_006715095.1	1	191	3533116	d__Bacteria;p__Actinobacteriota;c__Actinomycetia;o__Actinomycetales;f__Dermatophilaceae;g__Yimella;s__Yimella lutea	Contig	Yimella lutea	none	d__Bacteria;x__Terrabacteria group;p__Actinobacteria;c__Actinobacteria;o__Micrococcales;f__Dermacoccaceae;g__Yimella;s__Yimella lutea
GCF_003002055.1	1	680	5610032	d__Bacteria;p__Actinobacteriota;c__Actinomycetia;o__Actinomycetales;f__Kineococcaceae;g__Kineococcus;s__Kineococcus rhizosphaerae	Contig	Kineococcus rhizosphaerae	5326	d__Bacteria;x__Terrabacteria group;p__Actinobacteria;c__Actinobacteria;o__Kineosporiales;f__Kineosporiaceae;g__Kineococcus;s__Kineococcus rhizosphaerae
GCF_002934625.1	1	472	4617682	d__Bacteria;p__Actinobacteriota;c__Actinomycetia;o__Actinomycetales;f__Kineococcaceae;g__Kineococcus;s__Kineococcus xinjiangensis	Contig	Kineococcus xinjiangensis	4112	d__Bacteria;x__Terrabacteria group;p__Actinobacteria;c__Actinobacteria;o__Kineosporiales;f__Kineosporiaceae;g__Kineococcus;s__Kineococcus xinjiangensis
GCF_000938265.1	1	352	3920719	d__Bacteria;p__Actinobacteriota;c__Actinomycetia;o__Actinomycetales;f__Microbacteriaceae;g__Agreia;s__Agreia bicolorata	Contig	Agreia bicolorata	3668	d__Bacteria;x__Terrabacteria group;p__Actinobacteria;c__Actinobacteria;o__Micrococcales;f__Microbacteriaceae;g__Agreia;s__Agreia bicolorata
GCF_900114805.1	2	213	2904476	d__Bacteria;p__Actinobacteriota;c__Actinomycetia;o__Actinomycetales;f__Microbacteriaceae;g__Agrococcus;s__Agrococcus baldri	Scaffold	Agrococcus baldri	2781	d__Bacteria;x__Terrabacteria group;p__Actinobacteria;c__Actinobacteria;o__Micrococcales;f__Microbacteriaceae;g__Agrococcus;s__Agrococcus baldri
GCF_900104705.1	2	163	2773310	d__Bacteria;p__Actinobacteriota;c__Actinomycetia;o__Actinomycetales;f__Microbacteriaceae;g__Agrococcus;s__Agrococcus carbonis	Chromosome	Agrococcus carbonis	2608	d__Bacteria;x__Terrabacteria group;p__Actinobacteria;c__Actinobacteria;o__Micrococcales;f__Microbacteriaceae;g__Agrococcus;s__Agrococcus carbonis
GCF_900163565.1	1	184	2787318	d__Bacteria;p__Actinobacteriota;c__Actinomycetia;o__Actinomycetales;f__Microbacteriaceae;g__Agrococcus;s__Agrococcus casei	Contig	Agrococcus casei LMG 22410	2726	d__Bacteria;x__Terrabacteria group;p__Actinobacteria;c__Actinobacteria;o__Micrococcales;f__Microbacteriaceae;g__Agrococcus;s__Agrococcus casei;x__Agrococcus casei LMG 22410
GCF_000425105.1	1	166	2677837	d__Bacteria;p__Actinobacteriota;c__Actinomycetia;o__Actinomycetales;f__Microbacteriaceae;g__Agrococcus;s__Agrococcus lahaulensis	Scaffold	Agrococcus lahaulensis DSM 17612	2605	d__Bacteria;x__Terrabacteria group;p__Actinobacteria;c__Actinobacteria;o__Micrococcales;f__Microbacteriaceae;g__Agrococcus;s__Agrococcus lahaulensis;x__Agrococcus lahaulensis DSM 17612
GCF_000400485.1	1	173	2878403	d__Bacteria;p__Actinobacteriota;c__Actinomycetia;o__Actinomycetales;f__Microbacteriaceae;g__Agrococcus;s__Agrococcus pavilionensis	Contig	Agrococcus pavilionensis RW1	2758	d__Bacteria;x__Terrabacteria group;p__Actinobacteria;c__Actinobacteria;o__Micrococcales;f__Microbacteriaceae;g__Agrococcus;s__Agrococcus pavilionensis;x__Agrococcus pavilionensis RW1
GCF_004134825.1	2	409	4291429	d__Bacteria;p__Actinobacteriota;c__Actinomycetia;o__Actinomycetales;f__Microbacteriaceae;g__Agromyces;s__Agromyces albus	Scaffold	Agromyces albus	none	d__Bacteria;x__Terrabacteria group;p__Actinobacteria;c__Actinobacteria;o__Micrococcales;f__Microbacteriaceae;g__Agromyces;s__Agromyces albus
GCF_009749385.1	3	353	4360803	d__Bacteria;p__Actinobacteriota;c__Actinomycetia;o__Actinomycetales;f__Microbacteriaceae;g__Agromyces;s__Agromyces allii	Contig	Agromyces allii	none	d__Bacteria;x__Terrabacteria group;p__Actinobacteria;c__Actinobacteria;o__Micrococcales;f__Microbacteriaceae;g__Agromyces;s__Agromyces allii
GCF_001660485.1	4	371	4373124	d__Bacteria;p__Actinobacteriota;c__Actinomycetia;o__Actinomycetales;f__Microbacteriaceae;g__Agromyces;s__Agromyces aureus	Complete Genome	Agromyces aureus	3887	d__Bacteria;x__Terrabacteria group;p__Actinobacteria;c__Actinobacteria;o__Micrococcales;f__Microbacteriaceae;g__Agromyces;s__Agromyces aureus
GCF_004135055.1	1	307	3599312	d__Bacteria;p__Actinobacteriota;c__Actinomycetia;o__Actinomycetales;f__Microbacteriaceae;g__Agromyces;s__Agromyces binzhouensis	Contig	Agromyces binzhouensis	none	d__Bacteria;x__Terrabacteria group;p__Actinobacteria;c__Actinobacteria;o__Micrococcales;f__Microbacteriaceae;g__Agromyces;s__Agromyces binzhouensis
GCF_009709675.1	3	363	4159874	d__Bacteria;p__Actinobacteriota;c__Actinomycetia;o__Actinomycetales;f__Microbacteriaceae;g__Agromyces;s__Agromyces bracchium	Contig	Agromyces bracchium	none	d__Bacteria;x__Terrabacteria group;p__Actinobacteria;c__Actinobacteria;o__Micrococcales;f__Microbacteriaceae;g__Agromyces;s__Agromyces bracchium
GCF_900104685.1	2	310	3692408	d__Bacteria;p__Actinobacteriota;c__Actinomycetia;o__Actinomycetales;f__Microbacteriaceae;g__Agromyces;s__Agromyces flavus	Chromosome	Agromyces flavus	3447	d__Bacteria;x__Terrabacteria group;p__Actinobacteria;c__Actinobacteria;o__Micrococcales;f__Microbacteriaceae;g__Agromyces;s__Agromyces flavus
GCF_004134865.1	1	372	4009498	d__Bacteria;p__Actinobacteriota;c__Actinomycetia;o__Actinomycetales;f__Microbacteriaceae;g__Agromyces;s__Agromyces fucosus	Scaffold	Agromyces fucosus	none	d__Bacteria;x__Terrabacteria group;p__Actinobacteria;c__Actinobacteria;o__Micrococcales;f__Microbacteriaceae;g__Agromyces;s__Agromyces fucosus
GCF_013410355.1	1	351	3904134	d__Bacteria;p__Actinobacteriota;c__Actinomycetia;o__Actinomycetales;f__Microbacteriaceae;g__Agromyces;s__Agromyces hippuratus	Contig	Agromyces hippuratus	none	d__Bacteria;x__Terrabacteria group;p__Actinobacteria;c__Actinobacteria;o__Micrococcales;f__Microbacteriaceae;g__Agromyces;s__Agromyces hippuratus
GCF_000421545.1	2	319	3730505	d__Bacteria;p__Actinobacteriota;c__Actinomycetia;o__Actinomycetales;f__Microbacteriaceae;g__Agromyces;s__Agromyces italicus	Contig	Agromyces italicus DSM 16388	3364	d__Bacteria;x__Terrabacteria group;p__Actinobacteria;c__Actinobacteria;o__Micrococcales;f__Microbacteriaceae;g__Agromyces;s__Agromyces italicus;x__Agromyces italicus DSM 16388
GCF_009749405.1	2	357	3801572	d__Bacteria;p__Actinobacteriota;c__Actinomycetia;o__Actinomycetales;f__Microbacteriaceae;g__Agromyces;s__Agromyces lapidis	Contig	Agromyces lapidis	none	d__Bacteria;x__Terrabacteria group;p__Actinobacteria;c__Actinobacteria;o__Micrococcales;f__Microbacteriaceae;g__Agromyces;s__Agromyces lapidis
GCF_009749395.1	1	362	4229103	d__Bacteria;p__Actinobacteriota;c__Actinomycetia;o__Actinomycetales;f__Microbacteriaceae;g__Agromyces;s__Agromyces salentinus	Contig	Agromyces salentinus	none	d__Bacteria;x__Terrabacteria group;p__Actinobacteria;c__Actinobacteria;o__Micrococcales;f__Microbacteriaceae;g__Agromyces;s__Agromyces salentinus
GCF_004364555.1	3	317	3709865	d__Bacteria;p__Actinobacteriota;c__Actinomycetia;o__Actinomycetales;f__Microbacteriaceae;g__Amnibacterium;s__Amnibacterium kyonggiense	Contig	Amnibacterium kyonggiense	none	d__Bacteria;x__Terrabacteria group;p__Actinobacteria;c__Actinobacteria;o__Micrococcales;f__Microbacteriaceae;g__Amnibacterium;s__Amnibacterium kyonggiense
GCF_003581425.1	1	326	3482706	d__Bacteria;p__Actinobacteriota;c__Actinomycetia;o__Actinomycetales;f__Microbacteriaceae;g__Amnibacterium;s__Amnibacterium setariae	Contig	Amnibacterium setariae	none	d__Bacteria;x__Terrabacteria group;p__Actinobacteria;c__Actinobacteria;o__Micrococcales;f__Microbacteriaceae;g__Amnibacterium;s__Amnibacterium setariae
GCF_009739655.1	3	243	3365549	d__Bacteria;p__Actinobacteriota;c__Actinomycetia;o__Actinomycetales;f__Microbacteriaceae;g__Clavibacter;s__Clavibacter michiganensis	Complete Genome	Clavibacter michiganensis subsp. michiganensis	none	d__Bacteria;x__Terrabacteria group;p__Actinobacteria;c__Actinobacteria;o__Micrococcales;f__Microbacteriaceae;g__Clavibacter;s__Clavibacter michiganensis;sb__Clavibacter michiganensis subsp. michiganensis
GCF_002797855.1	4	345	3882495	d__Bacteria;p__Actinobacteriota;c__Actinomycetia;o__Actinomycetales;f__Microbacteriaceae;g__Compostimonas;s__Compostimonas suwonensis	Contig	Compostimonas suwonensis	3409	d__Bacteria;x__Terrabacteria group;p__Actinobacteria;c__Actinobacteria;o__Micrococcales;f__Microbacteriaceae;g__Compostimonas;s__Compostimonas suwonensis
GCF_003185895.1	2	407	4305516	d__Bacteria;p__Actinobacteriota;c__Actinomycetia;o__Actinomycetales;f__Microbacteriaceae;g__Cryobacterium;s__Cryobacterium arcticum	Contig	Cryobacterium arcticum	4000	d__Bacteria;x__Terrabacteria group;p__Actinobacteria;c__Actinobacteria;o__Micrococcales;f__Microbacteriaceae;g__Cryobacterium;s__Cryobacterium arcticum
GCF_004402375.1	1	260	3521602	d__Bacteria;p__Actinobacteriota;c__Actinomycetia;o__Actinomycetales;f__Microbacteriaceae;g__Cryobacterium;s__Cryobacterium breve	Contig	Cryobacterium breve	none	d__Bacteria;x__Terrabacteria group;p__Actinobacteria;c__Actinobacteria;o__Micrococcales;f__Microbacteriaceae;g__Cryobacterium;s__Cryobacterium breve
GCF_004402625.1	2	336	4101684	d__Bacteria;p__Actinobacteriota;c__Actinomycetia;o__Actinomycetales;f__Microbacteriaceae;g__Cryobacterium;s__Cryobacterium flavum	Contig	Cryobacterium flavum	none	d__Bacteria;x__Terrabacteria group;p__Actinobacteria;c__Actinobacteria;o__Micrococcales;f__Microbacteriaceae;g__Cryobacterium;s__Cryobacterium flavum
GCF_007992355.1	2	262	3735412	d__Bacteria;p__Actinobacteriota;c__Actinomycetia;o__Actinomycetales;f__Microbacteriaceae;g__Cryobacterium;s__Cryobacterium levicorallinum	Contig	Cryobacterium levicorallinum	none	d__Bacteria;x__Terrabacteria group;p__Actinobacteria;c__Actinobacteria;o__Micrococcales;f__Microbacteriaceae;g__Cryobacterium;s__Cryobacterium levicorallinum
GCF_004402515.1	4	306	3841120	d__Bacteria;p__Actinobacteriota;c__Actinomycetia;o__Actinomycetales;f__Microbacteriaceae;g__Cryobacterium;s__Cryobacterium luteum	Contig	Cryobacterium luteum	none	d__Bacteria;x__Terrabacteria group;p__Actinobacteria;c__Actinobacteria;o__Micrococcales;f__Microbacteriaceae;g__Cryobacterium;s__Cryobacterium luteum
GCF_004365915.1	3	258	3677616	d__Bacteria;p__Actinobacteriota;c__Actinomycetia;o__Actinomycetales;f__Microbacteriaceae;g__Cryobacterium;s__Cryobacterium psychrophilum	Contig	Cryobacterium psychrophilum	none	d__Bacteria;x__Terrabacteria group;p__Actinobacteria;c__Actinobacteria;o__Micrococcales;f__Microbacteriaceae;g__Cryobacterium;s__Cryobacterium psychrophilum
GCF_004564325.1	1	218	3232836	d__Bacteria;p__Actinobacteriota;c__Actinomycetia;o__Actinomycetales;f__Microbacteriaceae;g__Cryobacterium;s__Cryobacterium psychrotolerans	Contig	Cryobacterium psychrotolerans	none	d__Bacteria;x__Terrabacteria group;p__Actinobacteria;c__Actinobacteria;o__Micrococcales;f__Microbacteriaceae;g__Cryobacterium;s__Cryobacterium psychrotolerans
GCF_000764165.1	1	320	4356826	d__Bacteria;p__Actinobacteriota;c__Actinomycetia;o__Actinomycetales;f__Microbacteriaceae;g__Cryobacterium;s__Cryobacterium roopkundense	Contig	Cryobacterium roopkundense	4128	d__Bacteria;x__Terrabacteria group;p__Actinobacteria;c__Actinobacteria;o__Micrococcales;f__Microbacteriaceae;g__Cryobacterium;s__Cryobacterium roopkundense
GCF_003611035.1	3	419	4385465	d__Bacteria;p__Actinobacteriota;c__Actinomycetia;o__Actinomycetales;f__Microbacteriaceae;g__Cryobacterium;s__Cryobacterium soli	Complete Genome	Cryobacterium soli	none	d__Bacteria;x__Terrabacteria group;p__Actinobacteria;c__Actinobacteria;o__Micrococcales;f__Microbacteriaceae;g__Cryobacterium;s__Cryobacterium soli
GCF_002909375.1	3	367	4048390	d__Bacteria;p__Actinobacteriota;c__Actinomycetia;o__Actinomycetales;f__Microbacteriaceae;g__Cryobacterium;s__Cryobacterium zongtaii	Contig	Cryobacterium zongtaii	3815	d__Bacteria;x__Terrabacteria group;p__Actinobacteria;c__Actinobacteria;o__Micrococcales;f__Microbacteriaceae;g__Cryobacterium;s__Cryobacterium zongtaii
GCF_002929725.1	3	168	2413726	d__Bacteria;p__Actinobacteriota;c__Actinomycetia;o__Actinomycetales;f__Microbacteriaceae;g__Cryobacterium_B;s__Cryobacterium_B mesophilum	Contig	Cryobacterium mesophilum	2316	d__Bacteria;x__Terrabacteria group;p__Actinobacteria;c__Actinobacteria;o__Micrococcales;f__Microbacteriaceae;g__Cryobacterium;s__Cryobacterium mesophilum
GCF_001571045.1	2	230	3039204	d__Bacteria;p__Actinobacteriota;c__Actinomycetia;o__Actinomycetales;f__Microbacteriaceae;g__Curtobacterium;s__Curtobacterium ammoniigenes	Contig	Curtobacterium ammoniigenes NBRC 101786	2793	d__Bacteria;x__Terrabacteria group;p__Actinobacteria;c__Actinobacteria;o__Micrococcales;f__Microbacteriaceae;g__Curtobacterium;s__Curtobacterium ammoniigenes;x__Curtobacterium ammoniigenes NBRC 101786
GCF_001475745.1	1	271	3369825	d__Bacteria;p__Actinobacteriota;c__Actinomycetia;o__Actinomycetales;f__Microbacteriaceae;g__Curtobacterium;s__Curtobacterium oceanosedimentum	Contig	Curtobacterium oceanosedimentum	3157	d__Bacteria;x__Terrabacteria group;p__Actinobacteria;c__Actinobacteria;o__Micrococcales;f__Microbacteriaceae;g__Curtobacterium;s__Curtobacterium oceanosedimentum
GCF_010686705.1	1	366	4052689	d__Bacteria;p__Actinobacteriota;c__Actinomycetia;o__Actinomycetales;f__Microbacteriaceae;g__Diaminobutyricibacter;s__Diaminobutyricibacter tongyongensis	Scaffold	Diaminobutyricibacter tongyongensis	none	d__Bacteria;x__Terrabacteria group;p__Actinobacteria;c__Actinobacteria;o__Micrococcales;f__Microbacteriaceae;g__Diaminobutyricibacter;s__Diaminobutyricibacter tongyongensis
GCF_002797715.1	1	331	3494536	d__Bacteria;p__Actinobacteriota;c__Actinomycetia;o__Actinomycetales;f__Microbacteriaceae;g__Diaminobutyricimonas;s__Diaminobutyricimonas aerilata	Contig	Diaminobutyricimonas aerilata	3266	d__Bacteria;x__Terrabacteria group;p__Actinobacteria;c__Actinobacteria;o__Micrococcales;f__Microbacteriaceae;g__Diaminobutyricimonas;s__Diaminobutyricimonas aerilata
GCF_011759585.1	2	248	3324001	d__Bacteria;p__Actinobacteriota;c__Actinomycetia;o__Actinomycetales;f__Microbacteriaceae;g__Frigoribacterium;s__Frigoribacterium endophyticum	Scaffold	Frigoribacterium endophyticum	none	d__Bacteria;x__Terrabacteria group;p__Actinobacteria;c__Actinobacteria;o__Micrococcales;f__Microbacteriaceae;g__Frigoribacterium;s__Frigoribacterium endophyticum
GCF_003634555.1	5	381	4036723	d__Bacteria;p__Actinobacteriota;c__Actinomycetia;o__Actinomycetales;f__Microbacteriaceae;g__Frondihabitans;s__Frondihabitans australicus	Contig	Frondihabitans australicus	none	d__Bacteria;x__Terrabacteria group;p__Actinobacteria;c__Actinobacteria;o__Micrococcales;f__Microbacteriaceae;g__Frondihabitans;s__Frondihabitans australicus
GCF_013410525.1	1	273	3044232	d__Bacteria;p__Actinobacteriota;c__Actinomycetia;o__Actinomycetales;f__Microbacteriaceae;g__Galbitalea;s__Galbitalea soli	Contig	Galbitalea soli	none	d__Bacteria;x__Terrabacteria group;p__Actinobacteria;c__Actinobacteria;o__Micrococcales;f__Microbacteriaceae;g__Galbitalea;s__Galbitalea soli
GCF_004310685.1	1	260	3172742	d__Bacteria;p__Actinobacteriota;c__Actinomycetia;o__Actinomycetales;f__Microbacteriaceae;g__Glaciihabitans_A;s__Glaciihabitans_A arcticus	Contig	Glaciihabitans arcticus	none	d__Bacteria;x__Terrabacteria group;p__Actinobacteria;c__Actinobacteria;o__Micrococcales;f__Microbacteriaceae;g__Glaciihabitans;s__Glaciihabitans arcticus
GCF_000419445.1	2	218	2944984	d__Bacteria;p__Actinobacteriota;c__Actinomycetia;o__Actinomycetales;f__Microbacteriaceae;g__Gryllotalpicola;s__Gryllotalpicola ginsengisoli	Scaffold	Gryllotalpicola ginsengisoli DSM 22003	2738	d__Bacteria;x__Terrabacteria group;p__Actinobacteria;c__Actinobacteria;o__Micrococcales;f__Microbacteriaceae;g__Gryllotalpicola;s__Gryllotalpicola ginsengisoli;x__Gryllotalpicola ginsengisoli DSM 22003
GCF_003627055.1	3	344	3677803	d__Bacteria;p__Actinobacteriota;c__Actinomycetia;o__Actinomycetales;f__Microbacteriaceae;g__Gryllotalpicola;s__Gryllotalpicola protaetiae	Complete Genome	Gryllotalpicola protaetiae	none	d__Bacteria;x__Terrabacteria group;p__Actinobacteria;c__Actinobacteria;o__Micrococcales;f__Microbacteriaceae;g__Gryllotalpicola;s__Gryllotalpicola protaetiae
GCF_008831155.1	3	219	3238579	d__Bacteria;p__Actinobacteriota;c__Actinomycetia;o__Actinomycetales;f__Microbacteriaceae;g__Gulosibacter;s__Gulosibacter chungangensis	Contig	Gulosibacter chungangensis	none	d__Bacteria;x__Terrabacteria group;p__Actinobacteria;c__Actinobacteria;o__Micrococcales;f__Microbacteriaceae;g__Gulosibacter;s__Gulosibacter chungangensis
GCF_003010915.1	5	263	3424928	d__Bacteria;p__Actinobacteriota;c__Actinomycetia;o__Actinomycetales;f__Microbacteriaceae;g__Gulosibacter;s__Gulosibacter molinativorax	Contig	Gulosibacter molinativorax	3195	d__Bacteria;x__Terrabacteria group;p__Actinobacteria;c__Actinobacteria;o__Micrococcales;f__Microbacteriaceae;g__Gulosibacter;s__Gulosibacter molinativorax
GCF_013409865.1	2	358	3849151	d__Bacteria;p__Actinobacteriota;c__Actinomycetia;o__Actinomycetales;f__Microbacteriaceae;g__Herbiconiux;s__Herbiconiux flava	Contig	Herbiconiux flava	none	d__Bacteria;x__Terrabacteria group;p__Actinobacteria;c__Actinobacteria;o__Micrococcales;f__Microbacteriaceae;g__Herbiconiux;s__Herbiconiux flava
GCF_001571005.1	2	349	3849769	d__Bacteria;p__Actinobacteriota;c__Actinomycetia;o__Actinomycetales;f__Microbacteriaceae;g__Herbiconiux;s__Herbiconiux solani	Contig	Herbiconiux solani NBRC 106740	3587	d__Bacteria;x__Terrabacteria group;p__Actinobacteria;c__Actinobacteria;o__Micrococcales;f__Microbacteriaceae;g__Herbiconiux;s__Herbiconiux solani;x__Herbiconiux solani NBRC 106740
GCF_006716125.1	1	214	2840896	d__Bacteria;p__Actinobacteriota;c__Actinomycetia;o__Actinomycetales;f__Microbacteriaceae;g__Homoserinimonas;s__Homoserinimonas aerilata	Contig	Homoserinimonas aerilata	none	d__Bacteria;x__Terrabacteria group;p__Actinobacteria;c__Actinobacteria;o__Micrococcales;f__Microbacteriaceae;g__Homoserinimonas;s__Homoserinimonas aerilata
GCF_000421825.1	1	327	3693075	d__Bacteria;p__Actinobacteriota;c__Actinomycetia;o__Actinomycetales;f__Microbacteriaceae;g__Humibacter;s__Humibacter albus	Contig	Humibacter albus DSM 18994	3251	d__Bacteria;x__Terrabacteria group;p__Actinobacteria;c__Actinobacteria;o__Micrococcales;f__Microbacteriaceae;g__Humibacter;s__Humibacter albus;x__Humibacter albus DSM 18994
GCF_006716695.1	2	204	2984076	d__Bacteria;p__Actinobacteriota;c__Actinomycetia;o__Actinomycetales;f__Microbacteriaceae;g__Klugiella;s__Klugiella xanthotipulae	Contig	Klugiella xanthotipulae	none	d__Bacteria;x__Terrabacteria group;p__Actinobacteria;c__Actinobacteria;o__Micrococcales;f__Microbacteriaceae;g__Klugiella;s__Klugiella xanthotipulae
GCF_003990045.1	1	326	3665080	d__Bacteria;p__Actinobacteriota;c__Actinomycetia;o__Actinomycetales;f__Microbacteriaceae;g__Labedella;s__Labedella endophytica	Contig	Labedella endophytica	none	d__Bacteria;x__Terrabacteria group;p__Actinobacteria;c__Actinobacteria;o__Micrococcales;f__Microbacteriaceae;g__Labedella;s__Labedella endophytica
GCF_003014675.1	1	341	3838939	d__Bacteria;p__Actinobacteriota;c__Actinomycetia;o__Actinomycetales;f__Microbacteriaceae;g__Labedella;s__Labedella gwakjiensis	Contig	Labedella gwakjiensis	3566	d__Bacteria;x__Terrabacteria group;p__Actinobacteria;c__Actinobacteria;o__Micrococcales;f__Microbacteriaceae;g__Labedella;s__Labedella gwakjiensis
GCF_004078655.1	1	272	3417745	d__Bacteria;p__Actinobacteriota;c__Actinomycetia;o__Actinomycetales;f__Microbacteriaceae;g__Labedella;s__Labedella populi	Contig	Labedella populi	none	d__Bacteria;x__Terrabacteria group;p__Actinobacteria;c__Actinobacteria;o__Micrococcales;f__Microbacteriaceae;g__Labedella;s__Labedella populi
GCF_008040105.1	1	348	4016580	d__Bacteria;p__Actinobacteriota;c__Actinomycetia;o__Actinomycetales;f__Microbacteriaceae;g__Lacisediminihabitans;s__Lacisediminihabitans profunda	Contig	Lacisediminihabitans profunda	none	d__Bacteria;x__Terrabacteria group;p__Actinobacteria;c__Actinobacteria;o__Micrococcales;f__Microbacteriaceae;g__Lacisediminihabitans;s__Lacisediminihabitans profunda
GCF_000633535.1	3	460	4578455	d__Bacteria;p__Actinobacteriota;c__Actinomycetia;o__Actinomycetales;f__Microbacteriaceae;g__Leifsonia;s__Leifsonia aquatica_A	Contig	Leifsonia aquatica H1aii	4311	d__Bacteria;x__Terrabacteria group;p__Actinobacteria;c__Actinobacteria;o__Micrococcales;f__Microbacteriaceae;g__Leifsonia;s__Leifsonia aquatica;x__Leifsonia aquatica H1aii
GCF_013410375.1	1	441	4418190	d__Bacteria;p__Actinobacteriota;c__Actinomycetia;o__Actinomycetales;f__Microbacteriaceae;g__Leifsonia;s__Leifsonia shinshuensis	Contig	Leifsonia shinshuensis	none	d__Bacteria;x__Terrabacteria group;p__Actinobacteria;c__Actinobacteria;o__Micrococcales;f__Microbacteriaceae;g__Leifsonia;s__Leifsonia shinshuensis
GCF_013408745.1	2	391	3917147	d__Bacteria;p__Actinobacteriota;c__Actinomycetia;o__Actinomycetales;f__Microbacteriaceae;g__Leifsonia;s__Leifsonia soli	Contig	Leifsonia soli	none	d__Bacteria;x__Terrabacteria group;p__Actinobacteria;c__Actinobacteria;o__Micrococcales;f__Microbacteriaceae;g__Leifsonia;s__Leifsonia soli
GCF_001647635.1	1	326	3596761	d__Bacteria;p__Actinobacteriota;c__Actinomycetia;o__Actinomycetales;f__Microbacteriaceae;g__Leifsonia;s__Leifsonia xyli_A	Complete Genome	Leifsonia xyli	3494	d__Bacteria;x__Terrabacteria group;p__Actinobacteria;c__Actinobacteria;o__Micrococcales;f__Microbacteriaceae;g__Leifsonia;s__Leifsonia xyli
GCF_013410665.1	1	240	3820245	d__Bacteria;p__Actinobacteriota;c__Actinomycetia;o__Actinomycetales;f__Microbacteriaceae;g__Leifsonia_B;s__Leifsonia_B psychrotolerans	Contig	Leifsonia psychrotolerans	none	d__Bacteria;x__Terrabacteria group;p__Actinobacteria;c__Actinobacteria;o__Micrococcales;f__Microbacteriaceae;g__Leifsonia;s__Leifsonia psychrotolerans
GCF_001273835.1	1	352	4141170	d__Bacteria;p__Actinobacteriota;c__Actinomycetia;o__Actinomycetales;f__Microbacteriaceae;g__Leucobacter;s__Leucobacter celer	Contig	Leucobacter celer subsp. astrifaciens	3661	d__Bacteria;x__Terrabacteria group;p__Actinobacteria;c__Actinobacteria;o__Micrococcales;f__Microbacteriaceae;g__Leucobacter;s__Leucobacter celer;sb__Leucobacter celer subsp. astrifaciens
GCF_000421845.1	4	220	2964712	d__Bacteria;p__Actinobacteriota;c__Actinomycetia;o__Actinomycetales;f__Microbacteriaceae;g__Leucobacter;s__Leucobacter chironomi	Contig	Leucobacter chironomi DSM 19883	2662	d__Bacteria;x__Terrabacteria group;p__Actinobacteria;c__Actinobacteria;o__Micrococcales;f__Microbacteriaceae;g__Leucobacter;s__Leucobacter chironomi;x__Leucobacter chironomi DSM 19883
GCF_003917135.1	3	298	3195088	d__Bacteria;p__Actinobacteriota;c__Actinomycetia;o__Actinomycetales;f__Microbacteriaceae;g__Leucobacter;s__Leucobacter chromiireducens	Scaffold	Leucobacter chromiireducens	none	d__Bacteria;x__Terrabacteria group;p__Actinobacteria;c__Actinobacteria;o__Micrococcales;f__Microbacteriaceae;g__Leucobacter;s__Leucobacter chromiireducens
GCF_900102345.1	1	255	3214995	d__Bacteria;p__Actinobacteriota;c__Actinomycetia;o__Actinomycetales;f__Microbacteriaceae;g__Leucobacter;s__Leucobacter chromiiresistens	Contig	Leucobacter chromiiresistens	2895	d__Bacteria;x__Terrabacteria group;p__Actinobacteria;c__Actinobacteria;o__Micrococcales;f__Microbacteriaceae;g__Leucobacter;s__Leucobacter chromiiresistens
GCF_006716085.1	2	340	3752337	d__Bacteria;p__Actinobacteriota;c__Actinomycetia;o__Actinomycetales;f__Microbacteriaceae;g__Leucobacter;s__Leucobacter komagatae	Contig	Leucobacter komagatae	none	d__Bacteria;x__Terrabacteria group;p__Actinobacteria;c__Actinobacteria;o__Micrococcales;f__Microbacteriaceae;g__Leucobacter;s__Leucobacter komagatae
GCF_004217175.1	3	313	3618231	d__Bacteria;p__Actinobacteriota;c__Actinomycetia;o__Actinomycetales;f__Microbacteriaceae;g__Leucobacter;s__Leucobacter luti	Scaffold	Leucobacter luti	none	d__Bacteria;x__Terrabacteria group;p__Actinobacteria;c__Actinobacteria;o__Micrococcales;f__Microbacteriaceae;g__Leucobacter;s__Leucobacter luti
GCF_002982315.1	2	239	3136406	d__Bacteria;p__Actinobacteriota;c__Actinomycetia;o__Actinomycetales;f__Microbacteriaceae;g__Leucobacter;s__Leucobacter massiliensis	Contig	Leucobacter massiliensis	2798	d__Bacteria;x__Terrabacteria group;p__Actinobacteria;c__Actinobacteria;o__Micrococcales;f__Microbacteriaceae;g__Leucobacter;s__Leucobacter massiliensis
GCF_001273845.1	1	289	3438787	d__Bacteria;p__Actinobacteriota;c__Actinomycetia;o__Actinomycetales;f__Microbacteriaceae;g__Leucobacter;s__Leucobacter musarum	Contig	Leucobacter musarum subsp. musarum	3147	d__Bacteria;x__Terrabacteria group;p__Actinobacteria;c__Actinobacteria;o__Micrococcales;f__Microbacteriaceae;g__Leucobacter;s__Leucobacter musarum;sb__Leucobacter musarum subsp. musarum
GCF_000350525.1	1	228	3185418	d__Bacteria;p__Actinobacteriota;c__Actinomycetia;o__Actinomycetales;f__Microbacteriaceae;g__Leucobacter;s__Leucobacter salsicius	Contig	Leucobacter salsicius M1-8	2801	d__Bacteria;x__Terrabacteria group;p__Actinobacteria;c__Actinobacteria;o__Micrococcales;f__Microbacteriaceae;g__Leucobacter;s__Leucobacter salsicius;x__Leucobacter salsicius M1-8
GCF_004208635.1	3	268	3478815	d__Bacteria;p__Actinobacteriota;c__Actinomycetia;o__Actinomycetales;f__Microbacteriaceae;g__Leucobacter;s__Leucobacter triazinivorans	Complete Genome	Leucobacter triazinivorans	none	d__Bacteria;x__Terrabacteria group;p__Actinobacteria;c__Actinobacteria;o__Micrococcales;f__Microbacteriaceae;g__Leucobacter;s__Leucobacter triazinivorans
GCF_011758565.1	2	322	3751826	d__Bacteria;p__Actinobacteriota;c__Actinomycetia;o__Actinomycetales;f__Microbacteriaceae;g__Lysinibacter;s__Lysinibacter cavernae	Contig	Lysinibacter cavernae	none	d__Bacteria;x__Terrabacteria group;p__Actinobacteria;c__Actinobacteria;o__Micrococcales;f__Microbacteriaceae;g__Lysinibacter;s__Lysinibacter cavernae
GCF_009930795.1	1	211	3352609	d__Bacteria;p__Actinobacteriota;c__Actinomycetia;o__Actinomycetales;f__Microbacteriaceae;g__Marisediminicola;s__Marisediminicola antarctica	Complete Genome	Marisediminicola antarctica	none	d__Bacteria;x__Terrabacteria group;p__Actinobacteria;c__Actinobacteria;o__Micrococcales;f__Microbacteriaceae;g__Marisediminicola;s__Marisediminicola antarctica
GCF_001974985.1	1	262	3424892	d__Bacteria;p__Actinobacteriota;c__Actinomycetia;o__Actinomycetales;f__Microbacteriaceae;g__Microbacterium;s__Microbacterium aurum	Complete Genome	Microbacterium aurum	3222	d__Bacteria;x__Terrabacteria group;p__Actinobacteria;c__Actinobacteria;o__Micrococcales;f__Microbacteriaceae;g__Microbacterium;s__Microbacterium aurum
GCF_000956505.1	1	430	4243179	d__Bacteria;p__Actinobacteriota;c__Actinomycetia;o__Actinomycetales;f__Microbacteriaceae;g__Microbacterium;s__Microbacterium azadirachtae_A	Contig	Microbacterium azadirachtae	3893	d__Bacteria;x__Terrabacteria group;p__Actinobacteria;c__Actinobacteria;o__Micrococcales;f__Microbacteriaceae;g__Microbacterium;s__Microbacterium azadirachtae
GCF_000299315.2	3	319	3627873	d__Bacteria;p__Actinobacteriota;c__Actinomycetia;o__Actinomycetales;f__Microbacteriaceae;g__Microbacterium;s__Microbacterium barkeri	Contig	Microbacterium barkeri 2011-R4	3582	d__Bacteria;x__Terrabacteria group;p__Actinobacteria;c__Actinobacteria;o__Micrococcales;f__Microbacteriaceae;g__Microbacterium;s__Microbacterium barkeri;x__Microbacterium barkeri 2011-R4
GCF_003386675.1	2	301	3592392	d__Bacteria;p__Actinobacteriota;c__Actinomycetia;o__Actinomycetales;f__Microbacteriaceae;g__Microbacterium;s__Microbacterium chocolatum_A	Scaffold	Microbacterium chocolatum	none	d__Bacteria;x__Terrabacteria group;p__Actinobacteria;c__Actinobacteria;o__Micrococcales;f__Microbacteriaceae;g__Microbacterium;s__Microbacterium chocolatum
GCF_900096885.1	1	263	3666504	d__Bacteria;p__Actinobacteriota;c__Actinomycetia;o__Actinomycetales;f__Microbacteriaceae;g__Microbacterium;s__Microbacterium enclense	Scaffold	Microbacterium enclense	3321	d__Bacteria;x__Terrabacteria group;p__Actinobacteria;c__Actinobacteria;o__Micrococcales;f__Microbacteriaceae;g__Microbacterium;s__Microbacterium enclense
GCF_011047135.1	2	221	2916114	d__Bacteria;p__Actinobacteriota;c__Actinomycetia;o__Actinomycetales;f__Microbacteriaceae;g__Microbacterium;s__Microbacterium endophyticum	Complete Genome	Microbacterium endophyticum	none	d__Bacteria;x__Terrabacteria group;p__Actinobacteria;c__Actinobacteria;o__Micrococcales;f__Microbacteriaceae;g__Microbacterium;s__Microbacterium endophyticum
GCF_013408055.1	1	260	3298130	d__Bacteria;p__Actinobacteriota;c__Actinomycetia;o__Actinomycetales;f__Microbacteriaceae;g__Microbacterium;s__Microbacterium esteraromaticum_C	Contig	Microbacterium esteraromaticum	none	d__Bacteria;x__Terrabacteria group;p__Actinobacteria;c__Actinobacteria;o__Micrococcales;f__Microbacteriaceae;g__Microbacterium;s__Microbacterium esteraromaticum
GCF_000956535.1	1	249	3047473	d__Bacteria;p__Actinobacteriota;c__Actinomycetia;o__Actinomycetales;f__Microbacteriaceae;g__Microbacterium;s__Microbacterium ginsengisoli	Contig	Microbacterium ginsengisoli	2945	d__Bacteria;x__Terrabacteria group;p__Actinobacteria;c__Actinobacteria;o__Micrococcales;f__Microbacteriaceae;g__Microbacterium;s__Microbacterium ginsengisoli
GCF_007679925.1	3	241	3063534	d__Bacteria;p__Actinobacteriota;c__Actinomycetia;o__Actinomycetales;f__Microbacteriaceae;g__Microbacterium;s__Microbacterium ginsengiterrae	Scaffold	Microbacterium paludicola	none	d__Bacteria;x__Terrabacteria group;p__Actinobacteria;c__Actinobacteria;o__Micrococcales;f__Microbacteriaceae;g__Microbacterium;s__Microbacterium paludicola
GCF_003610275.1	1	398	4140872	d__Bacteria;p__Actinobacteriota;c__Actinomycetia;o__Actinomycetales;f__Microbacteriaceae;g__Microbacterium;s__Microbacterium ginsengiterrae_A	Contig	Microbacterium ginsengiterrae	none	d__Bacteria;x__Terrabacteria group;p__Actinobacteria;c__Actinobacteria;o__Micrococcales;f__Microbacteriaceae;g__Microbacterium;s__Microbacterium ginsengiterrae
GCF_000826185.2	5	338	3692944	d__Bacteria;p__Actinobacteriota;c__Actinomycetia;o__Actinomycetales;f__Microbacteriaceae;g__Microbacterium;s__Microbacterium gorillae	Scaffold	Microbacterium gorillae	3489	d__Bacteria;x__Terrabacteria group;p__Actinobacteria;c__Actinobacteria;o__Micrococcales;f__Microbacteriaceae;g__Microbacterium;s__Microbacterium gorillae
GCF_011761265.1	1	222	2935457	d__Bacteria;p__Actinobacteriota;c__Actinomycetia;o__Actinomycetales;f__Microbacteriaceae;g__Microbacterium;s__Microbacterium halimionae	Scaffold	Microbacterium halimionae	none	d__Bacteria;x__Terrabacteria group;p__Actinobacteria;c__Actinobacteria;o__Micrococcales;f__Microbacteriaceae;g__Microbacterium;s__Microbacterium halimionae
GCF_000956575.1	3	315	3922504	d__Bacteria;p__Actinobacteriota;c__Actinomycetia;o__Actinomycetales;f__Microbacteriaceae;g__Microbacterium;s__Microbacterium ketosireducens	Contig	Microbacterium ketosireducens	3486	d__Bacteria;x__Terrabacteria group;p__Actinobacteria;c__Actinobacteria;o__Micrococcales;f__Microbacteriaceae;g__Microbacterium;s__Microbacterium ketosireducens
GCF_006716815.1	1	191	3086904	d__Bacteria;p__Actinobacteriota;c__Actinomycetia;o__Actinomycetales;f__Microbacteriaceae;g__Microbacterium;s__Microbacterium lacticum	Contig	Microbacterium lacticum	none	d__Bacteria;x__Terrabacteria group;p__Actinobacteria;c__Actinobacteria;o__Micrococcales;f__Microbacteriaceae;g__Microbacterium;s__Microbacterium lacticum
GCF_002812805.1	1	236	3487693	d__Bacteria;p__Actinobacteriota;c__Actinomycetia;o__Actinomycetales;f__Microbacteriaceae;g__Microbacterium;s__Microbacterium lacus	Contig	Microbacterium lacus	3320	d__Bacteria;x__Terrabacteria group;p__Actinobacteria;c__Actinobacteria;o__Micrococcales;f__Microbacteriaceae;g__Microbacterium;s__Microbacterium lacus
GCF_003991875.1	1	284	3555647	d__Bacteria;p__Actinobacteriota;c__Actinomycetia;o__Actinomycetales;f__Microbacteriaceae;g__Microbacterium;s__Microbacterium lemovicicum	Complete Genome	Microbacterium lemovicicum	none	d__Bacteria;x__Terrabacteria group;p__Actinobacteria;c__Actinobacteria;o__Micrococcales;f__Microbacteriaceae;g__Microbacterium;s__Microbacterium lemovicicum
GCF_000802305.1	2	408	4416601	d__Bacteria;p__Actinobacteriota;c__Actinomycetia;o__Actinomycetales;f__Microbacteriaceae;g__Microbacterium;s__Microbacterium mangrovi	Contig	Microbacterium mangrovi	4033	d__Bacteria;x__Terrabacteria group;p__Actinobacteria;c__Actinobacteria;o__Micrococcales;f__Microbacteriaceae;g__Microbacterium;s__Microbacterium mangrovi
GCF_006539765.1	1	287	3331758	d__Bacteria;p__Actinobacteriota;c__Actinomycetia;o__Actinomycetales;f__Microbacteriaceae;g__Microbacterium;s__Microbacterium maritypicum	Contig	Microbacterium liquefaciens	none	d__Bacteria;x__Terrabacteria group;p__Actinobacteria;c__Actinobacteria;o__Micrococcales;f__Microbacteriaceae;g__Microbacterium;s__Microbacterium liquefaciens
GCF_008868125.1	1	347	3668377	d__Bacteria;p__Actinobacteriota;c__Actinomycetia;o__Actinomycetales;f__Microbacteriaceae;g__Microbacterium;s__Microbacterium maritypicum	Contig	Microbacterium maritypicum	none	d__Bacteria;x__Terrabacteria group;p__Actinobacteria;c__Actinobacteria;o__Micrococcales;f__Microbacteriaceae;g__Microbacterium;s__Microbacterium maritypicum
GCF_001975955.2	1	256	2996750	d__Bacteria;p__Actinobacteriota;c__Actinomycetia;o__Actinomycetales;f__Microbacteriaceae;g__Microbacterium;s__Microbacterium oleivorans	Complete Genome	Microbacterium oleivorans	2834	d__Bacteria;x__Terrabacteria group;p__Actinobacteria;c__Actinobacteria;o__Micrococcales;f__Microbacteriaceae;g__Microbacterium;s__Microbacterium oleivorans
GCF_003991855.1	2	367	3906890	d__Bacteria;p__Actinobacteriota;c__Actinomycetia;o__Actinomycetales;f__Microbacteriaceae;g__Microbacterium;s__Microbacterium oxydans	Complete Genome	Microbacterium oxydans	none	d__Bacteria;x__Terrabacteria group;p__Actinobacteria;c__Actinobacteria;o__Micrococcales;f__Microbacteriaceae;g__Microbacterium;s__Microbacterium oxydans
GCF_003614915.1	1	300	3230937	d__Bacteria;p__Actinobacteriota;c__Actinomycetia;o__Actinomycetales;f__Microbacteriaceae;g__Microbacterium;s__Microbacterium phyllosphaerae	Scaffold	Microbacterium phyllosphaerae	none	d__Bacteria;x__Terrabacteria group;p__Actinobacteria;c__Actinobacteria;o__Micrococcales;f__Microbacteriaceae;g__Microbacterium;s__Microbacterium phyllosphaerae
GCF_000763375.1	1	266	3369357	d__Bacteria;p__Actinobacteriota;c__Actinomycetia;o__Actinomycetales;f__Microbacteriaceae;g__Microbacterium;s__Microbacterium profundi	Contig	Microbacterium profundi	3214	d__Bacteria;x__Terrabacteria group;p__Actinobacteria;c__Actinobacteria;o__Micrococcales;f__Microbacteriaceae;g__Microbacterium;s__Microbacterium profundi
GCF_004135285.1	2	341	3790483	d__Bacteria;p__Actinobacteriota;c__Actinomycetia;o__Actinomycetales;f__Microbacteriaceae;g__Microbacterium;s__Microbacterium protaetiae	Complete Genome	Microbacterium protaetiae	none	d__Bacteria;x__Terrabacteria group;p__Actinobacteria;c__Actinobacteria;o__Micrococcales;f__Microbacteriaceae;g__Microbacterium;s__Microbacterium protaetiae
GCF_013409745.1	1	225	2914491	d__Bacteria;p__Actinobacteriota;c__Actinomycetia;o__Actinomycetales;f__Microbacteriaceae;g__Microbacterium;s__Microbacterium pseudoresistens	Contig	Microbacterium pseudoresistens	none	d__Bacteria;x__Terrabacteria group;p__Actinobacteria;c__Actinobacteria;o__Micrococcales;f__Microbacteriaceae;g__Microbacterium;s__Microbacterium pseudoresistens
GCF_900100885.1	4	282	3668670	d__Bacteria;p__Actinobacteriota;c__Actinomycetia;o__Actinomycetales;f__Microbacteriaceae;g__Microbacterium;s__Microbacterium pygmaeum	Chromosome	Microbacterium pygmaeum	3442	d__Bacteria;x__Terrabacteria group;p__Actinobacteria;c__Actinobacteria;o__Micrococcales;f__Microbacteriaceae;g__Microbacterium;s__Microbacterium pygmaeum
GCF_001552355.1	2	392	3980844	d__Bacteria;p__Actinobacteriota;c__Actinomycetia;o__Actinomycetales;f__Microbacteriaceae;g__Microbacterium;s__Microbacterium resistens	Contig	Microbacterium resistens NBRC 103078	3805	d__Bacteria;x__Terrabacteria group;p__Actinobacteria;c__Actinobacteria;o__Micrococcales;f__Microbacteriaceae;g__Microbacterium;s__Microbacterium resistens;x__Microbacterium resistens NBRC 103078
GCF_008710745.1	2	333	4201324	d__Bacteria;p__Actinobacteriota;c__Actinomycetia;o__Actinomycetales;f__Microbacteriaceae;g__Microbacterium;s__Microbacterium rhizomatis	Contig	Microbacterium rhizomatis	none	d__Bacteria;x__Terrabacteria group;p__Actinobacteria;c__Actinobacteria;o__Micrococcales;f__Microbacteriaceae;g__Microbacterium;s__Microbacterium rhizomatis
GCF_007992455.1	1	211	2987352	d__Bacteria;p__Actinobacteriota;c__Actinomycetia;o__Actinomycetales;f__Microbacteriaceae;g__Microbacterium;s__Microbacterium saccharophilum	Contig	Microbacterium saccharophilum	none	d__Bacteria;x__Terrabacteria group;p__Actinobacteria;c__Actinobacteria;o__Micrococcales;f__Microbacteriaceae;g__Microbacterium;s__Microbacterium saccharophilum
GCF_006716345.1	3	434	4316382	d__Bacteria;p__Actinobacteriota;c__Actinomycetia;o__Actinomycetales;f__Microbacteriaceae;g__Microbacterium;s__Microbacterium saperdae	Contig	Microbacterium saperdae	none	d__Bacteria;x__Terrabacteria group;p__Actinobacteria;c__Actinobacteria;o__Micrococcales;f__Microbacteriaceae;g__Microbacterium;s__Microbacterium saperdae
GCF_004564075.1	1	205	2919864	d__Bacteria;p__Actinobacteriota;c__Actinomycetia;o__Actinomycetales;f__Microbacteriaceae;g__Microbacterium;s__Microbacterium sediminis	Complete Genome	Microbacterium sediminis	none	d__Bacteria;x__Terrabacteria group;p__Actinobacteria;c__Actinobacteria;o__Micrococcales;f__Microbacteriaceae;g__Microbacterium;s__Microbacterium sediminis
GCF_003327285.1	3	234	3055675	d__Bacteria;p__Actinobacteriota;c__Actinomycetia;o__Actinomycetales;f__Microbacteriaceae;g__Microbacterium;s__Microbacterium sorbitolivorans	Scaffold	Microbacterium sorbitolivorans	none	d__Bacteria;x__Terrabacteria group;p__Actinobacteria;c__Actinobacteria;o__Micrococcales;f__Microbacteriaceae;g__Microbacterium;s__Microbacterium sorbitolivorans
GCF_000380465.1	1	265	3479032	d__Bacteria;p__Actinobacteriota;c__Actinomycetia;o__Actinomycetales;f__Microbacteriaceae;g__Microbacterium;s__Microbacterium sp000383475	Contig	Microbacterium paraoxydans 77MFTsu3.2	3462	d__Bacteria;x__Terrabacteria group;p__Actinobacteria;c__Actinobacteria;o__Micrococcales;f__Microbacteriaceae;g__Microbacterium;s__Microbacterium paraoxydans;x__Microbacterium paraoxydans 77MFTsu3.2
GCF_004794085.1	1	291	3231227	d__Bacteria;p__Actinobacteriota;c__Actinomycetia;o__Actinomycetales;f__Microbacteriaceae;g__Microbacterium;s__Microbacterium sp003293595	Contig	Microbacterium laevaniformans	none	d__Bacteria;x__Terrabacteria group;p__Actinobacteria;c__Actinobacteria;o__Micrococcales;f__Microbacteriaceae;g__Microbacterium;s__Microbacterium laevaniformans
GCF_006539145.1	1	289	3590404	d__Bacteria;p__Actinobacteriota;c__Actinomycetia;o__Actinomycetales;f__Microbacteriaceae;g__Microbacterium;s__Microbacterium testaceum	Contig	Microbacterium testaceum	none	d__Bacteria;x__Terrabacteria group;p__Actinobacteria;c__Actinobacteria;o__Micrococcales;f__Microbacteriaceae;g__Microbacterium;s__Microbacterium testaceum
GCF_900292075.1	1	346	3961226	d__Bacteria;p__Actinobacteriota;c__Actinomycetia;o__Actinomycetales;f__Microbacteriaceae;g__Microbacterium;s__Microbacterium timonense	Contig	Microbacterium timonense	3525	d__Bacteria;x__Terrabacteria group;p__Actinobacteria;c__Actinobacteria;o__Micrococcales;f__Microbacteriaceae;g__Microbacterium;s__Microbacterium timonense
GCF_000956465.1	2	380	4524280	d__Bacteria;p__Actinobacteriota;c__Actinomycetia;o__Actinomycetales;f__Microbacteriaceae;g__Microbacterium;s__Microbacterium trichothecenolyticum	Contig	Microbacterium trichothecenolyticum	4047	d__Bacteria;x__Terrabacteria group;p__Actinobacteria;c__Actinobacteria;o__Micrococcales;f__Microbacteriaceae;g__Microbacterium;s__Microbacterium trichothecenolyticum
GCF_011759705.1	2	292	3510559	d__Bacteria;p__Actinobacteriota;c__Actinomycetia;o__Actinomycetales;f__Microbacteriaceae;g__Microbacterium;s__Microbacterium ulmi	Scaffold	Microbacterium ulmi	none	d__Bacteria;x__Terrabacteria group;p__Actinobacteria;c__Actinobacteria;o__Micrococcales;f__Microbacteriaceae;g__Microbacterium;s__Microbacterium ulmi
GCF_004564355.1	1	371	3828279	d__Bacteria;p__Actinobacteriota;c__Actinomycetia;o__Actinomycetales;f__Microbacteriaceae;g__Microbacterium;s__Microbacterium wangchenii	Complete Genome	Microbacterium wangchenii	none	d__Bacteria;x__Terrabacteria group;p__Actinobacteria;c__Actinobacteria;o__Micrococcales;f__Microbacteriaceae;g__Microbacterium;s__Microbacterium wangchenii
GCF_000304335.1	3	310	3952501	d__Bacteria;p__Actinobacteriota;c__Actinomycetia;o__Actinomycetales;f__Microbacteriaceae;g__Microbacterium;s__Microbacterium yannicii	Contig	Microbacterium yannicii PS01	3635	d__Bacteria;x__Terrabacteria group;p__Actinobacteria;c__Actinobacteria;o__Micrococcales;f__Microbacteriaceae;g__Microbacterium;s__Microbacterium yannicii;x__Microbacterium yannicii PS01
GCF_006788875.1	1	282	3353670	d__Bacteria;p__Actinobacteriota;c__Actinomycetia;o__Actinomycetales;f__Microbacteriaceae;g__Microbacterium_A;s__Microbacterium_A agarici	Contig	Microbacterium lindanitolerans	none	d__Bacteria;x__Terrabacteria group;p__Actinobacteria;c__Actinobacteria;o__Micrococcales;f__Microbacteriaceae;g__Microbacterium;s__Microbacterium lindanitolerans
GCF_002936985.1	1	288	3679576	d__Bacteria;p__Actinobacteriota;c__Actinomycetia;o__Actinomycetales;f__Microbacteriaceae;g__Microterricola;s__Microterricola pindariensis	Contig	Microterricola pindariensis	3404	d__Bacteria;x__Terrabacteria group;p__Actinobacteria;c__Actinobacteria;o__Micrococcales;f__Microbacteriaceae;g__Microterricola;s__Microterricola pindariensis
GCF_900104895.1	1	301	3837821	d__Bacteria;p__Actinobacteriota;c__Actinomycetia;o__Actinomycetales;f__Microbacteriaceae;g__Microterricola;s__Microterricola viridarii	Chromosome	Microterricola viridarii	3443	d__Bacteria;x__Terrabacteria group;p__Actinobacteria;c__Actinobacteria;o__Micrococcales;f__Microbacteriaceae;g__Microterricola;s__Microterricola viridarii
GCF_003667575.1	1	335	3835470	d__Bacteria;p__Actinobacteriota;c__Actinomycetia;o__Actinomycetales;f__Microbacteriaceae;g__Mycetocola;s__Mycetocola lacteus	Contig	Mycetocola lacteus	none	d__Bacteria;x__Terrabacteria group;p__Actinobacteria;c__Actinobacteria;o__Micrococcales;f__Microbacteriaceae;g__Mycetocola;s__Mycetocola lacteus
GCF_000718085.1	1	299	3451363	d__Bacteria;p__Actinobacteriota;c__Actinomycetia;o__Actinomycetales;f__Microbacteriaceae;g__Mycetocola;s__Mycetocola saprophilus	Contig	Mycetocola saprophilus	3148	d__Bacteria;x__Terrabacteria group;p__Actinobacteria;c__Actinobacteria;o__Micrococcales;f__Microbacteriaceae;g__Mycetocola;s__Mycetocola saprophilus
GCF_003667565.1	1	340	3438211	d__Bacteria;p__Actinobacteriota;c__Actinomycetia;o__Actinomycetales;f__Microbacteriaceae;g__Mycetocola;s__Mycetocola tolaasinivorans	Contig	Mycetocola tolaasinivorans	none	d__Bacteria;x__Terrabacteria group;p__Actinobacteria;c__Actinobacteria;o__Micrococcales;f__Microbacteriaceae;g__Mycetocola;s__Mycetocola tolaasinivorans
GCF_003667545.1	1	222	3060410	d__Bacteria;p__Actinobacteriota;c__Actinomycetia;o__Actinomycetales;f__Microbacteriaceae;g__Mycetocola_A;s__Mycetocola_A manganoxydans	Contig	Mycetocola manganoxydans	none	d__Bacteria;x__Terrabacteria group;p__Actinobacteria;c__Actinobacteria;o__Micrococcales;f__Microbacteriaceae;g__Mycetocola;s__Mycetocola manganoxydans
GCF_900115155.1	2	256	3303539	d__Bacteria;p__Actinobacteriota;c__Actinomycetia;o__Actinomycetales;f__Microbacteriaceae;g__Mycetocola_A;s__Mycetocola_A miduiensis	Scaffold	Mycetocola miduiensis	3139	d__Bacteria;x__Terrabacteria group;p__Actinobacteria;c__Actinobacteria;o__Micrococcales;f__Microbacteriaceae;g__Mycetocola;s__Mycetocola miduiensis
GCF_003668565.1	2	257	3322056	d__Bacteria;p__Actinobacteriota;c__Actinomycetia;o__Actinomycetales;f__Microbacteriaceae;g__Mycetocola_A;s__Mycetocola_A zhadangensis	Contig	Mycetocola zhadangensis	none	d__Bacteria;x__Terrabacteria group;p__Actinobacteria;c__Actinobacteria;o__Micrococcales;f__Microbacteriaceae;g__Mycetocola;s__Mycetocola zhadangensis
GCF_003667525.1	5	215	3046112	d__Bacteria;p__Actinobacteriota;c__Actinomycetia;o__Actinomycetales;f__Microbacteriaceae;g__Mycetocola_B;s__Mycetocola_B reblochoni	Contig	Mycetocola reblochoni	none	d__Bacteria;x__Terrabacteria group;p__Actinobacteria;c__Actinobacteria;o__Micrococcales;f__Microbacteriaceae;g__Mycetocola;s__Mycetocola reblochoni
GCF_900167575.1	2	264	3138231	d__Bacteria;p__Actinobacteriota;c__Actinomycetia;o__Actinomycetales;f__Microbacteriaceae;g__Okibacterium;s__Okibacterium fritillariae	Contig	Okibacterium fritillariae	2791	d__Bacteria;x__Terrabacteria group;p__Actinobacteria;c__Actinobacteria;o__Micrococcales;f__Microbacteriaceae;g__Okibacterium;s__Okibacterium fritillariae
GCF_900167175.1	1	397	4023303	d__Bacteria;p__Actinobacteriota;c__Actinomycetia;o__Actinomycetales;f__Microbacteriaceae;g__Plantibacter;s__Plantibacter cousiniae	Contig	Plantibacter cousiniae	3698	d__Bacteria;x__Terrabacteria group;p__Actinobacteria;c__Actinobacteria;o__Micrococcales;f__Microbacteriaceae;g__Plantibacter;s__Plantibacter cousiniae
GCF_003627075.1	1	256	3097107	d__Bacteria;p__Actinobacteriota;c__Actinomycetia;o__Actinomycetales;f__Microbacteriaceae;g__Protaetiibacter;s__Protaetiibacter intestinalis	Complete Genome	Protaetiibacter intestinalis	none	d__Bacteria;x__Terrabacteria group;p__Actinobacteria;c__Actinobacteria;o__Micrococcales;f__Microbacteriaceae;g__Protaetiibacter;s__Protaetiibacter intestinalis
GCF_001570905.1	2	98	2140375	d__Bacteria;p__Actinobacteriota;c__Actinomycetia;o__Actinomycetales;f__Microbacteriaceae;g__Pseudoclavibacter;s__Pseudoclavibacter alba	Contig	[Zimmermannella] alba NBRC 15616	1911	d__Bacteria;x__Terrabacteria group;p__Actinobacteria;c__Actinobacteria;o__Micrococcales;f__Microbacteriaceae;g__Pseudoclavibacter;s__Pseudoclavibacter alba;x__[Zimmermannella] alba NBRC 15616
GCF_013410545.1	5	329	3985007	d__Bacteria;p__Actinobacteriota;c__Actinomycetia;o__Actinomycetales;f__Microbacteriaceae;g__Pseudoclavibacter;s__Pseudoclavibacter chungangensis	Contig	Pseudoclavibacter chungangensis	none	d__Bacteria;x__Terrabacteria group;p__Actinobacteria;c__Actinobacteria;o__Micrococcales;f__Microbacteriaceae;g__Pseudoclavibacter;s__Pseudoclavibacter chungangensis
GCF_900014995.1	2	319	3910285	d__Bacteria;p__Actinobacteriota;c__Actinomycetia;o__Actinomycetales;f__Microbacteriaceae;g__Pseudoclavibacter;s__Pseudoclavibacter helvolus	Contig	Pseudoclavibacter helvolus	3677	d__Bacteria;x__Terrabacteria group;p__Actinobacteria;c__Actinobacteria;o__Micrococcales;f__Microbacteriaceae;g__Pseudoclavibacter;s__Pseudoclavibacter helvolus
GCF_003044275.1	1	361	4119949	d__Bacteria;p__Actinobacteriota;c__Actinomycetia;o__Actinomycetales;f__Microbacteriaceae;g__Rathayibacter;s__Rathayibacter caricis	Contig	Rathayibacter caricis DSM 15933	3809	d__Bacteria;x__Terrabacteria group;p__Actinobacteria;c__Actinobacteria;o__Micrococcales;f__Microbacteriaceae;g__Rathayibacter;s__Rathayibacter caricis;x__Rathayibacter caricis DSM 15933
GCF_009834205.1	1	354	4316394	d__Bacteria;p__Actinobacteriota;c__Actinomycetia;o__Actinomycetales;f__Microbacteriaceae;g__Rathayibacter;s__Rathayibacter festucae	Complete Genome	Rathayibacter festucae	none	d__Bacteria;x__Terrabacteria group;p__Actinobacteria;c__Actinobacteria;o__Micrococcales;f__Microbacteriaceae;g__Rathayibacter;s__Rathayibacter festucae
GCF_004011115.1	1	202	3436894	d__Bacteria;p__Actinobacteriota;c__Actinomycetia;o__Actinomycetales;f__Microbacteriaceae;g__Rathayibacter;s__Rathayibacter iranicus	Complete Genome	Rathayibacter iranicus	none	d__Bacteria;x__Terrabacteria group;p__Actinobacteria;c__Actinobacteria;o__Micrococcales;f__Microbacteriaceae;g__Rathayibacter;s__Rathayibacter iranicus
GCF_900177245.1	2	354	3946460	d__Bacteria;p__Actinobacteriota;c__Actinomycetia;o__Actinomycetales;f__Microbacteriaceae;g__Rathayibacter;s__Rathayibacter oskolensis	Contig	Rathayibacter oskolensis	3626	d__Bacteria;x__Terrabacteria group;p__Actinobacteria;c__Actinobacteria;o__Micrococcales;f__Microbacteriaceae;g__Rathayibacter;s__Rathayibacter oskolensis
GCF_001641005.1	2	197	3354681	d__Bacteria;p__Actinobacteriota;c__Actinomycetia;o__Actinomycetales;f__Microbacteriaceae;g__Rathayibacter;s__Rathayibacter tritici	Complete Genome	Rathayibacter tritici	3100	d__Bacteria;x__Terrabacteria group;p__Actinobacteria;c__Actinobacteria;o__Micrococcales;f__Microbacteriaceae;g__Rathayibacter;s__Rathayibacter tritici
GCF_000477555.1	3	172	2775399	d__Bacteria;p__Actinobacteriota;c__Actinomycetia;o__Actinomycetales;f__Microbacteriaceae;g__Rhodoglobus;s__Rhodoglobus vestalii	Contig	Leifsonia rubra CMS 76R	2715	d__Bacteria;x__Terrabacteria group;p__Actinobacteria;c__Actinobacteria;o__Micrococcales;f__Microbacteriaceae;g__Leifsonia;s__Leifsonia rubra;x__Leifsonia rubra CMS 76R
GCF_006788895.1	2	187	2835882	d__Bacteria;p__Actinobacteriota;c__Actinomycetia;o__Actinomycetales;f__Microbacteriaceae;g__Rhodoglobus;s__Rhodoglobus vestalii	Contig	Rhodoglobus vestalii	none	d__Bacteria;x__Terrabacteria group;p__Actinobacteria;c__Actinobacteria;o__Micrococcales;f__Microbacteriaceae;g__Rhodoglobus;s__Rhodoglobus vestalii
GCF_900230175.1	1	201	3026577	d__Bacteria;p__Actinobacteriota;c__Actinomycetia;o__Actinomycetales;f__Microbacteriaceae;g__Rhodoglobus;s__Rhodoglobus xinjiangense	Scaffold	Salinibacterium xinjiangense	2856	d__Bacteria;x__Terrabacteria group;p__Actinobacteria;c__Actinobacteria;o__Micrococcales;f__Microbacteriaceae;g__Salinibacterium;s__Salinibacterium xinjiangense
GCF_013408685.1	2	310	3754750	d__Bacteria;p__Actinobacteriota;c__Actinomycetia;o__Actinomycetales;f__Microbacteriaceae;g__Schumannella;s__Schumannella luteola	Contig	Schumannella luteola	none	d__Bacteria;x__Terrabacteria group;p__Actinobacteria;c__Actinobacteria;o__Micrococcales;f__Microbacteriaceae;g__Schumannella;s__Schumannella luteola
GCF_004923255.1	1	339	4043135	d__Bacteria;p__Actinobacteriota;c__Actinomycetia;o__Actinomycetales;f__Microbacteriaceae;g__Subtercola;s__Subtercola vilae	Contig	Subtercola vilae	none	d__Bacteria;x__Terrabacteria group;p__Actinobacteria;c__Actinobacteria;o__Micrococcales;f__Microbacteriaceae;g__Subtercola;s__Subtercola vilae
GCF_003261175.1	1	411	4892409	d__Bacteria;p__Actinobacteriota;c__Actinomycetia;o__Actinomycetales;f__Micrococcaceae;g__Arthrobacter;s__Arthrobacter globiformis_A	Contig	Arthrobacter globiformis	4442	d__Bacteria;x__Terrabacteria group;p__Actinobacteria;c__Actinobacteria;o__Micrococcales;f__Micrococcaceae;g__Arthrobacter;s__Arthrobacter globiformis
GCF_000755585.2	3	387	4458287	d__Bacteria;p__Actinobacteriota;c__Actinomycetia;o__Actinomycetales;f__Micrococcaceae;g__Arthrobacter_A;s__Arthrobacter_A alpinus	Complete Genome	Arthrobacter alpinus	3959	d__Bacteria;x__Terrabacteria group;p__Actinobacteria;c__Actinobacteria;o__Micrococcales;f__Micrococcaceae;g__Arthrobacter;s__Arthrobacter alpinus
GCF_003268655.1	3	343	4530754	d__Bacteria;p__Actinobacteriota;c__Actinomycetia;o__Actinomycetales;f__Micrococcaceae;g__Arthrobacter_A;s__Arthrobacter_A dokdonellae	Complete Genome	Arthrobacter dokdonellae	none	d__Bacteria;x__Terrabacteria group;p__Actinobacteria;c__Actinobacteria;o__Micrococcales;f__Micrococcaceae;g__Arthrobacter;s__Arthrobacter dokdonellae
GCF_003219815.1	4	437	5042614	d__Bacteria;p__Actinobacteriota;c__Actinomycetia;o__Actinomycetales;f__Micrococcaceae;g__Arthrobacter_A;s__Arthrobacter_A livingstonensis	Scaffold	Arthrobacter livingstonensis	4549	d__Bacteria;x__Terrabacteria group;p__Actinobacteria;c__Actinobacteria;o__Micrococcales;f__Micrococcaceae;g__Arthrobacter;s__Arthrobacter livingstonensis
GCF_013408645.1	2	280	4101970	d__Bacteria;p__Actinobacteriota;c__Actinomycetia;o__Actinomycetales;f__Micrococcaceae;g__Arthrobacter_A;s__Arthrobacter_A psychrochitiniphilus	Contig	Arthrobacter psychrochitiniphilus	none	d__Bacteria;x__Terrabacteria group;p__Actinobacteria;c__Actinobacteria;o__Micrococcales;f__Micrococcaceae;g__Arthrobacter;s__Arthrobacter psychrochitiniphilus
GCF_003219795.1	1	314	3871146	d__Bacteria;p__Actinobacteriota;c__Actinomycetia;o__Actinomycetales;f__Micrococcaceae;g__Arthrobacter_A;s__Arthrobacter_A psychrolactophilus	Contig	Arthrobacter psychrolactophilus	3480	d__Bacteria;x__Terrabacteria group;p__Actinobacteria;c__Actinobacteria;o__Micrococcales;f__Micrococcaceae;g__Arthrobacter;s__Arthrobacter psychrolactophilus
GCF_011045165.1	1	372	4287170	d__Bacteria;p__Actinobacteriota;c__Actinomycetia;o__Actinomycetales;f__Micrococcaceae;g__Arthrobacter_A;s__Arthrobacter_A silviterrae	Contig	Arthrobacter silviterrae	none	d__Bacteria;x__Terrabacteria group;p__Actinobacteria;c__Actinobacteria;o__Micrococcales;f__Micrococcaceae;g__Arthrobacter;s__Arthrobacter silviterrae
GCF_000430705.1	1	386	4585800	d__Bacteria;p__Actinobacteriota;c__Actinomycetia;o__Actinomycetales;f__Micrococcaceae;g__Arthrobacter_C;s__Arthrobacter_C castelli	Scaffold	Arthrobacter castelli DSM 16402	4370	d__Bacteria;x__Terrabacteria group;p__Actinobacteria;c__Actinobacteria;o__Micrococcales;f__Micrococcaceae;g__Arthrobacter;s__Arthrobacter castelli;x__Arthrobacter castelli DSM 16402
GCF_002927255.1	2	244	3226866	d__Bacteria;p__Actinobacteriota;c__Actinomycetia;o__Actinomycetales;f__Micrococcaceae;g__Arthrobacter_D;s__Arthrobacter_D agilis	Contig	Arthrobacter agilis	2955	d__Bacteria;x__Terrabacteria group;p__Actinobacteria;c__Actinobacteria;o__Micrococcales;f__Micrococcaceae;g__Arthrobacter;s__Arthrobacter agilis
GCF_011927905.1	2	307	3793795	d__Bacteria;p__Actinobacteriota;c__Actinomycetia;o__Actinomycetales;f__Micrococcaceae;g__Arthrobacter_D;s__Arthrobacter_D pigmenti	Contig	Arthrobacter pigmenti	none	d__Bacteria;x__Terrabacteria group;p__Actinobacteria;c__Actinobacteria;o__Micrococcales;f__Micrococcaceae;g__Arthrobacter;s__Arthrobacter pigmenti
GCF_002927275.1	1	294	3638078	d__Bacteria;p__Actinobacteriota;c__Actinomycetia;o__Actinomycetales;f__Micrococcaceae;g__Arthrobacter_D;s__Arthrobacter_D pityocampae	Scaffold	Arthrobacter pityocampae	3344	d__Bacteria;x__Terrabacteria group;p__Actinobacteria;c__Actinobacteria;o__Micrococcales;f__Micrococcaceae;g__Arthrobacter;s__Arthrobacter pityocampae
GCF_900099735.1	1	256	3871381	d__Bacteria;p__Actinobacteriota;c__Actinomycetia;o__Actinomycetales;f__Micrococcaceae;g__Arthrobacter_D;s__Arthrobacter_D subterraneus	Contig	Arthrobacter subterraneus	3597	d__Bacteria;x__Terrabacteria group;p__Actinobacteria;c__Actinobacteria;o__Micrococcales;f__Micrococcaceae;g__Arthrobacter;s__Arthrobacter subterraneus
GCF_002849715.1	3	399	5032705	d__Bacteria;p__Actinobacteriota;c__Actinomycetia;o__Actinomycetales;f__Micrococcaceae;g__Arthrobacter_F;s__Arthrobacter_F crystallopoietes	Complete Genome	Arthrobacter crystallopoietes	4557	d__Bacteria;x__Terrabacteria group;p__Actinobacteria;c__Actinobacteria;o__Micrococcales;f__Micrococcaceae;g__Arthrobacter;s__Arthrobacter crystallopoietes
GCF_013409905.1	1	357	4091819	d__Bacteria;p__Actinobacteriota;c__Actinomycetia;o__Actinomycetales;f__Micrococcaceae;g__Arthrobacter_G;s__Arthrobacter_G cupressi	Contig	Arthrobacter cupressi	none	d__Bacteria;x__Terrabacteria group;p__Actinobacteria;c__Actinobacteria;o__Micrococcales;f__Micrococcaceae;g__Arthrobacter;s__Arthrobacter cupressi
GCF_003369445.1	1	382	4349678	d__Bacteria;p__Actinobacteriota;c__Actinomycetia;o__Actinomycetales;f__Micrococcaceae;g__Arthrobacter_G;s__Arthrobacter_G silvisoli	Contig	Arthrobacter silvisoli	none	d__Bacteria;x__Terrabacteria group;p__Actinobacteria;c__Actinobacteria;o__Micrococcales;f__Micrococcaceae;g__Arthrobacter;s__Arthrobacter silvisoli
GCF_003386075.1	2	234	3520711	d__Bacteria;p__Actinobacteriota;c__Actinomycetia;o__Actinomycetales;f__Micrococcaceae;g__Citricoccus;s__Citricoccus muralis	Contig	Citricoccus muralis	none	d__Bacteria;x__Terrabacteria group;p__Actinobacteria;c__Actinobacteria;o__Micrococcales;f__Micrococcaceae;g__Citricoccus;s__Citricoccus muralis
GCF_006716305.1	1	164	2879712	d__Bacteria;p__Actinobacteriota;c__Actinomycetia;o__Actinomycetales;f__Micrococcaceae;g__Enteractinococcus;s__Enteractinococcus coprophilus	Contig	Enteractinococcus coprophilus	none	d__Bacteria;x__Terrabacteria group;p__Actinobacteria;c__Actinobacteria;o__Micrococcales;f__Micrococcaceae;g__Enteractinococcus;s__Enteractinococcus coprophilus
GCF_003575975.1	1	241	3416165	d__Bacteria;p__Actinobacteriota;c__Actinomycetia;o__Actinomycetales;f__Micrococcaceae;g__Galactobacter;s__Galactobacter valiniphilus	Contig	Galactobacter valiniphilus	none	d__Bacteria;x__Terrabacteria group;p__Actinobacteria;c__Actinobacteria;o__Micrococcales;f__Micrococcaceae;g__Galactobacter;s__Galactobacter valiniphilus
GCF_000197735.1	2	274	3918192	d__Bacteria;p__Actinobacteriota;c__Actinomycetia;o__Actinomycetales;f__Micrococcaceae;g__Glutamicibacter;s__Glutamicibacter arilaitensis	Complete Genome	Glutamicibacter arilaitensis Re117	3584	d__Bacteria;x__Terrabacteria group;p__Actinobacteria;c__Actinobacteria;o__Micrococcales;f__Micrococcaceae;g__Glutamicibacter;s__Glutamicibacter arilaitensis;x__Glutamicibacter arilaitensis Re117
GCF_001302565.1	1	341	3918424	d__Bacteria;p__Actinobacteriota;c__Actinomycetia;o__Actinomycetales;f__Micrococcaceae;g__Glutamicibacter;s__Glutamicibacter halophytocola	Complete Genome	Glutamicibacter halophytocola	3545	d__Bacteria;x__Terrabacteria group;p__Actinobacteria;c__Actinobacteria;o__Micrococcales;f__Micrococcaceae;g__Glutamicibacter;s__Glutamicibacter halophytocola
GCF_012221945.1	1	304	3570747	d__Bacteria;p__Actinobacteriota;c__Actinomycetia;o__Actinomycetales;f__Micrococcaceae;g__Glutamicibacter;s__Glutamicibacter mishrai	Chromosome	Glutamicibacter mishrai	none	d__Bacteria;x__Terrabacteria group;p__Actinobacteria;c__Actinobacteria;o__Micrococcales;f__Micrococcaceae;g__Glutamicibacter;s__Glutamicibacter mishrai
GCF_002797775.1	1	290	3459735	d__Bacteria;p__Actinobacteriota;c__Actinomycetia;o__Actinomycetales;f__Micrococcaceae;g__Glutamicibacter;s__Glutamicibacter nicotianae	Contig	Glutamicibacter mysorens	3143	d__Bacteria;x__Terrabacteria group;p__Actinobacteria;c__Actinobacteria;o__Micrococcales;f__Micrococcaceae;g__Glutamicibacter;s__Glutamicibacter mysorens
GCF_003687415.1	1	318	3797724	d__Bacteria;p__Actinobacteriota;c__Actinomycetia;o__Actinomycetales;f__Micrococcaceae;g__Glutamicibacter;s__Glutamicibacter nicotianae	Complete Genome	Glutamicibacter nicotianae	none	d__Bacteria;x__Terrabacteria group;p__Actinobacteria;c__Actinobacteria;o__Micrococcales;f__Micrococcaceae;g__Glutamicibacter;s__Glutamicibacter nicotianae
GCF_003309065.1	2	308	3840670	d__Bacteria;p__Actinobacteriota;c__Actinomycetia;o__Actinomycetales;f__Micrococcaceae;g__Glutamicibacter;s__Glutamicibacter soli	Contig	Glutamicibacter soli	none	d__Bacteria;x__Terrabacteria group;p__Actinobacteria;c__Actinobacteria;o__Micrococcales;f__Micrococcaceae;g__Glutamicibacter;s__Glutamicibacter soli
GCF_006539925.1	2	320	3786014	d__Bacteria;p__Actinobacteriota;c__Actinomycetia;o__Actinomycetales;f__Micrococcaceae;g__Glutamicibacter;s__Glutamicibacter uratoxydans	Contig	Glutamicibacter uratoxydans	none	d__Bacteria;x__Terrabacteria group;p__Actinobacteria;c__Actinobacteria;o__Micrococcales;f__Micrococcaceae;g__Glutamicibacter;s__Glutamicibacter uratoxydans
GCF_000688395.1	1	212	2925008	d__Bacteria;p__Actinobacteriota;c__Actinomycetia;o__Actinomycetales;f__Micrococcaceae;g__Haematomicrobium;s__Haematomicrobium sanguinis	Contig	Haematomicrobium sanguinis DSM 21259	2663	d__Bacteria;x__Terrabacteria group;p__Actinobacteria;c__Actinobacteria;o__Micrococcales;f__Micrococcaceae;g__Haematomicrobium;s__Haematomicrobium sanguinis;x__Haematomicrobium sanguinis DSM 21259
GCF_004136555.1	1	226	3422862	d__Bacteria;p__Actinobacteriota;c__Actinomycetia;o__Actinomycetales;f__Micrococcaceae;g__Kocuria;s__Kocuria carniphila	Contig	Kocuria carniphila	none	d__Bacteria;x__Terrabacteria group;p__Actinobacteria;c__Actinobacteria;o__Micrococcales;f__Micrococcaceae;g__Kocuria;s__Kocuria carniphila
GCF_001483755.1	1	250	3833718	d__Bacteria;p__Actinobacteriota;c__Actinomycetia;o__Actinomycetales;f__Micrococcaceae;g__Kocuria;s__Kocuria polaris_A	Contig	Kocuria polaris	3411	d__Bacteria;x__Terrabacteria group;p__Actinobacteria;c__Actinobacteria;o__Micrococcales;f__Micrococcaceae;g__Kocuria;s__Kocuria polaris
GCF_006094695.1	1	281	3946651	d__Bacteria;p__Actinobacteriota;c__Actinomycetia;o__Actinomycetales;f__Micrococcaceae;g__Kocuria;s__Kocuria rosea	Complete Genome	Kocuria rosea	none	d__Bacteria;x__Terrabacteria group;p__Actinobacteria;c__Actinobacteria;o__Micrococcales;f__Micrococcaceae;g__Kocuria;s__Kocuria rosea
GCF_009735315.1	1	294	3925865	d__Bacteria;p__Actinobacteriota;c__Actinomycetia;o__Actinomycetales;f__Micrococcaceae;g__Kocuria;s__Kocuria turfanensis	Scaffold	Kocuria sediminis	none	d__Bacteria;x__Terrabacteria group;p__Actinobacteria;c__Actinobacteria;o__Micrococcales;f__Micrococcaceae;g__Kocuria;s__Kocuria sediminis
GCF_006539885.1	1	162	2843576	d__Bacteria;p__Actinobacteriota;c__Actinomycetia;o__Actinomycetales;f__Micrococcaceae;g__Kocuria;s__Kocuria varians	Contig	Kocuria varians	none	d__Bacteria;x__Terrabacteria group;p__Actinobacteria;c__Actinobacteria;o__Micrococcales;f__Micrococcaceae;g__Kocuria;s__Kocuria varians
GCF_000023205.1	1	117	2501097	d__Bacteria;p__Actinobacteriota;c__Actinomycetia;o__Actinomycetales;f__Micrococcaceae;g__Micrococcus;s__Micrococcus luteus	Complete Genome	Micrococcus luteus NCTC 2665	2270	d__Bacteria;x__Terrabacteria group;p__Actinobacteria;c__Actinobacteria;o__Micrococcales;f__Micrococcaceae;g__Micrococcus;s__Micrococcus luteus;x__Micrococcus luteus NCTC 2665
GCF_001887245.1	2	166	2667837	d__Bacteria;p__Actinobacteriota;c__Actinomycetia;o__Actinomycetales;f__Micrococcaceae;g__Neomicrococcus;s__Neomicrococcus aestuarii	Complete Genome	Neomicrococcus aestuarii	2354	d__Bacteria;x__Terrabacteria group;p__Actinobacteria;c__Actinobacteria;o__Micrococcales;f__Micrococcaceae;g__Neomicrococcus;s__Neomicrococcus aestuarii
GCF_009758175.1	3	226	3318774	d__Bacteria;p__Actinobacteriota;c__Actinomycetia;o__Actinomycetales;f__Micrococcaceae;g__Nesterenkonia;s__Nesterenkonia alkaliphila	Contig	Nesterenkonia alkaliphila	none	d__Bacteria;x__Terrabacteria group;p__Actinobacteria;c__Actinobacteria;o__Micrococcales;f__Micrococcaceae;g__Nesterenkonia;s__Nesterenkonia alkaliphila
GCF_004364585.1	1	201	2948026	d__Bacteria;p__Actinobacteriota;c__Actinomycetia;o__Actinomycetales;f__Micrococcaceae;g__Nesterenkonia;s__Nesterenkonia aurantiaca	Scaffold	Nesterenkonia aurantiaca	none	d__Bacteria;x__Terrabacteria group;p__Actinobacteria;c__Actinobacteria;o__Micrococcales;f__Micrococcaceae;g__Nesterenkonia;s__Nesterenkonia aurantiaca
GCF_003600155.1	2	320	3676111	d__Bacteria;p__Actinobacteriota;c__Actinomycetia;o__Actinomycetales;f__Micrococcaceae;g__Nesterenkonia;s__Nesterenkonia muleiensis	Contig	Nesterenkonia muleiensis	none	d__Bacteria;x__Terrabacteria group;p__Actinobacteria;c__Actinobacteria;o__Micrococcales;f__Micrococcaceae;g__Nesterenkonia;s__Nesterenkonia muleiensis
GCF_007994735.1	1	171	2551278	d__Bacteria;p__Actinobacteriota;c__Actinomycetia;o__Actinomycetales;f__Micrococcaceae;g__Nesterenkonia;s__Nesterenkonia populi	Contig	Nesterenkonia populi	none	d__Bacteria;x__Terrabacteria group;p__Actinobacteria;c__Actinobacteria;o__Micrococcales;f__Micrococcaceae;g__Nesterenkonia;s__Nesterenkonia populi
GCF_005771525.1	1	238	3283708	d__Bacteria;p__Actinobacteriota;c__Actinomycetia;o__Actinomycetales;f__Micrococcaceae;g__Nesterenkonia;s__Nesterenkonia salmonea	Contig	Nesterenkonia salmonea	none	d__Bacteria;x__Terrabacteria group;p__Actinobacteria;c__Actinobacteria;o__Micrococcales;f__Micrococcaceae;g__Nesterenkonia;s__Nesterenkonia salmonea
GCF_005771565.1	1	181	2791466	d__Bacteria;p__Actinobacteriota;c__Actinomycetia;o__Actinomycetales;f__Micrococcaceae;g__Nesterenkonia;s__Nesterenkonia sphaerica	Scaffold	Nesterenkonia sphaerica	none	d__Bacteria;x__Terrabacteria group;p__Actinobacteria;c__Actinobacteria;o__Micrococcales;f__Micrococcaceae;g__Nesterenkonia;s__Nesterenkonia sphaerica
GCF_013410745.1	1	293	3569370	d__Bacteria;p__Actinobacteriota;c__Actinomycetia;o__Actinomycetales;f__Micrococcaceae;g__Nesterenkonia;s__Nesterenkonia xinjiangensis	Contig	Nesterenkonia xinjiangensis	none	d__Bacteria;x__Terrabacteria group;p__Actinobacteria;c__Actinobacteria;o__Micrococcales;f__Micrococcaceae;g__Nesterenkonia;s__Nesterenkonia xinjiangensis
GCF_000014925.1	2	468	5226648	d__Bacteria;p__Actinobacteriota;c__Actinomycetia;o__Actinomycetales;f__Micrococcaceae;g__Paenarthrobacter;s__Paenarthrobacter aurescens_A	Complete Genome	Paenarthrobacter aurescens TC1	4742	d__Bacteria;x__Terrabacteria group;p__Actinobacteria;c__Actinobacteria;o__Micrococcales;f__Micrococcaceae;g__Paenarthrobacter;s__Paenarthrobacter aurescens;x__Paenarthrobacter aurescens TC1
GCF_011761315.1	2	360	4090171	d__Bacteria;p__Actinobacteriota;c__Actinomycetia;o__Actinomycetales;f__Micrococcaceae;g__Paenarthrobacter;s__Paenarthrobacter ilicis	Scaffold	Paenarthrobacter ilicis	none	d__Bacteria;x__Terrabacteria group;p__Actinobacteria;c__Actinobacteria;o__Micrococcales;f__Micrococcaceae;g__Paenarthrobacter;s__Paenarthrobacter ilicis
GCF_003208515.1	1	420	4409458	d__Bacteria;p__Actinobacteriota;c__Actinomycetia;o__Actinomycetales;f__Micrococcaceae;g__Paenarthrobacter;s__Paenarthrobacter nicotinovorans	Scaffold	Paenarthrobacter nicotinovorans	4067	d__Bacteria;x__Terrabacteria group;p__Actinobacteria;c__Actinobacteria;o__Micrococcales;f__Micrococcaceae;g__Paenarthrobacter;s__Paenarthrobacter nicotinovorans
GCF_004028095.1	1	365	4401812	d__Bacteria;p__Actinobacteriota;c__Actinomycetia;o__Actinomycetales;f__Micrococcaceae;g__Paenarthrobacter;s__Paenarthrobacter ureafaciens	Contig	Paenarthrobacter ureafaciens	none	d__Bacteria;x__Terrabacteria group;p__Actinobacteria;c__Actinobacteria;o__Micrococcales;f__Micrococcaceae;g__Paenarthrobacter;s__Paenarthrobacter ureafaciens
GCF_900010755.1	3	362	4433083	d__Bacteria;p__Actinobacteriota;c__Actinomycetia;o__Actinomycetales;f__Micrococcaceae;g__Paeniglutamicibacter;s__Paeniglutamicibacter antarcticus	Contig	Paeniglutamicibacter antarcticus	4035	d__Bacteria;x__Terrabacteria group;p__Actinobacteria;c__Actinobacteria;o__Micrococcales;f__Micrococcaceae;g__Paeniglutamicibacter;s__Paeniglutamicibacter antarcticus
GCF_000348945.1	3	338	4319900	d__Bacteria;p__Actinobacteriota;c__Actinomycetia;o__Actinomycetales;f__Micrococcaceae;g__Paeniglutamicibacter;s__Paeniglutamicibacter gangotriensis	Contig	Paeniglutamicibacter gangotriensis Lz1y	3918	d__Bacteria;x__Terrabacteria group;p__Actinobacteria;c__Actinobacteria;o__Micrococcales;f__Micrococcaceae;g__Paeniglutamicibacter;s__Paeniglutamicibacter gangotriensis;x__Paeniglutamicibacter gangotriensis Lz1y
GCF_013314975.1	1	380	4689826	d__Bacteria;p__Actinobacteriota;c__Actinomycetia;o__Actinomycetales;f__Micrococcaceae;g__Pseudarthrobacter;s__Pseudarthrobacter oxydans	Contig	Pseudarthrobacter oxydans	none	d__Bacteria;x__Terrabacteria group;p__Actinobacteria;c__Actinobacteria;o__Micrococcales;f__Micrococcaceae;g__Pseudarthrobacter;s__Pseudarthrobacter oxydans
GCF_001484605.1	2	419	5056151	d__Bacteria;p__Actinobacteriota;c__Actinomycetia;o__Actinomycetales;f__Micrococcaceae;g__Pseudarthrobacter;s__Pseudarthrobacter sulfonivorans	Complete Genome	Pseudarthrobacter sulfonivorans	4578	d__Bacteria;x__Terrabacteria group;p__Actinobacteria;c__Actinobacteria;o__Micrococcales;f__Micrococcaceae;g__Pseudarthrobacter;s__Pseudarthrobacter sulfonivorans
GCF_002847605.1	1	100	2130249	d__Bacteria;p__Actinobacteriota;c__Actinomycetia;o__Actinomycetales;f__Micrococcaceae;g__Pseudoglutamicibacter;s__Pseudoglutamicibacter cumminsii_A	Scaffold	Pseudoglutamicibacter albus	1861	d__Bacteria;x__Terrabacteria group;p__Actinobacteria;c__Actinobacteria;o__Micrococcales;f__Micrococcaceae;g__Pseudoglutamicibacter;s__Pseudoglutamicibacter albus
GCF_013408295.1	1	257	3165591	d__Bacteria;p__Actinobacteriota;c__Actinomycetia;o__Actinomycetales;f__Micrococcaceae;g__Psychromicrobium;s__Psychromicrobium silvestre	Contig	Psychromicrobium silvestre	none	d__Bacteria;x__Terrabacteria group;p__Actinobacteria;c__Actinobacteria;o__Micrococcales;f__Micrococcaceae;g__Psychromicrobium;s__Psychromicrobium silvestre
GCF_000018885.1	1	232	3155250	d__Bacteria;p__Actinobacteriota;c__Actinomycetia;o__Actinomycetales;f__Micrococcaceae;g__Renibacterium;s__Renibacterium salmoninarum	Complete Genome	Renibacterium salmoninarum ATCC 33209	3096	d__Bacteria;x__Terrabacteria group;p__Actinobacteria;c__Actinobacteria;o__Micrococcales;f__Micrococcaceae;g__Renibacterium;s__Renibacterium salmoninarum;x__Renibacterium salmoninarum ATCC 33209
GCF_002087015.1	1	149	2678677	d__Bacteria;p__Actinobacteriota;c__Actinomycetia;o__Actinomycetales;f__Micrococcaceae;g__Rothia;s__Rothia nasimurium_A	Contig	Rothia nasimurium	2323	d__Bacteria;x__Terrabacteria group;p__Actinobacteria;c__Actinobacteria;o__Micrococcales;f__Micrococcaceae;g__Rothia;s__Rothia nasimurium
GCF_004919045.1	1	337	3779885	d__Bacteria;p__Actinobacteriota;c__Actinomycetia;o__Actinomycetales;f__Micrococcaceae;g__Sinomonas;s__Sinomonas albida	Scaffold	Sinomonas albida	none	d__Bacteria;x__Terrabacteria group;p__Actinobacteria;c__Actinobacteria;o__Micrococcales;f__Micrococcaceae;g__Sinomonas;s__Sinomonas albida
GCF_001999765.1	1	315	4008197	d__Bacteria;p__Actinobacteriota;c__Actinomycetia;o__Actinomycetales;f__Micrococcaceae;g__Sinomonas;s__Sinomonas mesophila	Scaffold	Sinomonas mesophila	3559	d__Bacteria;x__Terrabacteria group;p__Actinobacteria;c__Actinobacteria;o__Micrococcales;f__Micrococcaceae;g__Sinomonas;s__Sinomonas mesophila
GCF_001968835.1	1	194	3209563	d__Bacteria;p__Actinobacteriota;c__Actinomycetia;o__Actinomycetales;f__Micrococcaceae;g__Tersicoccus;s__Tersicoccus phoenicis	Contig	Tersicoccus phoenicis	2995	d__Bacteria;x__Terrabacteria group;p__Actinobacteria;c__Actinobacteria;o__Micrococcales;f__Micrococcaceae;g__Tersicoccus;s__Tersicoccus phoenicis
GCF_004217565.1	3	303	3583060	d__Bacteria;p__Actinobacteriota;c__Actinomycetia;o__Actinomycetales;f__Micrococcaceae;g__Zhihengliuella;s__Zhihengliuella halotolerans	Contig	Zhihengliuella halotolerans	none	d__Bacteria;x__Terrabacteria group;p__Actinobacteria;c__Actinobacteria;o__Micrococcales;f__Micrococcaceae;g__Zhihengliuella;s__Zhihengliuella halotolerans
GCF_003751265.1	1	308	3839029	d__Bacteria;p__Actinobacteriota;c__Actinomycetia;o__Actinomycetales;f__Quadrisphaeraceae;g__Pseudokineococcus;s__Pseudokineococcus lusitanus	Scaffold	Pseudokineococcus lusitanus	none	d__Bacteria;x__Terrabacteria group;p__Actinobacteria;c__Actinobacteria;o__Kineosporiales;f__Kineosporiaceae;g__Pseudokineococcus;s__Pseudokineococcus lusitanus
GCF_013004605.1	1	318	3604334	d__Bacteria;p__Actinobacteriota;c__Actinomycetia;o__Actinomycetales;f__Quadrisphaeraceae;g__Pseudokineococcus;s__Pseudokineococcus marinus	Contig	Pseudokineococcus marinus	none	d__Bacteria;x__Terrabacteria group;p__Actinobacteria;c__Actinobacteria;o__Kineosporiales;f__Kineosporiaceae;g__Pseudokineococcus;s__Pseudokineococcus marinus
GCF_900218025.1	4	571	4884413	d__Bacteria;p__Actinobacteriota;c__Actinomycetia;o__Actinomycetales;f__Quadrisphaeraceae;g__Quadrisphaera;s__Quadrisphaera granulorum	Contig	Quadrisphaera granulorum	none	d__Bacteria;x__Terrabacteria group;p__Actinobacteria;c__Actinobacteria;o__Kineosporiales;f__Kineosporiaceae;g__Quadrisphaera;s__Quadrisphaera granulorum
GCF_004322855.1	1	400	4637169	d__Bacteria;p__Actinobacteriota;c__Actinomycetia;o__Euzebyales;f__Egibacteraceae;g__Egibacter;s__Egibacter rhizosphaerae	Complete Genome	Egibacter rhizosphaerae	none	d__Bacteria;x__Terrabacteria group;p__Actinobacteria;c__Nitriliruptoria;o__Egibacterales;f__Egibacteraceae;g__Egibacter;s__Egibacter rhizosphaerae
GCF_003073135.1	3	479	5509297	d__Bacteria;p__Actinobacteriota;c__Actinomycetia;o__Euzebyales;f__Euzebyaceae;g__Euzebya;s__Euzebya rosea	Contig	Euzebya rosea	4786	d__Bacteria;x__Terrabacteria group;p__Actinobacteria;c__Nitriliruptoria;o__Euzebyales;f__Euzebyaceae;g__Euzebya;s__Euzebya rosea
GCF_003074135.1	1	422	4780058	d__Bacteria;p__Actinobacteriota;c__Actinomycetia;o__Euzebyales;f__Euzebyaceae;g__Euzebya;s__Euzebya tangerina	Contig	Euzebya tangerina	none	d__Bacteria;x__Terrabacteria group;p__Actinobacteria;c__Nitriliruptoria;o__Euzebyales;f__Euzebyaceae;g__Euzebya;s__Euzebya tangerina
GCF_004138525.1	1	581	5539514	d__Bacteria;p__Actinobacteriota;c__Actinomycetia;o__Jiangellales;f__Jiangellaceae;g__Haloactinopolyspora;s__Haloactinopolyspora alba	Scaffold	Haloactinopolyspora alba	none	d__Bacteria;x__Terrabacteria group;p__Actinobacteria;c__Actinobacteria;o__Jiangellales;f__Jiangellaceae;g__Haloactinopolyspora;s__Haloactinopolyspora alba
GCF_900106035.1	6	864	7681885	d__Bacteria;p__Actinobacteriota;c__Actinomycetia;o__Jiangellales;f__Jiangellaceae;g__Jiangella;s__Jiangella alba	Contig	Jiangella alba	6854	d__Bacteria;x__Terrabacteria group;p__Actinobacteria;c__Actinobacteria;o__Jiangellales;f__Jiangellaceae;g__Jiangella;s__Jiangella alba
GCF_900105925.1	3	914	7716600	d__Bacteria;p__Actinobacteriota;c__Actinomycetia;o__Jiangellales;f__Jiangellaceae;g__Jiangella;s__Jiangella alkaliphila	Chromosome	Jiangella alkaliphila	7021	d__Bacteria;x__Terrabacteria group;p__Actinobacteria;c__Actinobacteria;o__Jiangellales;f__Jiangellaceae;g__Jiangella;s__Jiangella alkaliphila
GCF_003236295.1	3	812	7005973	d__Bacteria;p__Actinobacteriota;c__Actinomycetia;o__Jiangellales;f__Jiangellaceae;g__Jiangella;s__Jiangella anatolica	Contig	Jiangella anatolica	6600	d__Bacteria;x__Terrabacteria group;p__Actinobacteria;c__Actinobacteria;o__Jiangellales;f__Jiangellaceae;g__Jiangella;s__Jiangella anatolica
GCF_004349065.1	3	690	7034063	d__Bacteria;p__Actinobacteriota;c__Actinomycetia;o__Jiangellales;f__Jiangellaceae;g__Jiangella;s__Jiangella asiatica	Contig	Jiangella asiatica	none	d__Bacteria;x__Terrabacteria group;p__Actinobacteria;c__Actinobacteria;o__Jiangellales;f__Jiangellaceae;g__Jiangella;s__Jiangella asiatica
GCF_001270745.1	2	773	7266157	d__Bacteria;p__Actinobacteriota;c__Actinomycetia;o__Jiangellales;f__Jiangellaceae;g__Jiangella;s__Jiangella muralis	Scaffold	Jiangella muralis	6532	d__Bacteria;x__Terrabacteria group;p__Actinobacteria;c__Actinobacteria;o__Jiangellales;f__Jiangellaceae;g__Jiangella;s__Jiangella muralis
GCF_004348545.1	2	721	6345964	d__Bacteria;p__Actinobacteriota;c__Actinomycetia;o__Jiangellales;f__Jiangellaceae;g__Jiangella;s__Jiangella ureilytica	Contig	Jiangella ureilytica	none	d__Bacteria;x__Terrabacteria group;p__Actinobacteria;c__Actinobacteria;o__Jiangellales;f__Jiangellaceae;g__Jiangella;s__Jiangella ureilytica
GCF_010550695.1	4	518	5506198	d__Bacteria;p__Actinobacteriota;c__Actinomycetia;o__Jiangellales;f__Jiangellaceae;g__Phytoactinopolyspora;s__Phytoactinopolyspora alkaliphila	Scaffold	Phytoactinopolyspora alkaliphila	none	d__Bacteria;x__Terrabacteria group;p__Actinobacteria;c__Actinobacteria;o__Jiangellales;f__Jiangellaceae;g__Phytoactinopolyspora;s__Phytoactinopolyspora alkaliphila
GCF_003287285.1	4	473	5046265	d__Bacteria;p__Actinobacteriota;c__Actinomycetia;o__Jiangellales;f__Jiangellaceae;g__Phytoactinopolyspora;s__Phytoactinopolyspora halophila	Contig	Phytoactinopolyspora halophila	none	d__Bacteria;x__Terrabacteria group;p__Actinobacteria;c__Actinobacteria;o__Jiangellales;f__Jiangellaceae;g__Phytoactinopolyspora;s__Phytoactinopolyspora halophila
GCF_010550675.1	2	777	7303666	d__Bacteria;p__Actinobacteriota;c__Actinomycetia;o__Jiangellales;f__Jiangellaceae;g__Phytoactinopolyspora;s__Phytoactinopolyspora halotolerans	Scaffold	Phytoactinopolyspora halotolerans	none	d__Bacteria;x__Terrabacteria group;p__Actinobacteria;c__Actinobacteria;o__Jiangellales;f__Jiangellaceae;g__Phytoactinopolyspora;s__Phytoactinopolyspora halotolerans
GCF_009602465.1	3	233	3904919	d__Bacteria;p__Actinobacteriota;c__Actinomycetia;o__Mycobacteriales;f__Antricoccaceae;g__Cumulibacter;s__Cumulibacter manganitolerans	Scaffold	Cumulibacter manganitolerans	none	d__Bacteria;x__Terrabacteria group;p__Actinobacteria;c__Actinobacteria;o__Geodermatophilales;f__Geodermatophilaceae;g__Cumulibacter;s__Cumulibacter manganitolerans
GCF_004382795.1	2	291	3943817	d__Bacteria;p__Actinobacteriota;c__Actinomycetia;o__Mycobacteriales;f__Antricoccaceae;g__Cumulibacter;s__Cumulibacter soli	Contig	Cumulibacter soli	none	d__Bacteria;x__Terrabacteria group;p__Actinobacteria;c__Actinobacteria;o__Geodermatophilales;f__Geodermatophilaceae;g__Cumulibacter;s__Cumulibacter soli
GCF_009834025.1	2	305	4018808	d__Bacteria;p__Actinobacteriota;c__Actinomycetia;o__Mycobacteriales;f__Antricoccaceae;g__Epidermidibacterium;s__Epidermidibacterium keratini	Complete Genome	Epidermidibacterium keratini	none	d__Bacteria;x__Terrabacteria group;p__Actinobacteria;c__Actinobacteria;o__Sporichthyales;f__Sporichthyaceae;g__Epidermidibacterium;s__Epidermidibacterium keratini
GCF_000585375.1	10	1407	9195993	d__Bacteria;p__Actinobacteriota;c__Actinomycetia;o__Mycobacteriales;f__Cryptosporangiaceae;g__Cryptosporangium;s__Cryptosporangium arvum	Scaffold	Cryptosporangium arvum DSM 44712	8521	d__Bacteria;x__Terrabacteria group;p__Actinobacteria;c__Actinobacteria;o__Cryptosporangiales;f__Cryptosporangiaceae;g__Cryptosporangium;s__Cryptosporangium arvum;x__Cryptosporangium arvum DSM 44712
GCF_900143005.1	8	1316	9579923	d__Bacteria;p__Actinobacteriota;c__Actinomycetia;o__Mycobacteriales;f__Cryptosporangiaceae;g__Cryptosporangium;s__Cryptosporangium aurantiacum	Scaffold	Cryptosporangium aurantiacum	8676	d__Bacteria;x__Terrabacteria group;p__Actinobacteria;c__Actinobacteria;o__Cryptosporangiales;f__Cryptosporangiaceae;g__Cryptosporangium;s__Cryptosporangium aurantiacum
GCF_006912135.1	9	1233	8463372	d__Bacteria;p__Actinobacteriota;c__Actinomycetia;o__Mycobacteriales;f__Cryptosporangiaceae;g__Cryptosporangium;s__Cryptosporangium phraense	Contig	Cryptosporangium phraense	none	d__Bacteria;x__Terrabacteria group;p__Actinobacteria;c__Actinobacteria;o__Cryptosporangiales;f__Cryptosporangiaceae;g__Cryptosporangium;s__Cryptosporangium phraense
GCF_000058485.1	2	587	7497934	d__Bacteria;p__Actinobacteriota;c__Actinomycetia;o__Mycobacteriales;f__Frankiaceae;g__Frankia;s__Frankia alni	Complete Genome	Frankia alni ACN14a	6054	d__Bacteria;x__Terrabacteria group;p__Actinobacteria;c__Actinobacteria;o__Frankiales;f__Frankiaceae;g__Frankia;s__Frankia alni;x__Frankia alni ACN14a
GCF_001983105.1	8	814	9435764	d__Bacteria;p__Actinobacteriota;c__Actinomycetia;o__Mycobacteriales;f__Frankiaceae;g__Frankia;s__Frankia asymbiotica	Contig	Frankia asymbiotica	7747	d__Bacteria;x__Terrabacteria group;p__Actinobacteria;c__Actinobacteria;o__Frankiales;f__Frankiaceae;g__Frankia;s__Frankia asymbiotica
GCF_900197875.1	2	622	7673585	d__Bacteria;p__Actinobacteriota;c__Actinomycetia;o__Mycobacteriales;f__Frankiaceae;g__Frankia;s__Frankia canadensis	Contig	Frankia canadensis	6671	d__Bacteria;x__Terrabacteria group;p__Actinobacteria;c__Actinobacteria;o__Frankiales;f__Frankiaceae;g__Frankia;s__Frankia canadensis
GCF_000013345.1	3	355	5433628	d__Bacteria;p__Actinobacteriota;c__Actinomycetia;o__Mycobacteriales;f__Frankiaceae;g__Frankia;s__Frankia casuarinae	Complete Genome	Frankia casuarinae	4682	d__Bacteria;x__Terrabacteria group;p__Actinobacteria;c__Actinobacteria;o__Frankiales;f__Frankiaceae;g__Frankia;s__Frankia casuarinae
GCF_001017755.1	1	362	5795263	d__Bacteria;p__Actinobacteriota;c__Actinomycetia;o__Mycobacteriales;f__Frankiaceae;g__Frankia;s__Frankia coriariae	Scaffold	Frankia coriariae	4945	d__Bacteria;x__Terrabacteria group;p__Actinobacteria;c__Actinobacteria;o__Frankiales;f__Frankiaceae;g__Frankia;s__Frankia coriariae
GCF_000373365.1	1	691	7891711	d__Bacteria;p__Actinobacteriota;c__Actinomycetia;o__Mycobacteriales;f__Frankiaceae;g__Frankia;s__Frankia discariae	Scaffold	Frankia discariae	6684	d__Bacteria;x__Terrabacteria group;p__Actinobacteria;c__Actinobacteria;o__Frankiales;f__Frankiaceae;g__Frankia;s__Frankia discariae
GCF_000374165.1	2	589	7589313	d__Bacteria;p__Actinobacteriota;c__Actinomycetia;o__Mycobacteriales;f__Frankiaceae;g__Frankia;s__Frankia elaeagni	Scaffold	Frankia elaeagni	6189	d__Bacteria;x__Terrabacteria group;p__Actinobacteria;c__Actinobacteria;o__Frankiales;f__Frankiaceae;g__Frankia;s__Frankia elaeagni
GCF_000166135.1	2	849	8815781	d__Bacteria;p__Actinobacteriota;c__Actinomycetia;o__Mycobacteriales;f__Frankiaceae;g__Frankia;s__Frankia inefficax	Complete Genome	Frankia inefficax	7137	d__Bacteria;x__Terrabacteria group;p__Actinobacteria;c__Actinobacteria;o__Frankiales;f__Frankiaceae;g__Frankia;s__Frankia inefficax
GCF_001536285.1	3	832	9537992	d__Bacteria;p__Actinobacteriota;c__Actinomycetia;o__Mycobacteriales;f__Frankiaceae;g__Frankia;s__Frankia irregularis	Scaffold	Frankia irregularis	7695	d__Bacteria;x__Terrabacteria group;p__Actinobacteria;c__Actinobacteria;o__Frankiales;f__Frankiaceae;g__Frankia;s__Frankia irregularis
GCF_000235425.2	5	974	9978592	d__Bacteria;p__Actinobacteriota;c__Actinomycetia;o__Mycobacteriales;f__Frankiaceae;g__Frankia;s__Frankia saprophytica	Scaffold	Frankia saprophytica	8212	d__Bacteria;x__Terrabacteria group;p__Actinobacteria;c__Actinobacteria;o__Frankiales;f__Frankiaceae;g__Frankia;s__Frankia saprophytica
GCF_001854695.1	5	695	8032739	d__Bacteria;p__Actinobacteriota;c__Actinomycetia;o__Mycobacteriales;f__Frankiaceae;g__Frankia;s__Frankia soli	Contig	Frankia soli	7024	d__Bacteria;x__Terrabacteria group;p__Actinobacteria;c__Actinobacteria;o__Frankiales;f__Frankiaceae;g__Frankia;s__Frankia soli
GCF_000948395.1	3	593	7624758	d__Bacteria;p__Actinobacteriota;c__Actinomycetia;o__Mycobacteriales;f__Frankiaceae;g__Frankia;s__Frankia torreyi	Scaffold	Frankia torreyi	6373	d__Bacteria;x__Terrabacteria group;p__Actinobacteria;c__Actinobacteria;o__Frankiales;f__Frankiaceae;g__Frankia;s__Frankia torreyi
GCF_900221005.1	1	371	4620309	d__Bacteria;p__Actinobacteriota;c__Actinomycetia;o__Mycobacteriales;f__Geodermatophilaceae;g__Blastococcus;s__Blastococcus aggregatus	Contig	Blastococcus aggregatus	4388	d__Bacteria;x__Terrabacteria group;p__Actinobacteria;c__Actinobacteria;o__Geodermatophilales;f__Geodermatophilaceae;g__Blastococcus;s__Blastococcus aggregatus
GCF_006717095.1	1	435	5160276	d__Bacteria;p__Actinobacteriota;c__Actinomycetia;o__Mycobacteriales;f__Geodermatophilaceae;g__Blastococcus;s__Blastococcus colisei	Contig	Blastococcus colisei	none	d__Bacteria;x__Terrabacteria group;p__Actinobacteria;c__Actinobacteria;o__Geodermatophilales;f__Geodermatophilaceae;g__Blastococcus;s__Blastococcus colisei
GCF_003075095.1	1	426	4631862	d__Bacteria;p__Actinobacteriota;c__Actinomycetia;o__Mycobacteriales;f__Geodermatophilaceae;g__Blastococcus;s__Blastococcus litoris	Scaffold	Blastococcus litoris	none	d__Bacteria;x__Terrabacteria group;p__Actinobacteria;c__Actinobacteria;o__Geodermatophilales;f__Geodermatophilaceae;g__Blastococcus;s__Blastococcus litoris
GCF_004217455.1	1	370	4533155	d__Bacteria;p__Actinobacteriota;c__Actinomycetia;o__Mycobacteriales;f__Geodermatophilaceae;g__Blastococcus;s__Blastococcus saxobsidens	Contig	Blastococcus saxobsidens	none	d__Bacteria;x__Terrabacteria group;p__Actinobacteria;c__Actinobacteria;o__Geodermatophilales;f__Geodermatophilaceae;g__Blastococcus;s__Blastococcus saxobsidens
GCF_900107105.1	1	446	5471205	d__Bacteria;p__Actinobacteriota;c__Actinomycetia;o__Mycobacteriales;f__Geodermatophilaceae;g__Geodermatophilus;s__Geodermatophilus africanus	Scaffold	Geodermatophilus africanus	5126	d__Bacteria;x__Terrabacteria group;p__Actinobacteria;c__Actinobacteria;o__Geodermatophilales;f__Geodermatophilaceae;g__Geodermatophilus;s__Geodermatophilus africanus
GCF_900116515.1	2	492	5869713	d__Bacteria;p__Actinobacteriota;c__Actinomycetia;o__Mycobacteriales;f__Geodermatophilaceae;g__Geodermatophilus;s__Geodermatophilus amargosae	Scaffold	Geodermatophilus amargosae	5576	d__Bacteria;x__Terrabacteria group;p__Actinobacteria;c__Actinobacteria;o__Geodermatophilales;f__Geodermatophilaceae;g__Geodermatophilus;s__Geodermatophilus amargosae
GCF_900182545.1	1	506	5433285	d__Bacteria;p__Actinobacteriota;c__Actinomycetia;o__Mycobacteriales;f__Geodermatophilaceae;g__Geodermatophilus;s__Geodermatophilus aquaeductus	Scaffold	Geodermatophilus aquaeductus	none	d__Bacteria;x__Terrabacteria group;p__Actinobacteria;c__Actinobacteria;o__Geodermatophilales;f__Geodermatophilaceae;g__Geodermatophilus;s__Geodermatophilus aquaeductus
GCF_002802985.1	2	444	5511499	d__Bacteria;p__Actinobacteriota;c__Actinomycetia;o__Mycobacteriales;f__Geodermatophilaceae;g__Geodermatophilus;s__Geodermatophilus chilensis	Contig	Geodermatophilus chilensis	5394	d__Bacteria;x__Terrabacteria group;p__Actinobacteria;c__Actinobacteria;o__Geodermatophilales;f__Geodermatophilaceae;g__Geodermatophilus;s__Geodermatophilus chilensis
GCF_013408985.1	1	544	5376835	d__Bacteria;p__Actinobacteriota;c__Actinomycetia;o__Mycobacteriales;f__Geodermatophilaceae;g__Geodermatophilus;s__Geodermatophilus daqingensis	Contig	Geodermatophilus daqingensis	none	d__Bacteria;x__Terrabacteria group;p__Actinobacteria;c__Actinobacteria;o__Geodermatophilales;f__Geodermatophilaceae;g__Geodermatophilus;s__Geodermatophilus daqingensis
GCF_900115505.1	1	403	4690050	d__Bacteria;p__Actinobacteriota;c__Actinomycetia;o__Mycobacteriales;f__Geodermatophilaceae;g__Geodermatophilus;s__Geodermatophilus dictyosporus	Scaffold	Geodermatophilus dictyosporus	4438	d__Bacteria;x__Terrabacteria group;p__Actinobacteria;c__Actinobacteria;o__Geodermatophilales;f__Geodermatophilaceae;g__Geodermatophilus;s__Geodermatophilus dictyosporus
GCF_900110555.1	2	404	4875221	d__Bacteria;p__Actinobacteriota;c__Actinomycetia;o__Mycobacteriales;f__Geodermatophilaceae;g__Geodermatophilus;s__Geodermatophilus endophyticus	Scaffold	Blastococcus endophyticus	4574	d__Bacteria;x__Terrabacteria group;p__Actinobacteria;c__Actinobacteria;o__Geodermatophilales;f__Geodermatophilaceae;g__Blastococcus;s__Blastococcus endophyticus
GCF_900129495.1	1	474	4740866	d__Bacteria;p__Actinobacteriota;c__Actinomycetia;o__Mycobacteriales;f__Geodermatophilaceae;g__Geodermatophilus;s__Geodermatophilus nigrescens	Scaffold	Geodermatophilus nigrescens	4523	d__Bacteria;x__Terrabacteria group;p__Actinobacteria;c__Actinobacteria;o__Geodermatophilales;f__Geodermatophilaceae;g__Geodermatophilus;s__Geodermatophilus nigrescens
GCF_003182485.1	1	395	4621196	d__Bacteria;p__Actinobacteriota;c__Actinomycetia;o__Mycobacteriales;f__Geodermatophilaceae;g__Geodermatophilus;s__Geodermatophilus normandii	Contig	Geodermatophilus normandii	4359	d__Bacteria;x__Terrabacteria group;p__Actinobacteria;c__Actinobacteria;o__Geodermatophilales;f__Geodermatophilaceae;g__Geodermatophilus;s__Geodermatophilus normandii
GCF_900115395.1	2	456	4959918	d__Bacteria;p__Actinobacteriota;c__Actinomycetia;o__Mycobacteriales;f__Geodermatophilaceae;g__Geodermatophilus;s__Geodermatophilus obscurus_B	Scaffold	Geodermatophilus obscurus	4672	d__Bacteria;x__Terrabacteria group;p__Actinobacteria;c__Actinobacteria;o__Geodermatophilales;f__Geodermatophilaceae;g__Geodermatophilus;s__Geodermatophilus obscurus
GCF_900111455.1	1	434	4828156	d__Bacteria;p__Actinobacteriota;c__Actinomycetia;o__Mycobacteriales;f__Geodermatophilaceae;g__Geodermatophilus;s__Geodermatophilus poikilotrophus	Scaffold	Geodermatophilus poikilotrophus	4491	d__Bacteria;x__Terrabacteria group;p__Actinobacteria;c__Actinobacteria;o__Geodermatophilales;f__Geodermatophilaceae;g__Geodermatophilus;s__Geodermatophilus poikilotrophus
GCF_900215145.1	2	500	5519188	d__Bacteria;p__Actinobacteriota;c__Actinomycetia;o__Mycobacteriales;f__Geodermatophilaceae;g__Geodermatophilus;s__Geodermatophilus sabuli	Scaffold	Geodermatophilus sabuli	5165	d__Bacteria;x__Terrabacteria group;p__Actinobacteria;c__Actinobacteria;o__Geodermatophilales;f__Geodermatophilaceae;g__Geodermatophilus;s__Geodermatophilus sabuli
GCF_900188205.1	3	438	4892778	d__Bacteria;p__Actinobacteriota;c__Actinomycetia;o__Mycobacteriales;f__Geodermatophilaceae;g__Geodermatophilus;s__Geodermatophilus saharensis	Scaffold	Geodermatophilus saharensis	4609	d__Bacteria;x__Terrabacteria group;p__Actinobacteria;c__Actinobacteria;o__Geodermatophilales;f__Geodermatophilaceae;g__Geodermatophilus;s__Geodermatophilus saharensis
GCF_900103785.1	2	464	5206703	d__Bacteria;p__Actinobacteriota;c__Actinomycetia;o__Mycobacteriales;f__Geodermatophilaceae;g__Geodermatophilus;s__Geodermatophilus siccatus	Scaffold	Geodermatophilus siccatus	4833	d__Bacteria;x__Terrabacteria group;p__Actinobacteria;c__Actinobacteria;o__Geodermatophilales;f__Geodermatophilaceae;g__Geodermatophilus;s__Geodermatophilus siccatus
GCF_900102745.1	1	420	4806788	d__Bacteria;p__Actinobacteriota;c__Actinomycetia;o__Mycobacteriales;f__Geodermatophilaceae;g__Geodermatophilus;s__Geodermatophilus telluris	Scaffold	Geodermatophilus telluris	4499	d__Bacteria;x__Terrabacteria group;p__Actinobacteria;c__Actinobacteria;o__Geodermatophilales;f__Geodermatophilaceae;g__Geodermatophilus;s__Geodermatophilus telluris
GCF_003002915.1	2	432	4869823	d__Bacteria;p__Actinobacteriota;c__Actinomycetia;o__Mycobacteriales;f__Geodermatophilaceae;g__Geodermatophilus;s__Geodermatophilus tzadiensis	Scaffold	Geodermatophilus tzadiensis	4548	d__Bacteria;x__Terrabacteria group;p__Actinobacteria;c__Actinobacteria;o__Geodermatophilales;f__Geodermatophilaceae;g__Geodermatophilus;s__Geodermatophilus tzadiensis
GCF_900100695.1	1	408	4451590	d__Bacteria;p__Actinobacteriota;c__Actinomycetia;o__Mycobacteriales;f__Geodermatophilaceae;g__Klenkia;s__Klenkia brasiliensis	Contig	Klenkia brasiliensis	4287	d__Bacteria;x__Terrabacteria group;p__Actinobacteria;c__Actinobacteria;o__Geodermatophilales;f__Geodermatophilaceae;g__Klenkia;s__Klenkia brasiliensis
GCF_900101025.1	1	380	4219224	d__Bacteria;p__Actinobacteriota;c__Actinomycetia;o__Mycobacteriales;f__Geodermatophilaceae;g__Klenkia;s__Klenkia marina	Contig	Klenkia marina	4045	d__Bacteria;x__Terrabacteria group;p__Actinobacteria;c__Actinobacteria;o__Geodermatophilales;f__Geodermatophilaceae;g__Klenkia;s__Klenkia marina
GCF_900103975.1	3	442	4758105	d__Bacteria;p__Actinobacteriota;c__Actinomycetia;o__Mycobacteriales;f__Geodermatophilaceae;g__Klenkia;s__Klenkia soli	Scaffold	Klenkia soli	4568	d__Bacteria;x__Terrabacteria group;p__Actinobacteria;c__Actinobacteria;o__Geodermatophilales;f__Geodermatophilaceae;g__Klenkia;s__Klenkia soli
GCF_900112525.1	2	411	4316910	d__Bacteria;p__Actinobacteriota;c__Actinomycetia;o__Mycobacteriales;f__Geodermatophilaceae;g__Klenkia;s__Klenkia taihuensis	Contig	Klenkia taihuensis	4184	d__Bacteria;x__Terrabacteria group;p__Actinobacteria;c__Actinobacteria;o__Geodermatophilales;f__Geodermatophilaceae;g__Klenkia;s__Klenkia taihuensis
GCF_006716365.1	1	388	6094723	d__Bacteria;p__Actinobacteriota;c__Actinomycetia;o__Mycobacteriales;f__Geodermatophilaceae;g__Modestobacter;s__Modestobacter multiseptatus	Contig	Modestobacter multiseptatus	none	d__Bacteria;x__Terrabacteria group;p__Actinobacteria;c__Actinobacteria;o__Geodermatophilales;f__Geodermatophilaceae;g__Modestobacter;s__Modestobacter multiseptatus
GCF_010682105.1	1	379	4388318	d__Bacteria;p__Actinobacteriota;c__Actinomycetia;o__Mycobacteriales;f__Geodermatophilaceae;g__Modestobacter;s__Modestobacter muralis	Contig	Modestobacter muralis	none	d__Bacteria;x__Terrabacteria group;p__Actinobacteria;c__Actinobacteria;o__Geodermatophilales;f__Geodermatophilaceae;g__Modestobacter;s__Modestobacter muralis
GCF_003226595.1	3	426	4518559	d__Bacteria;p__Actinobacteriota;c__Actinomycetia;o__Mycobacteriales;f__Geodermatophilaceae;g__Modestobacter;s__Modestobacter versicolor	Contig	Modestobacter versicolor	4892	d__Bacteria;x__Terrabacteria group;p__Actinobacteria;c__Actinobacteria;o__Geodermatophilales;f__Geodermatophilaceae;g__Modestobacter;s__Modestobacter versicolor
GCF_010993775.1	5	781	8711677	d__Bacteria;p__Actinobacteriota;c__Actinomycetia;o__Mycobacteriales;f__HKI-0501;g__Fodinicola;s__Fodinicola feengrottensis	Contig	Fodinicola feengrottensis	none	d__Bacteria;x__Terrabacteria group;p__Actinobacteria;c__Actinobacteria;o__Cryptosporangiales;f__Cryptosporangiaceae;g__Fodinicola;s__Fodinicola feengrottensis
GCF_900129455.1	3	384	4480046	d__Bacteria;p__Actinobacteriota;c__Actinomycetia;o__Mycobacteriales;f__Jatrophihabitantaceae;g__Jatrophihabitans;s__Jatrophihabitans endophyticus	Contig	Jatrophihabitans endophyticus	4180	d__Bacteria;x__Terrabacteria group;p__Actinobacteria;c__Actinobacteria;o__Frankiales;f__Frankiaceae;g__Jatrophihabitans;s__Jatrophihabitans endophyticus
GCF_000720965.1	4	905	6947236	d__Bacteria;p__Actinobacteriota;c__Actinomycetia;o__Mycobacteriales;f__Micromonosporaceae;g__Actinocatenispora;s__Actinocatenispora sera	Contig	Actinocatenispora sera	6336	d__Bacteria;x__Terrabacteria group;p__Actinobacteria;c__Actinobacteria;o__Micromonosporales;f__Micromonosporaceae;g__Actinocatenispora;s__Actinocatenispora sera
GCF_900215205.1	4	1461	10906727	d__Bacteria;p__Actinobacteriota;c__Actinomycetia;o__Mycobacteriales;f__Micromonosporaceae;g__Actinoplanes;s__Actinoplanes atraurantiacus	Scaffold	Actinoplanes atraurantiacus	10227	d__Bacteria;x__Terrabacteria group;p__Actinobacteria;c__Actinobacteria;o__Micromonosporales;f__Micromonosporaceae;g__Actinoplanes;s__Actinoplanes atraurantiacus
GCF_001509495.1	4	1491	11392731	d__Bacteria;p__Actinobacteriota;c__Actinomycetia;o__Mycobacteriales;f__Micromonosporaceae;g__Actinoplanes;s__Actinoplanes awajinensis	Contig	Actinoplanes awajinensis subsp. mycoplanecinus	10169	d__Bacteria;x__Terrabacteria group;p__Actinobacteria;c__Actinobacteria;o__Micromonosporales;f__Micromonosporaceae;g__Actinoplanes;s__Actinoplanes awajinensis;sb__Actinoplanes awajinensis subsp. mycoplanecinus
GCF_004362215.1	4	1197	9750342	d__Bacteria;p__Actinobacteriota;c__Actinomycetia;o__Mycobacteriales;f__Micromonosporaceae;g__Actinoplanes;s__Actinoplanes brasiliensis	Contig	Actinoplanes brasiliensis	none	d__Bacteria;x__Terrabacteria group;p__Actinobacteria;c__Actinobacteria;o__Micromonosporales;f__Micromonosporaceae;g__Actinoplanes;s__Actinoplanes brasiliensis
GCF_003751945.1	2	883	8428293	d__Bacteria;p__Actinobacteriota;c__Actinomycetia;o__Mycobacteriales;f__Micromonosporaceae;g__Actinoplanes;s__Actinoplanes caeruleus	Contig	Couchioplanes caeruleus	none	d__Bacteria;x__Terrabacteria group;p__Actinobacteria;c__Actinobacteria;o__Micromonosporales;f__Micromonosporaceae;g__Couchioplanes;s__Couchioplanes caeruleus
GCF_004217545.1	3	760	7616132	d__Bacteria;p__Actinobacteriota;c__Actinomycetia;o__Mycobacteriales;f__Micromonosporaceae;g__Actinoplanes;s__Actinoplanes cinnamomeus	Contig	Krasilnikovia cinnamomea	none	d__Bacteria;x__Terrabacteria group;p__Actinobacteria;c__Actinobacteria;o__Micromonosporales;f__Micromonosporaceae;g__Krasilnikovia;s__Krasilnikovia cinnamomea
GCF_900104725.1	4	1253	10654181	d__Bacteria;p__Actinobacteriota;c__Actinomycetia;o__Mycobacteriales;f__Micromonosporaceae;g__Actinoplanes;s__Actinoplanes derwentensis	Chromosome	Actinoplanes derwentensis	9406	d__Bacteria;x__Terrabacteria group;p__Actinobacteria;c__Actinobacteria;o__Micromonosporales;f__Micromonosporaceae;g__Actinoplanes;s__Actinoplanes derwentensis
GCF_003002065.1	2	1051	8653585	d__Bacteria;p__Actinobacteriota;c__Actinomycetia;o__Mycobacteriales;f__Micromonosporaceae;g__Actinoplanes;s__Actinoplanes ferrugineus_A	Scaffold	Pseudosporangium ferrugineum	7711	d__Bacteria;x__Terrabacteria group;p__Actinobacteria;c__Actinobacteria;o__Micromonosporales;f__Micromonosporaceae;g__Pseudosporangium;s__Pseudosporangium ferrugineum
GCF_000494755.1	10	1344	9376071	d__Bacteria;p__Actinobacteriota;c__Actinomycetia;o__Mycobacteriales;f__Micromonosporaceae;g__Actinoplanes;s__Actinoplanes friuliensis	Complete Genome	Actinoplanes friuliensis DSM 7358	8614	d__Bacteria;x__Terrabacteria group;p__Actinobacteria;c__Actinobacteria;o__Micromonosporales;f__Micromonosporaceae;g__Actinoplanes;s__Actinoplanes friuliensis;x__Actinoplanes friuliensis DSM 7358
GCF_000379645.1	7	1463	10988507	d__Bacteria;p__Actinobacteriota;c__Actinomycetia;o__Mycobacteriales;f__Micromonosporaceae;g__Actinoplanes;s__Actinoplanes globisporus	Scaffold	Actinoplanes globisporus DSM 43857	9948	d__Bacteria;x__Terrabacteria group;p__Actinobacteria;c__Actinobacteria;o__Micromonosporales;f__Micromonosporaceae;g__Actinoplanes;s__Actinoplanes globisporus;x__Actinoplanes globisporus DSM 43857
GCF_003001815.1	5	1441	11152790	d__Bacteria;p__Actinobacteriota;c__Actinomycetia;o__Mycobacteriales;f__Micromonosporaceae;g__Actinoplanes;s__Actinoplanes italicus	Scaffold	Actinoplanes italicus	10078	d__Bacteria;x__Terrabacteria group;p__Actinobacteria;c__Actinobacteria;o__Micromonosporales;f__Micromonosporaceae;g__Actinoplanes;s__Actinoplanes italicus
GCF_003259845.1	5	1253	9887594	d__Bacteria;p__Actinobacteriota;c__Actinomycetia;o__Mycobacteriales;f__Micromonosporaceae;g__Actinoplanes;s__Actinoplanes lutulentus	Scaffold	Actinoplanes lutulentus	8922	d__Bacteria;x__Terrabacteria group;p__Actinobacteria;c__Actinobacteria;o__Micromonosporales;f__Micromonosporaceae;g__Actinoplanes;s__Actinoplanes lutulentus
GCF_000284295.1	4	1093	8773466	d__Bacteria;p__Actinobacteriota;c__Actinomycetia;o__Mycobacteriales;f__Micromonosporaceae;g__Actinoplanes;s__Actinoplanes missouriensis	Complete Genome	Actinoplanes missouriensis 431	7987	d__Bacteria;x__Terrabacteria group;p__Actinobacteria;c__Actinobacteria;o__Micromonosporales;f__Micromonosporaceae;g__Actinoplanes;s__Actinoplanes missouriensis;x__Actinoplanes missouriensis 431
GCF_900113015.1	2	1368	10381230	d__Bacteria;p__Actinobacteriota;c__Actinomycetia;o__Mycobacteriales;f__Micromonosporaceae;g__Actinoplanes;s__Actinoplanes philippinensis	Contig	Actinoplanes philippinensis	9309	d__Bacteria;x__Terrabacteria group;p__Actinobacteria;c__Actinobacteria;o__Micromonosporales;f__Micromonosporaceae;g__Actinoplanes;s__Actinoplanes philippinensis
GCF_000962825.1	6	1208	10320296	d__Bacteria;p__Actinobacteriota;c__Actinomycetia;o__Mycobacteriales;f__Micromonosporaceae;g__Actinoplanes;s__Actinoplanes rectilineatus	Contig	Actinoplanes rectilineatus	9302	d__Bacteria;x__Terrabacteria group;p__Actinobacteria;c__Actinobacteria;o__Micromonosporales;f__Micromonosporaceae;g__Actinoplanes;s__Actinoplanes rectilineatus
GCF_900188005.1	6	1100	10031706	d__Bacteria;p__Actinobacteriota;c__Actinomycetia;o__Mycobacteriales;f__Micromonosporaceae;g__Actinoplanes;s__Actinoplanes regularis	Scaffold	Actinoplanes regularis	8886	d__Bacteria;x__Terrabacteria group;p__Actinobacteria;c__Actinobacteria;o__Micromonosporales;f__Micromonosporaceae;g__Actinoplanes;s__Actinoplanes regularis
GCF_000721705.1	11	1470	11257336	d__Bacteria;p__Actinobacteriota;c__Actinomycetia;o__Mycobacteriales;f__Micromonosporaceae;g__Actinoplanes;s__Actinoplanes subtropicus	Contig	Actinoplanes subtropicus	10256	d__Bacteria;x__Terrabacteria group;p__Actinobacteria;c__Actinobacteria;o__Micromonosporales;f__Micromonosporaceae;g__Actinoplanes;s__Actinoplanes subtropicus
GCF_003711105.1	3	875	8287152	d__Bacteria;p__Actinobacteriota;c__Actinomycetia;o__Mycobacteriales;f__Micromonosporaceae;g__Actinoplanes;s__Actinoplanes teichomyceticus	Complete Genome	Actinoplanes teichomyceticus ATCC 31121	none	d__Bacteria;x__Terrabacteria group;p__Actinobacteria;c__Actinobacteria;o__Micromonosporales;f__Micromonosporaceae;g__Actinoplanes;s__Actinoplanes teichomyceticus;x__Actinoplanes teichomyceticus ATCC 31121
GCF_000785985.1	6	1122	9489843	d__Bacteria;p__Actinobacteriota;c__Actinomycetia;o__Mycobacteriales;f__Micromonosporaceae;g__Actinoplanes;s__Actinoplanes utahensis	Contig	Actinoplanes utahensis	8587	d__Bacteria;x__Terrabacteria group;p__Actinobacteria;c__Actinobacteria;o__Micromonosporales;f__Micromonosporaceae;g__Actinoplanes;s__Actinoplanes utahensis
GCF_003148685.1	3	1374	10797414	d__Bacteria;p__Actinobacteriota;c__Actinomycetia;o__Mycobacteriales;f__Micromonosporaceae;g__Actinoplanes;s__Actinoplanes xinjiangensis	Scaffold	Actinoplanes xinjiangensis	9632	d__Bacteria;x__Terrabacteria group;p__Actinobacteria;c__Actinobacteria;o__Micromonosporales;f__Micromonosporaceae;g__Actinoplanes;s__Actinoplanes xinjiangensis
GCF_003387075.1	7	1072	9071909	d__Bacteria;p__Actinobacteriota;c__Actinomycetia;o__Mycobacteriales;f__Micromonosporaceae;g__Asanoa;s__Asanoa ferruginea	Contig	Asanoa ferruginea	none	d__Bacteria;x__Terrabacteria group;p__Actinobacteria;c__Actinobacteria;o__Micromonosporales;f__Micromonosporaceae;g__Asanoa;s__Asanoa ferruginea
GCF_900188485.1	10	963	8644972	d__Bacteria;p__Actinobacteriota;c__Actinomycetia;o__Mycobacteriales;f__Micromonosporaceae;g__Asanoa;s__Asanoa hainanensis	Scaffold	Asanoa hainanensis	8020	d__Bacteria;x__Terrabacteria group;p__Actinobacteria;c__Actinobacteria;o__Micromonosporales;f__Micromonosporaceae;g__Asanoa;s__Asanoa hainanensis
GCF_900107455.1	6	1036	9085759	d__Bacteria;p__Actinobacteriota;c__Actinomycetia;o__Mycobacteriales;f__Micromonosporaceae;g__Asanoa;s__Asanoa ishikariensis	Contig	Asanoa ishikariensis	8341	d__Bacteria;x__Terrabacteria group;p__Actinobacteria;c__Actinobacteria;o__Micromonosporales;f__Micromonosporaceae;g__Asanoa;s__Asanoa ishikariensis
GCF_003610235.1	2	936	9327955	d__Bacteria;p__Actinobacteriota;c__Actinomycetia;o__Mycobacteriales;f__Micromonosporaceae;g__Catellatospora;s__Catellatospora citrea	Contig	Catellatospora citrea	none	d__Bacteria;x__Terrabacteria group;p__Actinobacteria;c__Actinobacteria;o__Micromonosporales;f__Micromonosporaceae;g__Catellatospora;s__Catellatospora citrea
GCF_011297335.1	1	813	8393213	d__Bacteria;p__Actinobacteriota;c__Actinomycetia;o__Mycobacteriales;f__Micromonosporaceae;g__Catellatospora;s__Catellatospora methionotrophica	Scaffold	Catellatospora methionotrophica	none	d__Bacteria;x__Terrabacteria group;p__Actinobacteria;c__Actinobacteria;o__Micromonosporales;f__Micromonosporaceae;g__Catellatospora;s__Catellatospora methionotrophica
GCF_009720365.1	3	911	8972725	d__Bacteria;p__Actinobacteriota;c__Actinomycetia;o__Mycobacteriales;f__Micromonosporaceae;g__Catellatospora;s__Catellatospora paridis	Scaffold	Catellatospora paridis	none	d__Bacteria;x__Terrabacteria group;p__Actinobacteria;c__Actinobacteria;o__Micromonosporales;f__Micromonosporaceae;g__Catellatospora;s__Catellatospora paridis
GCF_007483665.1	3	904	9454573	d__Bacteria;p__Actinobacteriota;c__Actinomycetia;o__Mycobacteriales;f__Micromonosporaceae;g__Catellatospora;s__Catellatospora sichuanensis	Scaffold	Catellatospora sichuanensis	none	d__Bacteria;x__Terrabacteria group;p__Actinobacteria;c__Actinobacteria;o__Micromonosporales;f__Micromonosporaceae;g__Catellatospora;s__Catellatospora sichuanensis
GCF_009720385.1	3	871	8830450	d__Bacteria;p__Actinobacteriota;c__Actinomycetia;o__Mycobacteriales;f__Micromonosporaceae;g__Catellatospora;s__Catellatospora vulcania	Scaffold	Catellatospora vulcania	none	d__Bacteria;x__Terrabacteria group;p__Actinobacteria;c__Actinobacteria;o__Micromonosporales;f__Micromonosporaceae;g__Catellatospora;s__Catellatospora vulcania
GCF_000379685.1	1	840	7688589	d__Bacteria;p__Actinobacteriota;c__Actinomycetia;o__Mycobacteriales;f__Micromonosporaceae;g__Catelliglobosispora;s__Catelliglobosispora koreensis	Scaffold	Catelliglobosispora koreensis DSM 44566	7380	d__Bacteria;x__Terrabacteria group;p__Actinobacteria;c__Actinobacteria;o__Micromonosporales;f__Micromonosporaceae;g__Catelliglobosispora;s__Catelliglobosispora koreensis;x__Catelliglobosispora koreensis DSM 44566
GCF_003426775.1	6	890	8809588	d__Bacteria;p__Actinobacteriota;c__Actinomycetia;o__Mycobacteriales;f__Micromonosporaceae;g__Catelliglobosispora;s__Catelliglobosispora rhizosphaerae	Contig	Allorhizocola rhizosphaerae	none	d__Bacteria;x__Terrabacteria group;p__Actinobacteria;c__Actinobacteria;o__Micromonosporales;f__Micromonosporaceae;g__Allorhizocola;s__Allorhizocola rhizosphaerae
GCF_000717135.1	5	1405	10971538	d__Bacteria;p__Actinobacteriota;c__Actinomycetia;o__Mycobacteriales;f__Micromonosporaceae;g__Catenuloplanes;s__Catenuloplanes japonicus	Contig	Catenuloplanes japonicus	9638	d__Bacteria;x__Terrabacteria group;p__Actinobacteria;c__Actinobacteria;o__Micromonosporales;f__Micromonosporaceae;g__Catenuloplanes;s__Catenuloplanes japonicus
GCF_000716715.1	12	1404	11445570	d__Bacteria;p__Actinobacteriota;c__Actinomycetia;o__Mycobacteriales;f__Micromonosporaceae;g__Dactylosporangium;s__Dactylosporangium aurantiacum	Contig	Dactylosporangium aurantiacum	10182	d__Bacteria;x__Terrabacteria group;p__Actinobacteria;c__Actinobacteria;o__Micromonosporales;f__Micromonosporaceae;g__Dactylosporangium;s__Dactylosporangium aurantiacum
GCF_009451885.1	4	627	5763264	d__Bacteria;p__Actinobacteriota;c__Actinomycetia;o__Mycobacteriales;f__Micromonosporaceae;g__Glycomyces;s__Glycomyces albidus	Scaffold	Glycomyces albidus	none	d__Bacteria;x__Terrabacteria group;p__Actinobacteria;c__Actinobacteria;o__Glycomycetales;f__Glycomycetaceae;g__Glycomyces;s__Glycomyces albidus
GCF_000482705.1	2	481	5048579	d__Bacteria;p__Actinobacteriota;c__Actinomycetia;o__Mycobacteriales;f__Micromonosporaceae;g__Glycomyces;s__Glycomyces arizonensis	Scaffold	Glycomyces arizonensis DSM 44726	4542	d__Bacteria;x__Terrabacteria group;p__Actinobacteria;c__Actinobacteria;o__Glycomycetales;f__Glycomycetaceae;g__Glycomyces;s__Glycomyces arizonensis;x__Glycomyces arizonensis DSM 44726
GCF_003002955.1	1	645	5787645	d__Bacteria;p__Actinobacteriota;c__Actinomycetia;o__Mycobacteriales;f__Micromonosporaceae;g__Glycomyces;s__Glycomyces artemisiae	Scaffold	Glycomyces artemisiae	5298	d__Bacteria;x__Terrabacteria group;p__Actinobacteria;c__Actinobacteria;o__Glycomycetales;f__Glycomycetaceae;g__Glycomyces;s__Glycomyces artemisiae
GCF_004912275.1	3	505	5820492	d__Bacteria;p__Actinobacteriota;c__Actinomycetia;o__Mycobacteriales;f__Micromonosporaceae;g__Glycomyces;s__Glycomyces buryatensis	Scaffold	Glycomyces buryatensis	none	d__Bacteria;x__Terrabacteria group;p__Actinobacteria;c__Actinobacteria;o__Glycomycetales;f__Glycomycetaceae;g__Glycomyces;s__Glycomyces buryatensis
GCF_003265355.1	2	590	5685225	d__Bacteria;p__Actinobacteriota;c__Actinomycetia;o__Mycobacteriales;f__Micromonosporaceae;g__Glycomyces;s__Glycomyces dulcitolivorans	Scaffold	Glycomyces dulcitolivorans	none	d__Bacteria;x__Terrabacteria group;p__Actinobacteria;c__Actinobacteria;o__Glycomycetales;f__Glycomycetaceae;g__Glycomyces;s__Glycomyces dulcitolivorans
GCF_900101745.1	4	661	6171523	d__Bacteria;p__Actinobacteriota;c__Actinomycetia;o__Mycobacteriales;f__Micromonosporaceae;g__Glycomyces;s__Glycomyces harbinensis	Scaffold	Glycomyces harbinensis	5455	d__Bacteria;x__Terrabacteria group;p__Actinobacteria;c__Actinobacteria;o__Glycomycetales;f__Glycomycetaceae;g__Glycomyces;s__Glycomyces harbinensis
GCF_004912155.1	1	509	5399008	d__Bacteria;p__Actinobacteriota;c__Actinomycetia;o__Mycobacteriales;f__Micromonosporaceae;g__Glycomyces;s__Glycomyces paridis	Scaffold	Glycomyces paridis	none	d__Bacteria;x__Terrabacteria group;p__Actinobacteria;c__Actinobacteria;o__Glycomycetales;f__Glycomycetaceae;g__Glycomyces;s__Glycomyces paridis
GCF_900102815.1	1	617	5604480	d__Bacteria;p__Actinobacteriota;c__Actinomycetia;o__Mycobacteriales;f__Micromonosporaceae;g__Glycomyces;s__Glycomyces sambucus	Scaffold	Glycomyces sambucus	5030	d__Bacteria;x__Terrabacteria group;p__Actinobacteria;c__Actinobacteria;o__Glycomycetales;f__Glycomycetaceae;g__Glycomyces;s__Glycomyces sambucus
GCF_000427885.1	4	592	5735294	d__Bacteria;p__Actinobacteriota;c__Actinomycetia;o__Mycobacteriales;f__Micromonosporaceae;g__Glycomyces;s__Glycomyces tenuis	Scaffold	Glycomyces tenuis DSM 44171	5294	d__Bacteria;x__Terrabacteria group;p__Actinobacteria;c__Actinobacteria;o__Glycomycetales;f__Glycomycetaceae;g__Glycomyces;s__Glycomyces tenuis;x__Glycomyces tenuis DSM 44171
GCF_002798405.1	1	376	4366437	d__Bacteria;p__Actinobacteriota;c__Actinomycetia;o__Mycobacteriales;f__Micromonosporaceae;g__Glycomyces;s__Glycomyces xiaoerkulensis	Scaffold	Glycomyces xiaoerkulensis	3921	d__Bacteria;x__Terrabacteria group;p__Actinobacteria;c__Actinobacteria;o__Glycomycetales;f__Glycomycetaceae;g__Glycomyces;s__Glycomyces xiaoerkulensis
GCF_000428945.1	6	1035	9478888	d__Bacteria;p__Actinobacteriota;c__Actinomycetia;o__Mycobacteriales;f__Micromonosporaceae;g__Hamadaea;s__Hamadaea tsunoensis	Scaffold	Hamadaea tsunoensis DSM 44101	8275	d__Bacteria;x__Terrabacteria group;p__Actinobacteria;c__Actinobacteria;o__Micromonosporales;f__Micromonosporaceae;g__Hamadaea;s__Hamadaea tsunoensis;x__Hamadaea tsunoensis DSM 44101
GCF_000379825.1	1	669	6821241	d__Bacteria;p__Actinobacteriota;c__Actinomycetia;o__Mycobacteriales;f__Micromonosporaceae;g__Longispora;s__Longispora albida	Scaffold	Longispora albida DSM 44784	6265	d__Bacteria;x__Terrabacteria group;p__Actinobacteria;c__Actinobacteria;o__Micromonosporales;f__Micromonosporaceae;g__Longispora;s__Longispora albida;x__Longispora albida DSM 44784
GCF_003205615.1	2	723	7299236	d__Bacteria;p__Actinobacteriota;c__Actinomycetia;o__Mycobacteriales;f__Micromonosporaceae;g__Micromonospora;s__Micromonospora arborensis	Scaffold	Micromonospora arborensis	6628	d__Bacteria;x__Terrabacteria group;p__Actinobacteria;c__Actinobacteria;o__Micromonosporales;f__Micromonosporaceae;g__Micromonospora;s__Micromonospora arborensis
GCF_000018265.1	1	427	5786361	d__Bacteria;p__Actinobacteriota;c__Actinomycetia;o__Mycobacteriales;f__Micromonosporaceae;g__Micromonospora;s__Micromonospora arenicola	Complete Genome	Salinispora arenicola CNS-205	5111	d__Bacteria;x__Terrabacteria group;p__Actinobacteria;c__Actinobacteria;o__Micromonosporales;f__Micromonosporaceae;g__Salinispora;s__Salinispora arenicola;x__Salinispora arenicola CNS-205
GCF_003857035.1	4	755	7149450	d__Bacteria;p__Actinobacteriota;c__Actinomycetia;o__Mycobacteriales;f__Micromonosporaceae;g__Micromonospora;s__Micromonospora arida	Contig	Micromonospora arida	none	d__Bacteria;x__Terrabacteria group;p__Actinobacteria;c__Actinobacteria;o__Micromonosporales;f__Micromonosporaceae;g__Micromonospora;s__Micromonospora arida
GCF_000145235.1	1	607	7025559	d__Bacteria;p__Actinobacteriota;c__Actinomycetia;o__Mycobacteriales;f__Micromonosporaceae;g__Micromonospora;s__Micromonospora aurantiaca	Complete Genome	Micromonospora aurantiaca ATCC 27029	6280	d__Bacteria;x__Terrabacteria group;p__Actinobacteria;c__Actinobacteria;o__Micromonosporales;f__Micromonosporaceae;g__Micromonospora;s__Micromonospora aurantiaca;x__Micromonospora aurantiaca ATCC 27029
GCF_900089595.1	2	641	6758600	d__Bacteria;p__Actinobacteriota;c__Actinomycetia;o__Mycobacteriales;f__Micromonosporaceae;g__Micromonospora;s__Micromonospora auratinigra	Chromosome	Micromonospora auratinigra	6106	d__Bacteria;x__Terrabacteria group;p__Actinobacteria;c__Actinobacteria;o__Micromonosporales;f__Micromonosporaceae;g__Micromonospora;s__Micromonospora auratinigra
GCF_900156065.1	2	634	6823298	d__Bacteria;p__Actinobacteriota;c__Actinomycetia;o__Mycobacteriales;f__Micromonosporaceae;g__Micromonospora;s__Micromonospora avicenniae	Contig	Micromonospora avicenniae	5993	d__Bacteria;x__Terrabacteria group;p__Actinobacteria;c__Actinobacteria;o__Micromonosporales;f__Micromonosporaceae;g__Micromonospora;s__Micromonospora avicenniae
GCF_013389765.1	4	619	7528335	d__Bacteria;p__Actinobacteriota;c__Actinomycetia;o__Mycobacteriales;f__Micromonosporaceae;g__Micromonospora;s__Micromonospora carbonacea	Complete Genome	Micromonospora carbonacea	none	d__Bacteria;x__Terrabacteria group;p__Actinobacteria;c__Actinobacteria;o__Micromonosporales;f__Micromonosporaceae;g__Micromonospora;s__Micromonospora carbonacea
GCF_900091435.1	2	679	6743815	d__Bacteria;p__Actinobacteriota;c__Actinomycetia;o__Mycobacteriales;f__Micromonosporaceae;g__Micromonospora;s__Micromonospora chaiyaphumensis	Scaffold	Micromonospora chaiyaphumensis	6184	d__Bacteria;x__Terrabacteria group;p__Actinobacteria;c__Actinobacteria;o__Micromonosporales;f__Micromonosporaceae;g__Micromonospora;s__Micromonospora chaiyaphumensis
GCF_009671205.1	2	682	6742112	d__Bacteria;p__Actinobacteriota;c__Actinomycetia;o__Mycobacteriales;f__Micromonosporaceae;g__Micromonospora;s__Micromonospora chaiyaphumensis	Complete Genome	Micromonospora terminaliae	none	d__Bacteria;x__Terrabacteria group;p__Actinobacteria;c__Actinobacteria;o__Micromonosporales;f__Micromonosporaceae;g__Micromonospora;s__Micromonospora terminaliae
GCF_002926165.1	1	605	7002789	d__Bacteria;p__Actinobacteriota;c__Actinomycetia;o__Mycobacteriales;f__Micromonosporaceae;g__Micromonospora;s__Micromonospora chalcea	Contig	Micromonospora chalcea	6327	d__Bacteria;x__Terrabacteria group;p__Actinobacteria;c__Actinobacteria;o__Micromonosporales;f__Micromonosporaceae;g__Micromonospora;s__Micromonospora chalcea
GCF_900091475.1	3	660	6683691	d__Bacteria;p__Actinobacteriota;c__Actinomycetia;o__Mycobacteriales;f__Micromonosporaceae;g__Micromonospora;s__Micromonospora chersina	Contig	Micromonospora chersina	6139	d__Bacteria;x__Terrabacteria group;p__Actinobacteria;c__Actinobacteria;o__Micromonosporales;f__Micromonosporaceae;g__Micromonospora;s__Micromonospora chersina
GCF_900091505.1	2	644	6897819	d__Bacteria;p__Actinobacteriota;c__Actinomycetia;o__Mycobacteriales;f__Micromonosporaceae;g__Micromonospora;s__Micromonospora chokoriensis	Chromosome	Micromonospora chokoriensis	6182	d__Bacteria;x__Terrabacteria group;p__Actinobacteria;c__Actinobacteria;o__Micromonosporales;f__Micromonosporaceae;g__Micromonospora;s__Micromonospora chokoriensis
GCF_007830095.1	3	712	7208813	d__Bacteria;p__Actinobacteriota;c__Actinomycetia;o__Mycobacteriales;f__Micromonosporaceae;g__Micromonospora;s__Micromonospora chokoriensis	Contig	Micromonospora taraxaci	none	d__Bacteria;x__Terrabacteria group;p__Actinobacteria;c__Actinobacteria;o__Micromonosporales;f__Micromonosporaceae;g__Micromonospora;s__Micromonospora taraxaci
GCF_900090315.1	1	700	7208999	d__Bacteria;p__Actinobacteriota;c__Actinomycetia;o__Mycobacteriales;f__Micromonosporaceae;g__Micromonospora;s__Micromonospora citrea	Contig	Micromonospora citrea	6279	d__Bacteria;x__Terrabacteria group;p__Actinobacteria;c__Actinobacteria;o__Micromonosporales;f__Micromonosporaceae;g__Micromonospora;s__Micromonospora citrea
GCF_900091455.1	2	693	6929787	d__Bacteria;p__Actinobacteriota;c__Actinomycetia;o__Mycobacteriales;f__Micromonosporaceae;g__Micromonospora;s__Micromonospora coriariae	Chromosome	Micromonospora coriariae	6372	d__Bacteria;x__Terrabacteria group;p__Actinobacteria;c__Actinobacteria;o__Micromonosporales;f__Micromonosporaceae;g__Micromonospora;s__Micromonospora coriariae
GCF_003626655.1	1	728	7182425	d__Bacteria;p__Actinobacteriota;c__Actinomycetia;o__Mycobacteriales;f__Micromonosporaceae;g__Micromonospora;s__Micromonospora costi	Contig	Micromonospora costi	none	d__Bacteria;x__Terrabacteria group;p__Actinobacteria;c__Actinobacteria;o__Micromonosporales;f__Micromonosporaceae;g__Micromonospora;s__Micromonospora costi
GCF_900090295.1	3	596	6769793	d__Bacteria;p__Actinobacteriota;c__Actinomycetia;o__Mycobacteriales;f__Micromonosporaceae;g__Micromonospora;s__Micromonospora coxensis	Chromosome	Micromonospora coxensis	5932	d__Bacteria;x__Terrabacteria group;p__Actinobacteria;c__Actinobacteria;o__Micromonosporales;f__Micromonosporaceae;g__Micromonospora;s__Micromonospora coxensis
GCF_003236315.1	4	644	7306627	d__Bacteria;p__Actinobacteriota;c__Actinomycetia;o__Mycobacteriales;f__Micromonosporaceae;g__Micromonospora;s__Micromonospora craterilacus	Contig	Micromonospora craterilacus	6843	d__Bacteria;x__Terrabacteria group;p__Actinobacteria;c__Actinobacteria;o__Micromonosporales;f__Micromonosporaceae;g__Micromonospora;s__Micromonospora craterilacus
GCF_900143515.1	3	744	7759667	d__Bacteria;p__Actinobacteriota;c__Actinomycetia;o__Mycobacteriales;f__Micromonosporaceae;g__Micromonospora;s__Micromonospora cremea	Contig	Micromonospora cremea	7190	d__Bacteria;x__Terrabacteria group;p__Actinobacteria;c__Actinobacteria;o__Micromonosporales;f__Micromonosporaceae;g__Micromonospora;s__Micromonospora cremea
GCF_003236335.1	4	570	6720287	d__Bacteria;p__Actinobacteriota;c__Actinomycetia;o__Mycobacteriales;f__Micromonosporaceae;g__Micromonospora;s__Micromonospora deserti	Contig	Micromonospora deserti	6375	d__Bacteria;x__Terrabacteria group;p__Actinobacteria;c__Actinobacteria;o__Micromonosporales;f__Micromonosporaceae;g__Micromonospora;s__Micromonospora deserti
GCF_900090225.1	2	679	7185375	d__Bacteria;p__Actinobacteriota;c__Actinomycetia;o__Mycobacteriales;f__Micromonosporaceae;g__Micromonospora;s__Micromonospora eburnea	Contig	Micromonospora eburnea	6239	d__Bacteria;x__Terrabacteria group;p__Actinobacteria;c__Actinobacteria;o__Micromonosporales;f__Micromonosporaceae;g__Micromonospora;s__Micromonospora eburnea
GCF_900090235.1	2	738	7203233	d__Bacteria;p__Actinobacteriota;c__Actinomycetia;o__Mycobacteriales;f__Micromonosporaceae;g__Micromonospora;s__Micromonospora echinaurantiaca	Chromosome	Micromonospora echinaurantiaca	6536	d__Bacteria;x__Terrabacteria group;p__Actinobacteria;c__Actinobacteria;o__Micromonosporales;f__Micromonosporaceae;g__Micromonospora;s__Micromonospora echinaurantiaca
GCF_900091445.1	2	560	7002627	d__Bacteria;p__Actinobacteriota;c__Actinomycetia;o__Mycobacteriales;f__Micromonosporaceae;g__Micromonospora;s__Micromonospora echinofusca	Chromosome	Micromonospora echinofusca	5993	d__Bacteria;x__Terrabacteria group;p__Actinobacteria;c__Actinobacteria;o__Micromonosporales;f__Micromonosporaceae;g__Micromonospora;s__Micromonospora echinofusca
GCF_900091495.1	1	595	7775586	d__Bacteria;p__Actinobacteriota;c__Actinomycetia;o__Mycobacteriales;f__Micromonosporaceae;g__Micromonospora;s__Micromonospora echinospora	Chromosome	Micromonospora echinospora	6562	d__Bacteria;x__Terrabacteria group;p__Actinobacteria;c__Actinobacteria;o__Micromonosporales;f__Micromonosporaceae;g__Micromonospora;s__Micromonospora echinospora
GCF_003176735.1	1	594	6579334	d__Bacteria;p__Actinobacteriota;c__Actinomycetia;o__Mycobacteriales;f__Micromonosporaceae;g__Micromonospora;s__Micromonospora globispora	Contig	Micromonospora globispora	6581	d__Bacteria;x__Terrabacteria group;p__Actinobacteria;c__Actinobacteria;o__Micromonosporales;f__Micromonosporaceae;g__Micromonospora;s__Micromonospora globispora
GCF_000876225.1	1	638	7626891	d__Bacteria;p__Actinobacteriota;c__Actinomycetia;o__Mycobacteriales;f__Micromonosporaceae;g__Micromonospora;s__Micromonospora haikouensis	Contig	Micromonospora haikouensis	6353	d__Bacteria;x__Terrabacteria group;p__Actinobacteria;c__Actinobacteria;o__Micromonosporales;f__Micromonosporaceae;g__Micromonospora;s__Micromonospora haikouensis
GCF_900090245.1	1	509	6275885	d__Bacteria;p__Actinobacteriota;c__Actinomycetia;o__Mycobacteriales;f__Micromonosporaceae;g__Micromonospora;s__Micromonospora halophytica	Scaffold	Micromonospora halophytica	5533	d__Bacteria;x__Terrabacteria group;p__Actinobacteria;c__Actinobacteria;o__Micromonosporales;f__Micromonosporaceae;g__Micromonospora;s__Micromonospora halophytica
GCF_900090105.1	1	648	6662588	d__Bacteria;p__Actinobacteriota;c__Actinomycetia;o__Mycobacteriales;f__Micromonosporaceae;g__Micromonospora;s__Micromonospora humi	Scaffold	Micromonospora humi	6099	d__Bacteria;x__Terrabacteria group;p__Actinobacteria;c__Actinobacteria;o__Micromonosporales;f__Micromonosporaceae;g__Micromonospora;s__Micromonospora humi
GCF_900090285.1	2	621	6708094	d__Bacteria;p__Actinobacteriota;c__Actinomycetia;o__Mycobacteriales;f__Micromonosporaceae;g__Micromonospora;s__Micromonospora inositola	Chromosome	Micromonospora inositola	6297	d__Bacteria;x__Terrabacteria group;p__Actinobacteria;c__Actinobacteria;o__Micromonosporales;f__Micromonosporaceae;g__Micromonospora;s__Micromonospora inositola
GCF_900091415.1	1	499	6923970	d__Bacteria;p__Actinobacteriota;c__Actinomycetia;o__Mycobacteriales;f__Micromonosporaceae;g__Micromonospora;s__Micromonospora inyonensis	Contig	Micromonospora inyonensis	6055	d__Bacteria;x__Terrabacteria group;p__Actinobacteria;c__Actinobacteria;o__Micromonosporales;f__Micromonosporaceae;g__Micromonospora;s__Micromonospora inyonensis
GCF_007829995.1	1	511	6928726	d__Bacteria;p__Actinobacteriota;c__Actinomycetia;o__Mycobacteriales;f__Micromonosporaceae;g__Micromonospora;s__Micromonospora inyonensis	Contig	Micromonospora sagamiensis	none	d__Bacteria;x__Terrabacteria group;p__Actinobacteria;c__Actinobacteria;o__Micromonosporales;f__Micromonosporaceae;g__Micromonospora;s__Micromonospora sagamiensis
GCF_004217615.1	1	680	7267142	d__Bacteria;p__Actinobacteriota;c__Actinomycetia;o__Mycobacteriales;f__Micromonosporaceae;g__Micromonospora;s__Micromonospora kangleipakensis	Contig	Micromonospora kangleipakensis	none	d__Bacteria;x__Terrabacteria group;p__Actinobacteria;c__Actinobacteria;o__Micromonosporales;f__Micromonosporaceae;g__Micromonospora;s__Micromonospora kangleipakensis
GCF_900091425.1	2	710	7074838	d__Bacteria;p__Actinobacteriota;c__Actinomycetia;o__Mycobacteriales;f__Micromonosporaceae;g__Micromonospora;s__Micromonospora krabiensis	Chromosome	Micromonospora krabiensis	6411	d__Bacteria;x__Terrabacteria group;p__Actinobacteria;c__Actinobacteria;o__Micromonosporales;f__Micromonosporaceae;g__Micromonospora;s__Micromonospora krabiensis
GCF_000297395.2	4	748	7325824	d__Bacteria;p__Actinobacteriota;c__Actinomycetia;o__Mycobacteriales;f__Micromonosporaceae;g__Micromonospora;s__Micromonospora lupini	Scaffold	Micromonospora lupini str. Lupac 08	6667	d__Bacteria;x__Terrabacteria group;p__Actinobacteria;c__Actinobacteria;o__Micromonosporales;f__Micromonosporaceae;g__Micromonospora;s__Micromonospora lupini;x__Micromonospora lupini str. Lupac 08
GCF_001507315.1	4	596	6673947	d__Bacteria;p__Actinobacteriota;c__Actinomycetia;o__Mycobacteriales;f__Micromonosporaceae;g__Micromonospora;s__Micromonospora maris	Contig	Verrucosispora maris	5917	d__Bacteria;x__Terrabacteria group;p__Actinobacteria;c__Actinobacteria;o__Micromonosporales;f__Micromonosporaceae;g__Verrucosispora;s__Verrucosispora maris
GCF_902825405.1	2	605	6233813	d__Bacteria;p__Actinobacteriota;c__Actinomycetia;o__Mycobacteriales;f__Micromonosporaceae;g__Micromonospora;s__Micromonospora maritima	Contig	Micromonospora maritima	none	d__Bacteria;x__Terrabacteria group;p__Actinobacteria;c__Actinobacteria;o__Micromonosporales;f__Micromonosporaceae;g__Micromonospora;s__Micromonospora maritima
GCF_900091525.1	3	657	7755577	d__Bacteria;p__Actinobacteriota;c__Actinomycetia;o__Mycobacteriales;f__Micromonosporaceae;g__Micromonospora;s__Micromonospora matsumotoense	Scaffold	Micromonospora matsumotoense	6639	d__Bacteria;x__Terrabacteria group;p__Actinobacteria;c__Actinobacteria;o__Micromonosporales;f__Micromonosporaceae;g__Micromonospora;s__Micromonospora matsumotoense
GCF_900091555.1	1	624	6168719	d__Bacteria;p__Actinobacteriota;c__Actinomycetia;o__Mycobacteriales;f__Micromonosporaceae;g__Micromonospora;s__Micromonospora mirobrigensis	Scaffold	Micromonospora mirobrigensis	5675	d__Bacteria;x__Terrabacteria group;p__Actinobacteria;c__Actinobacteria;o__Micromonosporales;f__Micromonosporaceae;g__Micromonospora;s__Micromonospora mirobrigensis
GCF_003626545.1	1	701	7058875	d__Bacteria;p__Actinobacteriota;c__Actinomycetia;o__Mycobacteriales;f__Micromonosporaceae;g__Micromonospora;s__Micromonospora musae	Contig	Micromonospora musae	none	d__Bacteria;x__Terrabacteria group;p__Actinobacteria;c__Actinobacteria;o__Micromonosporales;f__Micromonosporaceae;g__Micromonospora;s__Micromonospora musae
GCF_900089605.1	1	570	6612057	d__Bacteria;p__Actinobacteriota;c__Actinomycetia;o__Mycobacteriales;f__Micromonosporaceae;g__Micromonospora;s__Micromonospora narathiwatensis	Chromosome	Micromonospora narathiwatensis	5790	d__Bacteria;x__Terrabacteria group;p__Actinobacteria;c__Actinobacteria;o__Micromonosporales;f__Micromonosporaceae;g__Micromonospora;s__Micromonospora narathiwatensis
GCF_900091585.1	3	461	6363764	d__Bacteria;p__Actinobacteriota;c__Actinomycetia;o__Mycobacteriales;f__Micromonosporaceae;g__Micromonospora;s__Micromonospora nigra	Contig	Micromonospora nigra	5408	d__Bacteria;x__Terrabacteria group;p__Actinobacteria;c__Actinobacteria;o__Micromonosporales;f__Micromonosporaceae;g__Micromonospora;s__Micromonospora nigra
GCF_003264475.1	5	743	7230291	d__Bacteria;p__Actinobacteriota;c__Actinomycetia;o__Mycobacteriales;f__Micromonosporaceae;g__Micromonospora;s__Micromonospora noduli	Contig	Micromonospora noduli	none	d__Bacteria;x__Terrabacteria group;p__Actinobacteria;c__Actinobacteria;o__Micromonosporales;f__Micromonosporaceae;g__Micromonospora;s__Micromonospora noduli
GCF_000383995.1	3	439	5458289	d__Bacteria;p__Actinobacteriota;c__Actinomycetia;o__Mycobacteriales;f__Micromonosporaceae;g__Micromonospora;s__Micromonospora oceanensis	Scaffold	Salinispora pacifica DSM 45543 = CNS-863	5103	d__Bacteria;x__Terrabacteria group;p__Actinobacteria;c__Actinobacteria;o__Micromonosporales;f__Micromonosporaceae;g__Salinispora;s__Salinispora pacifica;x__Salinispora pacifica DSM 45543 = CNS-863
GCF_007830265.1	2	457	7071760	d__Bacteria;p__Actinobacteriota;c__Actinomycetia;o__Mycobacteriales;f__Micromonosporaceae;g__Micromonospora;s__Micromonospora olivasterospora	Contig	Micromonospora olivasterospora	none	d__Bacteria;x__Terrabacteria group;p__Actinobacteria;c__Actinobacteria;o__Micromonosporales;f__Micromonosporaceae;g__Micromonospora;s__Micromonospora olivasterospora
GCF_006228125.1	1	632	6898708	d__Bacteria;p__Actinobacteriota;c__Actinomycetia;o__Mycobacteriales;f__Micromonosporaceae;g__Micromonospora;s__Micromonospora orduensis	Contig	Micromonospora orduensis	none	d__Bacteria;x__Terrabacteria group;p__Actinobacteria;c__Actinobacteria;o__Micromonosporales;f__Micromonosporaceae;g__Micromonospora;s__Micromonospora orduensis
GCF_900090325.1	2	595	7762826	d__Bacteria;p__Actinobacteriota;c__Actinomycetia;o__Mycobacteriales;f__Micromonosporaceae;g__Micromonospora;s__Micromonospora pallida	Contig	Micromonospora pallida	6642	d__Bacteria;x__Terrabacteria group;p__Actinobacteria;c__Actinobacteria;o__Micromonosporales;f__Micromonosporaceae;g__Micromonospora;s__Micromonospora pallida
GCF_000718515.1	3	726	7127351	d__Bacteria;p__Actinobacteriota;c__Actinomycetia;o__Mycobacteriales;f__Micromonosporaceae;g__Micromonospora;s__Micromonospora parva	Contig	Micromonospora parva	6404	d__Bacteria;x__Terrabacteria group;p__Actinobacteria;c__Actinobacteria;o__Micromonosporales;f__Micromonosporaceae;g__Micromonospora;s__Micromonospora parva
GCF_900107255.1	1	491	5353873	d__Bacteria;p__Actinobacteriota;c__Actinomycetia;o__Mycobacteriales;f__Micromonosporaceae;g__Micromonospora;s__Micromonospora pattaloongensis	Contig	Micromonospora pattaloongensis	4849	d__Bacteria;x__Terrabacteria group;p__Actinobacteria;c__Actinobacteria;o__Micromonosporales;f__Micromonosporaceae;g__Micromonospora;s__Micromonospora pattaloongensis
GCF_900091625.1	2	634	7365767	d__Bacteria;p__Actinobacteriota;c__Actinomycetia;o__Mycobacteriales;f__Micromonosporaceae;g__Micromonospora;s__Micromonospora peucetia	Contig	Micromonospora peucetia	6290	d__Bacteria;x__Terrabacteria group;p__Actinobacteria;c__Actinobacteria;o__Micromonosporales;f__Micromonosporaceae;g__Micromonospora;s__Micromonospora peucetia
GCF_900109115.1	3	601	6507138	d__Bacteria;p__Actinobacteriota;c__Actinomycetia;o__Mycobacteriales;f__Micromonosporaceae;g__Micromonospora;s__Micromonospora phaseoli	Scaffold	Xiangella phaseoli	5882	d__Bacteria;x__Terrabacteria group;p__Actinobacteria;c__Actinobacteria;o__Micromonosporales;f__Micromonosporaceae;g__Xiangella;s__Xiangella phaseoli
GCF_003633685.1	1	797	8739867	d__Bacteria;p__Actinobacteriota;c__Actinomycetia;o__Mycobacteriales;f__Micromonosporaceae;g__Micromonospora;s__Micromonospora pisi	Contig	Micromonospora pisi	none	d__Bacteria;x__Terrabacteria group;p__Actinobacteria;c__Actinobacteria;o__Micromonosporales;f__Micromonosporaceae;g__Micromonospora;s__Micromonospora pisi
GCF_011927785.1	1	626	6933450	d__Bacteria;p__Actinobacteriota;c__Actinomycetia;o__Mycobacteriales;f__Micromonosporaceae;g__Micromonospora;s__Micromonospora profundi	Contig	Micromonospora profundi	none	d__Bacteria;x__Terrabacteria group;p__Actinobacteria;c__Actinobacteria;o__Micromonosporales;f__Micromonosporaceae;g__Micromonospora;s__Micromonospora profundi
GCF_007829925.1	3	581	6655188	d__Bacteria;p__Actinobacteriota;c__Actinomycetia;o__Mycobacteriales;f__Micromonosporaceae;g__Micromonospora;s__Micromonospora purpureochromogenes	Contig	Micromonospora palomenae	none	d__Bacteria;x__Terrabacteria group;p__Actinobacteria;c__Actinobacteria;o__Micromonosporales;f__Micromonosporaceae;g__Micromonospora;s__Micromonospora palomenae
GCF_013410185.1	2	590	6598271	d__Bacteria;p__Actinobacteriota;c__Actinomycetia;o__Mycobacteriales;f__Micromonosporaceae;g__Micromonospora;s__Micromonospora purpureochromogenes	Contig	Micromonospora purpureochromogenes	none	d__Bacteria;x__Terrabacteria group;p__Actinobacteria;c__Actinobacteria;o__Micromonosporales;f__Micromonosporaceae;g__Micromonospora;s__Micromonospora purpureochromogenes
GCF_900091465.1	2	655	7181580	d__Bacteria;p__Actinobacteriota;c__Actinomycetia;o__Mycobacteriales;f__Micromonosporaceae;g__Micromonospora;s__Micromonospora rhizosphaerae	Contig	Micromonospora rhizosphaerae	6674	d__Bacteria;x__Terrabacteria group;p__Actinobacteria;c__Actinobacteria;o__Micromonosporales;f__Micromonosporaceae;g__Micromonospora;s__Micromonospora rhizosphaerae
GCF_900090265.1	2	580	7011369	d__Bacteria;p__Actinobacteriota;c__Actinomycetia;o__Mycobacteriales;f__Micromonosporaceae;g__Micromonospora;s__Micromonospora rifamycinica	Chromosome	Micromonospora rifamycinica	5873	d__Bacteria;x__Terrabacteria group;p__Actinobacteria;c__Actinobacteria;o__Micromonosporales;f__Micromonosporaceae;g__Micromonospora;s__Micromonospora rifamycinica
GCF_001567585.1	1	631	7383286	d__Bacteria;p__Actinobacteriota;c__Actinomycetia;o__Mycobacteriales;f__Micromonosporaceae;g__Micromonospora;s__Micromonospora rosaria	Contig	Micromonospora rosaria	6479	d__Bacteria;x__Terrabacteria group;p__Actinobacteria;c__Actinobacteria;o__Micromonosporales;f__Micromonosporaceae;g__Micromonospora;s__Micromonospora rosaria
GCF_900091575.1	6	747	7103993	d__Bacteria;p__Actinobacteriota;c__Actinomycetia;o__Mycobacteriales;f__Micromonosporaceae;g__Micromonospora;s__Micromonospora saelicesensis	Scaffold	Micromonospora saelicesensis	6503	d__Bacteria;x__Terrabacteria group;p__Actinobacteria;c__Actinobacteria;o__Micromonosporales;f__Micromonosporaceae;g__Micromonospora;s__Micromonospora saelicesensis
GCF_900089585.1	2	640	6885700	d__Bacteria;p__Actinobacteriota;c__Actinomycetia;o__Mycobacteriales;f__Micromonosporaceae;g__Micromonospora;s__Micromonospora sediminicola	Contig	Micromonospora sediminicola	6303	d__Bacteria;x__Terrabacteria group;p__Actinobacteria;c__Actinobacteria;o__Micromonosporales;f__Micromonosporaceae;g__Micromonospora;s__Micromonospora sediminicola
GCF_900112325.1	4	623	6407610	d__Bacteria;p__Actinobacteriota;c__Actinomycetia;o__Mycobacteriales;f__Micromonosporaceae;g__Micromonospora;s__Micromonospora sediminimaris	Scaffold	Verrucosispora sediminis	5793	d__Bacteria;x__Terrabacteria group;p__Actinobacteria;c__Actinobacteria;o__Micromonosporales;f__Micromonosporaceae;g__Verrucosispora;s__Verrucosispora sediminis
GCF_900090305.1	2	619	6250219	d__Bacteria;p__Actinobacteriota;c__Actinomycetia;o__Mycobacteriales;f__Micromonosporaceae;g__Micromonospora;s__Micromonospora siamensis	Chromosome	Micromonospora siamensis	5656	d__Bacteria;x__Terrabacteria group;p__Actinobacteria;c__Actinobacteria;o__Micromonosporales;f__Micromonosporaceae;g__Micromonospora;s__Micromonospora siamensis
GCF_003612775.1	2	638	7228472	d__Bacteria;p__Actinobacteriota;c__Actinomycetia;o__Mycobacteriales;f__Micromonosporaceae;g__Micromonospora;s__Micromonospora tulbaghiae	Complete Genome	Micromonospora tulbaghiae	none	d__Bacteria;x__Terrabacteria group;p__Actinobacteria;c__Actinobacteria;o__Micromonosporales;f__Micromonosporaceae;g__Micromonospora;s__Micromonospora tulbaghiae
GCF_003857405.1	1	803	7270680	d__Bacteria;p__Actinobacteriota;c__Actinomycetia;o__Mycobacteriales;f__Micromonosporaceae;g__Micromonospora;s__Micromonospora ureilytica	Contig	Micromonospora ureilytica	none	d__Bacteria;x__Terrabacteria group;p__Actinobacteria;c__Actinobacteria;o__Micromonosporales;f__Micromonosporaceae;g__Micromonospora;s__Micromonospora ureilytica
GCF_004217135.1	3	719	7139733	d__Bacteria;p__Actinobacteriota;c__Actinomycetia;o__Mycobacteriales;f__Micromonosporaceae;g__Micromonospora;s__Micromonospora violae	Contig	Micromonospora violae	none	d__Bacteria;x__Terrabacteria group;p__Actinobacteria;c__Actinobacteria;o__Micromonosporales;f__Micromonosporaceae;g__Micromonospora;s__Micromonospora violae
GCF_900091545.1	1	634	7073985	d__Bacteria;p__Actinobacteriota;c__Actinomycetia;o__Mycobacteriales;f__Micromonosporaceae;g__Micromonospora;s__Micromonospora viridifaciens	Chromosome	Micromonospora viridifaciens	6380	d__Bacteria;x__Terrabacteria group;p__Actinobacteria;c__Actinobacteria;o__Micromonosporales;f__Micromonosporaceae;g__Micromonospora;s__Micromonospora viridifaciens
GCF_900091615.1	2	552	6524299	d__Bacteria;p__Actinobacteriota;c__Actinomycetia;o__Mycobacteriales;f__Micromonosporaceae;g__Micromonospora;s__Micromonospora yangpuensis	Contig	Micromonospora yangpuensis	5836	d__Bacteria;x__Terrabacteria group;p__Actinobacteria;c__Actinobacteria;o__Micromonosporales;f__Micromonosporaceae;g__Micromonospora;s__Micromonospora yangpuensis
GCF_013410645.1	1	677	6825366	d__Bacteria;p__Actinobacteriota;c__Actinomycetia;o__Mycobacteriales;f__Micromonosporaceae;g__Micromonospora;s__Micromonospora zamorensis	Contig	Micromonospora jinlongensis	none	d__Bacteria;x__Terrabacteria group;p__Actinobacteria;c__Actinobacteria;o__Micromonosporales;f__Micromonosporaceae;g__Micromonospora;s__Micromonospora jinlongensis
GCF_900090275.1	1	683	7096032	d__Bacteria;p__Actinobacteriota;c__Actinomycetia;o__Mycobacteriales;f__Micromonosporaceae;g__Micromonospora;s__Micromonospora zamorensis	Chromosome	Micromonospora zamorensis	6333	d__Bacteria;x__Terrabacteria group;p__Actinobacteria;c__Actinobacteria;o__Micromonosporales;f__Micromonosporaceae;g__Micromonospora;s__Micromonospora zamorensis
GCF_004331455.1	5	574	6506033	d__Bacteria;p__Actinobacteriota;c__Actinomycetia;o__Mycobacteriales;f__Micromonosporaceae;g__Micromonospora;s__Micromonospora zingiberis	Contig	Micromonospora zingiberis	none	d__Bacteria;x__Terrabacteria group;p__Actinobacteria;c__Actinobacteria;o__Micromonosporales;f__Micromonosporaceae;g__Micromonospora;s__Micromonospora zingiberis
GCF_011764545.1	1	943	9607004	d__Bacteria;p__Actinobacteriota;c__Actinomycetia;o__Mycobacteriales;f__Micromonosporaceae;g__Phytohabitans;s__Phytohabitans flavus	Complete Genome	Phytohabitans flavus	none	d__Bacteria;x__Terrabacteria group;p__Actinobacteria;c__Actinobacteria;o__Micromonosporales;f__Micromonosporaceae;g__Phytohabitans;s__Phytohabitans flavus
GCF_011764425.1	5	1132	11342817	d__Bacteria;p__Actinobacteriota;c__Actinomycetia;o__Mycobacteriales;f__Micromonosporaceae;g__Phytohabitans;s__Phytohabitans houttuyneae	Contig	Phytohabitans houttuyneae	none	d__Bacteria;x__Terrabacteria group;p__Actinobacteria;c__Actinobacteria;o__Micromonosporales;f__Micromonosporaceae;g__Phytohabitans;s__Phytohabitans houttuyneae
GCF_011764445.1	5	1087	10714690	d__Bacteria;p__Actinobacteriota;c__Actinomycetia;o__Mycobacteriales;f__Micromonosporaceae;g__Phytohabitans;s__Phytohabitans rumicis	Contig	Phytohabitans rumicis	none	d__Bacteria;x__Terrabacteria group;p__Actinobacteria;c__Actinobacteria;o__Micromonosporales;f__Micromonosporaceae;g__Phytohabitans;s__Phytohabitans rumicis
GCF_011764565.1	3	845	10148719	d__Bacteria;p__Actinobacteriota;c__Actinomycetia;o__Mycobacteriales;f__Micromonosporaceae;g__Phytohabitans;s__Phytohabitans suffuscus	Complete Genome	Phytohabitans suffuscus	none	d__Bacteria;x__Terrabacteria group;p__Actinobacteria;c__Actinobacteria;o__Micromonosporales;f__Micromonosporaceae;g__Phytohabitans;s__Phytohabitans suffuscus
GCF_011947225.1	1	529	5719918	d__Bacteria;p__Actinobacteriota;c__Actinomycetia;o__Mycobacteriales;f__Micromonosporaceae;g__Planosporangium;s__Planosporangium flavigriseum	Contig	Planosporangium flavigriseum	none	d__Bacteria;x__Terrabacteria group;p__Actinobacteria;c__Actinobacteria;o__Micromonosporales;f__Micromonosporaceae;g__Planosporangium;s__Planosporangium flavigriseum
GCF_011947235.1	1	621	6649555	d__Bacteria;p__Actinobacteriota;c__Actinomycetia;o__Mycobacteriales;f__Micromonosporaceae;g__Planosporangium;s__Planosporangium mesophilum	Contig	Planosporangium mesophilum	none	d__Bacteria;x__Terrabacteria group;p__Actinobacteria;c__Actinobacteria;o__Micromonosporales;f__Micromonosporaceae;g__Planosporangium;s__Planosporangium mesophilum
GCF_011947195.1	5	731	7010250	d__Bacteria;p__Actinobacteriota;c__Actinomycetia;o__Mycobacteriales;f__Micromonosporaceae;g__Planosporangium;s__Planosporangium thailandense	Contig	Planosporangium thailandense	none	d__Bacteria;x__Terrabacteria group;p__Actinobacteria;c__Actinobacteria;o__Micromonosporales;f__Micromonosporaceae;g__Planosporangium;s__Planosporangium thailandense
GCF_007994225.1	4	557	5549958	d__Bacteria;p__Actinobacteriota;c__Actinomycetia;o__Mycobacteriales;f__Micromonosporaceae;g__Stackebrandtia;s__Stackebrandtia albiflava	Scaffold	Stackebrandtia albiflava	none	d__Bacteria;x__Terrabacteria group;p__Actinobacteria;c__Actinobacteria;o__Glycomycetales;f__Glycomycetaceae;g__Stackebrandtia;s__Stackebrandtia albiflava
GCF_006716355.1	2	557	5663490	d__Bacteria;p__Actinobacteriota;c__Actinomycetia;o__Mycobacteriales;f__Micromonosporaceae;g__Stackebrandtia;s__Stackebrandtia endophytica	Contig	Stackebrandtia endophytica	none	d__Bacteria;x__Terrabacteria group;p__Actinobacteria;c__Actinobacteria;o__Glycomycetales;f__Glycomycetaceae;g__Stackebrandtia;s__Stackebrandtia endophytica
GCF_000024545.1	2	879	6841557	d__Bacteria;p__Actinobacteriota;c__Actinomycetia;o__Mycobacteriales;f__Micromonosporaceae;g__Stackebrandtia;s__Stackebrandtia nassauensis	Complete Genome	Stackebrandtia nassauensis DSM 44728	6421	d__Bacteria;x__Terrabacteria group;p__Actinobacteria;c__Actinobacteria;o__Glycomycetales;f__Glycomycetaceae;g__Stackebrandtia;s__Stackebrandtia nassauensis;x__Stackebrandtia nassauensis DSM 44728
GCF_001646865.1	3	416	5622778	d__Bacteria;p__Actinobacteriota;c__Actinomycetia;o__Mycobacteriales;f__Mycobacteriaceae;g__Aldersonia;s__Aldersonia kunmingensis	Contig	Aldersonia kunmingensis	5261	d__Bacteria;x__Terrabacteria group;p__Actinobacteria;c__Actinobacteria;o__Corynebacteriales;f__Nocardiaceae;g__Aldersonia;s__Aldersonia kunmingensis
GCF_900156665.1	1	108	2248056	d__Bacteria;p__Actinobacteriota;c__Actinomycetia;o__Mycobacteriales;f__Mycobacteriaceae;g__Corynebacterium;s__Corynebacterium appendicis	Contig	Corynebacterium appendicis CIP 107643	2137	d__Bacteria;x__Terrabacteria group;p__Actinobacteria;c__Actinobacteria;o__Corynebacteriales;f__Corynebacteriaceae;g__Corynebacterium;s__Corynebacterium appendicis;x__Corynebacterium appendicis CIP 107643
GCF_000372085.1	2	92	1960866	d__Bacteria;p__Actinobacteriota;c__Actinomycetia;o__Mycobacteriales;f__Mycobacteriaceae;g__Corynebacterium;s__Corynebacterium capitovis	Contig	Corynebacterium capitovis DSM 44611	1836	d__Bacteria;x__Terrabacteria group;p__Actinobacteria;c__Actinobacteria;o__Corynebacteriales;f__Corynebacteriaceae;g__Corynebacterium;s__Corynebacterium capitovis;x__Corynebacterium capitovis DSM 44611
GCF_000550785.1	1	184	3132213	d__Bacteria;p__Actinobacteriota;c__Actinomycetia;o__Mycobacteriales;f__Mycobacteriaceae;g__Corynebacterium;s__Corynebacterium casei	Complete Genome	Corynebacterium casei LMG S-19264	2806	d__Bacteria;x__Terrabacteria group;p__Actinobacteria;c__Actinobacteria;o__Corynebacteriales;f__Corynebacteriaceae;g__Corynebacterium;s__Corynebacterium casei;x__Corynebacterium casei LMG S-19264
GCF_900205605.1	1	112	2609417	d__Bacteria;p__Actinobacteriota;c__Actinomycetia;o__Mycobacteriales;f__Mycobacteriaceae;g__Corynebacterium;s__Corynebacterium diphtheriae	Contig	Corynebacterium belfantii	2534	d__Bacteria;x__Terrabacteria group;p__Actinobacteria;c__Actinobacteria;o__Corynebacteriales;f__Corynebacteriaceae;g__Corynebacterium;s__Corynebacterium belfantii
GCF_001457455.1	2	104	2463666	d__Bacteria;p__Actinobacteriota;c__Actinomycetia;o__Mycobacteriales;f__Mycobacteriaceae;g__Corynebacterium;s__Corynebacterium diphtheriae	Complete Genome	Corynebacterium diphtheriae	2326	d__Bacteria;x__Terrabacteria group;p__Actinobacteria;c__Actinobacteria;o__Corynebacteriales;f__Corynebacteriaceae;g__Corynebacterium;s__Corynebacterium diphtheriae
GCF_013410305.1	2	161	2800016	d__Bacteria;p__Actinobacteriota;c__Actinomycetia;o__Mycobacteriales;f__Mycobacteriaceae;g__Corynebacterium;s__Corynebacterium durum	Contig	Corynebacterium durum	none	d__Bacteria;x__Terrabacteria group;p__Actinobacteria;c__Actinobacteria;o__Corynebacteriales;f__Corynebacteriaceae;g__Corynebacterium;s__Corynebacterium durum
GCF_000156595.1	1	112	2809149	d__Bacteria;p__Actinobacteriota;c__Actinomycetia;o__Mycobacteriales;f__Mycobacteriaceae;g__Corynebacterium;s__Corynebacterium glucuronolyticum	Scaffold	Corynebacterium glucuronolyticum ATCC 51867	2468	d__Bacteria;x__Terrabacteria group;p__Actinobacteria;c__Actinobacteria;o__Corynebacteriales;f__Corynebacteriaceae;g__Corynebacterium;s__Corynebacterium glucuronolyticum;x__Corynebacterium glucuronolyticum ATCC 51867
GCF_000626675.1	2	289	3568218	d__Bacteria;p__Actinobacteriota;c__Actinomycetia;o__Mycobacteriales;f__Mycobacteriaceae;g__Corynebacterium;s__Corynebacterium glyciniphilum	Complete Genome	Corynebacterium glyciniphilum AJ 3170	3256	d__Bacteria;x__Terrabacteria group;p__Actinobacteria;c__Actinobacteria;o__Corynebacteriales;f__Corynebacteriaceae;g__Corynebacterium;s__Corynebacterium glyciniphilum;x__Corynebacterium glyciniphilum AJ 3170
GCF_000739455.1	1	128	2565321	d__Bacteria;p__Actinobacteriota;c__Actinomycetia;o__Mycobacteriales;f__Mycobacteriaceae;g__Corynebacterium;s__Corynebacterium imitans	Complete Genome	Corynebacterium imitans	2336	d__Bacteria;x__Terrabacteria group;p__Actinobacteria;c__Actinobacteria;o__Corynebacteriales;f__Corynebacteriaceae;g__Corynebacterium;s__Corynebacterium imitans
GCF_000577555.1	1	116	2472125	d__Bacteria;p__Actinobacteriota;c__Actinomycetia;o__Mycobacteriales;f__Mycobacteriaceae;g__Corynebacterium;s__Corynebacterium jeddahense	Contig	Corynebacterium jeddahense	2379	d__Bacteria;x__Terrabacteria group;p__Actinobacteria;c__Actinobacteria;o__Corynebacteriales;f__Corynebacteriaceae;g__Corynebacterium;s__Corynebacterium jeddahense
GCF_001412085.1	1	130	2354433	d__Bacteria;p__Actinobacteriota;c__Actinomycetia;o__Mycobacteriales;f__Mycobacteriaceae;g__Corynebacterium;s__Corynebacterium lowii	Contig	Corynebacterium lowii	2211	d__Bacteria;x__Terrabacteria group;p__Actinobacteria;c__Actinobacteria;o__Corynebacteriales;f__Corynebacteriaceae;g__Corynebacterium;s__Corynebacterium lowii
GCF_000420605.1	1	94	2183019	d__Bacteria;p__Actinobacteriota;c__Actinomycetia;o__Mycobacteriales;f__Mycobacteriaceae;g__Corynebacterium;s__Corynebacterium massiliense	Scaffold	Corynebacterium massiliense DSM 45435	1963	d__Bacteria;x__Terrabacteria group;p__Actinobacteria;c__Actinobacteria;o__Corynebacteriales;f__Corynebacteriaceae;g__Corynebacterium;s__Corynebacterium massiliense;x__Corynebacterium massiliense DSM 45435
GCF_012396315.1	1	96	2185664	d__Bacteria;p__Actinobacteriota;c__Actinomycetia;o__Mycobacteriales;f__Mycobacteriaceae;g__Corynebacterium;s__Corynebacterium mucifaciens	Contig	Corynebacterium mucifaciens	none	d__Bacteria;x__Terrabacteria group;p__Actinobacteria;c__Actinobacteria;o__Corynebacteriales;f__Corynebacteriaceae;g__Corynebacterium;s__Corynebacterium mucifaciens
GCF_007970465.1	2	173	3173955	d__Bacteria;p__Actinobacteriota;c__Actinomycetia;o__Mycobacteriales;f__Mycobacteriaceae;g__Corynebacterium;s__Corynebacterium nuruki	Complete Genome	Corynebacterium nuruki S6-4	none	d__Bacteria;x__Terrabacteria group;p__Actinobacteria;c__Actinobacteria;o__Corynebacteriales;f__Corynebacteriaceae;g__Corynebacterium;s__Corynebacterium nuruki;x__Corynebacterium nuruki S6-4
GCF_001412105.1	1	133	2413873	d__Bacteria;p__Actinobacteriota;c__Actinomycetia;o__Mycobacteriales;f__Mycobacteriaceae;g__Corynebacterium;s__Corynebacterium oculi	Contig	Corynebacterium oculi	2282	d__Bacteria;x__Terrabacteria group;p__Actinobacteria;c__Actinobacteria;o__Corynebacteriales;f__Corynebacteriaceae;g__Corynebacterium;s__Corynebacterium oculi
GCF_000296405.1	1	75	2118285	d__Bacteria;p__Actinobacteriota;c__Actinomycetia;o__Mycobacteriales;f__Mycobacteriaceae;g__Corynebacterium;s__Corynebacterium otitidis	Scaffold	Corynebacterium otitidis ATCC 51513	1803	d__Bacteria;x__Terrabacteria group;p__Actinobacteria;c__Actinobacteria;o__Corynebacteriales;f__Corynebacteriaceae;g__Corynebacterium;s__Corynebacterium otitidis;x__Corynebacterium otitidis ATCC 51513
GCF_900177745.1	1	128	2540854	d__Bacteria;p__Actinobacteriota;c__Actinomycetia;o__Mycobacteriales;f__Mycobacteriaceae;g__Corynebacterium;s__Corynebacterium pollutisoli	Scaffold	Corynebacterium pollutisoli	2444	d__Bacteria;x__Terrabacteria group;p__Actinobacteria;c__Actinobacteria;o__Corynebacteriales;f__Corynebacteriaceae;g__Corynebacterium;s__Corynebacterium pollutisoli
GCF_003209395.1	1	186	3111650	d__Bacteria;p__Actinobacteriota;c__Actinomycetia;o__Mycobacteriales;f__Mycobacteriaceae;g__Corynebacterium;s__Corynebacterium provencense	Complete Genome	Corynebacterium provencense	2642	d__Bacteria;x__Terrabacteria group;p__Actinobacteria;c__Actinobacteria;o__Corynebacteriales;f__Corynebacteriaceae;g__Corynebacterium;s__Corynebacterium provencense
GCF_000411375.1	2	114	2722973	d__Bacteria;p__Actinobacteriota;c__Actinomycetia;o__Mycobacteriales;f__Mycobacteriaceae;g__Corynebacterium;s__Corynebacterium pyruviciproducens	Scaffold	Corynebacterium pyruviciproducens ATCC BAA-1742	2384	d__Bacteria;x__Terrabacteria group;p__Actinobacteria;c__Actinobacteria;o__Corynebacteriales;f__Corynebacteriaceae;g__Corynebacterium;s__Corynebacterium pyruviciproducens;x__Corynebacterium pyruviciproducens ATCC BAA-1742
GCF_902702935.1	1	105	2451019	d__Bacteria;p__Actinobacteriota;c__Actinomycetia;o__Mycobacteriales;f__Mycobacteriaceae;g__Corynebacterium;s__Corynebacterium rouxii	Complete Genome	Corynebacterium rouxii	none	d__Bacteria;x__Terrabacteria group;p__Actinobacteria;c__Actinobacteria;o__Corynebacteriales;f__Corynebacteriaceae;g__Corynebacterium;s__Corynebacterium rouxii
GCF_007641235.1	2	114	2362885	d__Bacteria;p__Actinobacteriota;c__Actinomycetia;o__Mycobacteriales;f__Mycobacteriaceae;g__Corynebacterium;s__Corynebacterium sanguinis	Complete Genome	Corynebacterium sanguinis	none	d__Bacteria;x__Terrabacteria group;p__Actinobacteria;c__Actinobacteria;o__Corynebacteriales;f__Corynebacteriaceae;g__Corynebacterium;s__Corynebacterium sanguinis
GCF_002351405.1	1	154	2637705	d__Bacteria;p__Actinobacteriota;c__Actinomycetia;o__Mycobacteriales;f__Mycobacteriaceae;g__Corynebacterium;s__Corynebacterium simulans	Scaffold	Corynebacterium accolens	2434	d__Bacteria;x__Terrabacteria group;p__Actinobacteria;c__Actinobacteria;o__Corynebacteriales;f__Corynebacteriaceae;g__Corynebacterium;s__Corynebacterium accolens
GCF_001586235.1	1	151	2598702	d__Bacteria;p__Actinobacteriota;c__Actinomycetia;o__Mycobacteriales;f__Mycobacteriaceae;g__Corynebacterium;s__Corynebacterium simulans	Complete Genome	Corynebacterium simulans	2365	d__Bacteria;x__Terrabacteria group;p__Actinobacteria;c__Actinobacteria;o__Corynebacteriales;f__Corynebacteriaceae;g__Corynebacterium;s__Corynebacterium simulans
GCF_000833575.1	1	163	2830519	d__Bacteria;p__Actinobacteriota;c__Actinomycetia;o__Mycobacteriales;f__Mycobacteriaceae;g__Corynebacterium;s__Corynebacterium singulare	Complete Genome	Corynebacterium singulare	2556	d__Bacteria;x__Terrabacteria group;p__Actinobacteria;c__Actinobacteria;o__Corynebacteriales;f__Corynebacteriaceae;g__Corynebacterium;s__Corynebacterium singulare
GCF_000418365.1	1	132	2751233	d__Bacteria;p__Actinobacteriota;c__Actinomycetia;o__Mycobacteriales;f__Mycobacteriaceae;g__Corynebacterium;s__Corynebacterium terpenotabidum	Complete Genome	Corynebacterium terpenotabidum Y-11	2376	d__Bacteria;x__Terrabacteria group;p__Actinobacteria;c__Actinobacteria;o__Corynebacteriales;f__Corynebacteriaceae;g__Corynebacterium;s__Corynebacterium terpenotabidum;x__Corynebacterium terpenotabidum Y-11
GCF_900105305.1	1	128	2633185	d__Bacteria;p__Actinobacteriota;c__Actinomycetia;o__Mycobacteriales;f__Mycobacteriaceae;g__Corynebacterium;s__Corynebacterium timonense	Chromosome	Corynebacterium timonense	2422	d__Bacteria;x__Terrabacteria group;p__Actinobacteria;c__Actinobacteria;o__Corynebacteriales;f__Corynebacteriaceae;g__Corynebacterium;s__Corynebacterium timonense
GCF_000759055.1	1	114	2227780	d__Bacteria;p__Actinobacteriota;c__Actinomycetia;o__Mycobacteriales;f__Mycobacteriaceae;g__Corynebacterium;s__Corynebacterium tuscaniense	Contig	Corynebacterium tuscaniense DNF00037	2063	d__Bacteria;x__Terrabacteria group;p__Actinobacteria;c__Actinobacteria;o__Corynebacteriales;f__Corynebacteriaceae;g__Corynebacterium;s__Corynebacterium tuscaniense;x__Corynebacterium tuscaniense DNF00037
GCF_000372445.1	1	87	2300451	d__Bacteria;p__Actinobacteriota;c__Actinomycetia;o__Mycobacteriales;f__Mycobacteriaceae;g__Corynebacterium;s__Corynebacterium ulceribovis	Contig	Corynebacterium ulceribovis DSM 45146	2065	d__Bacteria;x__Terrabacteria group;p__Actinobacteria;c__Actinobacteria;o__Corynebacteriales;f__Corynebacteriaceae;g__Corynebacterium;s__Corynebacterium ulceribovis;x__Corynebacterium ulceribovis DSM 45146
GCF_006539825.1	1	181	3192709	d__Bacteria;p__Actinobacteriota;c__Actinomycetia;o__Mycobacteriales;f__Mycobacteriaceae;g__Corynebacterium;s__Corynebacterium variabile	Contig	Corynebacterium variabile	none	d__Bacteria;x__Terrabacteria group;p__Actinobacteria;c__Actinobacteria;o__Corynebacteriales;f__Corynebacteriaceae;g__Corynebacterium;s__Corynebacterium variabile
GCF_000550805.1	2	151	2931780	d__Bacteria;p__Actinobacteriota;c__Actinomycetia;o__Mycobacteriales;f__Mycobacteriaceae;g__Corynebacterium;s__Corynebacterium vitaeruminis	Complete Genome	Corynebacterium vitaeruminis DSM 20294	2569	d__Bacteria;x__Terrabacteria group;p__Actinobacteria;c__Actinobacteria;o__Corynebacteriales;f__Corynebacteriaceae;g__Corynebacterium;s__Corynebacterium vitaeruminis;x__Corynebacterium vitaeruminis DSM 20294
GCF_001571065.1	2	191	3598827	d__Bacteria;p__Actinobacteriota;c__Actinomycetia;o__Mycobacteriales;f__Mycobacteriaceae;g__Dietzia;s__Dietzia cinnamea	Contig	Dietzia cinnamea NBRC 102147	3306	d__Bacteria;x__Terrabacteria group;p__Actinobacteria;c__Actinobacteria;o__Corynebacteriales;f__Dietziaceae;g__Dietzia;s__Dietzia cinnamea;x__Dietzia cinnamea NBRC 102147
GCF_003122005.1	2	184	3406678	d__Bacteria;p__Actinobacteriota;c__Actinomycetia;o__Mycobacteriales;f__Mycobacteriaceae;g__Dietzia;s__Dietzia cinnamea	Contig	Dietzia maris	3210	d__Bacteria;x__Terrabacteria group;p__Actinobacteria;c__Actinobacteria;o__Corynebacteriales;f__Dietziaceae;g__Dietzia;s__Dietzia maris
GCF_003096075.1	1	208	3911842	d__Bacteria;p__Actinobacteriota;c__Actinomycetia;o__Mycobacteriales;f__Mycobacteriaceae;g__Dietzia;s__Dietzia lutea	Complete Genome	Dietzia lutea	3559	d__Bacteria;x__Terrabacteria group;p__Actinobacteria;c__Actinobacteria;o__Corynebacteriales;f__Dietziaceae;g__Dietzia;s__Dietzia lutea
GCF_001659785.1	2	250	3607892	d__Bacteria;p__Actinobacteriota;c__Actinomycetia;o__Mycobacteriales;f__Mycobacteriaceae;g__Dietzia;s__Dietzia timorensis	Complete Genome	Dietzia timorensis	3265	d__Bacteria;x__Terrabacteria group;p__Actinobacteria;c__Actinobacteria;o__Corynebacteriales;f__Dietziaceae;g__Dietzia;s__Dietzia timorensis
GCF_000332975.1	1	413	5092029	d__Bacteria;p__Actinobacteriota;c__Actinomycetia;o__Mycobacteriales;f__Mycobacteriaceae;g__Gordonia;s__Gordonia aichiensis	Contig	Gordonia aichiensis NBRC 108223	4588	d__Bacteria;x__Terrabacteria group;p__Actinobacteria;c__Actinobacteria;o__Corynebacteriales;f__Gordoniaceae;g__Gordonia;s__Gordonia aichiensis;x__Gordonia aichiensis NBRC 108223
GCF_004011905.1	1	377	4979656	d__Bacteria;p__Actinobacteriota;c__Actinomycetia;o__Mycobacteriales;f__Mycobacteriaceae;g__Gordonia;s__Gordonia alkanivorans	Complete Genome	Gordonia alkanivorans	none	d__Bacteria;x__Terrabacteria group;p__Actinobacteria;c__Actinobacteria;o__Corynebacteriales;f__Gordoniaceae;g__Gordonia;s__Gordonia alkanivorans
GCF_000241345.1	1	396	5306375	d__Bacteria;p__Actinobacteriota;c__Actinomycetia;o__Mycobacteriales;f__Mycobacteriaceae;g__Gordonia;s__Gordonia amarae	Contig	Gordonia amarae NBRC 15530	4650	d__Bacteria;x__Terrabacteria group;p__Actinobacteria;c__Actinobacteria;o__Corynebacteriales;f__Gordoniaceae;g__Gordonia;s__Gordonia amarae;x__Gordonia amarae NBRC 15530
GCF_000472025.1	1	371	5179574	d__Bacteria;p__Actinobacteriota;c__Actinomycetia;o__Mycobacteriales;f__Mycobacteriaceae;g__Gordonia;s__Gordonia amicalis	Contig	Gordonia amicalis CCMA-559	4659	d__Bacteria;x__Terrabacteria group;p__Actinobacteria;c__Actinobacteria;o__Corynebacteriales;f__Gordoniaceae;g__Gordonia;s__Gordonia amicalis;x__Gordonia amicalis CCMA-559
GCF_013004535.1	1	294	3911123	d__Bacteria;p__Actinobacteriota;c__Actinomycetia;o__Mycobacteriales;f__Mycobacteriaceae;g__Gordonia;s__Gordonia araii	Contig	Gordonia araii NBRC 100433	none	d__Bacteria;x__Terrabacteria group;p__Actinobacteria;c__Actinobacteria;o__Corynebacteriales;f__Gordoniaceae;g__Gordonia;s__Gordonia araii;x__Gordonia araii NBRC 100433
GCF_000024785.1	4	411	5290012	d__Bacteria;p__Actinobacteriota;c__Actinomycetia;o__Mycobacteriales;f__Mycobacteriaceae;g__Gordonia;s__Gordonia bronchialis	Complete Genome	Gordonia bronchialis DSM 43247	4907	d__Bacteria;x__Terrabacteria group;p__Actinobacteria;c__Actinobacteria;o__Corynebacteriales;f__Gordoniaceae;g__Gordonia;s__Gordonia bronchialis;x__Gordonia bronchialis DSM 43247
GCF_000241305.1	1	392	4703019	d__Bacteria;p__Actinobacteriota;c__Actinomycetia;o__Mycobacteriales;f__Mycobacteriaceae;g__Gordonia;s__Gordonia effusa	Contig	Gordonia effusa NBRC 100432	4401	d__Bacteria;x__Terrabacteria group;p__Actinobacteria;c__Actinobacteria;o__Corynebacteriales;f__Gordoniaceae;g__Gordonia;s__Gordonia effusa;x__Gordonia effusa NBRC 100432
GCF_001592365.1	2	396	4579443	d__Bacteria;p__Actinobacteriota;c__Actinomycetia;o__Mycobacteriales;f__Mycobacteriaceae;g__Gordonia;s__Gordonia hydrophobica	Contig	Gordonia hydrophobica NBRC 16057	4191	d__Bacteria;x__Terrabacteria group;p__Actinobacteria;c__Actinobacteria;o__Corynebacteriales;f__Gordoniaceae;g__Gordonia;s__Gordonia hydrophobica;x__Gordonia hydrophobica NBRC 16057
GCF_003855095.1	1	487	5962176	d__Bacteria;p__Actinobacteriota;c__Actinomycetia;o__Mycobacteriales;f__Mycobacteriaceae;g__Gordonia;s__Gordonia insulae	Complete Genome	Gordonia insulae	none	d__Bacteria;x__Terrabacteria group;p__Actinobacteria;c__Actinobacteria;o__Corynebacteriales;f__Gordoniaceae;g__Gordonia;s__Gordonia insulae
GCF_001186365.1	2	410	4925537	d__Bacteria;p__Actinobacteriota;c__Actinomycetia;o__Mycobacteriales;f__Mycobacteriaceae;g__Gordonia;s__Gordonia jacobaea	Contig	Gordonia jacobaea	4422	d__Bacteria;x__Terrabacteria group;p__Actinobacteria;c__Actinobacteria;o__Corynebacteriales;f__Gordoniaceae;g__Gordonia;s__Gordonia jacobaea
GCF_002149015.1	3	466	5756417	d__Bacteria;p__Actinobacteriota;c__Actinomycetia;o__Mycobacteriales;f__Mycobacteriaceae;g__Gordonia;s__Gordonia lacunae	Contig	Gordonia lacunae	5191	d__Bacteria;x__Terrabacteria group;p__Actinobacteria;c__Actinobacteria;o__Corynebacteriales;f__Gordoniaceae;g__Gordonia;s__Gordonia lacunae
GCF_000192435.1	1	369	4257286	d__Bacteria;p__Actinobacteriota;c__Actinomycetia;o__Mycobacteriales;f__Mycobacteriaceae;g__Gordonia;s__Gordonia neofelifaecis	Contig	Gordonia neofelifaecis NRRL B-59395	3950	d__Bacteria;x__Terrabacteria group;p__Actinobacteria;c__Actinobacteria;o__Corynebacteriales;f__Gordoniaceae;g__Gordonia;s__Gordonia neofelifaecis;x__Gordonia neofelifaecis NRRL B-59395
GCF_001305675.1	1	369	4428727	d__Bacteria;p__Actinobacteriota;c__Actinomycetia;o__Mycobacteriales;f__Mycobacteriaceae;g__Gordonia;s__Gordonia phthalatica	Complete Genome	Gordonia phthalatica	4093	d__Bacteria;x__Terrabacteria group;p__Actinobacteria;c__Actinobacteria;o__Corynebacteriales;f__Gordoniaceae;g__Gordonia;s__Gordonia phthalatica
GCF_000247715.1	1	504	5844299	d__Bacteria;p__Actinobacteriota;c__Actinomycetia;o__Mycobacteriales;f__Mycobacteriaceae;g__Gordonia;s__Gordonia polyisoprenivorans	Complete Genome	Gordonia polyisoprenivorans VH2	5189	d__Bacteria;x__Terrabacteria group;p__Actinobacteria;c__Actinobacteria;o__Corynebacteriales;f__Gordoniaceae;g__Gordonia;s__Gordonia polyisoprenivorans;x__Gordonia polyisoprenivorans VH2
GCF_000298195.1	2	526	6434991	d__Bacteria;p__Actinobacteriota;c__Actinomycetia;o__Mycobacteriales;f__Mycobacteriaceae;g__Gordonia;s__Gordonia rhizosphera	Contig	Gordonia rhizosphera NBRC 16068	5872	d__Bacteria;x__Terrabacteria group;p__Actinobacteria;c__Actinobacteria;o__Corynebacteriales;f__Gordoniaceae;g__Gordonia;s__Gordonia rhizosphera;x__Gordonia rhizosphera NBRC 16068
GCF_000423025.1	1	252	3330647	d__Bacteria;p__Actinobacteriota;c__Actinomycetia;o__Mycobacteriales;f__Mycobacteriaceae;g__Gordonia;s__Gordonia shandongensis	Scaffold	Gordonia shandongensis DSM 45094	3066	d__Bacteria;x__Terrabacteria group;p__Actinobacteria;c__Actinobacteria;o__Corynebacteriales;f__Gordoniaceae;g__Gordonia;s__Gordonia shandongensis;x__Gordonia shandongensis DSM 45094
GCF_000333035.1	1	340	4140890	d__Bacteria;p__Actinobacteriota;c__Actinomycetia;o__Mycobacteriales;f__Mycobacteriaceae;g__Gordonia;s__Gordonia sihwensis	Contig	Gordonia sihwensis NBRC 108236	3853	d__Bacteria;x__Terrabacteria group;p__Actinobacteria;c__Actinobacteria;o__Corynebacteriales;f__Gordoniaceae;g__Gordonia;s__Gordonia sihwensis;x__Gordonia sihwensis NBRC 108236
GCF_000334455.1	3	462	5375815	d__Bacteria;p__Actinobacteriota;c__Actinomycetia;o__Mycobacteriales;f__Mycobacteriaceae;g__Gordonia;s__Gordonia soli	Contig	Gordonia soli NBRC 108243	4905	d__Bacteria;x__Terrabacteria group;p__Actinobacteria;c__Actinobacteria;o__Corynebacteriales;f__Gordoniaceae;g__Gordonia;s__Gordonia soli;x__Gordonia soli NBRC 108243
GCF_012396255.1	1	397	4961688	d__Bacteria;p__Actinobacteriota;c__Actinomycetia;o__Mycobacteriales;f__Mycobacteriaceae;g__Gordonia;s__Gordonia sputi	Contig	Gordonia sputi	none	d__Bacteria;x__Terrabacteria group;p__Actinobacteria;c__Actinobacteria;o__Corynebacteriales;f__Gordoniaceae;g__Gordonia;s__Gordonia sputi
GCF_901542405.1	1	450	5706840	d__Bacteria;p__Actinobacteriota;c__Actinomycetia;o__Mycobacteriales;f__Mycobacteriaceae;g__Gordonia;s__Gordonia terrae	Contig	Gordonia terrae	none	d__Bacteria;x__Terrabacteria group;p__Actinobacteria;c__Actinobacteria;o__Corynebacteriales;f__Gordoniaceae;g__Gordonia;s__Gordonia terrae
GCF_900105725.1	2	464	6405003	d__Bacteria;p__Actinobacteriota;c__Actinomycetia;o__Mycobacteriales;f__Mycobacteriaceae;g__Gordonia;s__Gordonia westfalica	Contig	Gordonia westfalica	6191	d__Bacteria;x__Terrabacteria group;p__Actinobacteria;c__Actinobacteria;o__Corynebacteriales;f__Gordoniaceae;g__Gordonia;s__Gordonia westfalica
GCF_001653095.1	3	431	4875098	d__Bacteria;p__Actinobacteriota;c__Actinomycetia;o__Mycobacteriales;f__Mycobacteriaceae;g__Hoyosella;s__Hoyosella altamirensis	Contig	Hoyosella altamirensis	4615	d__Bacteria;x__Terrabacteria group;p__Actinobacteria;c__Actinobacteria;o__Corynebacteriales;f__Mycobacteriaceae;g__Hoyosella;s__Hoyosella altamirensis
GCF_000214175.1	1	422	4863490	d__Bacteria;p__Actinobacteriota;c__Actinomycetia;o__Mycobacteriales;f__Mycobacteriaceae;g__Hoyosella;s__Hoyosella subflava	Complete Genome	Hoyosella subflava DQS3-9A1	4493	d__Bacteria;x__Terrabacteria group;p__Actinobacteria;c__Actinobacteria;o__Corynebacteriales;f__Mycobacteriaceae;g__Hoyosella;s__Hoyosella subflava;x__Hoyosella subflava DQS3-9A1
GCF_000380485.1	1	369	4225368	d__Bacteria;p__Actinobacteriota;c__Actinomycetia;o__Mycobacteriales;f__Mycobacteriaceae;g__Jongsikchunia;s__Jongsikchunia kroppenstedtii	Contig	Gordonia kroppenstedtii DSM 45133	3957	d__Bacteria;x__Terrabacteria group;p__Actinobacteria;c__Actinobacteria;o__Corynebacteriales;f__Gordoniaceae;g__Jongsikchunia;s__Jongsikchunia kroppenstedtii;x__Gordonia kroppenstedtii DSM 45133
GCF_001293125.1	1	65	1860551	d__Bacteria;p__Actinobacteriota;c__Actinomycetia;o__Mycobacteriales;f__Mycobacteriaceae;g__Lawsonella;s__Lawsonella clevelandensis	Complete Genome	Lawsonella clevelandensis	1556	d__Bacteria;x__Terrabacteria group;p__Actinobacteria;c__Actinobacteria;o__Corynebacteriales;x__Corynebacteriales incertae sedis;g__Lawsonella;s__Lawsonella clevelandensis
GCF_001552615.1	6	540	5646340	d__Bacteria;p__Actinobacteriota;c__Actinomycetia;o__Mycobacteriales;f__Mycobacteriaceae;g__Millisia;s__Millisia brevis	Contig	Millisia brevis NBRC 105863	4927	d__Bacteria;x__Terrabacteria group;p__Actinobacteria;c__Actinobacteria;o__Corynebacteriales;f__Gordoniaceae;g__Millisia;s__Millisia brevis;x__Millisia brevis NBRC 105863
GCF_010722915.1	3	580	7297392	d__Bacteria;p__Actinobacteriota;c__Actinomycetia;o__Mycobacteriales;f__Mycobacteriaceae;g__Mycobacterium;s__Mycobacterium agri	Contig	Mycolicibacterium agri	none	d__Bacteria;x__Terrabacteria group;p__Actinobacteria;c__Actinobacteria;o__Corynebacteriales;f__Mycobacteriaceae;g__Mycolicibacterium;s__Mycolicibacterium agri
GCF_900176255.2	1	468	6120821	d__Bacteria;p__Actinobacteriota;c__Actinomycetia;o__Mycobacteriales;f__Mycobacteriaceae;g__Mycobacterium;s__Mycobacterium ahvazicum	Contig	Mycobacterium ahvazicum	5708	d__Bacteria;x__Terrabacteria group;p__Actinobacteria;c__Actinobacteria;o__Corynebacteriales;f__Mycobacteriaceae;g__Mycobacterium;x__Mycobacterium simiae complex;s__Mycobacterium ahvazicum
GCF_010726245.1	1	509	5925482	d__Bacteria;p__Actinobacteriota;c__Actinomycetia;o__Mycobacteriales;f__Mycobacteriaceae;g__Mycobacterium;s__Mycobacterium aichiense	Complete Genome	Mycolicibacterium aichiense	none	d__Bacteria;x__Terrabacteria group;p__Actinobacteria;c__Actinobacteria;o__Corynebacteriales;f__Mycobacteriaceae;g__Mycolicibacterium;s__Mycolicibacterium aichiense
GCF_002086635.1	4	402	5692845	d__Bacteria;p__Actinobacteriota;c__Actinomycetia;o__Mycobacteriales;f__Mycobacteriaceae;g__Mycobacterium;s__Mycobacterium alsense	Contig	Mycobacterium alsense	5325	d__Bacteria;x__Terrabacteria group;p__Actinobacteria;c__Actinobacteria;o__Corynebacteriales;f__Mycobacteriaceae;g__Mycobacterium;s__Mycobacterium alsense
GCF_010727325.1	2	484	6016846	d__Bacteria;p__Actinobacteriota;c__Actinomycetia;o__Mycobacteriales;f__Mycobacteriaceae;g__Mycobacterium;s__Mycobacterium alvei	Complete Genome	Mycolicibacterium alvei	none	d__Bacteria;x__Terrabacteria group;p__Actinobacteria;c__Actinobacteria;o__Corynebacteriales;f__Mycobacteriaceae;g__Mycolicibacterium;s__Mycolicibacterium alvei
GCF_002086155.1	1	427	6662911	d__Bacteria;p__Actinobacteriota;c__Actinomycetia;o__Mycobacteriales;f__Mycobacteriaceae;g__Mycobacterium;s__Mycobacterium angelicum	Contig	Mycobacterium angelicum	6054	d__Bacteria;x__Terrabacteria group;p__Actinobacteria;c__Actinobacteria;o__Corynebacteriales;f__Mycobacteriaceae;g__Mycobacterium;s__Mycobacterium angelicum
GCF_010731855.1	1	449	5696751	d__Bacteria;p__Actinobacteriota;c__Actinomycetia;o__Mycobacteriales;f__Mycobacteriaceae;g__Mycobacterium;s__Mycobacterium anyangense	Complete Genome	Mycolicibacterium anyangense	none	d__Bacteria;x__Terrabacteria group;p__Actinobacteria;c__Actinobacteria;o__Corynebacteriales;f__Mycobacteriaceae;g__Mycolicibacterium;s__Mycolicibacterium anyangense
GCF_002086485.1	2	757	7927592	d__Bacteria;p__Actinobacteriota;c__Actinomycetia;o__Mycobacteriales;f__Mycobacteriaceae;g__Mycobacterium;s__Mycobacterium aquaticum	Contig	Mycobacterium aquaticum	7624	d__Bacteria;x__Terrabacteria group;p__Actinobacteria;c__Actinobacteria;o__Corynebacteriales;f__Mycobacteriaceae;g__Mycobacterium;s__Mycobacterium aquaticum
GCF_010731815.1	4	596	6451210	d__Bacteria;p__Actinobacteriota;c__Actinomycetia;o__Mycobacteriales;f__Mycobacteriaceae;g__Mycobacterium;s__Mycobacterium arabiense	Complete Genome	Mycolicibacterium arabiense	none	d__Bacteria;x__Terrabacteria group;p__Actinobacteria;c__Actinobacteria;o__Corynebacteriales;f__Mycobacteriaceae;g__Mycolicibacterium;s__Mycolicibacterium arabiense
GCF_000559085.1	1	531	6297623	d__Bacteria;p__Actinobacteriota;c__Actinomycetia;o__Mycobacteriales;f__Mycobacteriaceae;g__Mycobacterium;s__Mycobacterium aromaticivorans	Contig	Mycolicibacterium aromaticivorans JS19b1 = JCM 16368	6024	d__Bacteria;x__Terrabacteria group;p__Actinobacteria;c__Actinobacteria;o__Corynebacteriales;f__Mycobacteriaceae;g__Mycolicibacterium;s__Mycolicibacterium aromaticivorans;x__Mycolicibacterium aromaticivorans JS19b1 = JCM 16368
GCF_002086125.1	1	393	5980206	d__Bacteria;p__Actinobacteriota;c__Actinomycetia;o__Mycobacteriales;f__Mycobacteriaceae;g__Mycobacterium;s__Mycobacterium arosiense	Contig	Mycobacterium arosiense ATCC BAA-1401 = DSM 45069	5804	d__Bacteria;x__Terrabacteria group;p__Actinobacteria;c__Actinobacteria;o__Corynebacteriales;f__Mycobacteriaceae;g__Mycobacterium;x__Mycobacterium avium complex (MAC);s__Mycobacterium arosiense;x__Mycobacterium arosiense ATCC BAA-1401 = DSM 45069
GCF_001673635.1	1	445	5772654	d__Bacteria;p__Actinobacteriota;c__Actinomycetia;o__Mycobacteriales;f__Mycobacteriaceae;g__Mycobacterium;s__Mycobacterium asiaticum_C	Contig	Mycobacterium asiaticum	5360	d__Bacteria;x__Terrabacteria group;p__Actinobacteria;c__Actinobacteria;o__Corynebacteriales;f__Mycobacteriaceae;g__Mycobacterium;s__Mycobacterium asiaticum
GCF_900566065.1	1	360	6344986	d__Bacteria;p__Actinobacteriota;c__Actinomycetia;o__Mycobacteriales;f__Mycobacteriaceae;g__Mycobacterium;s__Mycobacterium attenuatum	Contig	Mycobacterium attenuatum	none	d__Bacteria;x__Terrabacteria group;p__Actinobacteria;c__Actinobacteria;o__Corynebacteriales;f__Mycobacteriaceae;g__Mycobacterium;s__Mycobacterium attenuatum
GCF_010730955.1	1	554	6321928	d__Bacteria;p__Actinobacteriota;c__Actinomycetia;o__Mycobacteriales;f__Mycobacteriaceae;g__Mycobacterium;s__Mycobacterium aubagnense	Complete Genome	Mycolicibacterium aubagnense	none	d__Bacteria;x__Terrabacteria group;p__Actinobacteria;c__Actinobacteria;o__Corynebacteriales;f__Mycobacteriaceae;g__Mycolicibacterium;s__Mycolicibacterium aubagnense
GCF_900637195.1	3	541	6035584	d__Bacteria;p__Actinobacteriota;c__Actinomycetia;o__Mycobacteriales;f__Mycobacteriaceae;g__Mycobacterium;s__Mycobacterium aurum	Complete Genome	Mycolicibacterium aurum	none	d__Bacteria;x__Terrabacteria group;p__Actinobacteria;c__Actinobacteria;o__Corynebacteriales;f__Mycobacteriaceae;g__Mycolicibacterium;s__Mycolicibacterium aurum
GCF_000612725.1	2	576	6770972	d__Bacteria;p__Actinobacteriota;c__Actinomycetia;o__Mycobacteriales;f__Mycobacteriaceae;g__Mycobacterium;s__Mycobacterium austroafricanum	Scaffold	Mycolicibacterium austroafricanum	6364	d__Bacteria;x__Terrabacteria group;p__Actinobacteria;c__Actinobacteria;o__Corynebacteriales;f__Mycobacteriaceae;g__Mycolicibacterium;s__Mycolicibacterium austroafricanum
GCF_000015305.1	2	559	6491865	d__Bacteria;p__Actinobacteriota;c__Actinomycetia;o__Mycobacteriales;f__Mycobacteriaceae;g__Mycobacterium;s__Mycobacterium austroafricanum	Complete Genome	Mycolicibacterium vanbaalenii PYR-1	6147	d__Bacteria;x__Terrabacteria group;p__Actinobacteria;c__Actinobacteria;o__Corynebacteriales;f__Mycobacteriaceae;g__Mycolicibacterium;s__Mycolicibacterium vanbaalenii;x__Mycolicibacterium vanbaalenii PYR-1
GCF_000829075.1	2	343	5145928	d__Bacteria;p__Actinobacteriota;c__Actinomycetia;o__Mycobacteriales;f__Mycobacteriaceae;g__Mycobacterium;s__Mycobacterium avium	Complete Genome	Mycobacterium avium subsp. hominissuis TH135	4737	d__Bacteria;x__Terrabacteria group;p__Actinobacteria;c__Actinobacteria;o__Corynebacteriales;f__Mycobacteriaceae;g__Mycobacterium;x__Mycobacterium avium complex (MAC);s__Mycobacterium avium;sb__Mycobacterium avium subsp. hominissuis;x__Mycobacterium avium subsp. hominissuis TH135
GCF_002086115.1	3	547	5952041	d__Bacteria;p__Actinobacteriota;c__Actinomycetia;o__Mycobacteriales;f__Mycobacteriaceae;g__Mycobacterium;s__Mycobacterium bacteremicum	Contig	Mycolicibacterium bacteremicum	5666	d__Bacteria;x__Terrabacteria group;p__Actinobacteria;c__Actinobacteria;o__Corynebacteriales;f__Mycobacteriaceae;g__Mycolicibacterium;s__Mycolicibacterium bacteremicum
GCF_900292015.1	3	338	5607630	d__Bacteria;p__Actinobacteriota;c__Actinomycetia;o__Mycobacteriales;f__Mycobacteriaceae;g__Mycobacterium;s__Mycobacterium basiliense	Complete Genome	Mycobacterium basiliense	none	d__Bacteria;x__Terrabacteria group;p__Actinobacteria;c__Actinobacteria;o__Corynebacteriales;f__Mycobacteriaceae;g__Mycobacterium;s__Mycobacterium basiliense
GCF_010731295.1	1	655	6585921	d__Bacteria;p__Actinobacteriota;c__Actinomycetia;o__Mycobacteriales;f__Mycobacteriaceae;g__Mycobacterium;s__Mycobacterium boenickei	Complete Genome	Mycolicibacterium boenickei	none	d__Bacteria;x__Terrabacteria group;p__Actinobacteria;c__Actinobacteria;o__Corynebacteriales;f__Mycobacteriaceae;g__Mycolicibacterium;s__Mycolicibacterium boenickei
GCF_002102025.1	2	360	5420516	d__Bacteria;p__Actinobacteriota;c__Actinomycetia;o__Mycobacteriales;f__Mycobacteriaceae;g__Mycobacterium;s__Mycobacterium bohemicum	Contig	Mycobacterium bohemicum	4992	d__Bacteria;x__Terrabacteria group;p__Actinobacteria;c__Actinobacteria;o__Corynebacteriales;f__Mycobacteriaceae;g__Mycobacterium;s__Mycobacterium bohemicum
GCF_010723305.1	1	211	4335050	d__Bacteria;p__Actinobacteriota;c__Actinomycetia;o__Mycobacteriales;f__Mycobacteriaceae;g__Mycobacterium;s__Mycobacterium botniense	Contig	Mycobacterium botniense	none	d__Bacteria;x__Terrabacteria group;p__Actinobacteria;c__Actinobacteria;o__Corynebacteriales;f__Mycobacteriaceae;g__Mycobacterium;s__Mycobacterium botniense
GCF_010723575.1	3	485	6912804	d__Bacteria;p__Actinobacteriota;c__Actinomycetia;o__Mycobacteriales;f__Mycobacteriaceae;g__Mycobacterium;s__Mycobacterium bourgelatii	Contig	Mycobacterium bourgelatii	none	d__Bacteria;x__Terrabacteria group;p__Actinobacteria;c__Actinobacteria;o__Corynebacteriales;f__Mycobacteriaceae;g__Mycobacterium;s__Mycobacterium bourgelatii
GCF_010728725.1	3	477	5979623	d__Bacteria;p__Actinobacteriota;c__Actinomycetia;o__Mycobacteriales;f__Mycobacteriaceae;g__Mycobacterium;s__Mycobacterium branderi	Complete Genome	Mycobacterium branderi	none	d__Bacteria;x__Terrabacteria group;p__Actinobacteria;c__Actinobacteria;o__Corynebacteriales;f__Mycobacteriaceae;g__Mycobacterium;s__Mycobacterium branderi
GCF_001570425.1	2	751	7387494	d__Bacteria;p__Actinobacteriota;c__Actinomycetia;o__Mycobacteriales;f__Mycobacteriaceae;g__Mycobacterium;s__Mycobacterium brisbanense	Scaffold	Mycolicibacterium brisbanense	7054	d__Bacteria;x__Terrabacteria group;p__Actinobacteria;c__Actinobacteria;o__Corynebacteriales;f__Mycobacteriaceae;g__Mycolicibacterium;s__Mycolicibacterium brisbanense
GCF_002101555.1	2	665	6755573	d__Bacteria;p__Actinobacteriota;c__Actinomycetia;o__Mycobacteriales;f__Mycobacteriaceae;g__Mycobacterium;s__Mycobacterium canariasense	Contig	Mycolicibacterium canariasense	6705	d__Bacteria;x__Terrabacteria group;p__Actinobacteria;c__Actinobacteria;o__Corynebacteriales;f__Mycobacteriaceae;g__Mycolicibacterium;s__Mycolicibacterium canariasense
GCF_002742165.1	2	355	4773526	d__Bacteria;p__Actinobacteriota;c__Actinomycetia;o__Mycobacteriales;f__Mycobacteriaceae;g__Mycobacterium;s__Mycobacterium celatum	Contig	Mycobacterium celatum	4637	d__Bacteria;x__Terrabacteria group;p__Actinobacteria;c__Actinobacteria;o__Corynebacteriales;f__Mycobacteriaceae;g__Mycobacterium;s__Mycobacterium celatum
GCF_010731795.1	2	352	5024249	d__Bacteria;p__Actinobacteriota;c__Actinomycetia;o__Mycobacteriales;f__Mycobacteriaceae;g__Mycobacterium;s__Mycobacterium celeriflavum	Complete Genome	Mycolicibacterium celeriflavum	none	d__Bacteria;x__Terrabacteria group;p__Actinobacteria;c__Actinobacteria;o__Corynebacteriales;f__Mycobacteriaceae;g__Mycolicibacterium;s__Mycolicibacterium celeriflavum
GCF_900637205.1	3	410	5461769	d__Bacteria;p__Actinobacteriota;c__Actinomycetia;o__Mycobacteriales;f__Mycobacteriaceae;g__Mycobacterium;s__Mycobacterium chitae	Complete Genome	Mycolicibacterium chitae	none	d__Bacteria;x__Terrabacteria group;p__Actinobacteria;c__Actinobacteria;o__Corynebacteriales;f__Mycobacteriaceae;g__Mycolicibacterium;s__Mycolicibacterium chitae
GCF_001552315.1	2	640	7330216	d__Bacteria;p__Actinobacteriota;c__Actinomycetia;o__Mycobacteriales;f__Mycobacteriaceae;g__Mycobacterium;s__Mycobacterium chlorophenolicum	Contig	Mycolicibacterium chlorophenolicum JCM 7439 = NBRC 15527	7024	d__Bacteria;x__Terrabacteria group;p__Actinobacteria;c__Actinobacteria;o__Corynebacteriales;f__Mycobacteriaceae;g__Mycolicibacterium;s__Mycolicibacterium chlorophenolicum;x__Mycolicibacterium chlorophenolicum JCM 7439 = NBRC 15527
GCF_900453455.1	2	532	6021188	d__Bacteria;p__Actinobacteriota;c__Actinomycetia;o__Mycobacteriales;f__Mycobacteriaceae;g__Mycobacterium;s__Mycobacterium chubuense	Contig	Mycolicibacterium chubuense	none	d__Bacteria;x__Terrabacteria group;p__Actinobacteria;c__Actinobacteria;o__Corynebacteriales;f__Mycobacteriaceae;g__Mycolicibacterium;s__Mycolicibacterium chubuense
GCF_000222105.3	1	421	5579559	d__Bacteria;p__Actinobacteriota;c__Actinomycetia;o__Mycobacteriales;f__Mycobacteriaceae;g__Mycobacterium;s__Mycobacterium colombiense	Contig	Mycobacterium colombiense CECT 3035	5241	d__Bacteria;x__Terrabacteria group;p__Actinobacteria;c__Actinobacteria;o__Corynebacteriales;f__Mycobacteriaceae;g__Mycobacterium;x__Mycobacterium avium complex (MAC);s__Mycobacterium colombiense;x__Mycobacterium colombiense CECT 3035
GCF_010729895.1	3	458	5876557	d__Bacteria;p__Actinobacteriota;c__Actinomycetia;o__Mycobacteriales;f__Mycobacteriaceae;g__Mycobacterium;s__Mycobacterium confluentis	Complete Genome	Mycolicibacterium confluentis	none	d__Bacteria;x__Terrabacteria group;p__Actinobacteria;c__Actinobacteria;o__Corynebacteriales;f__Mycobacteriaceae;g__Mycolicibacterium;s__Mycolicibacterium confluentis
GCF_010730195.1	2	469	6237139	d__Bacteria;p__Actinobacteriota;c__Actinomycetia;o__Mycobacteriales;f__Mycobacteriaceae;g__Mycobacterium;s__Mycobacterium conspicuum	Complete Genome	Mycobacterium conspicuum	none	d__Bacteria;x__Terrabacteria group;p__Actinobacteria;c__Actinobacteria;o__Corynebacteriales;f__Mycobacteriaceae;g__Mycobacterium;s__Mycobacterium conspicuum
GCF_010727945.1	1	401	5318517	d__Bacteria;p__Actinobacteriota;c__Actinomycetia;o__Mycobacteriales;f__Mycobacteriaceae;g__Mycobacterium;s__Mycobacterium cookii	Complete Genome	Mycobacterium cookii	none	d__Bacteria;x__Terrabacteria group;p__Actinobacteria;c__Actinobacteria;o__Corynebacteriales;f__Mycobacteriaceae;g__Mycobacterium;s__Mycobacterium cookii
GCF_000613185.1	2	670	6462090	d__Bacteria;p__Actinobacteriota;c__Actinomycetia;o__Mycobacteriales;f__Mycobacteriaceae;g__Mycobacterium;s__Mycobacterium cosmeticum	Contig	Mycolicibacterium cosmeticum	6229	d__Bacteria;x__Terrabacteria group;p__Actinobacteria;c__Actinobacteria;o__Corynebacteriales;f__Mycobacteriaceae;g__Mycolicibacterium;s__Mycolicibacterium cosmeticum
GCF_002104675.1	1	315	5225940	d__Bacteria;p__Actinobacteriota;c__Actinomycetia;o__Mycobacteriales;f__Mycobacteriaceae;g__Mycobacterium;s__Mycobacterium decipiens	Contig	Mycobacterium decipiens	4724	d__Bacteria;x__Terrabacteria group;p__Actinobacteria;c__Actinobacteria;o__Corynebacteriales;f__Mycobacteriaceae;g__Mycobacterium;x__Mycobacterium tuberculosis complex;s__Mycobacterium decipiens
GCF_001907655.1	2	507	5982379	d__Bacteria;p__Actinobacteriota;c__Actinomycetia;o__Mycobacteriales;f__Mycobacteriaceae;g__Mycobacterium;s__Mycobacterium diernhoferi	Scaffold	Mycolicibacterium diernhoferi	5648	d__Bacteria;x__Terrabacteria group;p__Actinobacteria;c__Actinobacteria;o__Corynebacteriales;f__Mycobacteriaceae;g__Mycolicibacterium;s__Mycolicibacterium diernhoferi
GCF_002157835.1	1	742	8080416	d__Bacteria;p__Actinobacteriota;c__Actinomycetia;o__Mycobacteriales;f__Mycobacteriaceae;g__Mycobacterium;s__Mycobacterium dioxanotrophicus	Complete Genome	Mycobacterium dioxanotrophicus	7724	d__Bacteria;x__Terrabacteria group;p__Actinobacteria;c__Actinobacteria;o__Corynebacteriales;f__Mycobacteriaceae;g__Mycobacterium;s__Mycobacterium dioxanotrophicus
GCF_010726645.1	2	432	5657388	d__Bacteria;p__Actinobacteriota;c__Actinomycetia;o__Mycobacteriales;f__Mycobacteriaceae;g__Mycobacterium;s__Mycobacterium duvalii	Complete Genome	Mycolicibacterium duvalii	none	d__Bacteria;x__Terrabacteria group;p__Actinobacteria;c__Actinobacteria;o__Corynebacteriales;f__Mycobacteriaceae;g__Mycolicibacterium;s__Mycolicibacterium duvalii
GCF_004354905.1	3	427	5682864	d__Bacteria;p__Actinobacteriota;c__Actinomycetia;o__Mycobacteriales;f__Mycobacteriaceae;g__Mycobacterium;s__Mycobacterium eburneum	Contig	Mycobacterium eburneum	none	d__Bacteria;x__Terrabacteria group;p__Actinobacteria;c__Actinobacteria;o__Corynebacteriales;f__Mycobacteriaceae;g__Mycobacterium;s__Mycobacterium eburneum
GCF_001854525.1	3	417	5622166	d__Bacteria;p__Actinobacteriota;c__Actinomycetia;o__Mycobacteriales;f__Mycobacteriaceae;g__Mycobacterium;s__Mycobacterium eburneum	Scaffold	Mycobacterium talmoniae	5550	d__Bacteria;x__Terrabacteria group;p__Actinobacteria;c__Actinobacteria;o__Corynebacteriales;f__Mycobacteriaceae;g__Mycobacterium;s__Mycobacterium talmoniae
GCF_001667535.1	2	389	5223216	d__Bacteria;p__Actinobacteriota;c__Actinomycetia;o__Mycobacteriales;f__Mycobacteriaceae;g__Mycobacterium;s__Mycobacterium elephantis	Contig	Mycolicibacterium elephantis	4957	d__Bacteria;x__Terrabacteria group;p__Actinobacteria;c__Actinobacteria;o__Corynebacteriales;f__Mycobacteriaceae;g__Mycolicibacterium;s__Mycolicibacterium elephantis
GCF_001373515.1	2	440	6152523	d__Bacteria;p__Actinobacteriota;c__Actinomycetia;o__Mycobacteriales;f__Mycobacteriaceae;g__Mycobacterium;s__Mycobacterium europaeum	Contig	Mycobacterium europaeum	5845	d__Bacteria;x__Terrabacteria group;p__Actinobacteria;c__Actinobacteria;o__Corynebacteriales;f__Mycobacteriaceae;g__Mycobacterium;x__Mycobacterium simiae complex;s__Mycobacterium europaeum
GCF_010726955.1	3	253	4156821	d__Bacteria;p__Actinobacteriota;c__Actinomycetia;o__Mycobacteriales;f__Mycobacteriaceae;g__Mycobacterium;s__Mycobacterium fallax	Complete Genome	Mycolicibacterium fallax	none	d__Bacteria;x__Terrabacteria group;p__Actinobacteria;c__Actinobacteria;o__Corynebacteriales;f__Mycobacteriaceae;g__Mycolicibacterium;s__Mycolicibacterium fallax
[truncated: 8,733 more rows]
