# Supplementary material for: Transmembrane Transcription Regulators Are Widespread in Bacteria and Archaea
Source: Microbiol Spectr. 2023 May 8;11(3):e00266-23. doi: 10.1128/spectrum.00266-23 (PMC10269533; doi:10.1128/spectrum.00266-23)
Supplement: Supplemental file 2 — Supplemental material. Download spectrum.00266-23-s0002.xlsx, XLSX file, 1.9 MB [file spectrum.00266-23-s0002.xlsx]

## Sheet: Sheet1
Supplemental File 2: Domain composition of Transmembrane Transcription Regulators (TTRs).
Genome Id	RefSeq Protein Id	Locus tag	Number of tm regions	Protein domain composition based on Pfam models	Protein Length
GCF_000006685.1	WP_010230011.1	TC0277	1	HTH_25	143
GCF_000006985.1	NP_662873.1	None	1	HTH_25	144
GCF_000007025.1	WP_010977741.1	RC1173	1	HTH_25	117
GCF_000007085.1	WP_011026011.1	TTE1826	1	HTH_25,DUF4115	267
GCF_000007105.1	WP_011241405.1	ZMO1656	1	HTH_25	301
GCF_000007125.1	WP_041594636.1	BMEI0685	1	DJ-1_PfpI,HTH_18	332
GCF_000007125.1	WP_005972440.1	BMEII0390	1	HTH_1,LysR_substrate	310
GCF_000007125.1	WP_004682091.1	BMEII0526	1	HTH_1,LysR_substrate	322
GCF_000007125.1	WP_004685932.1	BMEII0219	1	HTH_IclR,IclR	272
GCF_000007205.1	WP_010883702.1	CpB1114	1	HTH_25	143
GCF_000007505.1	WP_004691662.1	BR1319	1	DJ-1_PfpI,HTH_18	332
GCF_000007505.1	WP_002968505.1	BRA0765	1	HTH_1,LysR_substrate	322
GCF_000007505.1	WP_004687104.1	BRA0906	1	HTH_1,LysR_substrate	310
GCF_000007505.1	WP_004685932.1	BRA1082	1	HTH_IclR,IclR	272
GCF_000007605.1	WP_011006262.1	CCA00295	1	HTH_25	143
GCF_000007625.1	WP_011099443.1	CTC01212	1	HTH_1,LysR_substrate	303
GCF_000007625.1	WP_011099176.1	CTC00922	1	HTH_3	126
GCF_000007745.1	WP_011201078.1	MS1918	1	HTH_25,DUF4115	324
GCF_000007985.2	NP_951425.1	None	1	HTH_3	306
GCF_000007985.2	NP_951237.1	None	1	TetR_N	203
GCF_000008445.1	WP_000137488.1	GBAA3918	1	HTH_25,DUF4115	303
GCF_000008445.1	WP_011178688.1	GBAA1809	1	HTH_3	133
GCF_000008445.1	WP_000711169.1	GBAA2543	1	TetR_N	217
GCF_000008465.1	WP_011235263.1	IL2035	1	HTH_25,DUF4115	365
GCF_000008465.1	WP_011235051.1	IL1819	1	Trans_reg_C,PD40,PD40	665
GCF_000008625.1	NP_213185.1	None	1	Rrf2	156
GCF_000008885.1	WP_011070376.1	WGLp572	1	HTH_25	158
GCF_000008885.1	WP_011070271.1	WGLp467	1	Trans_reg_C	267
GCF_000009145.1	WP_011112616.1	NE2110	1	Fic,HTH_24	351
GCF_000009145.1	WP_011110794.1	NE0147	1	HTH_25,DUF4115	354
GCF_000009365.1	WP_011588250.1	ABO_0966	1	TetR_N,TetR_C_2	215
GCF_000009765.2	WP_037650093.1	SAV_2509	1	HTH_25,DUF4115	289
GCF_000009765.2	WP_010981646.1	SAV_210	1	HTH_31	319
GCF_000009765.2	WP_037645213.1	SAV_3438	1	HTH_31	169
GCF_000009765.2	WP_010986167.1	SAV_4744	1	HTH_31	451
GCF_000009765.2	WP_048894321.1	SAV_5194	1	HTH_31	181
GCF_000009765.2	WP_010984868.1	SAV_3437	1	HTH_31,DUF2690	420
GCF_000009765.2	WP_010988083.1	SAV_6683	1	LacI,Peripla_BP_3	338
GCF_000009785.1	WP_011230792.1	GK1292	1	HTH_25,DUF4115	297
GCF_000009825.1	WP_011247046.1	ABC2203	1	HTH_25	296
GCF_000009825.1	WP_011248029.1	ABC3187	1	TetR_N	226
GCF_000009905.1	WP_011195713.1	STH1584	1	HTH_25	313
GCF_000009905.1	WP_083766085.1	STH2336	1	TetR_N	272
GCF_000009945.1	WP_011458258.1	CF0708	1	HTH_25	143
GCF_000009985.1	WP_011384024.1	amb1615	1	HTH_25,DUF4115	434
GCF_000010105.1	WP_020908841.1	RER_46910	1	HTH_1,LysR_substrate	305
GCF_000010105.1	WP_020908056.1	RER_35220	1	HTH_20,Acetyltransf_4	294
GCF_000010105.1	WP_020909715.1	RER_58350	1	HTH_31,WD40,WD40,WD40,WD40	1280
GCF_000010105.1	WP_020909315.1	RER_53300	1	TetR_N	191
GCF_000010265.1	WP_012620484.1	CKR_1531	1	HTH_3	257
GCF_000010265.1	WP_011988740.1	CKR_0119	1	PuR_N,Pribosyltran	270
GCF_000010265.1	WP_011988655.1	CKR_0040	1	TetR_N,TetR_C_4	190
GCF_000010305.1	WP_015895370.1	GAU_3559	1	HTH_24,AsnC_trans_reg	169
GCF_000010505.1	WP_012458516.1	PGN_1768	1	TPR_12,HisKA,HATPase_c,Response_reg,HTH_18	961
GCF_000010585.1	WP_012656780.1	MCCL_0873	1	HTH_25	273
GCF_000011145.1	WP_010896661.1	BH0483	1	dCache_1,HTH_18	769
GCF_000011145.1	WP_010898541.1	BH2388	1	HTH_25	283
GCF_000011245.1	WP_011066021.1	OB1621	1	HTH_25	305
GCF_000011245.1	WP_011065218.1	OB0812	1	HTH_6,SIS	243
GCF_000011245.1	WP_041544376.1	OB3352	1	TetR_N,TetR_C_8	192
GCF_000011345.1	NP_682287.1	None	1	HTH_25,DUF4115	268
GCF_000011645.1	WP_011197820.1	BL03790	1	HTH_18	760
GCF_000011645.1	WP_009328490.1	BL01196	1	HTH_25,DUF4115	303
GCF_000011645.1	WP_003179411.1	BL00684	1	HTH_3,DUF1232	214
GCF_000011965.2	WP_044028230.1	SPO1941	1	DJ-1_PfpI,HTH_18	334
GCF_000011965.2	WP_030003230.1	SPO2595	1	HTH_25,DUF4115	401
GCF_000011965.2	WP_044028081.1	SPO1439	1	HTH_3	287
GCF_000012085.2	WP_011772298.1	BT0345	1	HTH_25	399
GCF_000012305.1	WP_041757543.1	Psyc_0681	1	HTH_25,DUF4115	271
GCF_000012325.1	WP_011045507.1	CPS_4788	1	DJ-1_PfpI,HTH_18	344
GCF_000012325.1	WP_011044984.1	CPS_4253	1	HTH_25,DUF4115	330
GCF_000012325.1	WP_011042483.1	CPS_1651	1	TetR_N	255
GCF_000012325.1	WP_011044268.1	CPS_3508	1	Trans_reg_C,PD40,PD40	712
GCF_000012365.1	WP_009898058.1	BTH_II1869	1	DJ-1_PfpI,HTH_18	341
GCF_000012365.1	WP_009889490.1	BTH_I1437	1	HxlR	141
GCF_000012365.1	WP_009894868.1	BTH_II0197	1	Trans_reg_C	255
GCF_000012365.1	WP_011401039.1	BTH_II0819	1	Trans_reg_C	310
GCF_000012385.1	WP_011477105.1	RBE_0418	1	GerE	983
GCF_000012385.1	WP_011476736.1	RBE_0040	1	HTH_25	118
GCF_000012405.1	WP_011291241.1	Tfu_0794	1	HTH_25,DUF4115	246
GCF_000012405.1	WP_011291703.1	Tfu_1262	1	TetR_N	233
GCF_000012425.1	WP_011288714.1	Daro_2986	1	HTH_25,DUF4115	311
GCF_000012425.1	WP_041224779.1	Daro_1210	1	TetR_N	198
GCF_000012485.1	WP_041463716.1	Plut_0233	1	HTH_25	237
GCF_000012485.1	WP_011357376.1	Plut_0618	1	HTH_25,DUF2914	305
GCF_000012525.1	WP_011377828.1	None	1	HTH_25	199
GCF_000012525.1	WP_011242804.1	Synpcc7942_1056	1	HTH_25,DUF4115	260
GCF_000012605.1	WP_083756116.1	Tcr_0621	1	HTH_25	165
GCF_000012685.1	WP_011553135.1	MXAN_3085	1	HTH_25	128
GCF_000012685.1	WP_011555321.1	MXAN_5356	1	TetR_N,TetR_C_6	202
GCF_000012745.1	WP_011311105.1	Tbd_0593	1	HTH_25,DUF4115	291
GCF_000012825.1	WP_011965600.1	BVU_2426	1	HTH_18	605
GCF_000012825.1	WP_011965253.1	BVU_1666	1	Peripla_BP_4,HisKA,HATPase_c,Response_reg,HTH_18	908
GCF_000012825.1	WP_011965069.1	BVU_1150	1	Reg_prop,Reg_prop,HisKA,HATPase_c,Response_reg,HTH_18	1327
GCF_000012825.1	WP_005839032.1	BVU_2089	1	Reg_prop,Reg_prop,Reg_prop,Reg_prop,Reg_prop,Reg_prop,Reg_prop,Y_Y_Y,HisKA,HATPase_c,HTH_18	1319
GCF_000012825.1	WP_011964785.1	BVU_0512	1	Reg_prop,Reg_prop,Reg_prop,Reg_prop,Reg_prop,Y_Y_Y,HisKA,HATPase_c,Response_reg,HTH_18	1340
GCF_000012825.1	WP_008667576.1	BVU_0603	1	Reg_prop,Reg_prop,Reg_prop,Reg_prop,Reg_prop,Y_Y_Y,HisKA,HATPase_c,Response_reg,HTH_18	1386
GCF_000012825.1	WP_032945988.1	BVU_0033	1	Reg_prop,Reg_prop,Reg_prop,Reg_prop,Y_Y_Y,HisKA,HATPase_c,Response_reg,HTH_18	1350
GCF_000012825.1	WP_011964889.1	BVU_0747	1	Reg_prop,Reg_prop,Reg_prop,Reg_prop,Y_Y_Y,HisKA,HATPase_c,Response_reg,HTH_18	1345
GCF_000012825.1	WP_005831654.1	BVU_2154	1	Reg_prop,Reg_prop,Reg_prop,Reg_prop,Y_Y_Y,HisKA,HATPase_c,Response_reg,HTH_18	1356
GCF_000012825.1	WP_011965811.1	BVU_2911	1	Reg_prop,Reg_prop,Reg_prop,Reg_prop,Y_Y_Y,HisKA,HATPase_c,Response_reg,HTH_18	1467
GCF_000012825.1	WP_041174517.1	BVU_0973	1	Reg_prop,Reg_prop,Reg_prop,Y_Y_Y,HATPase_c,Response_reg,HTH_18	1368
GCF_000012825.1	WP_011965493.1	BVU_2164	1	Reg_prop,Reg_prop,Reg_prop,Y_Y_Y,HisKA,HATPase_c,Response_reg,HTH_18	1355
GCF_000012825.1	WP_011964795.1	BVU_0542	1	Reg_prop,Reg_prop,Y_Y_Y,HisKA,HATPase_c,Response_reg,HTH_18	1310
GCF_000012825.1	WP_011965351.1	BVU_1816	1	Reg_prop,Reg_prop,Y_Y_Y,HisKA,HATPase_c,Response_reg,HTH_18	1466
GCF_000012825.1	WP_011964723.1	BVU_0363	1	Reg_prop,Y_Y_Y,HisKA,HATPase_c,Response_reg,HTH_18	1440
GCF_000012825.1	WP_041174393.1	BVU_0494	1	Reg_prop,Y_Y_Y,HTH_18	946
GCF_000012825.1	WP_005839045.1	BVU_2093	1	TPR_12,HTH_18	583
GCF_000012925.1	WP_004513880.1	Gmet_3164	1	HTH_3	315
GCF_000012945.1	WP_011354321.1	Bcep18194_B0713	1	Arabinose_bd,HTH_18	344
GCF_000012945.1	WP_041493702.1	Bcep18194_B3064	1	HTH_1,LysR_substrate	313
GCF_000012945.1	WP_011349901.1	Bcep18194_C7214	1	HTH_1,LysR_substrate	291
GCF_000012945.1	WP_011349630.1	Bcep18194_C6940	1	LacI,Peripla_BP_3	359
GCF_000012985.1	WP_011398228.1	HCH_04457	1	HTH_25,DUF4115	330
GCF_000012985.1	WP_011397661.1	HCH_03867	1	Trans_reg_C,TPR_17,TPR_19	741
GCF_000013005.1	WP_011413410.1	ELI_02210	1	GerE,2CSK_N	248
GCF_000013005.1	WP_011415371.1	ELI_12285	1	GerE,DUF4019	260
GCF_000013005.1	WP_011413071.1	ELI_00505	1	HTH_25,DUF4115	276
GCF_000013025.1	WP_011645649.1	HNE_0620	1	HTH_25	324
GCF_000013325.1	WP_011444897.1	Saro_1238	1	GerE	167
GCF_000013325.1	WP_083760746.1	Saro_0079	1	HTH_25,DUF4115	348
GCF_000013345.1	WP_011436427.1	Francci3_1996	1	DJ-1_PfpI,HTH_18	346
GCF_000013345.1	WP_011437917.1	Francci3_3541	1	HTH_25,DUF4115	289
GCF_000013345.1	WP_011437624.1	Francci3_3239	1	HTH_5	136
GCF_000013605.1	WP_011464594.1	Rfer_2308	1	HTH_25,DUF4115	312
GCF_000013665.1	WP_011467915.1	Sde_1433	1	HTH_25,DUF4115	331
GCF_000013665.1	WP_011469343.1	None	1	Trans_reg_C	425
GCF_000013765.1	WP_011497445.1	Sden_3019	1	HTH_1,LysR_substrate	280
GCF_000013765.1	WP_011495700.1	Sden_1255	1	HTH_25,DUF4115	364
GCF_000013765.1	WP_041405739.1	Sden_1699	1	Reg_prop,Reg_prop,Reg_prop,Y_Y_Y,HisKA,HATPase_c,Response_reg,HTH_18	1419
GCF_000013765.1	WP_011495019.1	Sden_0563	1	Trans_reg_C	678
GCF_000013765.1	WP_011497346.1	Sden_2919	1	Trans_reg_C	604
GCF_000013765.1	WP_011497739.1	Sden_3319	1	Trans_reg_C	691
GCF_000013765.1	WP_011494895.1	Sden_0437	1	Trans_reg_C,PD40	762
GCF_000013765.1	WP_011497725.1	Sden_3304	1	Trans_reg_C,TPR_8	580
GCF_000013885.1	WP_081435107.1	Nham_4396	1	Autoind_bind,GerE	231
GCF_000013885.1	WP_086008380.1	Nham_4212	1	HTH_Tnp_1,HTH_21,rve	410
GCF_000013905.1	WP_011513002.1	Pcryo_0651	1	HTH_25,DUF4115	271
GCF_000013985.1	WP_011542758.1	Sala_2486	1	GerE	191
GCF_000013985.1	WP_011543167.1	Sala_2898	1	GerE	166
GCF_000014145.1	WP_011586991.1	CHU_3653	1	PIF1,Herpes_Helicase,HTH_40	738
GCF_000014265.1	WP_011611004.1	Tery_1294	1	HTH_25,DUF4115	295
GCF_000014425.1	WP_003646982.1	LGAS_1340	1	HTH_25	340
GCF_000014425.1	WP_003646831.1	LGAS_1541	1	HTH_6,SIS	279
GCF_000014425.1	WP_003651224.1	LGAS_0519	1	LacI,Peripla_BP_3	327
GCF_000014425.1	WP_035424203.1	LGAS_0966	1	TetR_N,TetR_C_8	190
GCF_000014505.1	WP_011673587.1	PEPE_1279	1	HTH_25	289
GCF_000014705.1	WP_011636589.1	Sfri_1115	1	HTH_25,DUF4115	325
GCF_000014705.1	WP_011639047.1	Sfri_3632	1	Trans_reg_C	265
GCF_000014745.1	WP_011643812.1	Mmar10_1875	1	Trans_reg_C	183
GCF_000014765.1	WP_011635188.1	Neut_2169	1	HTH_25,DUF4115	358
GCF_000014785.1	WP_011628995.1	Mlg_1251	1	HTH_25,DUF4115	325
GCF_000014865.1	WP_011715133.1	Mmc1_3592	1	HTH_25,DUF4115	566
GCF_000014885.1	WP_020911614.1	swp_1450	1	HTH_25,DUF4115	336
GCF_000014885.1	WP_020910487.1	swp_0264	1	HTH_31	104
GCF_000014885.1	WP_020911333.1	swp_1159	1	Trans_reg_C	524
GCF_000014885.1	WP_020913066.1	swp_2993	1	Trans_reg_C	512
GCF_000014885.1	WP_079891949.1	swp_3288	1	Trans_reg_C	727
GCF_000014885.1	WP_020913916.1	swp_3898	1	Trans_reg_C	452
GCF_000014885.1	WP_044556067.1	swp_4010	1	Trans_reg_C	254
GCF_000014885.1	WP_044556147.1	swp_4644	1	Trans_reg_C	425
GCF_000014885.1	WP_044556114.1	swp_4383	1	Trans_reg_C,Response_reg	297
GCF_000014925.1	WP_011776699.1	AAur_4108	1	GerE	858
GCF_000014925.1	WP_011773072.1	AAur_0304	1	LacI,Peripla_BP_3	339
GCF_000015025.1	WP_011720335.1	Acel_1500	1	HTH_25,DUF4115	273
GCF_000015045.1	WP_011734381.1	Ppro_0434	1	HTH_25,DUF4115	289
GCF_000015245.1	WP_011760905.1	Sama_2797	1	HTH_1,LysR_substrate	278
GCF_000015245.1	WP_011760478.1	Sama_2366	1	HTH_25,DUF4115	340
GCF_000015245.1	WP_011760857.1	Sama_2749	1	Trans_reg_C	251
GCF_000015245.1	WP_011758725.1	Sama_0607	1	Trans_reg_C,PD40,PD40	729
GCF_000015245.1	WP_011758964.1	Sama_0847	1	Trans_reg_C,PD40,PD40,PD40,PD40	700
GCF_000015285.1	WP_011771837.1	Ping_3606	1	HTH_24,AsnC_trans_reg	155
GCF_000015285.1	WP_083761724.1	Ping_1167	1	HTH_25,DUF4115	378
GCF_000015305.1	WP_086008538.1	Mvan_5295	1	HTH_IclR,ROK	359
GCF_000015325.1	WP_081436419.1	Aave_0514	1	HTH_21,rve,rve_2	313
GCF_000015325.1	WP_081436419.1	Aave_0519	1	HTH_21,rve,rve_2	313
GCF_000015325.1	WP_081436419.1	Aave_0693	1	HTH_21,rve,rve_2	313
GCF_000015325.1	WP_081436419.1	Aave_0702	1	HTH_21,rve,rve_2	313
GCF_000015325.1	WP_081436419.1	Aave_0706	1	HTH_21,rve,rve_2	313
GCF_000015325.1	WP_081436419.1	Aave_0708	1	HTH_21,rve,rve_2	313
GCF_000015325.1	WP_081436419.1	Aave_2398	1	HTH_21,rve,rve_2	313
GCF_000015325.1	WP_081436419.1	Aave_2400	1	HTH_21,rve,rve_2	313
GCF_000015325.1	WP_081436419.1	Aave_3189	1	HTH_21,rve,rve_2	313
GCF_000015325.1	WP_081436419.1	Aave_3353	1	HTH_21,rve,rve_2	313
GCF_000015325.1	WP_081436419.1	Aave_4118	1	HTH_21,rve,rve_2	313
GCF_000015325.1	WP_011794564.1	Aave_1423	1	HTH_25,DUF4115	318
GCF_000015345.1	WP_011927893.1	DNO_0142	1	HTH_1,LysR_substrate	301
GCF_000015345.1	WP_012030851.1	DNO_0516	1	HTH_25,DUF4115	326
GCF_000015505.1	WP_011802590.1	Pnap_3221	1	HTH_24,AsnC_trans_reg	155
GCF_000015505.1	WP_083758032.1	Pnap_1871	1	HTH_25,DUF4115	321
GCF_000015505.1	WP_083758007.1	Pnap_0105	1	Response_reg,GerE	261
GCF_000015565.1	WP_011810649.1	Veis_2917	1	DJ-1_PfpI,HTH_18	333
GCF_000015565.1	WP_011812258.1	Veis_4576	1	HTH_1,LysR_substrate	306
GCF_000015565.1	WP_011807893.1	Veis_0081	1	HTH_25,DUF4115	290
GCF_000015585.1	WP_011814575.1	Hhal_1789	1	HTH_25	196
GCF_000015585.1	WP_011815186.1	Hhal_2401	1	Rrf2	152
GCF_000015725.1	WP_011831170.1	Mpe_A3597	1	HTH_24,AsnC_trans_reg	173
GCF_000015725.1	WP_011829592.1	Mpe_A1997	1	HTH_25,DUF4115	304
GCF_000015725.1	WP_081771175.1	Mpe_A2719	1	HTH_5	137
GCF_000015985.1	WP_002720078.1	Rsph17029_1567	1	DJ-1_PfpI,HTH_18	337
GCF_000015985.1	WP_011338645.1	Rsph17029_2651	1	HTH_24,ROK	407
GCF_000015985.1	WP_011841139.1	Rsph17029_1629	1	HTH_25,DUF4115	404
GCF_000016065.1	WP_011867579.1	Shew_3785	1	DJ-1_PfpI,HTH_18	335
GCF_000016065.1	WP_011864704.1	Shew_0899	1	HTH_1,LysR_substrate	278
GCF_000016065.1	WP_011865091.1	Shew_1289	1	HTH_25,DUF4115	336
GCF_000016065.1	WP_011865068.1	Shew_1266	1	HTH_3	127
GCF_000016065.1	WP_011864563.1	Shew_0757	1	Trans_reg_C	151
GCF_000016065.1	WP_011864566.1	Shew_0760	1	Trans_reg_C	273
GCF_000016065.1	WP_011864742.1	Shew_0937	1	Trans_reg_C,PD40	696
GCF_000016085.1	WP_011889550.1	Cvib_0299	1	HTH_25	189
GCF_000016085.1	WP_011890395.1	Cvib_1160	1	HTH_25,DUF2914	325
GCF_000016185.1	WP_012567798.1	RC1_2642	1	HTH_25,DUF4115	413
GCF_000016545.1	WP_011915676.1	Csac_0055	1	HTH_8	373
GCF_000016545.1	WP_011915752.1	Csac_0139	1	HTH_8	366
GCF_000016545.1	WP_011915965.1	Csac_0370	1	HTH_8	391
GCF_000016545.1	WP_011915981.1	Csac_0388	1	HTH_8	391
GCF_000016545.1	WP_011916053.1	Csac_0463	1	HTH_8	378
GCF_000016545.1	WP_011916170.1	Csac_0597	1	HTH_8	369
GCF_000016545.1	WP_011916280.1	Csac_0713	1	HTH_8	372
GCF_000016545.1	WP_011916418.1	Csac_0856	1	HTH_8	385
GCF_000016545.1	WP_011916503.1	Csac_0943	1	HTH_8	366
GCF_000016545.1	WP_011916510.1	Csac_0950	1	HTH_8	390
GCF_000016545.1	WP_011916513.1	Csac_0953	1	HTH_8	383
GCF_000016545.1	WP_011916663.1	Csac_1106	1	HTH_8	369
GCF_000016545.1	WP_011915752.1	Csac_1110	1	HTH_8	366
GCF_000016545.1	WP_011915752.1	Csac_1307	1	HTH_8	366
GCF_000016545.1	WP_011916983.1	Csac_1446	1	HTH_8	379
GCF_000016545.1	WP_011917099.1	Csac_1572	1	HTH_8	367
GCF_000016545.1	WP_011917141.1	Csac_1614	1	HTH_8	367
GCF_000016545.1	WP_011917287.1	Csac_1768	1	HTH_8	374
GCF_000016545.1	WP_011917341.1	Csac_1822	1	HTH_8	368
GCF_000016545.1	WP_011917793.1	Csac_2289	1	HTH_8	366
GCF_000016545.1	WP_011917892.1	Csac_2391	1	HTH_8	376
GCF_000016545.1	WP_011918189.1	Csac_2704	1	HTH_8	366
GCF_000016585.1	WP_011919656.1	Sputcn32_2653	1	HTH_25,DUF4115	361
GCF_000016585.1	WP_011788052.1	Sputcn32_3270	1	Response_reg,HTH_18	544
GCF_000016585.1	WP_011790555.1	Sputcn32_0880	1	Trans_reg_C	247
GCF_000016585.1	WP_011920019.1	Sputcn32_3356	1	Trans_reg_C	427
GCF_000016645.1	WP_044048365.1	Fjoh_3526	1	GerE	914
GCF_000016645.1	WP_012023363.1	Fjoh_1282	1	HTH_1,LysR_substrate	293
GCF_000016645.1	WP_012023372.1	Fjoh_1291	1	HTH_18	585
GCF_000016645.1	WP_012025534.1	Fjoh_3553	1	HTH_18	558
GCF_000016645.1	WP_012026337.1	Fjoh_4364	1	HTH_18	557
GCF_000016645.1	WP_012026167.1	Fjoh_4193	1	Reg_prop,Reg_prop,Reg_prop,Reg_prop,Reg_prop,Reg_prop,Y_Y_Y,HisKA,HATPase_c,Response_reg,HTH_18	1400
GCF_000016645.1	WP_012024090.1	Fjoh_2019	1	Reg_prop,Reg_prop,Reg_prop,Y_Y_Y,HisKA,HATPase_c,Response_reg,HTH_18	1316
GCF_000016645.1	WP_012024146.1	Fjoh_2076	1	Reg_prop,Reg_prop,Reg_prop,Y_Y_Y,HisKA,HATPase_c,Response_reg,HTH_18	1373
GCF_000016645.1	WP_012025107.1	Fjoh_3120	1	Reg_prop,Reg_prop,Reg_prop,Y_Y_Y,HisKA,HATPase_c,Response_reg,HTH_18	1344
GCF_000016645.1	WP_012025064.1	Fjoh_3028	1	TPR_8,HTH_18	558
GCF_000016645.1	WP_012023635.1	Fjoh_1559	1	Y_Y_Y,GerE	959
GCF_000016765.1	WP_011951243.1	Swit_0394	1	GerE	185
GCF_000016765.1	WP_012049017.1	Swit_2814	1	GerE	146
GCF_000016765.1	WP_012050680.1	Swit_4506	1	HTH_25	310
GCF_000016765.1	WP_011951967.1	Swit_1123	1	MerR-DNA-bind	144
GCF_000016765.1	WP_011951986.1	Swit_1142	1	TetR_N,TetR_C_11	210
GCF_000016785.1	WP_011943495.1	Tpet_0933	1	HTH_25	191
GCF_000017005.1	WP_011999568.1	SGO_0013	1	HTH_25	276
GCF_000017005.1	WP_011999675.1	SGO_0127	1	HTH_6,SIS	284
GCF_000017145.1	YP_001313879.1	None	1	HTH_1,LysR_substrate	313
GCF_000017145.1	YP_001312586.1	None	1	LacI,Peripla_BP_3	332
GCF_000017265.1	WP_012524030.1	PHZ_c3483	1	GerE	256
GCF_000017265.1	WP_012522771.1	PHZ_c2219	1	GerE,DUF4019	258
GCF_000017265.1	WP_012521400.1	PHZ_c0838	1	HTH_25	343
GCF_000017265.1	WP_041373374.1	PHZ_c1595	1	Trans_reg_C,PD40,PD40,PD40,PD40	689
GCF_000017265.1	WP_012521651.1	PHZ_c1091	1	Trans_reg_C,PD40,PD40,PD40,PD40,PD40	697
GCF_000017445.4	WP_012151292.1	RrIowa_1381	1	HTH_25	117
GCF_000017565.1	WP_012111988.1	Plav_3060	1	HTH_25,SH3_3	293
GCF_000017805.1	WP_012119576.1	None	1	GerE	90
GCF_000017805.1	WP_011997685.1	Rcas_0145	1	GerE,Kelch_1,Kelch_1,Kelch_1,Kelch_5	454
GCF_000017805.1	WP_012119809.1	Rcas_1282	1	HTH_25,DUF4115	279
GCF_000017805.1	WP_012120365.1	Rcas_1849	1	LacI,Peripla_BP_3	358
GCF_000017805.1	WP_012120793.1	Rcas_2286	1	Response_reg,HTH_25	263
GCF_000017805.1	WP_012121376.1	Rcas_2890	1	Response_reg,HTH_25	457
GCF_000017845.1	WP_009547921.1	cce_3298	1	HTH_25,DUF4115	369
GCF_000017845.1	WP_009543439.1	cce_4508	1	HTH_25,DUF4115	335
GCF_000017865.1	WP_012004075.1	Tlet_2045	1	HTH_25	189
GCF_000018025.1	WP_012141778.1	Ssed_1431	1	HTH_25,DUF4115	310
GCF_000018025.1	WP_012140842.1	Ssed_0492	1	Trans_reg_C	427
GCF_000018025.1	WP_012141226.1	Ssed_0879	1	Trans_reg_C	248
GCF_000018025.1	WP_012141230.1	Ssed_0883	1	Trans_reg_C	244
GCF_000018025.1	WP_083758959.1	Ssed_3465	1	Trans_reg_C	453
GCF_000018025.1	WP_012141448.1	Ssed_1101	1	Trans_reg_C,PD40,PD40,PD40	713
GCF_000018045.1	WP_012131264.1	CKO_00269	1	HTH_25,DUF4115	337
GCF_000018045.1	WP_012133688.1	CKO_02869	1	Trans_reg_C	317
GCF_000018045.1	WP_012134970.1	CKO_04227	1	Trans_reg_C	233
GCF_000018045.1	WP_012135723.1	CKO_05042	1	Trans_reg_C	137
GCF_000018145.1	WP_012177855.1	Dshi_1183	1	HTH_25,DUF4115	409
GCF_000018285.1	WP_012154557.1	Spea_1304	1	HTH_25,DUF4115	321
GCF_000018285.1	WP_012154532.1	Spea_1279	1	HTH_3	118
GCF_000018285.1	WP_012157110.1	Spea_3919	1	HTH_3	104
GCF_000018285.1	WP_012153755.1	Spea_0489	1	Trans_reg_C	427
GCF_000018285.1	WP_012153779.1	Spea_0513	1	Trans_reg_C	427
GCF_000018285.1	WP_012154056.1	Spea_0793	1	Trans_reg_C	248
GCF_000018285.1	WP_012156650.1	Spea_3438	1	Trans_reg_C	250
GCF_000018285.1	WP_012157239.1	Spea_4049	1	Trans_reg_C	413
GCF_000018285.1	WP_012154252.1	Spea_0992	1	Trans_reg_C,PD40,PD40,PD40	715
GCF_000018525.1	WP_004691662.1	BCAN_A1343	1	DJ-1_PfpI,HTH_18	332
GCF_000018525.1	WP_002968505.1	BCAN_B0774	1	HTH_1,LysR_substrate	322
GCF_000018525.1	WP_004687104.1	BCAN_B0925	1	HTH_1,LysR_substrate	310
GCF_000018525.1	WP_004685932.1	BCAN_B1105	1	HTH_IclR,IclR	272
GCF_000018605.1	WP_041533981.1	Pmob_0060	1	LacI,Peripla_BP_3	414
GCF_000018665.1	WP_012206359.1	Daci_4560	1	HTH_1,LysR_substrate	285
GCF_000018845.1	WP_012255444.1	Mext_4342	1	TetR_N	186
GCF_000018945.1	WP_038066958.1	CTN_0663	1	HTH_24,ROK	381
GCF_000018945.1	WP_015920184.1	CTN_1770	1	HTH_24,ROK	349
GCF_000018945.1	WP_038067172.1	CTN_0799	1	HTH_25	191
GCF_000019085.1	WP_012269147.1	Teth39_0719	1	Fe_dep_repress	218
GCF_000019085.1	WP_012269127.1	Teth39_0675	1	HTH_25,DUF4115	266
GCF_000019165.1	WP_083765223.1	HM1_2340	1	HTH_25,DUF4115	311
GCF_000019185.1	WP_012276473.1	Shal_1366	1	HTH_25,DUF4115	327
GCF_000019185.1	WP_012275481.1	Shal_0350	1	HTH_3	104
GCF_000019185.1	WP_012275343.1	Shal_0210	1	Trans_reg_C	411
GCF_000019185.1	WP_012275690.1	Shal_0561	1	Trans_reg_C	427
GCF_000019185.1	WP_012275706.1	Shal_0577	1	Trans_reg_C	427
GCF_000019185.1	WP_012275976.1	Shal_0849	1	Trans_reg_C	245
GCF_000019185.1	WP_012278582.1	Shal_3519	1	Trans_reg_C	250
GCF_000019185.1	WP_012276158.1	Shal_1042	1	Trans_reg_C,PD40,PD40	716
GCF_000019225.1	WP_012487110.1	CJA_1480	1	HTH_25,DUF4115	314
GCF_000019525.1	WP_012327435.1	Swoo_4869	1	DJ-1_PfpI,HTH_18	337
GCF_000019525.1	WP_041417828.1	Swoo_4285	1	HTH_1,LysR_substrate	288
GCF_000019525.1	WP_012324177.1	Swoo_1543	1	HTH_25,DUF4115	340
GCF_000019525.1	WP_012323522.1	None	1	Trans_reg_C	246
GCF_000019525.1	WP_012323526.1	Swoo_0885	1	Trans_reg_C	246
GCF_000019525.1	WP_012325277.1	Swoo_2661	1	Trans_reg_C	541
GCF_000019525.1	WP_012327024.1	Swoo_4446	1	Trans_reg_C	436
GCF_000019525.1	WP_012327044.1	Swoo_4467	1	Trans_reg_C	427
GCF_000019525.1	WP_012327310.1	Swoo_4743	1	Trans_reg_C	294
GCF_000019525.1	WP_012325987.1	Swoo_3384	1	Trans_reg_C,PD40	693
GCF_000019525.1	WP_012327076.1	Swoo_4499	1	Trans_reg_C,PD40	711
GCF_000019525.1	WP_012325532.1	Swoo_2923	1	Trans_reg_C,PD40,PD40	711
GCF_000019525.1	WP_041418002.1	Swoo_1209	1	Trans_reg_C,PD40,PD40,PD40	713
GCF_000019525.1	WP_012326385.1	Swoo_3795	1	Trans_reg_C,Response_reg	325
GCF_000019525.1	WP_012327062.1	Swoo_4485	1	Trans_reg_C,TPR_2	520
GCF_000019665.1	WP_012462776.1	Minf_0436	1	HTH_25,DUF4115	369
GCF_000019665.1	WP_012462754.1	Minf_0414	1	TetR_N	206
GCF_000019685.1	WP_012538107.1	BDU_344	1	HTH_25	400
GCF_000019705.1	WP_012538836.1	BRE_348	1	HTH_25	400
GCF_000019785.1	WP_012347888.1	Lcho_2869	1	HTH_25,DUF4115	299
GCF_000019845.1	WP_012385784.1	Bind_2864	1	HTH_24,ROK	411
GCF_000019965.1	WP_083767860.1	Oter_2481	1	Cupin_2,HTH_18	322
GCF_000019965.1	WP_012375693.1	Oter_2877	1	HTH_1,LysR_substrate	305
GCF_000019965.1	WP_012374487.1	Oter_1666	1	HTH_25	276
GCF_000020025.1	WP_012413314.1	Npun_BR187	1	HTH_23,HHH_4,AAA_30,UvrD_C_2	705
GCF_000020025.1	WP_012408044.1	Npun_F1307	1	HTH_25	159
GCF_000020045.1	WP_012404376.1	Bphy_5125	1	Arabinose_bd,HTH_18	353
GCF_000020045.1	WP_012402633.1	Bphy_3304	1	DJ-1_PfpI,HTH_18	338
GCF_000020045.1	WP_012402774.1	Bphy_3448	1	DJ-1_PfpI,HTH_18	325
GCF_000020045.1	WP_012399966.1	Bphy_0550	1	HTH_17,Citrate_synt	414
GCF_000020045.1	WP_012400816.1	Bphy_1421	1	HTH_25,DUF4115	369
GCF_000020045.1	WP_012399671.1	Bphy_0249	1	HTH_31	135
GCF_000020045.1	WP_041765281.1	Bphy_4643	1	HTH_31	301
GCF_000020045.1	WP_012405571.1	Bphy_6381	1	HxlR	139
GCF_000020045.1	WP_083775877.1	Bphy_3533	1	TetR_N	252
GCF_000020045.1	WP_012405296.1	Bphy_6078	1	TetR_N	190
GCF_000020125.1	WP_012427506.1	Bphyt_5651	1	Arabinose_bd,HTH_18	345
GCF_000020125.1	WP_012426937.1	Bphyt_5062	1	DJ-1_PfpI,HTH_18	331
GCF_000020125.1	WP_012433398.1	Bphyt_2405	1	HTH_1,LysR_substrate	345
GCF_000020125.1	WP_012433416.1	Bphyt_2423	1	HTH_1,LysR_substrate	345
GCF_000020125.1	WP_012426953.1	Bphyt_5078	1	HTH_1,LysR_substrate	306
GCF_000020125.1	WP_012428247.1	Bphyt_6426	1	HTH_1,LysR_substrate	304
GCF_000020125.1	WP_012428091.1	Bphyt_6256	1	HTH_18	355
GCF_000020125.1	WP_012431130.1	Bphyt_0019	1	HTH_18,GyrI-like	314
GCF_000020125.1	WP_012426651.1	Bphyt_4773	1	HTH_24,AsnC_trans_reg	155
GCF_000020125.1	WP_012429016.1	Bphyt_7235	1	TetR_N	204
GCF_000020385.1	WP_012468229.1	Glov_0133	1	PadR	114
GCF_000020465.1	WP_012467070.1	Clim_2178	1	HTH_25,DUF4115	302
GCF_000020485.1	WP_012635825.1	Hore_08820	1	HTH_25,DUF4115	258
GCF_000020505.1	WP_012501501.1	Cpar_0240	1	HTH_25	140
GCF_000020525.1	WP_012500110.1	Ctha_1567	1	HTH_25,DUF4115	317
GCF_000020525.1	WP_049756542.1	Ctha_0156	1	TetR_N,TetR_C_6	256
GCF_000020545.1	WP_012475602.1	Cphamn1_2234	1	HTH_25,DUF4115	301
GCF_000020625.1	WP_012506547.1	Paes_2004	1	HTH_25,DUF4115	297
GCF_000020665.1	WP_012510798.1	Smal_1659	1	HTH_25,DUF4115	289
GCF_000020665.1	WP_006375128.1	Smal_2474	1	HxlR	115
GCF_000020665.1	WP_012512033.1	Smal_3323	1	Trans_reg_C,PD40,PD40,PD40,PD40,PD40	774
GCF_000020685.1	WP_012692767.1	Deide_07800	1	HTH_25,PEGA,DUF4115	342
GCF_000020965.1	WP_012548161.1	DICTH_1355	1	HTH_25,DUF4115	247
GCF_000020965.1	WP_012547368.1	DICTH_1623	1	LacI,Peripla_BP_3	329
GCF_000020985.1	YP_002248897.1	None	1	HTH_25,DUF4115	257
GCF_000021045.1	WP_012702541.1	Avin_40300	1	HTH_25,DUF4115	342
GCF_000021045.1	WP_012701342.1	Avin_27820	1	HTH_37	95
GCF_000021045.1	WP_081434916.1	None	1	HTH_37	42
GCF_000021285.1	WP_012580531.1	THA_1990	1	HTH_6,SIS	290
GCF_000021325.1	WP_012226117.1	Gdia_0470	1	HTH_17	113
GCF_000021325.1	WP_012225526.1	Gdia_0134	1	HTH_25,DUF4115	404
GCF_000021325.1	WP_043458980.1	Gdia_2612	1	LacI,Peripla_BP_3	351
GCF_000021485.1	WP_012535757.1	AFE_0037	1	HTH_1,LysR_substrate	300
GCF_000021485.1	WP_012607176.1	AFE_1692	1	HTH_1,LysR_substrate	332
GCF_000021485.1	WP_012536845.1	AFE_1932	1	HTH_25,DUF4115	326
GCF_000021485.1	WP_012536014.1	AFE_0198	1	HxlR	125
GCF_000021545.1	WP_083758888.1	SULAZ_0548	1	HTH_25,DUF4115	246
GCF_000021545.1	WP_012674710.1	SULAZ_0747	1	TetR_N	198
GCF_000021565.1	WP_012676347.1	PERMA_1609	1	HTH_25,DUF4115	241
GCF_000021565.1	WP_012675661.1	PERMA_0916	1	TetR_N	199
GCF_000021645.1	YP_002353353.1	None	1	HTH_25,DUF4115	234
GCF_000021685.1	WP_012641759.1	trd_0352	1	HTH_25,DUF4115	288
GCF_000021825.1	WP_015956173.1	PCC7424_4218	1	HTH_25,DUF4115	407
GCF_000021825.1	WP_015956269.1	PCC7424_4317	1	HTH_25,DUF4115	256
GCF_000021885.1	WP_015940071.1	HAPS_2121	1	HTH_25,DUF4115	360
GCF_000021905.1	WP_015947380.1	Dalk_2615	1	HTH_3	209
GCF_000021905.1	WP_012610530.1	Dalk_1395	1	TetR_N	222
GCF_000021905.1	WP_015947100.1	Dalk_2333	1	TetR_N	208
GCF_000021905.1	WP_015949408.1	Dalk_4691	1	TetR_N,TetR_N	461
GCF_000021925.1	WP_005817440.1	Dhaf_1338	1	GntR,TrkA_C	201
GCF_000021925.1	WP_015945126.1	Dhaf_4242	1	TetR_N	200
GCF_000021945.1	WP_015941296.1	Cagg_2569	1	GerE,Kelch_1,Kelch_1,Kelch_1	508
GCF_000021945.1	WP_015940666.1	Cagg_1912	1	HTH_1,LysR_substrate	301
GCF_000021945.1	WP_015940368.1	Cagg_1608	1	HTH_25,DUF4115	270
GCF_000021945.1	WP_015940800.1	Cagg_2054	1	Peripla_BP_3,HisKA,HATPase_c,Response_reg,HTH_18	1201
GCF_000021945.1	WP_012615537.1	Cagg_0223	1	Response_reg,HTH_25	315
GCF_000021985.1	WP_012638608.1	Tgr7_2049	1	HTH_25,DUF4115	325
GCF_000022065.1	WP_015925783.1	Ccel_2357	1	TetR_N,TetR_C_8	190
GCF_000022085.1	WP_015932808.1	Mnod_6455	1	MarR_2	162
GCF_000022185.1	WP_012257786.1	Chy400_2071	1	GerE,Kelch_1,Kelch_1,Kelch_1,Kelch_4	487
GCF_000022185.1	WP_012257722.1	Chy400_2002	1	HTH_25,DUF4115	270
GCF_000022185.1	WP_012259299.1	Chy400_3729	1	Response_reg,HTH_25	317
GCF_000022325.1	WP_015907074.1	Athe_0479	1	HTH_8	368
GCF_000022325.1	WP_015907284.1	Athe_0728	1	HTH_8	365
GCF_000022325.1	WP_015908348.1	Athe_1974	1	HTH_8	366
GCF_000022325.1	WP_015908355.1	Athe_1984	1	HTH_8	365
GCF_000022325.1	WP_015908429.1	Athe_2075	1	HTH_8	365
GCF_000022565.1	WP_052294763.1	ACP_1855	1	HTH_25	162
GCF_000022565.1	WP_041839381.1	ACP_1523	1	PadR	113
GCF_000022565.1	WP_083770538.1	ACP_1302	1	Trans_reg_C	785
GCF_000022565.1	WP_041839539.1	None	1	Trans_reg_C	191
GCF_000022745.1	WP_002964436.1	BMI_I1331	1	DJ-1_PfpI,HTH_18	332
GCF_000022745.1	WP_002968505.1	BMI_II758	1	HTH_1,LysR_substrate	322
GCF_000022745.1	WP_004687104.1	BMI_II900	1	HTH_1,LysR_substrate	310
GCF_000022745.1	WP_041594780.1	BMI_II1083	1	HTH_IclR,IclR	272
GCF_000023065.1	WP_012729114.1	Tola_0887	1	HTH_25,DUF4115	343
GCF_000023065.1	WP_003296541.1	Tola_2484	1	HTH_31	97
GCF_000023105.1	WP_015883856.1	None	1	Response_reg,LytTR	319
GCF_000023105.1	WP_012725302.1	Bcav_0257	1	TetR_N	183
GCF_000023105.1	WP_012725472.1	Bcav_0429	1	TetR_N	207
GCF_000023125.1	WP_015810256.1	Dfer_0738	1	HxlR	124
GCF_000023125.1	WP_015811101.1	Dfer_1604	1	Peripla_BP_4,HisKA,HATPase_c,Response_reg,HTH_18	904
GCF_000023125.1	WP_015811072.1	Dfer_1574	1	Reg_prop,Reg_prop,Reg_prop,Reg_prop,Reg_prop,Reg_prop,Reg_prop,Reg_prop,Y_Y_Y,HisKA,HATPase_c,Response_reg,HTH_18	1378
GCF_000023125.1	WP_015810989.1	Dfer_1489	1	Reg_prop,Reg_prop,Reg_prop,Reg_prop,Reg_prop,Y_Y_Y,HisKA,HATPase_c,Response_reg,HTH_18	1404
GCF_000023125.1	WP_050774608.1	Dfer_0812	1	Reg_prop,Reg_prop,Y_Y_Y,HisKA,HATPase_c,Response_reg,HTH_18	1344
GCF_000023125.1	WP_083769069.1	Dfer_1754	1	Reg_prop,Y_Y_Y,HisKA,HATPase_c,Response_reg,HTH_18	1406
GCF_000023125.1	WP_015813413.1	Dfer_3965	1	TetR_N	201
GCF_000023125.1	WP_015811104.1	Dfer_1607	1	Y_Y_Y,HisKA,HATPase_c,Response_reg,HTH_18	1366
GCF_000023245.1	WP_015801307.1	Amir_2478	1	HTH_31,PG_binding_1	396
GCF_000023285.1	WP_015782222.1	Coch_1010	1	Reg_prop,Reg_prop,Reg_prop,Reg_prop,Y_Y_Y,HisKA,HATPase_c,Response_reg,HTH_18	1347
GCF_000023285.1	WP_012796910.1	Coch_0125	1	TetR_N	204
GCF_000023345.1	WP_015865726.1	Vapar_5674	1	HTH_1,LysR_substrate	294
GCF_000023345.1	WP_012747305.1	Vapar_2186	1	HTH_25,DUF4115	322
GCF_000023345.1	WP_015866828.1	Vapar_4052	1	Response_reg,HTH_8	182
GCF_000023345.1	WP_015866056.1	Vapar_6027	1	Trans_reg_C	188
GCF_000023465.1	WP_041578901.1	None	1	HTH_18	180
GCF_000023465.1	WP_013070401.1	ZPR_0902	1	Reg_prop,Reg_prop,Reg_prop,Reg_prop,Reg_prop,Y_Y_Y,HisKA,HATPase_c,Response_reg,HTH_18	1351
GCF_000023465.1	WP_041579380.1	ZPR_4653	1	Reg_prop,Reg_prop,Reg_prop,Reg_prop,Reg_prop,Y_Y_Y,HisKA,HATPase_c,Response_reg,HTH_18	1358
GCF_000023465.1	WP_083759764.1	ZPR_2487	1	Reg_prop,Reg_prop,Reg_prop,Reg_prop,Y_Y_Y,HisKA,HATPase_c,Response_reg,HTH_18	1145
GCF_000023465.1	WP_013070257.1	ZPR_0755	1	Reg_prop,Reg_prop,Reg_prop,Y_Y_Y,HisKA,HATPase_c,Response_reg,HTH_18	1356
GCF_000023465.1	WP_013073705.1	ZPR_4343	1	Reg_prop,Reg_prop,Y_Y_Y,HisKA,HATPase_c,Response_reg,HTH_18	1329
GCF_000023465.1	WP_049771452.1	ZPR_2934	1	Y_Y_Y,HisKA,HATPase_c,Response_reg,HTH_18	778
GCF_000023545.1	WP_012764852.1	Dd703_1231	1	HTH_1,LysR_substrate	298
GCF_000023545.1	WP_015854420.1	Dd703_2738	1	HTH_25,DUF4115	323
GCF_000023545.1	WP_015855153.1	Dd703_3496	1	HTH_AsnC-type,AsnC_trans_reg	166
GCF_000023565.1	WP_012769855.1	Dd1591_2146	1	AraC_binding,HTH_18	316
GCF_000023565.1	WP_081642349.1	Dd1591_3619	1	HTH_24,AsnC_trans_reg	167
GCF_000023565.1	WP_012768867.1	Dd1591_1117	1	HTH_25,DUF4115	327
GCF_000023605.1	WP_012772960.1	PC1_0234	1	Ada_Zn_binding,HTH_18,DNA_binding_1	354
GCF_000023605.1	WP_015839453.1	PC1_1166	1	HTH_1,LysR_substrate	299
GCF_000023605.1	WP_015841192.1	PC1_3015	1	HTH_25,DUF4115	334
GCF_000023705.1	WP_015831811.1	Mmol_0866	1	HTH_25,DUF4115	357
GCF_000023785.1	WP_015826651.1	Hbal_0807	1	HTH_25	325
GCF_000023865.1	WP_015785693.1	Svir_13310	1	HTH_DeoR,DeoRC	259
GCF_000023885.1	WP_012798206.1	Shel_10680	1	HTH_25	469
GCF_000023885.1	WP_012797283.1	Shel_00980	1	HTH_3,DUF4097	459
GCF_000023905.1	WP_012806302.1	Lebu_0181	1	HTH_6,SIS	286
GCF_000024025.1	WP_012786265.1	Caci_2052	1	HTH_31	371
GCF_000024025.1	WP_015796945.1	Caci_8397	1	HTH_31	450
GCF_000024025.1	WP_041540589.1	Caci_6617	1	HTH_31,DUF2690	325
GCF_000024025.1	WP_083795971.1	Caci_7926	1	PadR	217
GCF_000024045.1	WP_015783726.1	Cyan8802_1580	1	HTH_25	248
GCF_000024045.1	WP_015785037.1	Cyan8802_4051	1	HTH_25,DUF4115	368
GCF_000024065.1	WP_015772724.1	Jden_2481	1	HTH_26	81
GCF_000024085.1	WP_015780856.1	Kkor_1839	1	HTH_25,DUF4115	303
GCF_000024085.1	WP_083777367.1	Kkor_2340	1	Trans_reg_C	219
GCF_000024085.1	WP_012800708.1	Kkor_0774	1	Trans_reg_C,PD40,PD40,PD40,PD40	741
GCF_000024125.1	WP_015755338.1	RB2501_00701	1	HTH_1,LysR_substrate	319
GCF_000024125.1	WP_015753050.1	RB2501_05325	1	HTH_18	706
GCF_000024125.1	WP_015754582.1	RB2501_13084	1	Reg_prop,Reg_prop,Reg_prop,Y_Y_Y,HisKA,HATPase_c,Response_reg,HTH_18	1342
GCF_000024125.1	WP_083760732.1	RB2501_01231	1	TPR_12,TPR_12,GerE	585
GCF_000024225.1	WP_012808871.1	Apar_0785	1	HTH_25	501
GCF_000024285.1	WP_012810808.1	Aaci_1468	1	HTH_25,DUF4115	312
GCF_000024345.1	WP_012920613.1	Kfla_2992	1	HTH_25	251
GCF_000024345.1	WP_012923228.1	Kfla_5668	1	LacI,Peripla_BP_3	346
GCF_000024365.1	WP_083785911.1	Namu_4087	1	HTH_1,LysR_substrate	373
GCF_000024365.1	WP_012814012.1	Namu_0103	1	HTH_5	124
GCF_000024365.1	WP_015748854.1	Namu_3718	1	TetR_N,TetR_C	223
GCF_000024365.1	WP_015748124.1	Namu_2911	1	Trans_reg_C,BTAD	885
GCF_000024385.1	WP_012852735.1	Tcur_2386	1	HTH_1,LysR_substrate	309
GCF_000024385.1	WP_041439477.1	Tcur_1955	1	TetR_N	203
GCF_000024545.1	WP_013018443.1	Snas_3202	1	DJ-1_PfpI,HTH_18	330
GCF_000024545.1	WP_086013327.1	Snas_4245	1	HTH_31	536
GCF_000024725.1	WP_013032158.1	Nhal_1094	1	HTH_25,DUF4115	323
GCF_000024765.1	WP_081441159.1	Hneap_2193	1	HTH_25,DUF4115	388
GCF_000024785.1	WP_012834304.1	Gbro_2508	1	HTH_1,LysR_substrate	316
GCF_000024785.1	WP_012835265.1	Gbro_3560	1	HTH_17,Citrate_synt	412
GCF_000024785.1	WP_083775520.1	None	1	HTH_21,rve	247
GCF_000024805.1	WP_096058454.1	Hoch_3558	1	HTH_25	498
GCF_000024805.1	WP_053332955.1	Hoch_1507	1	HTH_3	262
GCF_000024825.1	WP_006742430.1	VEA_001535	1	DJ-1_PfpI,HTH_18	318
GCF_000024825.1	WP_006741883.1	VEA_004350	1	HTH_25,DUF4115	323
GCF_000024825.1	WP_081442465.1	VEA_001964	1	LacI,Peripla_BP_1	358
GCF_000024825.1	WP_006743193.1	VEA_002187	1	Trans_reg_C	522
GCF_000024825.1	WP_006743214.1	VEA_004232	1	Trans_reg_C	506
GCF_000024845.1	WP_041806330.1	Rmar_1221	1	HTH_25	308
GCF_000024865.1	WP_012887725.1	Sros_0977	1	HTH_11,WYL	360
GCF_000024865.1	WP_052316974.1	Sros_4043	1	HTH_30	505
GCF_000024865.1	WP_012887069.1	Sros_0291	1	TetR_N	212
GCF_000024865.1	WP_012891731.1	Sros_5223	1	TetR_N	186
GCF_000024905.1	YP_003317102.1	None	1	HTH_6,SIS	288
GCF_000025105.1	WP_012896429.1	Tnap_1294	1	FUR	136
GCF_000025105.1	WP_012896076.1	Tnap_0621	1	HTH_25	191
GCF_000025265.1	WP_012933558.1	Cwoe_2081	1	TetR_N	193
GCF_000025265.1	WP_012935816.1	Cwoe_4351	1	TetR_N,TetR_C_6	204
GCF_000025305.1	WP_012938377.1	Acfer_1018	1	HTH_25,DUF4115	503
GCF_000025485.1	WP_012970490.1	Alvin_1277	1	HTH_25,DUF4115	360
GCF_000025645.1	WP_012995547.1	Thit_1566	1	Fe_dep_repress	218
GCF_000025645.1	WP_012995616.1	Thit_1638	1	HTH_25,DUF4115	273
GCF_000025645.1	WP_012994427.1	Thit_0275	1	TetR_N	194
GCF_000025705.1	WP_013029548.1	Slit_1413	1	HTH_25,DUF4115	344
GCF_000025725.1	WP_013010535.1	Dacet_1241	1	HTH_25,DUF4115	311
GCF_000025725.1	WP_013011494.1	Dacet_2229	1	HTH_3	141
GCF_000025905.1	WP_013043799.1	Caka_2059	1	HTH_25	285
GCF_000025965.1	WP_011236527.1	ebA1262	1	HTH_25,DUF4115	310
GCF_000025965.1	WP_011238859.1	ebA5390	1	PaaX,PaaX_C	318
GCF_000025985.1	WP_010993295.1	BF9343_3088	1	Peripla_BP_4,HisKA,HATPase_c,Response_reg,HTH_18	907
GCF_000025985.1	WP_010993812.1	BF9343_4212	1	Peripla_BP_4,HisKA,HATPase_c,Response_reg,HTH_18	917
GCF_000025985.1	WP_010992913.1	BF9343_2149	1	PIF1,Herpes_Helicase,HRDC,HTH_40	844
GCF_000025985.1	WP_010993744.1	BF9343_4071	1	Reg_prop,Reg_prop,Reg_prop,Reg_prop,Reg_prop,Y_Y_Y,HATPase_c,Response_reg,HTH_18	1342
GCF_000025985.1	WP_077687842.1	BF9343_0771	1	Reg_prop,Reg_prop,Y_Y_Y,HisKA,HATPase_c,Response_reg,HTH_18	1328
GCF_000025985.1	WP_010991963.1	BF9343_0272	1	Reg_prop,Y_Y_Y,HisKA,HATPase_c,Response_reg,HTH_18	1329
GCF_000025985.1	WP_005789596.1	BF9343_3069	1	Y_Y_Y,HATPase_c,Response_reg,HTH_18	1330
GCF_000026105.1	WP_011533460.1	PSEEN2243	1	GerE	127
GCF_000026105.1	WP_011532346.1	PSEEN1020	1	HTH_25,DUF4115	344
GCF_000026125.1	WP_011869706.1	HEAR0121	1	HTH_24,AsnC_trans_reg	155
GCF_000026125.1	WP_011870773.1	HEAR1263	1	HTH_25,DUF4115	352
GCF_000026125.1	WP_011870440.1	HEAR0916	1	HTH_5	147
GCF_000026185.1	WP_012440773.1	ETA_10270	1	HTH_25,DUF4115	340
GCF_000026185.1	WP_012440149.1	ETA_03880	1	Trans_reg_C	301
GCF_000026185.1	WP_012440220.1	ETA_04630	1	Trans_reg_C	301
GCF_000026185.1	WP_042958683.1	ETA_08270	1	Trans_reg_C	252
GCF_000026185.1	WP_012440695.1	ETA_09470	1	Trans_reg_C	266
GCF_000026185.1	WP_042959322.1	ETA_19160	1	Trans_reg_C	188
GCF_000026185.1	WP_012442700.1	ETA_30030	1	Trans_reg_C	244
GCF_000026185.1	WP_083772856.1	ETA_33080	1	Trans_reg_C	240
GCF_000026505.1	WP_005688668.1	LGG_00886	1	HTH_25,DUF4115	311
GCF_000026505.1	WP_014568954.1	LGG_00117	1	HTH_3	106
GCF_000026505.1	WP_014568914.1	LGG_00066	1	TetR_N	228
GCF_000026505.1	WP_005685782.1	LGG_01051	1	TetR_N,WHG	202
GCF_000026605.1	WP_012678735.1	SZO_19230	1	HTH_25	334
GCF_000026605.1	WP_041790259.1	SZO_00040	1	HTH_3	121
GCF_000026725.1	WP_012028600.1	SSUSC84_1973	1	HTH_25	285
GCF_000026725.1	WP_012774878.1	SSUSC84_0005	1	HTH_3	119
GCF_000027065.2	WP_015742102.1	CTU_31100	1	HTH_25,DUF4115	338
GCF_000027085.1	WP_012906642.1	ROD_24591	1	HTH_25,DUF4115	332
GCF_000027085.1	WP_012904680.1	ROD_03191	1	Trans_reg_C	325
GCF_000027085.1	WP_024132832.1	ROD_29061	1	Trans_reg_C	280
GCF_000027085.1	WP_012908084.1	ROD_41371	1	Trans_reg_C	316
GCF_000027085.1	WP_012908175.1	ROD_42351	1	Trans_reg_C	134
GCF_000027145.1	WP_012985594.1	lse_1312	1	HTH_25,DUF4115	311
GCF_000027145.1	WP_003748241.1	lse_1698	1	LacI,Peripla_BP_3	321
GCF_000027145.1	WP_012985232.1	lse_0823	1	TetR_N	218
GCF_000046845.1	WP_004919996.1	ACIAD0560	1	HTH_25,DUF4115	260
GCF_000054005.1	WP_002964436.1	BAB1_1338	1	DJ-1_PfpI,HTH_18	332
GCF_000054005.1	WP_002965741.1	BAB2_0329	1	HTH_1,LysR_substrate	310
GCF_000054005.1	WP_002967259.1	BAB2_0474	1	HTH_1,LysR_substrate	322
GCF_000054005.1	WP_002965575.1	BAB2_1041	1	HTH_IclR,IclR	272
GCF_000055785.1	WP_011508145.1	Csal_2853	1	HTH_25,DUF4115	351
GCF_000058485.1	WP_041939752.1	FRAAL5735	1	HTH_25,DUF4115	294
GCF_000058485.1	WP_011606004.1	FRAAL4890	1	HxlR	163
GCF_000060345.1	WP_011708284.1	GFO_0360	1	GerE	913
GCF_000060345.1	WP_011707935.1	GFO_0006	1	Peripla_BP_4,HisKA,HATPase_c,Response_reg,HTH_18	907
GCF_000060345.1	WP_011707965.1	GFO_0036	1	Reg_prop,Reg_prop,Reg_prop,Reg_prop,Y_Y_Y,HisKA,HATPase_c,Response_reg,HTH_18	1352
GCF_000060345.1	WP_011710846.1	GFO_2999	1	Y_Y_Y,HATPase_c,Response_reg,HTH_18	1287
GCF_000062885.1	WP_009949432.1	SACE_1389	1	HTH_1,LysR_substrate	295
GCF_000062885.1	WP_009950547.1	SACE_0702	1	HTH_31	316
GCF_000062885.1	WP_081495000.1	SACE_2610	1	HTH_31	3317
GCF_000062885.1	WP_044547592.1	SACE_5523	1	HTH_31,HTH_31,HTH_31,HTH_31,HTH_31,HTH_31,Enterotoxin_a,DUF3626	5853
GCF_000062885.1	WP_009950065.1	SACE_4253	1	MarR_2,ROK	406
GCF_000067165.1	WP_012241562.1	sce8950	1	HTH_1,LysR_substrate	350
GCF_000067165.1	WP_012234371.1	sce1736	1	HTH_17,Citrate_synt	429
GCF_000067165.1	WP_044964367.1	sce1678	1	HTH_25	144
GCF_000067165.1	WP_012237404.1	sce4772	1	TetR_N	210
GCF_000067165.1	WP_012237606.1	None	1	TetR_N	215
GCF_000067165.1	WP_012241835.1	sce9227	1	TetR_N	262
GCF_000067165.1	WP_044966978.1	sce7880	1	TetR_N,TetR_C_11	217
GCF_000069965.1	WP_004243822.1	PMI1846	1	HTH_25,DUF4115	320
GCF_000069965.1	WP_012368486.1	PMI2724	1	Trans_reg_C	286
GCF_000070465.1	WP_012418006.1	BAV2345	1	HTH_25	162
GCF_000091125.1	WP_013040812.1	SJA_C1-26270	1	GerE	153
GCF_000091125.1	WP_013040674.1	SJA_C1-24700	1	HTH_25,DUF4115	293
GCF_000091125.1	WP_013054119.1	SJA_C2-05850	1	TetR_N	222
GCF_000091305.1	WP_012998520.1	SCAB_5881	1	HTH_1,LysR_substrate	308
GCF_000091305.1	WP_013000307.1	SCAB_25111	1	HTH_25,DUF4115	284
GCF_000091305.1	WP_041668856.1	SCAB_6451	1	HTH_31	370
GCF_000091305.1	WP_012999237.1	SCAB_13501	1	HTH_31	647
GCF_000091305.1	WP_106437269.1	SCAB_39011	1	HTH_31	480
GCF_000091305.1	WP_013002887.1	SCAB_52721	1	HTH_31	69
GCF_000091305.1	WP_013005913.1	SCAB_85301	1	HTH_31	533
GCF_000091305.1	WP_037727195.1	SCAB_35691	1	HTH_31,DUF2690	423
GCF_000091305.1	WP_013004874.1	SCAB_73491	1	LacI,Peripla_BP_3	340
GCF_000091325.1	WP_013053551.1	SVI_4297	1	DJ-1_PfpI,HTH_18	337
GCF_000091325.1	WP_013050093.1	SVI_0811	1	HTH_1,LysR_substrate	279
GCF_000091325.1	WP_013050655.1	SVI_1374	1	HTH_25,DUF4115	339
GCF_000091325.1	WP_049791074.1	SVI_2274	1	Trans_reg_C	634
GCF_000091325.1	WP_013051553.1	SVI_2277	1	Trans_reg_C,PD40,PD40,PD40	703
GCF_000091545.1	YP_144442.1	None	1	HTH_25,PEGA,DUF4115	285
GCF_000091545.1	YP_144222.1	None	1	HTH_30	498
GCF_000091565.1	WP_004159108.1	EAMY_2580	1	HTH_25,DUF4115	375
GCF_000091565.1	WP_004155288.1	EAMY_0484	1	Trans_reg_C	301
GCF_000091565.1	WP_004157266.1	EAMY_1570	1	Trans_reg_C	195
GCF_000091565.1	WP_004159279.1	EAMY_2677	1	Trans_reg_C	268
GCF_000091565.1	WP_004159583.1	EAMY_2811	1	Trans_reg_C	249
GCF_000092105.1	WP_013112314.1	Plim_4072	1	HTH_31,PBP_like	380
GCF_000092125.1	WP_013157274.1	Mesil_0772	1	HTH_25,PEGA,DUF4115	307
GCF_000092385.1	WP_014179481.1	SBI_06911	1	DJ-1_PfpI,HTH_18	438
GCF_000092385.1	WP_043488284.1	SBI_09574	1	DJ-1_PfpI,HTH_18	318
GCF_000092385.1	WP_014174176.1	SBI_01576	1	DUF485,HTH_30	483
GCF_000092385.1	WP_043488930.1	SBI_01120	1	GAF_2,HTH_30	677
GCF_000092385.1	WP_014179210.1	SBI_06640	1	HTH_1,LysR_substrate	301
GCF_000092385.1	WP_014175952.1	SBI_03354	1	HTH_25,DUF4115	276
GCF_000092385.1	WP_014178450.1	SBI_05868	1	HTH_31	290
GCF_000092385.1	WP_014177340.1	SBI_04750	1	HTH_31,DUF2690	407
GCF_000092425.1	WP_013178467.1	Trad_1988	1	HTH_25,DUF4115	399
GCF_000092505.1	WP_013103784.1	LKI_08280	1	HTH_25	293
GCF_000092505.1	WP_013102974.1	LKI_04180	1	HTH_3	134
GCF_000092505.1	WP_013103333.1	None	1	PadR,Vir_act_alpha_C	224
GCF_000092645.1	WP_013131349.1	Tbis_1094	1	HTH_25,DUF4115	243
GCF_000092645.1	WP_013130455.1	Tbis_0190	1	HTH_31	424
GCF_000092645.1	WP_013131838.1	Tbis_1591	1	TetR_N,TetR_C_6	215
GCF_000092785.1	WP_013181840.1	wcw_0755	1	HTH_25	135
GCF_000092845.1	WP_013113391.1	Bmur_0866	1	HTH_25	441
GCF_000092845.1	WP_013113236.1	Bmur_0711	1	HTH_3	527
GCF_000092905.1	WP_013075595.1	Btus_1597	1	HTH_25,DUF4115	264
GCF_000092925.1	WP_013168501.1	Snov_3730	1	HTH_1,LysR_substrate	301
GCF_000092965.1	WP_013150550.1	Tmath_1573	1	Fe_dep_repress	218
GCF_000092965.1	WP_012995616.1	Tmath_1628	1	HTH_25,DUF4115	273
GCF_000092965.1	WP_012994427.1	Tmath_0353	1	TetR_N	194
GCF_000093145.3	WP_012839507.1	CtCNB1_3699	1	HTH_18	265
GCF_000093145.3	WP_012839176.1	CtCNB1_3289	1	HTH_25,DUF4115	328
GCF_000143145.1	WP_013217477.1	Hden_3527	1	HTH_25	237
GCF_000143145.1	WP_013215007.1	Hden_0978	1	TetR_N,TetR_C	217
GCF_000143685.1	WP_013240454.1	CLJU_c38560	1	HTH_1,LysR_substrate	296
GCF_000143685.1	WP_013240452.1	CLJU_c38540	1	HTH_3	120
GCF_000143685.1	WP_013238431.1	CLJU_c17760	1	HxlR	118
GCF_000143725.1	WP_013244726.1	BP951000_1797	1	HTH_25	452
GCF_000143725.1	WP_013244295.1	BP951000_1357	1	TetR_N,TetR_C_8	196
GCF_000143985.1	WP_013255936.1	Spirs_3386	1	HTH_18	292
GCF_000143985.1	WP_013256304.1	Spirs_3759	1	HTH_25	372
GCF_000143985.1	WP_013254792.1	Spirs_2213	1	LacI,Peripla_BP_3	343
GCF_000143985.1	WP_013256177.1	Spirs_3632	1	LacI,Peripla_BP_3	329
GCF_000143985.1	WP_013255989.1	Spirs_3441	1	TetR_N	214
GCF_000144405.1	WP_013264569.1	HMPREF0659_A5122	1	Peripla_BP_4,HisKA,HATPase_c,Response_reg,HTH_18	878
GCF_000144405.1	WP_013263875.1	HMPREF0659_A5223	1	PIF1,UvrD_C_2,HTH_40	718
GCF_000144405.1	WP_013265459.1	HMPREF0659_A6567	1	Reg_prop,Y_Y_Y,HisKA,HATPase_c,Response_reg,HTH_18	1338
GCF_000145215.1	WP_013289663.1	COB47_0315	1	HTH_8	384
GCF_000145215.1	WP_013289840.1	COB47_0513	1	HTH_8	378
GCF_000145215.1	WP_013290951.1	COB47_1674	1	HTH_8	380
GCF_000145255.1	WP_041938009.1	Galf_1395	1	HTH_25,DUF4115	300
GCF_000146675.1	WP_006949681.1	HMPREF0658_1524	1	TPR_12,TPR_7,TPR_8,HisKA,HATPase_c,Response_reg,HTH_18	901
GCF_000146675.1	WP_024991043.1	HMPREF0658_2000	1	TPR_8,HTH_18	579
GCF_000147055.1	WP_013317912.1	Dda3937_00602	1	AraC_binding,HTH_18	316
GCF_000147055.1	WP_013318952.1	Dda3937_03704	1	HTH_25,DUF4115	333
GCF_000147075.1	WP_013313204.1	STHERM_c03910	1	dCache_1,HTH_18	738
GCF_000147075.1	WP_013314893.1	STHERM_c21240	1	HTH_25	375
GCF_000147075.1	WP_013314583.1	STHERM_c18090	1	TetR_N	205
GCF_000147335.1	WP_013320936.1	Cyan7822_0800	1	HTH_25,DUF4115	488
GCF_000147335.1	WP_013321958.1	Cyan7822_1868	1	HTH_25,DUF4115	254
GCF_000147335.1	WP_013322674.1	Cyan7822_2598	1	HTH_3	107
GCF_000147335.1	WP_013322674.1	Cyan7822_3280	1	HTH_3	107
GCF_000147335.1	WP_013322674.1	Cyan7822_4512	1	HTH_3	107
GCF_000147335.1	WP_049802825.1	Cyan7822_6570	1	TetR_N	224
GCF_000147355.1	WP_013327123.1	Saut_1322	1	TetR_N	196
GCF_000147695.2	WP_003870211.1	Thewi_1702	1	Fe_dep_repress	218
GCF_000147695.2	WP_014063160.1	Thewi_1795	1	HTH_25,DUF4115	266
GCF_000147715.2	WP_006488054.1	Theba_1999	1	HTH_6,SIS	273
GCF_000147815.2	WP_014055715.1	Strvi_2490	1	Ada_Zn_binding,HTH_18,AlkA_N	491
GCF_000147815.2	WP_014060895.1	Strvi_8107	1	DJ-1_PfpI,HTH_18	437
GCF_000147815.2	WP_014058780.1	Strvi_5784	1	GAF_2,HTH_30	685
GCF_000147815.2	WP_014061078.1	Strvi_8296	1	HTH_1,LysR_substrate	301
GCF_000147815.2	WP_014055323.1	Strvi_2085	1	HTH_25,DUF4115	276
GCF_000147815.2	WP_014055891.1	Strvi_2676	1	HTH_31	414
GCF_000147815.2	WP_014059119.1	Strvi_6147	1	HTH_31	493
GCF_000147815.2	WP_014061403.1	Strvi_8643	1	HTH_31,DUF2690	359
GCF_000147815.2	WP_014057766.1	Strvi_4700	1	HTH_31,PG_binding_1	246
GCF_000147815.2	WP_014061111.1	Strvi_8331	1	TetR_N	236
GCF_000147815.2	WP_014061531.1	Strvi_8772	1	TetR_N	193
GCF_000147835.2	WP_013849377.1	None	1	HTH_18	342
GCF_000147835.2	WP_013847549.1	Sphch_1601	1	HTH_25,DUF4115	309
GCF_000148645.1	WP_013346256.1	Fbal_2748	1	HTH_25,DUF4115	323
GCF_000148645.1	WP_013344267.1	Fbal_0750	1	TetR_N,TetR	206
GCF_000148645.1	WP_013344170.1	Fbal_0652	1	Trans_reg_C	257
GCF_000148645.1	WP_013345077.1	Fbal_1567	1	Trans_reg_C	254
GCF_000148645.1	WP_013345173.1	Fbal_1663	1	Trans_reg_C	420
GCF_000148645.1	WP_083771236.1	Fbal_3114	1	Trans_reg_C	434
GCF_000148645.1	WP_013344764.1	Fbal_1249	1	Trans_reg_C,PD40	696
GCF_000152145.1	WP_006563036.1	OSCT_2473	1	HTH_25,DUF4115	282
GCF_000152145.1	WP_006562352.1	OSCT_1791	1	Response_reg,HTH_25	321
GCF_000152145.1	WP_006562458.1	OSCT_1897	1	TetR_N	230
GCF_000152625.1	WP_009815119.1	ISM_15550	1	DJ-1_PfpI,HTH_18	333
GCF_000152625.1	WP_040618123.1	ISM_15175	1	HTH_25,DUF4115	415
GCF_000152625.1	WP_009814397.1	ISM_11940	1	HTH_3	284
GCF_000152725.1	WP_009804641.1	OB2597_01937	1	HTH_25,DUF4115	416
GCF_000152725.1	WP_009804422.1	OB2597_00840	1	HTH_3	288
GCF_000152785.1	WP_007204205.1	SKA53_01226	1	GerE	138
GCF_000152785.1	WP_040482764.1	SKA53_02756	1	HTH_25,DUF4115	402
GCF_000152785.1	WP_007204230.1	SKA53_01351	1	HTH_3	299
GCF_000152885.1	WP_006956942.1	OS145_04860	1	HTH_25,DUF4115	387
GCF_000152885.1	WP_006955618.1	OS145_01532	1	HTH_31	113
GCF_000152985.1	WP_040532613.1	MED217_05922	1	Reg_prop,Reg_prop,Reg_prop,Reg_prop,Y_Y_Y,HisKA,HATPase_c,Response_reg,HTH_18	1312
GCF_000152985.1	WP_009780366.1	MED217_09982	1	Reg_prop,Reg_prop,Reg_prop,Y_Y_Y,HisKA,HATPase_c,Response_reg,HTH_18	1374
GCF_000152985.1	WP_009781035.1	MED217_13404	1	Reg_prop,Reg_prop,Reg_prop,Y_Y_Y,HisKA,HATPase_c,Response_reg,HTH_18	1320
GCF_000152985.1	WP_009778564.1	MED217_00845	1	TPR_12,GerE	524
GCF_000153105.1	WP_002652266.1	DSM3645_21834	1	HTH_17	429
GCF_000153185.1	WP_008045835.1	MED297_08471	1	Arabinose_bd,HTH_18	334
GCF_000153185.1	WP_008046470.1	MED297_00740	1	HTH_1,LysR_substrate	317
GCF_000153185.1	WP_008045196.1	MED297_06679	1	PIF1,UvrD_C_2,HRDC,HTH_40	829
GCF_000153205.1	WP_004998821.1	NB231_00710	1	HTH_25,DUF4115	363
GCF_000153225.1	WP_004570256.1	PI23P_08180	1	HTH_3,WG_beta_rep,WG_beta_rep	297
GCF_000153225.1	WP_004571112.1	PI23P_12462	1	Y_Y_Y,GerE	935
GCF_000153305.1	WP_040615421.1	OG2516_03398	1	DJ-1_PfpI,HTH_18	334
GCF_000153305.1	WP_007254311.1	OG2516_03555	1	HTH_25,DUF4115	427
GCF_000153305.1	WP_007256585.1	OG2516_15354	1	HTH_3	285
GCF_000153345.1	WP_007023034.1	MED92_00590	1	HTH_25,DUF4115	341
GCF_000153485.2	WP_015023800.1	P700755_001257	1	TPR_8,TPR_8,TPR_7,LytTR	525
GCF_000153725.1	WP_007800457.1	R2601_24849	1	DJ-1_PfpI,HTH_18	336
GCF_000153725.1	WP_007799475.1	R2601_22047	1	HTH_25,DUF4115,DUF4115	541
GCF_000154285.1	WP_004799660.1	EUBDOL_01279	1	HTH_25	311
GCF_000154285.1	WP_040463798.1	EUBDOL_02105	1	HTH_3	137
GCF_000154425.1	WP_004853758.1	COPEUT_02574	1	HATPase_c_4,HTH_24	150
GCF_000154425.1	WP_004853427.1	COPEUT_01909	1	HTH_3	298
GCF_000154425.1	WP_004852578.1	None	1	HTH_3	159
GCF_000154525.1	WP_005654672.1	BACSTE_01675	1	HisKA,HATPase_c,Response_reg,HTH_18	1310
GCF_000154525.1	WP_005653525.1	BACSTE_01021	1	HTH_18	573
GCF_000154525.1	WP_005653086.1	BACSTE_00506	1	LacI,Peripla_BP_4	406
GCF_000154525.1	WP_040316213.1	BACSTE_03217	1	Reg_prop,Reg_prop,Reg_prop,Reg_prop,Reg_prop,Reg_prop,Y_Y_Y,HisKA,HATPase_c,Response_reg,HTH_18	1346
GCF_000154525.1	WP_005655910.1	BACSTE_02460	1	Reg_prop,Reg_prop,Reg_prop,Reg_prop,Reg_prop,Y_Y_Y,HisKA,HATPase_c,Response_reg,HTH_18	1356
GCF_000154525.1	WP_005658150.1	BACSTE_03701	1	Reg_prop,Reg_prop,Reg_prop,Reg_prop,Y_Y_Y,HisKA,HATPase_c,Response_reg,HTH_18	1354
GCF_000154525.1	WP_005657247.1	BACSTE_03189	1	Reg_prop,Reg_prop,Reg_prop,Reg_prop,Y_Y_Y,HisKA,HATPase_c,Response_reg,HTH_18	1343
GCF_000154525.1	WP_040316255.1	BACSTE_03294	1	Reg_prop,Reg_prop,Y_Y_Y,HisKA,HATPase_c,Response_reg,HTH_18	1490
GCF_000154525.1	WP_005656160.1	BACSTE_02589	1	Reg_prop,Reg_prop,Y_Y_Y,HisKA,HATPase_c,Response_reg,HTH_18	1317
GCF_000154565.1	WP_006874485.1	ANACOL_01090	1	HTH_DeoR,DeoRC	250
GCF_000154565.1	WP_006876689.1	ANACOL_03832	1	TetR_N	202
GCF_000154705.2	WP_040450324.1	HPDFL43_12728	1	DJ-1_PfpI,HTH_18	333
GCF_000154705.2	WP_007199431.1	HPDFL43_18437	1	TetR_N	190
GCF_000154725.1	WP_007093383.1	KAOT1_04052	1	GerE	929
GCF_000154725.1	WP_040559290.1	KAOT1_03292	1	HTH_18	569
GCF_000154725.1	WP_007093597.1	KAOT1_05142	1	HTH_18	559
GCF_000154725.1	WP_007094798.1	KAOT1_11236	1	HTH_18	611
GCF_000154725.1	WP_007095492.1	KAOT1_14727	1	HTH_18	564
GCF_000154725.1	WP_007095568.1	KAOT1_15107	1	HTH_18	561
GCF_000154725.1	WP_040559591.1	KAOT1_15538	1	HTH_18	570
GCF_000154725.1	WP_007096174.1	KAOT1_18202	1	LytTR	519
GCF_000154725.1	WP_007092817.1	KAOT1_01205	1	TPR_12,GerE	554
GCF_000154725.1	WP_007093335.1	KAOT1_03812	1	TPR_12,HTH_18	568
GCF_000154725.1	WP_007094007.1	KAOT1_07203	1	TPR_12,HTH_18	602
GCF_000154725.1	WP_007094800.1	KAOT1_11246	1	TPR_8,HTH_18	607
GCF_000154725.1	WP_007095336.1	KAOT1_13937	1	TPR_8,HTH_18	564
GCF_000154785.2	WP_013960852.1	RLO149_c008870	1	DJ-1_PfpI,HTH_18	342
GCF_000154785.2	WP_013961841.1	RLO149_c019270	1	DJ-1_PfpI,HTH_18	334
GCF_000154785.2	WP_044025513.1	RLO149_c006590	1	HTH_18	335
GCF_000154805.1	WP_004609382.1	CLOSPI_00185	1	AraC_binding,HTH_18	432
GCF_000154805.1	WP_004609915.1	CLOSPI_01393	1	HTH_25	332
GCF_000154805.1	WP_004609781.1	CLOSPI_01253	1	HTH_3	117
GCF_000154825.1	WP_039944667.1	ANASTE_01009	1	HTH_3	110
GCF_000154965.1	WP_037901599.1	SSEG_04496	1	HTH_25,DUF4115	278
GCF_000154965.1	WP_007379584.1	SSEG_07909	1	HTH_30	73
GCF_000154965.1	WP_007381902.1	SSEG_09402	1	HTH_31	277
GCF_000154965.1	WP_007383484.1	SSEG_04281	1	HTH_31	446
GCF_000154965.1	WP_037901789.1	None	1	HTH_31	140
GCF_000154965.1	WP_037901199.1	SSEG_11072	1	HTH_31,DUF2690	399
GCF_000154965.1	WP_037902472.1	SSEG_08580	1	HTH_31,PG_binding_1	271
GCF_000155515.2	WP_003564169.1	LBPG_00090	1	HTH_25,DUF4115	309
GCF_000155515.2	WP_003567979.1	LBPG_01283	1	HTH_6,SIS	246
GCF_000155515.2	WP_003564519.1	LBPG_00727	1	TetR_N,WHG	202
GCF_000155555.1	WP_044210666.1	MC7420_5195	1	HTH_25,DUF4115	263
GCF_000155555.1	WP_006103000.1	MC7420_6793	1	HTH_25,DUF4115	260
GCF_000155675.2	WP_044044718.1	OAN307_c24920	1	DJ-1_PfpI,HTH_18	333
GCF_000155675.2	WP_015498157.1	OAN307_c03460	1	HTH_1,LysR_substrate	302
GCF_000155675.2	WP_015500442.1	OAN307_c28790	1	HTH_25,DUF4115	408
GCF_000155675.2	WP_015499139.1	OAN307_c14270	1	HTH_3	286
GCF_000155675.2	WP_051068027.1	OAN307_c31030	1	Response_reg,Trans_reg_C	298
GCF_000155735.2	WP_015495162.1	OA238_c19300	1	DJ-1_PfpI,HTH_18	333
GCF_000155735.2	WP_044037737.1	None	1	HTH_1	94
GCF_000155735.2	WP_015494104.1	None	1	HTH_24,AsnC_trans_reg	192
GCF_000155735.2	WP_015494533.1	OA238_c11410	1	HTH_25,DUF4115	405
GCF_000155735.2	WP_044037967.1	OA238_c09870	1	HTH_3	286
GCF_000155855.1	WP_008117993.1	BACPEC_01443	1	HTH_19	166
GCF_000155955.1	WP_005841141.1	MITSMUL_04471	1	HTH_1,LysR_substrate	310
GCF_000155975.1	WP_006683473.1	None	1	HTH_25,DUF4115	333
GCF_000155975.1	WP_006683836.1	None	1	MerR_1	243
GCF_000155975.1	WP_006687672.1	None	1	Trans_reg_C	280
GCF_000155975.1	WP_006687119.1	None	1	Trans_reg_C	261
GCF_000155975.1	WP_006685930.1	None	1	Trans_reg_C	316
GCF_000155975.1	WP_032940049.1	None	1	Trans_reg_C	262
GCF_000156015.1	WP_005602079.1	BUTYVIB_00900	1	TetR_N	194
GCF_000156215.1	WP_006721184.1	COLSTE_01545	1	HTH_25	461
GCF_000156215.1	WP_006721642.1	COLSTE_02013	1	HTH_3	169
GCF_000156355.1	WP_008290229.1	MDMS009_432	1	HTH_25,DUF4115	309
GCF_000157955.1	WP_007048101.1	SUBVAR_06750	1	HTH_24,ROK	433
GCF_000157955.1	WP_007045729.1	SUBVAR_04282	1	HTH_3	399
GCF_000157955.1	WP_007045499.1	SUBVAR_04052	1	HTH_31	116
GCF_000157955.1	WP_084759145.1	SUBVAR_06392	1	NTPase_1,HTH_1	378
GCF_000158095.2	WP_008195543.1	SADFL11_4032	1	HTH_1,LysR_substrate	298
GCF_000158915.1	WP_039936579.1	SSOG_00977	1	AraC_binding,HTH_18	270
GCF_000158915.1	WP_009715774.1	SSOG_03673	1	DJ-1_PfpI,HTH_18	379
GCF_000158915.1	WP_009717716.1	SSOG_05630	1	DJ-1_PfpI,HTH_18	442
GCF_000158915.1	WP_009717499.1	SSOG_05410	1	HTH_1,LysR_substrate	301
GCF_000158915.1	WP_039937382.1	SSOG_02520	1	HTH_25,DUF4115	277
GCF_000158915.1	WP_009717127.1	SSOG_05037	1	HTH_31,DUF2690	395
GCF_000158955.1	WP_003993391.1	SSQG_05786	1	HTH_25,DUF4115	284
GCF_000158955.1	WP_078506894.1	SSQG_04481	1	HTH_31	517
GCF_000158955.1	WP_003992074.1	SSQG_04485	1	HTH_31,DUF2690	285
GCF_000158955.1	WP_039933523.1	None	1	HTH_31,DUF2690	443
GCF_000158955.1	WP_039933390.1	SSQG_04486	1	HTH_31,PG_binding_1	252
GCF_000158955.1	WP_003989117.1	SSQG_01522	1	LacI,Peripla_BP_3	351
GCF_000158975.1	WP_004924700.1	SSRG_01560	1	HTH_25,DUF4115	276
GCF_000158975.1	WP_004927892.1	SSRG_02733	1	HTH_31	453
GCF_000158975.1	WP_040908100.1	None	1	HTH_31	265
GCF_000158975.1	WP_040908039.1	None	1	HTH_31,DUF2690	268
GCF_000158975.1	WP_040907604.1	SSRG_05066	1	LacI,Peripla_BP_3	337
GCF_000159375.2	WP_003697962.1	HMPREF0542_10464	1	HTH_25,DUF4115	295
GCF_000159375.2	WP_003692384.1	HMPREF0542_10382	1	LacI,Peripla_BP_3	329
GCF_000159995.1	WP_006254764.1	GCWU000325_00988	1	HTH_18	533
GCF_000159995.1	WP_006255412.1	GCWU000325_01641	1	TPR_8,HTH_18	579
GCF_000159995.1	WP_006254602.1	GCWU000325_00825	1	TPR_8,TPR_7,TPR_12,HisKA,HATPase_c,Response_reg,HTH_18	952
GCF_000160035.2	WP_002982989.1	GCWU0000282_000444	1	TetR_N	204
GCF_000160115.1	WP_049921663.1	None	1	HTH_18	419
GCF_000160115.1	WP_045000338.1	GCWU000342_01239	1	HTH_6,SIS	307
GCF_000160115.1	WP_006906920.1	GCWU000342_01925	1	PadR	196
GCF_000160435.1	WP_003794594.1	GCWU000324_00854	1	HTH_25,DUF4115	280
GCF_000160455.2	WP_009202377.1	HMPREF1705_04227	1	HTH_25,DUF4115	301
GCF_000160535.1	WP_007173635.1	HMPREF0645_1532	1	PIF1,Herpes_Helicase,HTH_40	740
GCF_000160535.1	WP_052300830.1	HMPREF0645_1601	1	Reg_prop,Reg_prop,Reg_prop,Y_Y_Y,HisKA,HATPase_c,Response_reg,HTH_18	1357
GCF_000160535.1	WP_007174398.1	HMPREF0645_2295	1	Reg_prop,Reg_prop,Reg_prop,Y_Y_Y,HisKA,HATPase_c,Response_reg,HTH_18	1324
GCF_000160535.1	WP_083793813.1	HMPREF0645_2144	1	Reg_prop,Reg_prop,Reg_prop,Y_Y_Y,HTH_18	988
GCF_000160535.1	WP_052300818.1	HMPREF0645_0753	1	Reg_prop,Reg_prop,Y_Y_Y,HisKA,HATPase_c,Response_reg,HTH_18	1394
GCF_000160535.1	WP_007174476.1	HMPREF0645_2373	1	TPR_12,HisKA,HATPase_c,Response_reg,HTH_18	959
GCF_000160635.1	WP_007157004.1	HMPREF6123_1858	1	Arg_repressor,Arg_repressor_C	150
GCF_000160635.1	WP_007158298.1	HMPREF6123_1377	1	HTH_3	300
GCF_000160675.1	WP_005605087.1	HMPREF0444_0150	1	HTH_25	280
GCF_000160695.1	WP_006690915.1	HMPREF0908_1787	1	HTH_25,DUF4115	282
GCF_000160835.1	WP_007124702.1	HMPREF0494_1146	1	HTH_25	363
GCF_000160835.1	WP_007124944.1	HMPREF0494_2050	1	HTH_3	112
GCF_000160835.1	WP_007124762.1	HMPREF0494_0090	1	HTH_3	175
GCF_000160835.1	WP_007123831.1	HMPREF0494_0527	1	HTH_3	126
GCF_000160835.1	WP_007124828.1	HMPREF0494_0156	1	TetR_N	201
GCF_000160975.1	WP_002142844.1	bcere0007_34790	1	HTH_25,DUF4115	303
GCF_000160975.1	WP_087943004.1	bcere0007_32660	1	TetR_N	240
GCF_000160975.1	WP_002017005.1	bcere0007_55750	1	TetR_N	217
GCF_000161455.1	WP_003199408.1	None	1	HTH_25,DUF4115	308
GCF_000161455.1	WP_006097637.1	None	1	HTH_3	142
GCF_000161455.1	WP_006094842.1	None	1	TetR_N	219
GCF_000161495.1	WP_000137473.1	bthur0002_35050	1	HTH_25,DUF4115	303
GCF_000161495.1	WP_000021950.1	bthur0002_16640	1	HTH_3	149
GCF_000161495.1	WP_000509367.1	bthur0002_19070	1	TetR_N	195
GCF_000161495.1	WP_001168191.1	bthur0002_23160	1	TetR_N	217
GCF_000161935.1	WP_006916852.1	HMPREF0501_01015	1	HTH_25,DUF4115	345
GCF_000162475.2	WP_006702994.1	HMPREF0446_00721	1	HTH_23	172
GCF_000162475.2	WP_006702377.1	HMPREF0446_00104	1	HTH_25	293
GCF_000162755.2	WP_006871802.1	LDG_7911	1	HTH_25	192
GCF_000164015.3	WP_003364229.1	PSA3335_17825	1	GerE	133
GCF_000164015.3	WP_003364229.1	PSA3335_18405	1	GerE	133
GCF_000164015.3	WP_002554894.1	PSA3335_06225	1	GntR,GntR,FCD	333
GCF_000164015.3	WP_002551670.1	PSA3335_25190	1	HTH_1,LysR_substrate	297
GCF_000164015.3	WP_002552485.1	PSA3335_10365	1	HTH_25,DUF4115	334
GCF_000164635.1	WP_007005312.1	HMPREF0731_2382	1	HTH_1,LysR_substrate	297
GCF_000164635.1	WP_007005230.1	HMPREF0731_1381	1	HTH_DeoR,DeoRC	257
GCF_000164675.2	WP_013904360.1	HMPREF0833_11461	1	HTH_25	135
GCF_000164675.2	WP_013903519.1	HMPREF0833_10445	1	Put_DNA-bind_N,CoA_binding	215
GCF_000165595.2	WP_011600966.1	BAPKO_0354	1	HTH_25	399
GCF_000166115.1	WP_010939186.1	Deval_1406	1	HTH_25,DUF4115	313
GCF_000166135.1	WP_049806828.1	FraEuI1c_1127	1	HTH_25,DUF4115	271
GCF_000166135.1	WP_083819682.1	FraEuI1c_6676	1	HTH_31	389
GCF_000166195.2	WP_008505023.1	Mucpa_1161	1	HATPase_c,Response_reg,HTH_18	691
GCF_000166195.2	WP_008512572.1	Mucpa_6616	1	Peripla_BP_4,HisKA,HATPase_c,Response_reg,HTH_18	914
GCF_000166195.2	WP_008510462.1	Mucpa_5251	1	Reg_prop,Reg_prop,Reg_prop,Reg_prop,Reg_prop,Reg_prop,Reg_prop,Reg_prop,Reg_prop,Reg_prop,Y_Y_Y,HisKA,HATPase_c,Response_reg,HTH_18	1371
GCF_000166195.2	WP_008505017.1	None	1	Reg_prop,Reg_prop,Reg_prop,Reg_prop,Reg_prop,Reg_prop,Y_Y_Y,HisKA,HATPase_c,Response_reg,HTH_18	1400
GCF_000166195.2	WP_008505771.1	Mucpa_1730	1	Reg_prop,Reg_prop,Reg_prop,Reg_prop,Reg_prop,Y_Y_Y,HisKA,HATPase_c,Response_reg,HTH_18	1379
GCF_000166195.2	WP_008512739.1	Mucpa_6727	1	Reg_prop,Reg_prop,Reg_prop,Reg_prop,Reg_prop,Y_Y_Y,HisKA,HATPase_c,Response_reg,HTH_18	1463
GCF_000166195.2	WP_008508492.1	Mucpa_3780	1	Reg_prop,Reg_prop,Reg_prop,Reg_prop,Y_Y_Y,HisKA,HATPase_c,Response_reg,HTH_18	1400
GCF_000166195.2	WP_008505807.1	Mucpa_1765	1	Reg_prop,Reg_prop,Reg_prop,Y_Y_Y,HisKA,HATPase_c,Response_reg,HTH_18	1351
GCF_000166195.2	WP_083839397.1	Mucpa_6329	1	Reg_prop,Reg_prop,Reg_prop,Y_Y_Y,HisKA,HATPase_c,Response_reg,HTH_18	1369
GCF_000166195.2	WP_008512723.1	Mucpa_6710	1	Reg_prop,Reg_prop,Reg_prop,Y_Y_Y,HisKA,HATPase_c,Response_reg,HTH_18	1365
GCF_000166195.2	WP_008509609.1	Mucpa_4628	1	Reg_prop,Reg_prop,Y_Y_Y,HisKA,HATPase_c,Response_reg,HTH_18	1383
GCF_000166195.2	WP_008504324.1	Mucpa_0563	1	TetR_N	205
GCF_000166275.1	WP_008197800.1	ALPR1_01095	1	HTH_18	712
GCF_000166275.1	WP_008198499.1	ALPR1_03880	1	HTH_18,TPR_8	692
GCF_000166275.1	WP_050776353.1	ALPR1_01990	1	Reg_prop,Reg_prop,Reg_prop,Reg_prop,Y_Y_Y,HisKA,HATPase_c,Response_reg,HTH_18	1394
GCF_000166275.1	WP_040302665.1	ALPR1_08808	1	Y_Y_Y,HisKA,HATPase_c,Response_reg,HTH_18	1379
GCF_000166295.1	WP_014576904.1	HP15_1492	1	HTH_25,DUF4115	345
GCF_000166395.1	WP_013407636.1	Lbys_0837	1	Reg_prop,Reg_prop,Reg_prop,Reg_prop,Reg_prop,Reg_prop,Y_Y_Y,HisKA,HATPase_c,Response_reg,HTH_18	1259
GCF_000166395.1	WP_013407188.1	Lbys_0355	1	Reg_prop,Y_Y_Y,HisKA,HATPase_c,Response_reg,HTH_18	1288
GCF_000166415.1	WP_013405800.1	Halsa_1291	1	HTH_25,DUF4115	357
GCF_000166415.1	WP_083789308.1	Halsa_1027	1	TetR_N	221
GCF_000166695.1	WP_013431462.1	Calkr_0019	1	HTH_8	367
GCF_000166695.1	WP_013431882.1	Calkr_0495	1	HTH_8	370
GCF_000166695.1	WP_013432087.1	Calkr_0733	1	HTH_8	366
GCF_000166695.1	WP_013432554.1	Calkr_1252	1	HTH_8	397
GCF_000166695.1	WP_013433115.1	Calkr_1908	1	HTH_8	397
GCF_000166935.1	WP_004997448.1	None	1	HTH_25	117
GCF_000168715.1	WP_006366613.1	CferDRAFT_0701	1	HTH_25	239
GCF_000169175.1	WP_002704547.1	M23134_06947	1	GerE	526
GCF_000169175.1	WP_082226595.1	None	1	GerE	106
GCF_000169175.1	WP_002694764.1	M23134_03160	1	Reg_prop,HisKA,HATPase_c,Response_reg,HTH_18	1356
GCF_000169175.1	WP_002703513.1	M23134_06056	1	TetR_N	205
GCF_000169175.1	WP_082226719.1	M23134_06385	1	TPR_10,TPR_12,TPR_12,GerE	563
GCF_000169175.1	WP_002694211.1	M23134_07472	1	TPR_8,TPR_12,TPR_12,TPR_12,GerE	711
GCF_000169255.2	WP_006575141.1	BACCAP_04693	1	HTH_3	297
GCF_000169335.1	WP_008277196.1	CY0110_23326	1	HTH_25,DUF4115	335
GCF_000169335.1	WP_008272825.1	CY0110_16047	1	HTH_25,DUF4115	382
GCF_000169415.1	WP_005854519.1	SSE37_18547	1	HTH_24,ROK	381
GCF_000169415.1	WP_005858066.1	SSE37_05300	1	HTH_25,DUF4115,DUF4115	586
GCF_000169415.1	WP_005861162.1	SSE37_12686	1	HTH_IclR,IclR	260
GCF_000170755.1	WP_083799931.1	LNTAR_13877	1	HTH_1,LysR_substrate	332
GCF_000170755.1	WP_007277271.1	LNTAR_14172	1	HTH_25	464
GCF_000170835.1	WP_007152366.1	MDG893_08140	1	HTH_25,DUF4115	349
GCF_000171235.2	WP_043587871.1	None	1	HTH_25	300
GCF_000171235.2	WP_081722237.1	None	1	TetR_N,TetR_C	275
GCF_000172155.1	WP_009958500.1	None	1	HTH_1,LysR_substrate	300
GCF_000172175.1	WP_007666595.1	BACINT_04318	1	AraC_binding,HTH_18	323
GCF_000172175.1	WP_007661909.1	BACINT_01602	1	GerE	580
GCF_000172175.1	WP_007665259.1	BACINT_03638	1	HTH_18	578
GCF_000172175.1	WP_007666006.1	BACINT_04043	1	HTH_18	583
GCF_000172175.1	WP_044154691.1	BACINT_00711	1	Kelch_6,Trans_reg_C	796
GCF_000172175.1	WP_081450321.1	BACINT_03180	1	Peripla_BP_4,HisKA,HATPase_c,Response_reg,HTH_18	922
GCF_000172175.1	WP_007665025.1	BACINT_03484	1	Reg_prop,Reg_prop,HisKA,HATPase_c,Response_reg,HTH_18	1321
GCF_000172175.1	WP_007660730.1	BACINT_00866	1	Reg_prop,Reg_prop,HisKA,HATPase_c,Response_reg,HTH_18	1302
GCF_000172175.1	WP_007660795.1	BACINT_00906	1	Reg_prop,Reg_prop,Reg_prop,HisKA,HATPase_c,Response_reg,HTH_18	1370
GCF_000172175.1	WP_007661294.1	BACINT_01251	1	Reg_prop,Reg_prop,Reg_prop,Reg_prop,Reg_prop,Reg_prop,Reg_prop,Y_Y_Y,HisKA,HATPase_c,Response_reg,HTH_18	1316
GCF_000172175.1	WP_007661226.1	BACINT_01200	1	Reg_prop,Reg_prop,Reg_prop,Reg_prop,Reg_prop,Reg_prop,Y_Y_Y,HisKA,HATPase_c,Response_reg,HTH_18	1347
GCF_000172175.1	WP_044154805.1	BACINT_01363	1	Reg_prop,Reg_prop,Reg_prop,Reg_prop,Reg_prop,Reg_prop,Y_Y_Y,HisKA,HATPase_c,Response_reg,HTH_18	1357
GCF_000172175.1	WP_007660057.1	BACINT_00332	1	Reg_prop,Reg_prop,Reg_prop,Reg_prop,Reg_prop,Reg_prop,Y_Y_Y,HisKA,HATPase_c,Response_reg,HTH_18	1329
GCF_000172175.1	WP_044155130.1	None	1	Reg_prop,Reg_prop,Reg_prop,Reg_prop,Reg_prop,Y_Y_Y,HisKA,HATPase_c,Response_reg,HTH_18	1436
GCF_000172175.1	WP_007664269.1	BACINT_03020	1	Reg_prop,Reg_prop,Reg_prop,Reg_prop,Y_Y_Y,HisKA,HATPase_c,Response_reg,HTH_18	1368
GCF_000172175.1	WP_007664284.1	BACINT_03033	1	Reg_prop,Reg_prop,Reg_prop,Reg_prop,Y_Y_Y,HisKA,HATPase_c,Response_reg,HTH_18	1369
GCF_000172175.1	WP_007666371.1	BACINT_04193	1	Reg_prop,Reg_prop,Reg_prop,Reg_prop,Y_Y_Y,HisKA,HATPase_c,Response_reg,HTH_18	1364
GCF_000172175.1	WP_044155123.1	BACINT_04208	1	Reg_prop,Reg_prop,Reg_prop,Reg_prop,Y_Y_Y,HisKA,HATPase_c,Response_reg,HTH_18	1366
GCF_000172175.1	WP_007660855.1	BACINT_00940	1	Reg_prop,Reg_prop,Reg_prop,Reg_prop,Y_Y_Y,HisKA,HATPase_c,Response_reg,HTH_18	1330
GCF_000172175.1	WP_044154809.1	BACINT_01444	1	Reg_prop,Reg_prop,Reg_prop,Reg_prop,Y_Y_Y,HisKA,HATPase_c,Response_reg,HTH_18	1333
GCF_000172175.1	WP_044155403.1	BACINT_04449	1	Reg_prop,Reg_prop,Reg_prop,Y_Y_Y,HisKA,HATPase_c,Response_reg,HTH_18	1480
GCF_000172175.1	WP_007661739.1	BACINT_01516	1	Reg_prop,Reg_prop,Reg_prop,Y_Y_Y,HisKA,HATPase_c,Response_reg,HTH_18	1391
GCF_000172175.1	WP_007660253.1	BACINT_00512	1	Reg_prop,Reg_prop,Reg_prop,Y_Y_Y,HisKA,HATPase_c,Response_reg,HTH_18	1324
GCF_000172175.1	WP_007660917.1	BACINT_00981	1	Reg_prop,Reg_prop,Y_Y_Y,HisKA,HATPase_c,Response_reg,HTH_18	1306
GCF_000172175.1	WP_007661009.1	BACINT_01044	1	Reg_prop,Reg_prop,Y_Y_Y,HisKA,HATPase_c,Response_reg,HTH_18	1364
GCF_000172175.1	WP_044154821.1	BACINT_01542	1	Reg_prop,Reg_prop,Y_Y_Y,HisKA,HATPase_c,Response_reg,HTH_18	1351
GCF_000172175.1	WP_044154823.1	BACINT_01548	1	Reg_prop,Reg_prop,Y_Y_Y,HisKA,HATPase_c,Response_reg,HTH_18	1351
GCF_000172175.1	WP_007665395.1	BACINT_03703	1	Reg_prop,Y_Y_Y,HisKA,HATPase_c,Response_reg,HTH_18	1319
GCF_000172175.1	WP_085929999.1	None	1	Reg_prop,Y_Y_Y,HisKA,HATPase_c,Response_reg,HTH_18	1319
GCF_000172555.1	WP_007415218.1	Cflav_PD3617	1	HTH_25	168
GCF_000173615.1	WP_007546950.1	SULYE_0964	1	HTH_25	232
GCF_000174015.1	WP_003148473.1	ATORI0001_0534	1	HTH_25	539
GCF_000174155.1	WP_005818605.1	AM202_0565	1	HTH_25,DUF4115	334
GCF_000174355.1	WP_008953039.1	FuraDRAFT_1019	1	DJ-1_PfpI,HTH_18	327
GCF_000174355.1	WP_008954557.1	FuraDRAFT_2537	1	GntR,FCD	221
GCF_000174355.1	WP_008954220.1	FuraDRAFT_2200	1	HTH_18	323
GCF_000174355.1	WP_008955072.1	FuraDRAFT_3053	1	HTH_25,DUF4115	295
GCF_000174355.1	WP_008953756.1	FuraDRAFT_1736	1	Mor	143
GCF_000174415.1	WP_008518898.1	DealDRAFT_2972	1	HTH_25,DUF4115	283
GCF_000175215.2	WP_013479779.1	Astex_2297	1	GerE	191
GCF_000175215.2	WP_049781717.1	Astex_2406	1	HTH_1,HTH_1,LysR_substrate	418
GCF_000175215.2	WP_013479550.1	Astex_2060	1	Trans_reg_C	651
GCF_000175295.2	WP_012269147.1	Thebr_0741	1	Fe_dep_repress	218
GCF_000175295.2	WP_012269127.1	Thebr_0693	1	HTH_25,DUF4115	266
GCF_000175795.2	WP_004616518.1	Cpap_4088	1	TetR_N,TetR_C_8	192
GCF_000175835.1	WP_006279091.1	CRC_03475	1	HTH_25,DUF4115	277
GCF_000175855.1	WP_009343845.1	CRD_01849	1	HTH_25,DUF4115	279
GCF_000176035.2	WP_013892121.1	Mesop_0890	1	DJ-1_PfpI,HTH_18	322
GCF_000176035.2	WP_013894967.1	Mesop_3846	1	DJ-1_PfpI,HTH_18	333
GCF_000176035.2	WP_013893864.1	Mesop_2686	1	HTH_1,LysR_substrate	318
GCF_000176035.2	WP_013533407.1	Mesop_6262	1	HTH_24,AsnC_trans_reg	165
GCF_000176035.2	WP_013894467.1	Mesop_3329	1	HTH_AsnC-type,AsnC_trans_reg	159
GCF_000176235.1	WP_004417120.1	VIA_002384	1	HTH_18	1093
GCF_000176235.1	WP_004413103.1	VIA_002199	1	HTH_25,DUF4115	321
GCF_000176235.1	WP_038211632.1	VIA_001353	1	TetR_N	213
GCF_000176235.1	WP_004414245.1	VIA_003136	1	Trans_reg_C	229
GCF_000176235.1	WP_004417873.1	VIA_003140	1	Trans_reg_C	214
GCF_000176235.1	WP_004412154.1	VIA_001438	1	Trans_reg_C	280
GCF_000176235.1	WP_004418200.1	VIA_000491	1	Trans_reg_C	515
GCF_000176355.1	WP_010233328.1	None	1	GerE,DUF4019	253
GCF_000176355.1	WP_010237221.1	None	1	GerE,EF-hand_7	257
GCF_000176355.1	WP_010235316.1	None	1	HTH_25,DUF4115	289
GCF_000176375.1	WP_000206181.1	VII_002998	1	HTH_25,DUF4115	335
GCF_000176375.1	WP_000579504.1	VII_003447	1	Trans_reg_C	520
GCF_000176855.2	WP_013595403.1	Acav_3008	1	HTH_1,LysR_substrate	307
GCF_000176855.2	WP_013593909.1	Acav_1462	1	HTH_25,DUF4115	318
GCF_000177215.2	WP_009180181.1	DFW101_0733	1	HTH_25,DUF4115	454
GCF_000177375.1	WP_006627354.1	HMPREF9013_1166	1	HTH_19	685
GCF_000177635.2	WP_013504748.1	Selin_0100	1	HTH_25,DUF4115	346
GCF_000178375.1	WP_005683477.1	MALL_0094	1	HTH_6,SIS	282
GCF_000178455.1	WP_083801455.1	None	1	HTH_21,rve,rve_2	350
GCF_000178835.2	WP_013657591.1	Clole_2595	1	HTH_18	284
GCF_000178835.2	WP_013659141.1	Clole_4198	1	HTH_3	143
GCF_000178855.1	WP_007922302.1	Krac_0562	1	AAA_16,GerE	1171
GCF_000178855.1	WP_007922179.1	Krac_0473	1	DEAD,Helicase_C,RecQ_Zn_bind,RQC,HRDC,HTH_40	739
GCF_000178875.2	WP_006085681.1	Sbal678_3155	1	HTH_25,DUF4115	361
GCF_000178875.2	WP_006084017.1	Sbal678_3676	1	Trans_reg_C	249
GCF_000178875.2	WP_006084287.1	Sbal678_4023	1	Trans_reg_C	427
GCF_000178955.2	WP_014267223.1	AciX8_4071	1	DJ-1_PfpI,HTH_18	336
GCF_000178955.2	WP_014265266.1	AciX8_2058	1	HTH_18	289
GCF_000178955.2	WP_014267723.1	AciX8_4582	1	HTH_25	159
GCF_000178955.2	WP_014264151.1	AciX8_0920	1	Trans_reg_C	691
GCF_000178955.2	WP_083836627.1	AciX8_1101	1	Trans_reg_C	641
GCF_000178955.2	WP_014265130.1	AciX8_1915	1	Trans_reg_C	815
GCF_000178955.2	WP_014266212.1	AciX8_3032	1	Trans_reg_C	309
GCF_000178955.2	WP_014266244.1	AciX8_3064	1	Trans_reg_C	667
GCF_000178955.2	WP_044176841.1	AciX8_3073	1	Trans_reg_C	765
GCF_000178955.2	WP_044176974.1	AciX8_3522	1	Trans_reg_C	751
GCF_000178955.2	WP_014266430.1	AciX8_3255	1	Trans_reg_C,PD40,PD40,PD40,DUF5050	752
GCF_000178955.2	WP_014266033.1	AciX8_2851	1	Trans_reg_C,TPR_19,TPR_16	793
GCF_000178955.2	WP_014266288.1	AciX8_3108	1	Trans_reg_C,TPR_19,TPR_16	793
GCF_000178955.2	WP_083836657.1	AciX8_2071	1	Trans_reg_C,TPR_8	751
GCF_000178955.2	WP_014266305.1	AciX8_3125	1	Trans_reg_C,TPR_8	770
GCF_000178975.2	WP_083808474.1	None	1	HTH_17	162
GCF_000178975.2	WP_083808375.1	None	1	HTH_25	217
GCF_000178975.2	WP_013580532.1	AciX9_2172	1	Trans_reg_C	756
GCF_000178975.2	WP_013572956.1	AciX9_4271	1	Trans_reg_C	680
GCF_000178975.2	WP_013582137.1	AciX9_3829	1	Trans_reg_C	660
GCF_000178975.2	WP_013582156.1	None	1	Trans_reg_C	501
GCF_000178975.2	WP_013578617.1	None	1	Trans_reg_C,PD40,PD40	744
GCF_000178975.2	WP_013572771.1	AciX9_4076	1	Trans_reg_C,TPR_16,TPR_16,TPR_16	835
GCF_000178975.2	WP_013572915.1	AciX9_4226	1	Trans_reg_C,TPR_8	809
GCF_000179615.1	WP_006036655.1	PaecuDRAFT_0640	1	HTH_25	327
GCF_000179915.2	WP_013569546.1	AciPR4_3056	1	HTH_25	140
GCF_000179915.2	WP_013569037.1	AciPR4_2525	1	TetR_N,TetR_C	217
GCF_000179915.2	WP_013569262.1	AciPR4_2756	1	Trans_reg_C,PD40,PD40	739
GCF_000179915.2	WP_013568856.1	AciPR4_2336	1	Trans_reg_C,TPR_8	787
GCF_000179915.2	WP_013569336.1	AciPR4_2833	1	Trans_reg_C,TPR_8	785
GCF_000179915.2	WP_013568188.1	AciPR4_1644	1	Trans_reg_C,TPR_8,TPR_19,TPR_16,TPR_16	713
GCF_000181575.2	WP_002656254.1	BBUBOL26_0347	1	HTH_25	398
GCF_000181875.2	WP_008882790.1	BSV1_0354	1	HTH_25	399
GCF_000181895.2	WP_006433600.1	BSPA14S_0342	1	HTH_25	400
GCF_000182725.1	WP_008505965.1	BIBO1_0889	1	DJ-1_PfpI,HTH_18	332
GCF_000182725.1	WP_008510759.1	BIBO1_2679	1	HTH_1,LysR_substrate	322
GCF_000182725.1	WP_004687104.1	BIBO1_2838	1	HTH_1,LysR_substrate	310
GCF_000182745.2	WP_014104779.1	GLX_07970	1	HTH_1,LysR_substrate	294
GCF_000182745.2	WP_014104561.1	GLX_05760	1	HTH_25,DUF4115	367
GCF_000183135.1	WP_041620349.1	Palpr_1751	1	GerE	505
GCF_000183135.1	WP_013446464.1	Palpr_2966	1	HTH_18	587
GCF_000183135.1	WP_013445627.1	Palpr_2122	1	Reg_prop,Reg_prop,Reg_prop,Reg_prop,Reg_prop,Y_Y_Y,HisKA,HATPase_c,Response_reg,HTH_18	1140
GCF_000183135.1	WP_083807221.1	Palpr_2552	1	Reg_prop,Reg_prop,Y_Y_Y,HisKA,HATPase_c,Response_reg,HTH_18	1312
GCF_000183135.1	WP_041620340.1	Palpr_1638	1	Reg_prop,Y_Y_Y,HisKA,HATPase_c,Response_reg,HTH_18	1308
GCF_000183135.1	WP_013446218.1	Palpr_2719	1	TetR_N	207
GCF_000183205.1	WP_006417607.1	HMPREF9257_0963	1	HTH_25,DUF4115	328
GCF_000183425.1	WP_013453440.1	Ftrac_1300	1	HTH_18	692
GCF_000183425.1	WP_013455738.1	Ftrac_3626	1	TPR_12,TPR_8,GerE	548
GCF_000183725.1	WP_041667130.1	Sulku_2055	1	TetR_N	184
GCF_000183745.1	WP_013458541.1	Ocepr_1919	1	HTH_25,PEGA,DUF4115	296
GCF_000184435.1	WP_013473039.1	Mspyr1_50050	1	GntR,Aminotran_1_2	473
GCF_000184435.1	WP_003887763.1	Mspyr1_53750	1	HTH_5	124
GCF_000184435.1	WP_013471696.1	Mspyr1_27460	1	TetR_N	226
GCF_000184945.1	WP_004346355.1	HMPREF6485_2246	1	HTH_18	579
GCF_000184945.1	WP_004345668.1	HMPREF6485_1591	1	Peripla_BP_4,HisKA,HATPase_c,Response_reg,HTH_18	869
GCF_000184945.1	WP_004345472.1	HMPREF6485_1403	1	PIF1,UvrD_C_2,HTH_40	735
GCF_000184945.1	WP_004344071.1	HMPREF6485_0192	1	Reg_prop,Reg_prop,Reg_prop,Reg_prop,Y_Y_Y,HTH_18	983
GCF_000184945.1	WP_082231349.1	HMPREF6485_1102	1	Reg_prop,Reg_prop,Reg_prop,Y_Y_Y,HTH_18	970
GCF_000184945.1	WP_004344496.1	HMPREF6485_0609	1	Reg_prop,Reg_prop,Y_Y_Y,HATPase_c,Response_reg,HTH_18	1298
GCF_000184945.1	WP_044126186.1	HMPREF6485_0382	1	Reg_prop,Reg_prop,Y_Y_Y,HTH_18	780
GCF_000184945.1	WP_004345522.1	HMPREF6485_1454	1	Reg_prop,Y_Y_Y,HisKA,Response_reg,HTH_18	1321
GCF_000184945.1	WP_082231317.1	None	1	Reg_prop,Y_Y_Y,HTH_18	803
GCF_000184945.1	WP_004344449.1	HMPREF6485_0578	1	TPR_7,HisKA,HATPase_c,Response_reg,HTH_18	954
GCF_000185045.1	WP_010691628.1	None	1	HTH_25,DUF4115	282
GCF_000185045.1	WP_081460871.1	None	1	Response_reg,LytTR	292
GCF_000185145.2	WP_004370246.1	HMPREF0663_12040	1	HTH_18	579
GCF_000185145.2	WP_004368829.1	HMPREF0663_10167	1	Peripla_BP_4,HisKA,HATPase_c,Response_reg,HTH_18	880
GCF_000185145.2	WP_004369251.1	HMPREF0663_10545	1	Reg_prop,Reg_prop,Reg_prop,Reg_prop,Y_Y_Y,HisKA,HATPase_c,Response_reg,HTH_18	1336
GCF_000185505.1	WP_006598608.1	HMP0721_1184	1	TetR_N	193
GCF_000185705.2	WP_005027047.1	HMPREF0179_01640	1	HTH_25,DUF4115	289
GCF_000185705.2	WP_081637715.1	None	1	HTH_31	90
GCF_000185705.2	WP_005027572.1	HMPREF0179_01888	1	TetR_N	203
GCF_000185885.1	WP_014614052.1	SPSINT_1012	1	HTH_25	131
GCF_000186225.1	WP_013547093.1	Bache_1494	1	HTH_18	617
GCF_000186225.1	WP_013548326.1	Bache_2796	1	HTH_24,ROK	402
GCF_000186225.1	WP_013546292.1	Bache_0654	1	Reg_prop,Reg_prop,Reg_prop,Reg_prop,Reg_prop,Y_Y_Y,HisKA,HATPase_c,Response_reg,HTH_18	1317
GCF_000186225.1	WP_013545766.1	Bache_0098	1	Reg_prop,Reg_prop,Y_Y_Y,HisKA,HATPase_c,Response_reg,HTH_18	1333
GCF_000186225.1	WP_013546115.1	Bache_0474	1	Reg_prop,Reg_prop,Y_Y_Y,HisKA,HATPase_c,Response_reg,HTH_18	1300
GCF_000186225.1	WP_013546638.1	Bache_1014	1	Reg_prop,Reg_prop,Y_Y_Y,HisKA,HATPase_c,Response_reg,HTH_18	1357
GCF_000186225.1	WP_013548612.1	Bache_3098	1	Reg_prop,Reg_prop,Y_Y_Y,HisKA,HATPase_c,Response_reg,HTH_18	1338
GCF_000186225.1	WP_013547494.1	Bache_1922	1	Reg_prop,Response_reg,HTH_18	1361
GCF_000186245.1	WP_013553040.1	Nitsa_0070	1	TetR_N	205
GCF_000186265.1	WP_013551215.1	Celal_2454	1	HTH_18	335
GCF_000186265.1	WP_013549291.1	Celal_0455	1	Reg_prop,Reg_prop,Reg_prop,Y_Y_Y,HisKA,HATPase_c,Response_reg,HTH_18	1344
GCF_000186265.1	WP_013552636.1	Celal_3943	1	TetR_N	204
GCF_000186265.1	WP_083807781.1	None	1	TPR_8,TPR_12,TPR_12,GerE	445
GCF_000186265.1	WP_013549309.1	Celal_0475	1	Y_Y_Y,GerE	935
GCF_000186385.1	WP_083810879.1	Deima_3072	1	HTH_25,PEGA,DUF4115	361
GCF_000186585.1	WP_013572220.1	VVM_03769	1	HTH_18	1134
GCF_000186585.1	WP_013572348.1	VVM_04011	1	HTH_25,DUF4115	316
GCF_000186585.1	WP_011082205.1	VVM_00315	1	TetR_N	218
GCF_000186585.1	WP_013571363.1	VVM_01827	1	Trans_reg_C	526
GCF_000186585.1	WP_013572239.1	VVM_03809	1	Trans_reg_C	290
GCF_000186585.1	WP_013572285.1	VVM_03904	1	Trans_reg_C	509
GCF_000186885.1	WP_169701618.1	Despr_2615	1	HTH_25	249
GCF_000186885.1	WP_015723103.1	Despr_0374	1	HTH_3	317
GCF_000186885.1	WP_015724029.1	Despr_1323	1	TetR_N,TetR_C_2	211
GCF_000187005.1	WP_015717395.1	TSC_c15090	1	HTH_25,PEGA,DUF4115	291
GCF_000187125.1	WP_009350517.1	HMPREF9555_01868	1	HTH_25,DUF4115	296
GCF_000187465.1	WP_006155809.1	None	1	HTH_25	275
GCF_000187465.1	WP_006148165.1	None	1	HTH_3	153
GCF_000187585.1	WP_025168743.1	HMPREF9180_1293	1	HTH_25	275
GCF_000187585.1	WP_006145505.1	HMPREF9180_0749	1	TetR_N	209
GCF_000187975.2	WP_004229584.1	STRCR_0381	1	HTH_25	291
GCF_000187975.2	WP_004229275.1	STRCR_0404	1	HTH_3	118
GCF_000187975.2	WP_004225930.1	STRCR_1099	1	HTH_DeoR,DeoRC	249
GCF_000188015.2	WP_008087594.1	STRIC_0151	1	HTH_25	335
GCF_000188015.2	WP_008087633.1	STRIC_0127	1	HTH_3	126
GCF_000188055.2	WP_006738554.1	STRUR_0044	1	HTH_25	309
GCF_000188055.2	WP_006739153.1	STRUR_0014	1	HTH_3	128
GCF_000188195.1	WP_009143284.1	HMPREF9444_01083	1	HTH_25,DUF4115	487
GCF_000188195.1	WP_009143066.1	HMPREF9444_00857	1	TetR_N	209
GCF_000189255.1	WP_006880652.1	VIBR0546_16808	1	HTH_11,WYL	240
GCF_000189255.1	WP_006877926.1	VIBR0546_18511	1	HTH_25,DUF4115	317
GCF_000189255.1	WP_040895695.1	VIBR0546_07477	1	Reg_prop,HTH_18	1093
GCF_000189255.1	WP_006880925.1	VIBR0546_03090	1	TetR_N	216
GCF_000189255.1	WP_006880643.1	VIBR0546_16763	1	TetR_N,TetR_C_6	218
GCF_000189255.1	WP_006881605.1	VIBR0546_09524	1	Trans_reg_C	500
GCF_000189255.1	WP_083810771.1	VIBR0546_20690	1	Trans_reg_C	221
GCF_000189415.1	WP_013597769.1	Weevi_0661	1	HTH_3	166
GCF_000189775.2	WP_013787426.1	Thexy_0625	1	HTH_25,DUF4115	272
GCF_000190435.1	WP_013607798.1	SpiBuddy_2128	1	HTH_6,SIS	289
GCF_000190435.1	WP_013608558.1	SpiBuddy_2907	1	MarR	197
GCF_000190475.1	WP_033445554.1	None	1	GerE	228
GCF_000190475.1	WP_010094307.1	None	1	GntR,FCD	250
GCF_000190475.1	WP_081472396.1	None	1	HTH_25,DUF4115	323
GCF_000190475.1	WP_081472449.1	None	1	TetR_N	128
GCF_000190555.1	WP_013614792.1	Deipr_1027	1	HTH_AsnC-type,AsnC_trans_reg	167
GCF_000190575.1	WP_013617513.1	Bacsa_1510	1	Reg_prop,Reg_prop,Reg_prop,Reg_prop,Reg_prop,Y_Y_Y,HisKA,HATPase_c,Response_reg,HTH_18	1353
GCF_000190575.1	WP_013617803.1	Bacsa_1814	1	Reg_prop,Reg_prop,Reg_prop,Reg_prop,Y_Y_Y,HisKA,HATPase_c,Response_reg,HTH_18	1469
GCF_000190575.1	WP_013616927.1	Bacsa_0884	1	Reg_prop,Reg_prop,Reg_prop,Y_Y_Y,HisKA,HATPase_c,Response_reg,HTH_18	1336
GCF_000190575.1	WP_013618907.1	Bacsa_3005	1	Reg_prop,Reg_prop,Reg_prop,Y_Y_Y,HisKA,HATPase_c,Response_reg,HTH_18	1429
GCF_000190575.1	WP_013618515.1	Bacsa_2606	1	Reg_prop,Reg_prop,Y_Y_Y,HisKA,HATPase_c,Response_reg,HTH_18	1292
GCF_000190575.1	WP_013618946.1	Bacsa_3046	1	Reg_prop,Y_Y_Y,HisKA,HATPase_c,Response_reg,HTH_18	1442
GCF_000190575.1	WP_013617869.1	Bacsa_1881	1	TPR_12,TPR_8,HTH_18	590
GCF_000190595.1	WP_013622068.1	Celly_2508	1	HTH_1,LysR_substrate	313
GCF_000190595.1	WP_013622025.1	Celly_2465	1	Peripla_BP_4,HisKA,HATPase_c,Response_reg,HTH_18	925
GCF_000190595.1	WP_013620005.1	Celly_0422	1	Reg_prop,Reg_prop,Reg_prop,Reg_prop,Y_Y_Y,HisKA,HATPase_c,Response_reg,HTH_18	1436
GCF_000190595.1	WP_013622002.1	Celly_2442	1	Reg_prop,Reg_prop,Reg_prop,Y_Y_Y,HTH_18	1238
GCF_000190595.1	WP_013621915.1	Celly_2353	1	Reg_prop,Y_Y_Y,HisKA,HATPase_c,Response_reg,HTH_18	1377
GCF_000190595.1	WP_081457541.1	Celly_3254	1	Y_Y_Y,GerE	941
GCF_000190635.1	WP_013625944.1	None	1	HTH_17,PBP_like	424
GCF_000190635.1	WP_013625370.1	Sgly_2216	1	HTH_25,DUF4115	256
GCF_000190635.1	WP_013623499.1	Sgly_0259	1	TetR_N	201
GCF_000190635.1	WP_013624343.1	Sgly_1152	1	TetR_N	210
GCF_000190735.1	WP_041536954.1	Pedsa_0638	1	AraC_binding,HTH_18	290
GCF_000190735.1	WP_013631368.1	Pedsa_0280	1	HTH_11	95
GCF_000190735.1	WP_013632620.1	Pedsa_1564	1	HTH_3	120
GCF_000190735.1	WP_013633596.1	None	1	Reg_prop,Reg_prop,Reg_prop,Reg_prop,Reg_prop,Reg_prop,Reg_prop,Reg_prop,Y_Y_Y,HisKA,HATPase_c,Response_reg,HTH_18	1363
GCF_000190735.1	WP_013633525.1	Pedsa_2495	1	Reg_prop,Reg_prop,Reg_prop,Reg_prop,Reg_prop,Reg_prop,Reg_prop,Y_Y_Y,HisKA,HATPase_c,Response_reg,HTH_18	1365
GCF_000190735.1	WP_013634179.1	Pedsa_3158	1	Reg_prop,Reg_prop,Reg_prop,Reg_prop,Reg_prop,Reg_prop,Reg_prop,Y_Y_Y,HisKA,HATPase_c,Response_reg,HTH_18	1375
GCF_000190735.1	WP_013634092.1	Pedsa_3068	1	Reg_prop,Reg_prop,Reg_prop,Reg_prop,Reg_prop,Reg_prop,Y_Y_Y,HisKA,HATPase_c,Response_reg,HTH_18	1337
GCF_000190735.1	WP_013632854.1	Pedsa_1809	1	Reg_prop,Reg_prop,Reg_prop,Reg_prop,Reg_prop,Y_Y_Y,HisKA,HATPase_c,Response_reg,HTH_18	1368
GCF_000190735.1	WP_013631542.1	Pedsa_0457	1	Reg_prop,Reg_prop,Reg_prop,Reg_prop,Y_Y_Y,HisKA,HATPase_c,Response_reg,HTH_18	1476
GCF_000190735.1	WP_013634726.1	Pedsa_3716	1	Reg_prop,Reg_prop,Reg_prop,Reg_prop,Y_Y_Y,HisKA,HATPase_c,Response_reg,HTH_18	1465
GCF_000191065.1	WP_007367161.1	HMPREF9141_2414	1	HTH_18	579
GCF_000191065.1	WP_040554909.1	HMPREF9141_0065	1	Peripla_BP_4,HisKA,HATPase_c,Response_reg,HTH_18	877
GCF_000191065.1	WP_040554888.1	HMPREF9141_1458	1	PIF1,UvrD_C_2,HTH_40	717
GCF_000191065.1	WP_007367385.1	HMPREF9141_2648	1	TPR_8,HTH_18	579
GCF_000191885.1	WP_010420620.1	None	1	Reg_prop,Reg_prop,Reg_prop,Reg_prop,Reg_prop,Y_Y_Y,HisKA,HATPase_c,Response_reg,HTH_18	1451
GCF_000191885.1	WP_010417876.1	None	1	Reg_prop,Reg_prop,Reg_prop,Reg_prop,Y_Y_Y,HisKA,HATPase_c,Response_reg,HTH_18	1472
GCF_000192475.1	WP_010440414.1	None	1	HTH_3	288
GCF_000192475.1	WP_010443099.1	None	1	HTH_AsnC-type	149
GCF_000192475.1	WP_083829045.1	None	1	HTH_IclR,IclR	307
GCF_000192575.1	WP_008070949.1	Y88_3071	1	DJ-1_PfpI,HTH_18	330
GCF_000192575.1	WP_018075756.1	None	1	GerE	179
GCF_000192575.1	WP_008069307.1	Y88_2094	1	HTH_25,DUF4115	372
GCF_000192575.1	WP_008071526.1	Y88_3693	1	MarR_2	157
GCF_000192745.1	WP_013651309.1	SL003B_0552	1	HTH_1,LysR_substrate	306
GCF_000192865.1	WP_013660402.1	Marme_1224	1	HTH_25,DUF4115	345
GCF_000193225.1	WP_081479814.1	None	1	HTH_1,LysR_substrate	368
GCF_000193225.1	WP_010105111.1	None	1	HTH_25,DUF4115	291
GCF_000193435.2	WP_014041839.1	Calla_0161	1	HTH_8	381
GCF_000193435.2	WP_014041850.1	Calla_0181	1	HTH_8	369
GCF_000193435.2	WP_014042597.1	Calla_1267	1	HTH_8	366
GCF_000194135.1	WP_013681234.1	Hipma_0213	1	HTH_8,rve	372
GCF_000194135.1	WP_083809742.1	Hipma_0403	1	HTH_8,rve	321
GCF_000194135.1	WP_013682083.1	Hipma_1079	1	HTH_8,rve	382
GCF_000194135.1	WP_013682249.1	Hipma_1257	1	HTH_8,rve	373
GCF_000194135.1	WP_013682257.1	Hipma_1266	1	HTH_8,rve	378
GCF_000194135.1	WP_013682380.1	Hipma_1394	1	HTH_8,rve	387
GCF_000194135.1	WP_013682436.1	Hipma_1451	1	HTH_8,rve	378
GCF_000194605.1	WP_013688090.1	Fluta_3351	1	HTH_18	523
GCF_000194605.1	WP_013685628.1	Fluta_0855	1	PIF1,Herpes_Helicase,HTH_40	766
GCF_000194605.1	WP_013685352.1	Fluta_0574	1	Response_reg,GerE	226
GCF_000194925.1	WP_007343481.1	HMPREF9123_2476	1	HTH_25,DUF4115	277
GCF_000195275.1	WP_013700563.1	Tresu_0295	1	HTH_25	371
GCF_000195315.1	WP_013708837.1	Corgl_0986	1	HTH_25	433
GCF_000195335.1	WP_013703196.1	Marky_0388	1	HTH_25,PEGA,DUF4115	293
GCF_000195555.1	WP_014547821.1	FN3523_0507	1	HTH_25	231
GCF_000195555.1	WP_014548010.1	FN3523_0701	1	HTH_IclR,IclR	239
GCF_000195615.1	WP_009121548.1	HMPREF9445_01393	1	HTH_18	572
GCF_000195615.1	WP_073212594.1	HMPREF9445_02370	1	Peripla_BP_4,HisKA,HATPase_c,Response_reg,HTH_18	912
GCF_000195615.1	WP_009123116.1	HMPREF9445_03056	1	Reg_prop,Reg_prop,Reg_prop,Reg_prop,Reg_prop,Reg_prop,Reg_prop,Y_Y_Y,HisKA,HATPase_c,Response_reg,HTH_18	1347
GCF_000195615.1	WP_009120237.1	HMPREF9445_00020	1	Reg_prop,Reg_prop,Reg_prop,Reg_prop,Reg_prop,Reg_prop,Y_Y_Y,HisKA,HATPase_c,Response_reg,HTH_18	1356
GCF_000195615.1	WP_009123139.1	HMPREF9445_03079	1	Reg_prop,Reg_prop,Reg_prop,Reg_prop,Reg_prop,Reg_prop,Y_Y_Y,HisKA,HATPase_c,Response_reg,HTH_18	1348
GCF_000195615.1	WP_009123138.1	HMPREF9445_03078	1	Reg_prop,Reg_prop,Reg_prop,Reg_prop,Reg_prop,Y_Y_Y,HisKA,HATPase_c,Response_reg,HTH_18	1343
GCF_000195615.1	WP_009122026.1	HMPREF9445_01894	1	Reg_prop,Reg_prop,Reg_prop,Reg_prop,Y_Y_Y,HisKA,HATPase_c,Response_reg,HTH_18	1334
GCF_000195615.1	WP_009120757.1	HMPREF9445_00556	1	Reg_prop,Reg_prop,Reg_prop,Y_Y_Y,HisKA,HATPase_c,Response_reg,HTH_18	1346
GCF_000195615.1	WP_039950919.1	HMPREF9445_02309	1	Reg_prop,Reg_prop,Reg_prop,Y_Y_Y,HisKA,HATPase_c,Response_reg,HTH_18	1446
GCF_000195615.1	WP_009122106.1	HMPREF9445_01978	1	Reg_prop,Reg_prop,Y_Y_Y,HisKA,HATPase_c,Response_reg,HTH_18	1449
GCF_000195615.1	WP_009123038.1	HMPREF9445_02975	1	Reg_prop,Reg_prop,Y_Y_Y,HisKA,HATPase_c,Response_reg,HTH_18	1492
GCF_000195635.1	WP_009124256.1	HMPREF9446_01018	1	HTH_18	583
GCF_000195635.1	WP_009126266.1	HMPREF9446_03041	1	HTH_18	299
GCF_000195635.1	WP_039969580.1	HMPREF9446_02962	1	Reg_prop,HATPase_c,Response_reg,HTH_18	1303
GCF_000195635.1	WP_009123804.1	HMPREF9446_00545	1	Reg_prop,Reg_prop,Reg_prop,Reg_prop,Reg_prop,Y_Y_Y,HisKA,HATPase_c,Response_reg,HTH_18	1317
GCF_000195635.1	WP_009124365.1	HMPREF9446_01132	1	Reg_prop,Reg_prop,Reg_prop,Reg_prop,Reg_prop,Y_Y_Y,HisKA,HATPase_c,Response_reg,HTH_18	1361
GCF_000195635.1	WP_009123513.1	HMPREF9446_00147	1	Reg_prop,Reg_prop,Reg_prop,Y_Y_Y,HisKA,HATPase_c,Response_reg,HTH_18	1343
GCF_000195635.1	WP_009125077.1	HMPREF9446_01795	1	Reg_prop,Reg_prop,Reg_prop,Y_Y_Y,HisKA,HATPase_c,Response_reg,HTH_18	1352
GCF_000195635.1	WP_009125105.1	HMPREF9446_01824	1	Reg_prop,Reg_prop,Reg_prop,Y_Y_Y,HisKA,HATPase_c,Response_reg,HTH_18	1326
GCF_000195635.1	WP_009124388.1	HMPREF9446_01155	1	Reg_prop,Reg_prop,Y_Y_Y,HisKA,HATPase_c,Response_reg,HTH_18	1338
GCF_000195635.1	WP_039968907.1	HMPREF9446_02018	1	Reg_prop,Reg_prop,Y_Y_Y,HisKA,HATPase_c,Response_reg,HTH_18	1483
GCF_000195635.1	WP_009125285.1	HMPREF9446_02020	1	Reg_prop,Reg_prop,Y_Y_Y,HisKA,HATPase_c,Response_reg,HTH_18	1481
GCF_000195635.1	WP_009126038.1	HMPREF9446_02799	1	Reg_prop,Reg_prop,Y_Y_Y,HisKA,HATPase_c,Response_reg,HTH_18	1342
GCF_000195635.1	WP_009126968.1	HMPREF9446_03800	1	Y_Y_Y,HisKA,HATPase_c,Response_reg,HTH_18	1433
GCF_000196015.1	WP_011515654.1	Rmet_0824	1	HTH_1,LysR_substrate	294
GCF_000196015.1	WP_011518086.1	Rmet_5879	1	HTH_1,LysR_substrate	299
GCF_000196015.1	WP_011518667.1	Rmet_4180	1	HTH_1,LysR_substrate	288
GCF_000196015.1	WP_011518849.1	Rmet_4367	1	HTH_1,LysR_substrate	309
GCF_000196015.1	WP_011516820.1	Rmet_2107	1	HTH_25,DUF4115	351
GCF_000196015.1	WP_008643977.1	Rmet_5749	1	PadR	111
GCF_000196015.1	WP_011519148.1	Rmet_4715	1	Response_reg,GerE	264
GCF_000196115.1	NP_864115.1	None	1	HTH_17	542
GCF_000196115.1	NP_865896.1	None	1	TIR_2,HTH_3	733
GCF_000196175.1	WP_011166131.1	Bd3830	1	HTH_25	374
GCF_000196475.1	WP_012776666.1	PAT2514	1	GerE	219
GCF_000196475.1	WP_015833530.1	PAT4099	1	HTH_25,DUF4115	331
GCF_000196475.1	WP_015834129.1	PAT3489	1	Trans_reg_C	160
GCF_000196475.1	WP_015835559.1	PAT0264	1	Trans_reg_C	312
GCF_000196475.1	WP_015835582.1	PAT0288	1	Trans_reg_C	178
GCF_000196495.1	WP_012549533.1	VSAL_I0728	1	HTH_25,DUF4115	296
GCF_000196495.1	WP_044583197.1	None	1	Trans_reg_C	283
GCF_000196495.1	WP_012551807.1	VSAL_II0474	1	Trans_reg_C	373
GCF_000196495.1	WP_012552125.1	VSAL_II0851	1	Trans_reg_C	214
GCF_000196515.1	WP_041643580.1	Aazo_4433	1	HTH_25,DUF4115	258
GCF_000196615.1	WP_013203393.1	EbC_33770	1	HTH_25,DUF4115	329
GCF_000196615.1	WP_013201798.1	EbC_17740	1	Trans_reg_C	283
GCF_000196615.1	WP_013201804.1	None	1	Trans_reg_C	257
GCF_000196615.1	WP_013202190.1	EbC_21710	1	Trans_reg_C	239
GCF_000196795.1	WP_005302244.1	AOLE_16920	1	HTH_25,DUF4115	263
GCF_000196795.1	WP_005066976.1	AOLE_01150	1	HxlR	111
GCF_000196795.1	WP_013197024.1	AOLE_04030	1	TetR_N	205
GCF_000196795.1	WP_002163161.1	AOLE_13615	1	TetR_N	206
GCF_000196815.1	WP_013249858.1	NIDE3351	1	HTH_25,DUF4115	317
GCF_000196875.2	WP_013331143.1	HELO_1388	1	HTH_25,DUF4115	336
GCF_000198775.1	WP_013429035.1	RBRH_03501	1	HTH_1	66
GCF_000198775.1	WP_013435099.1	RBRH_03733	1	HTH_25,DUF4115	350
GCF_000202835.1	WP_013639584.1	ACMV_07400	1	HTH_1,LysR_substrate	306
GCF_000202835.1	WP_013639670.1	ACMV_08760	1	HTH_25,DUF4115	437
GCF_000203875.1	WP_011299712.1	Reut_B3587	1	DJ-1_PfpI,HTH_18	329
GCF_000203875.1	WP_011300937.1	Reut_B4823	1	DJ-1_PfpI,HTH_18	338
GCF_000203875.1	WP_011297027.1	Reut_A0843	1	HTH_1,LysR_substrate	294
GCF_000203875.1	WP_011298695.1	Reut_A2546	1	HTH_24,AsnC_trans_reg	167
GCF_000203875.1	WP_011298248.1	Reut_A2087	1	HTH_25,DUF4115	338
GCF_000203875.1	WP_011295677.1	Reut_C5892	1	LacI,Peripla_BP_3	335
GCF_000203875.1	WP_011301635.1	Reut_B5527	1	PadR	108
GCF_000203915.1	WP_011659367.1	Bamb_4386	1	Arabinose_bd,HTH_18	344
GCF_000203915.1	WP_041491880.1	Bamb_6030	1	Arabinose_bd,HTH_18	338
GCF_000203915.1	WP_011659470.1	Bamb_4498	1	DJ-1_PfpI,HTH_18	340
GCF_000203915.1	WP_011660684.1	Bamb_5786	1	HTH_1,LysR_substrate	345
GCF_000203915.1	WP_011657022.1	Bamb_1751	1	HTH_25,DUF4115	339
GCF_000203915.1	WP_011660647.1	Bamb_5749	1	TetR_N	225
GCF_000204015.1	WP_006270903.1	ABI_01700	1	GerE	142
GCF_000204015.1	WP_006271519.1	ABI_07800	1	GerE	161
GCF_000204015.1	WP_083811412.1	None	1	GerE	239
GCF_000204015.1	WP_083811513.1	None	1	TetR_N,TetR_C_3	230
GCF_000204015.1	WP_006274231.1	ABI_34480	1	Trans_reg_C	660
GCF_000204115.1	WP_005351048.1	B565_2369	1	HTH_25,DUF4115	322
GCF_000204115.1	WP_005354938.1	B565_0481	1	Trans_reg_C	411
GCF_000204115.1	WP_005353714.1	B565_1088	1	Trans_reg_C	264
GCF_000204115.1	WP_005349822.1	B565_3006	1	Trans_reg_C	515
GCF_000204195.1	WP_010462922.1	None	1	HTH_1,LysR_substrate	285
GCF_000204255.1	WP_006342977.1	G5O_0331	1	HTH_25	143
GCF_000208385.1	WP_083810487.1	None	1	GerE	134
GCF_000208405.1	WP_006192942.1	Selsp_0846	1	HTH_25,DUF4115	261
GCF_000210895.1	WP_014063998.1	PARA_00370	1	HTH_25,DUF4115	343
GCF_000210915.2	WP_014245504.1	BMS_2966	1	HTH_25	400
GCF_000211495.1	WP_008987741.1	PMSV_1636	1	HTH_25,DUF4115	341
GCF_000211495.1	WP_008986520.1	PMSV_358	1	Trans_reg_C	290
GCF_000211495.1	WP_008987059.1	PMSV_920	1	Trans_reg_C	266
GCF_000211495.1	WP_008987631.1	PMSV_1516	1	Trans_reg_C	292
GCF_000212415.1	WP_013757689.1	Trebr_0527	1	HTH_25	361
GCF_000212675.2	WP_014260200.1	Desaf_2130	1	HrcA_DNA-bdg,HrcA	346
GCF_000212735.1	WP_013764361.1	Halhy_1923	1	HTH_33,DDE_3	348
GCF_000212735.1	WP_013767945.1	Halhy_5592	1	PIF1,Herpes_Helicase,HRDC,HTH_40	822
GCF_000212735.1	WP_013767637.1	Halhy_5277	1	Reg_prop,Reg_prop,Reg_prop,Reg_prop,Reg_prop,Y_Y_Y,HisKA,HATPase_c,Response_reg,HTH_18	1381
GCF_000212915.1	WP_006745317.1	Bcop_1986	1	Reg_prop,Reg_prop,Reg_prop,Reg_prop,Reg_prop,Y_Y_Y,HisKA,HATPase_c,Response_reg,HTH_18	1345
GCF_000212915.1	WP_050807877.1	Bcop_1264	1	Reg_prop,Reg_prop,Y_Y_Y,HisKA,Response_reg,HTH_18	1359
GCF_000212915.1	WP_006745031.1	Bcop_1683	1	Y_Y_Y,HisKA,HATPase_c,Response_reg,HTH_18	798
GCF_000213235.1	WP_013778354.1	TepRe1_1285	1	HTH_25,DUF4115	294
GCF_000213235.1	WP_081460124.1	TepRe1_2231	1	PAS_6,HTH_22	301
GCF_000213255.1	WP_013781167.1	Mahau_1549	1	HTH_25,DUF4115	275
GCF_000213555.1	WP_006800130.1	HMPREF9455_02599	1	GerE	552
GCF_000213555.1	WP_044215670.1	HMPREF9455_01412	1	Peripla_BP_4,HisKA,HATPase_c,Response_reg,HTH_18	915
GCF_000213555.1	WP_006799936.1	HMPREF9455_02405	1	Reg_prop,Reg_prop,HTH_18	908
GCF_000213555.1	WP_006799000.1	HMPREF9455_01485	1	Reg_prop,Reg_prop,Reg_prop,Reg_prop,Reg_prop,Reg_prop,Y_Y_Y,HisKA,HATPase_c,Response_reg,HTH_18	1347
GCF_000213555.1	WP_006799478.1	HMPREF9455_01949	1	Reg_prop,Reg_prop,Reg_prop,Reg_prop,Reg_prop,Reg_prop,Y_Y_Y,HisKA,HATPase_c,Response_reg,HTH_18	1324
GCF_000213555.1	WP_006800049.1	HMPREF9455_02518	1	Reg_prop,Reg_prop,Reg_prop,Reg_prop,Reg_prop,Reg_prop,Y_Y_Y,HisKA,HATPase_c,Response_reg,HTH_18	1341
GCF_000213555.1	WP_006801002.1	HMPREF9455_03469	1	Reg_prop,Reg_prop,Reg_prop,Reg_prop,Reg_prop,Reg_prop,Y_Y_Y,HisKA,HATPase_c,Response_reg,HTH_18	1352
GCF_000213555.1	WP_006798948.1	HMPREF9455_01433	1	Reg_prop,Reg_prop,Reg_prop,Reg_prop,Reg_prop,Y_Y_Y,HisKA,HATPase_c,Response_reg,HTH_18	1329
GCF_000213555.1	WP_006801265.1	HMPREF9455_03734	1	Reg_prop,Reg_prop,Reg_prop,Reg_prop,Y_Y_Y,HATPase_c,Response_reg,HTH_18	1355
GCF_000213555.1	WP_044215733.1	HMPREF9455_01684	1	Reg_prop,Reg_prop,Reg_prop,Reg_prop,Y_Y_Y,HisKA,HATPase_c,Response_reg,HTH_18	1308
GCF_000213555.1	WP_006799858.1	HMPREF9455_02327	1	Reg_prop,Reg_prop,Reg_prop,Reg_prop,Y_Y_Y,HisKA,HATPase_c,Response_reg,HTH_18	1473
GCF_000213555.1	WP_006799880.1	HMPREF9455_02349	1	Reg_prop,Reg_prop,Reg_prop,Reg_prop,Y_Y_Y,HisKA,HATPase_c,Response_reg,HTH_18	1442
GCF_000213555.1	WP_006801375.1	HMPREF9455_03841	1	Reg_prop,Reg_prop,Reg_prop,Reg_prop,Y_Y_Y,HisKA,HATPase_c,Response_reg,HTH_18	1325
GCF_000213555.1	WP_006800889.1	HMPREF9455_03356	1	Reg_prop,Y_Y_Y,HisKA,HATPase_c,Response_reg,HTH_18	1336
GCF_000213555.1	WP_006799451.1	HMPREF9455_01923	1	TetR_N	204
GCF_000213555.1	WP_006800048.1	None	1	TetR_N	238
GCF_000213555.1	WP_006800675.1	HMPREF9455_03142	1	TetR_N	244
GCF_000213555.1	WP_006801401.1	HMPREF9455_03867	1	TetR_N	213
GCF_000213655.1	WP_013783285.1	ambt_03965	1	HTH_25,DUF4115	355
GCF_000213655.1	WP_013783510.1	ambt_05105	1	Trans_reg_C	630
GCF_000213805.1	WP_013790350.1	Psefu_1242	1	DJ-1_PfpI,HTH_18	319
GCF_000213805.1	WP_013792382.1	Psefu_3293	1	HTH_25,DUF4115	347
GCF_000213805.1	WP_013790346.1	Psefu_1238	1	LacI,Peripla_BP_3	341
GCF_000213905.2	WP_006343944.1	CAB1_0300	1	HTH_25	143
GCF_000213975.1	WP_006305986.1	HMPREF9081_1069	1	HTH_25,DUF4115	295
GCF_000214075.1	WP_006635657.1	MicvaDRAFT_0186	1	MerR_1,CbiC	366
GCF_000214095.2	WP_014028913.1	Acife_1514	1	HTH_25,DUF4115	326
GCF_000214175.1	WP_013806964.1	AS9A_2166	1	TetR_N	223
GCF_000214215.1	WP_013795436.1	Mar181_0910	1	DJ-1_PfpI,HTH_18	308
GCF_000214215.1	WP_013797754.1	Mar181_3263	1	HTH_1,LysR_substrate	298
GCF_000214215.1	WP_013796952.1	None	1	HTH_25,DUF4115	403
GCF_000214215.1	WP_041651953.1	Mar181_3515	1	HTH_3,2TM	156
GCF_000214235.1	WP_013811383.1	SerAS9_0554	1	GerE	215
GCF_000214235.1	WP_013812048.1	SerAS9_1383	1	HTH_1,LysR_substrate	309
GCF_000214235.1	WP_013814598.1	SerAS9_4357	1	HTH_1,LysR_substrate	308
GCF_000214235.1	WP_013814144.1	SerAS9_3814	1	HTH_25,DUF4115	327
GCF_000214235.1	WP_013814337.1	SerAS9_4057	1	TetR_N,TetR_C_6	207
GCF_000214235.1	WP_013814943.1	SerAS9_4822	1	Trans_reg_C	256
GCF_000214355.1	WP_015712332.1	TREAZ_3230	1	HTH_17,PBP_like	359
GCF_000214355.1	WP_043923076.1	TREAZ_3481	1	HTH_18	319
GCF_000214355.1	WP_015712795.1	TREAZ_2739	1	HTH_25	370
GCF_000214595.1	WP_007146268.1	MAMP_00046	1	HTH_25,DUF4115	298
GCF_000214665.1	WP_013817958.1	Metme_1269	1	TetR_N	205
GCF_000214825.1	WP_013834795.1	Thicy_0236	1	HTH_25	130
GCF_000215955.2	WP_006913384.1	SSPSH_000035	1	HTH_25,DUF4115	343
GCF_000217315.1	WP_001072290.1	None	1	HTH_25,DUF4115	371
GCF_000217795.1	WP_013907500.1	Thein_0880	1	HTH_25	171
GCF_000217815.1	WP_083815756.1	Theth_2009	1	HTH_25	199
GCF_000217815.1	WP_013931732.1	Theth_0414	1	MarR	152
GCF_000218235.1	WP_007572983.1	Premu_0593	1	Peripla_BP_4,HisKA,Response_reg,HTH_18	731
GCF_000218235.1	WP_007572957.1	Premu_0575	1	Peripla_BP_4,Response_reg,HTH_18	745
GCF_000218235.1	WP_007575783.1	Premu_2556	1	PIF1,HTH_40	752
GCF_000218235.1	WP_007573437.1	Premu_0905	1	Reg_prop,Reg_prop,Y_Y_Y,HisKA,HATPase_c,Response_reg,HTH_18	1299
GCF_000218485.1	WP_010520946.1	None	1	HTH_1,LysR_substrate	312
GCF_000218485.1	WP_010522879.1	None	1	Reg_prop,Reg_prop,Reg_prop,Reg_prop,Reg_prop,Y_Y_Y,HisKA,HATPase_c,Response_reg,HTH_18	1414
GCF_000218565.1	WP_012562049.1	OCA5_c30690	1	HTH_1,LysR_substrate	305
GCF_000218625.1	WP_013886787.1	Flexsi_1663	1	HTH_25,DUF4115	310
GCF_000218765.1	WP_007505967.1	CathTA2_2573	1	HTH_25,DUF4115	296
GCF_000218855.1	WP_010966842.1	SMB_G3620	1	MarR_2	154
GCF_000218895.1	WP_013929483.1	Runsl_3822	1	AraC_binding,HTH_18	292
GCF_000218895.1	WP_013927898.1	Runsl_2175	1	HTH_18	170
GCF_000218895.1	WP_081469267.1	Runsl_3332	1	HTH_21	119
GCF_000218895.1	WP_013926952.1	Runsl_1204	1	HTH_3	138
GCF_000218895.1	WP_052308819.1	Runsl_1993	1	HTH_3	193
GCF_000218895.1	WP_013931279.1	Runsl_5962	1	HTH_3,Peptidase_M78	378
GCF_000218895.1	WP_013927693.1	Runsl_1962	1	PadR	110
GCF_000218895.1	WP_013926937.1	Runsl_1189	1	Peripla_BP_4,HisKA,HATPase_c,Response_reg,HTH_18	906
GCF_000219045.1	WP_013923528.1	F7308_1775	1	HTH_25	221
GCF_000219045.1	WP_049775493.1	F7308_1929	1	HTH_25,LysM	328
GCF_000219125.1	WP_004099649.1	ALO_20672	1	HTH_1,LysR_substrate	292
GCF_000219125.1	WP_004573540.1	ALO_19967	1	HTH_25,DUF4115	257
GCF_000219125.1	WP_083821130.1	ALO_17081	1	HTH_8	343
GCF_000219125.1	WP_004100224.1	ALO_21851	1	Rrf2	161
GCF_000219725.1	WP_013967937.1	Spica_0461	1	HTH_25	378
GCF_000219805.1	WP_006845201.1	WKK_05835	1	HTH_25,DUF4115	303
GCF_000219805.1	WP_013989820.1	WKK_06285	1	HTH_40	353
GCF_000220215.1	WP_005847990.1	HMPREF9136_2627	1	HTH_3	98
GCF_000220215.1	WP_005845646.1	HMPREF9136_1438	1	Peripla_BP_4,HisKA,HATPase_c,Response_reg,HTH_18	938
GCF_000220215.1	WP_005846587.1	HMPREF9136_1942	1	Reg_prop,HisKA,HATPase_c,Response_reg,HTH_18	1305
GCF_000220215.1	WP_005845117.1	HMPREF9136_1119	1	Reg_prop,Reg_prop,Reg_prop,HisKA,HATPase_c,Response_reg,HTH_18	1398
GCF_000220215.1	WP_015298513.1	HMPREF9136_0901	1	Reg_prop,Reg_prop,Reg_prop,Reg_prop,Y_Y_Y,HisKA,HATPase_c,Response_reg,HTH_18	1347
GCF_000220215.1	WP_005847328.1	HMPREF9136_2363	1	Reg_prop,Reg_prop,Y_Y_Y,HTH_18	973
GCF_000220215.1	WP_005843837.1	HMPREF9136_0380	1	Reg_prop,Y_Y_Y,HTH_18	743
GCF_000220215.1	WP_005846251.1	HMPREF9136_1756	1	Reg_prop,Y_Y_Y,HTH_18	1144
GCF_000220235.1	WP_004367116.1	HMPREF9419_1672	1	HTH_18	578
GCF_000220235.1	WP_004367287.1	HMPREF9419_1799	1	PIF1,UvrD_C_2,HTH_40	720
GCF_000220525.1	WP_010136040.1	None	1	Reg_prop,Reg_prop,Reg_prop,Reg_prop,Reg_prop,Reg_prop,Y_Y_Y,HisKA,HATPase_c,Response_reg,HTH_18	1360
GCF_000220525.1	WP_010135137.1	None	1	Y_Y_Y,GerE	926
GCF_000220525.1	WP_083823628.1	None	1	Y_Y_Y,HisKA,HATPase_c,Response_reg,HTH_18	1290
GCF_000220705.2	WP_039822023.1	None	1	HTH_25,DUF4115	264
GCF_000220705.2	WP_095757216.1	None	1	HTH_31	520
GCF_000220705.2	WP_095757321.1	None	1	HTH_31	427
GCF_000220705.2	WP_095756959.1	None	1	HTH_31,PG_binding_1	319
GCF_000220865.1	WP_003778752.1	HMPREF9418_1789	1	HTH_25,DUF4115	290
GCF_000221505.1	WP_003714389.1	HMPREF9102_0048	1	HTH_25	363
GCF_000221505.1	WP_003714259.1	HMPREF9102_1826	1	HTH_3	126
GCF_000221505.1	WP_003715394.1	HMPREF9102_1403	1	TetR_N	201
GCF_000222105.3	WP_040631747.1	MCOL_V222176	1	TetR_N	248
GCF_000222305.1	WP_014023586.1	BbiDN127_0342	1	HTH_25	399
GCF_000222485.1	WP_014021497.1	Cycma_3490	1	Reg_prop,Reg_prop,Reg_prop,Reg_prop,Reg_prop,Y_Y_Y,HisKA,HATPase_c,Response_reg,HTH_18	1369
GCF_000222605.1	WP_006710717.1	VII00023_13462	1	HTH_18	1124
GCF_000222605.1	WP_006710159.1	VII00023_10015	1	HTH_25,DUF4115	321
GCF_000222975.1	WP_002209818.1	A1122_11715	1	HTH_25,DUF4115	345
GCF_000222975.1	WP_002210951.1	A1122_14250	1	TetR_N,TetR_C_13	199
GCF_000222975.1	WP_002211422.1	A1122_01370	1	Trans_reg_C	348
GCF_000222975.1	WP_002208796.1	A1122_20395	1	Trans_reg_C	214
GCF_000223215.1	WP_014487095.1	Bint_0620	1	HTH_25	460
GCF_000223215.1	WP_014487380.1	Bint_0917	1	HTH_3	527
GCF_000223215.1	WP_014487990.1	None	1	HTH_3	114
GCF_000223985.1	WP_007191658.1	ThimaDRAFT_0781	1	HTH_25,DUF4115	367
GCF_000223985.1	WP_083829276.1	None	1	Trans_reg_C	590
GCF_000224005.2	WP_005221607.1	MARPU_12910	1	HTH_25,DUF4115	329
GCF_000224065.1	WP_007041483.1	ThidrDRAFT_2770	1	HTH_25,DUF4115	319
GCF_000224085.1	WP_014032110.1	Murru_0779	1	GerE	347
GCF_000224085.1	WP_014031538.1	Murru_0198	1	TetR_N	207
GCF_000224085.1	WP_014032792.1	Murru_1470	1	TPR_12,TPR_8,HisKA,HATPase_c,Response_reg,HTH_18	982
GCF_000224085.1	WP_014031889.1	Murru_0555	1	TPR_8,HTH_18	607
GCF_000224335.1	WP_008635294.1	BZARG_2707	1	HTH_18	504
GCF_000224615.1	WP_004380538.1	HMPREF9431_01495	1	HTH_18	433
GCF_000224615.1	WP_004381094.1	HMPREF9431_02022	1	Peripla_BP_4,HTH_18	520
GCF_000224615.1	WP_004380360.1	HMPREF9431_01325	1	Reg_prop,Reg_prop,Reg_prop,HisKA,HATPase_c,Response_reg,HTH_18	1317
GCF_000224615.1	WP_004380929.1	HMPREF9431_01868	1	Reg_prop,Y_Y_Y,HisKA,HATPase_c,Response_reg,HTH_18	1317
GCF_000224675.1	WP_014068774.1	Entas_0558	1	GerE	183
GCF_000224675.1	WP_014070050.1	Entas_1903	1	HTH_1,LysR_substrate	301
GCF_000224675.1	WP_014071334.1	Entas_3239	1	HTH_25,DUF4115	336
GCF_000224675.1	WP_014068758.1	Entas_0542	1	PAS_4,HTH_18	271
GCF_000224675.1	WP_014068769.1	Entas_0553	1	Trans_reg_C	246
GCF_000224675.1	WP_014069056.1	Entas_0862	1	Trans_reg_C	245
GCF_000224675.1	WP_014070953.1	Entas_2839	1	Trans_reg_C	243
GCF_000224785.1	WP_010530693.1	LGRBI_RS0109600	1	HTH_25	311
GCF_000225525.1	WP_007491692.1	SZN_04084	1	HTH_25,DUF4115	278
GCF_000225525.1	WP_007503646.1	SZN_33506	1	HTH_31	187
GCF_000225525.1	WP_007499789.1	SZN_24660	1	LacI,Peripla_BP_3	338
GCF_000225705.1	WP_009140314.1	HMPREF9452_00278	1	HTH_25	466
GCF_000225705.1	WP_009140884.1	HMPREF9452_00849	1	HTH_3	133
GCF_000225955.1	WP_011391223.1	F11_17805	1	HTH_1,LysR_substrate	293
GCF_000226135.1	WP_010538803.1	None	1	HisKA,HATPase_c,Response_reg,HTH_18	903
GCF_000226135.1	WP_010537976.1	None	1	HTH_18	573
GCF_000226135.1	WP_022301127.1	None	1	Peripla_BP_4,HisKA,HATPase_c,Response_reg,HTH_18	914
GCF_000226135.1	WP_010538181.1	None	1	PIF1,Herpes_Helicase,HRDC,HTH_40	852
GCF_000226135.1	WP_010535829.1	None	1	Reg_prop,Reg_prop,Reg_prop,Reg_prop,Reg_prop,Reg_prop,Reg_prop,Reg_prop,Y_Y_Y,HisKA,HATPase_c,Response_reg,HTH_18	1371
GCF_000226135.1	WP_010537309.1	None	1	Reg_prop,Reg_prop,Reg_prop,Reg_prop,Reg_prop,Reg_prop,Y_Y_Y,HisKA,HATPase_c,Response_reg,HTH_18	1353
GCF_000226135.1	WP_010536779.1	None	1	Reg_prop,Reg_prop,Reg_prop,Reg_prop,Reg_prop,Reg_prop,Y_Y_Y,HisKA,HATPase_c,Response_reg,HTH_18	1432
GCF_000226135.1	WP_081477577.1	None	1	Reg_prop,Reg_prop,Reg_prop,Reg_prop,Reg_prop,Reg_prop,Y_Y_Y,HisKA,HATPase_c,Response_reg,HTH_18	1348
GCF_000226135.1	WP_010535736.1	None	1	Reg_prop,Reg_prop,Reg_prop,Reg_prop,Reg_prop,Y_Y_Y,HisKA,HATPase_c,Response_reg,HTH_18	1340
GCF_000226135.1	WP_010536714.1	None	1	Reg_prop,Reg_prop,Reg_prop,Reg_prop,Y_Y_Y,HisKA,HATPase_c,Response_reg,HTH_18	1449
GCF_000226135.1	WP_050544913.1	None	1	Reg_prop,Reg_prop,Reg_prop,Y_Y_Y,HisKA,HATPase_c,Response_reg,HTH_18	1513
GCF_000226135.1	WP_029425655.1	None	1	Reg_prop,Reg_prop,Y_Y_Y,HATPase_c,Response_reg,HTH_18	1347
GCF_000226135.1	WP_010537971.1	None	1	Reg_prop,Reg_prop,Y_Y_Y,HATPase_c,Response_reg,HTH_18	1333
GCF_000226135.1	WP_022301114.1	None	1	Reg_prop,Reg_prop,Y_Y_Y,HisKA,HATPase_c,Response_reg,HTH_18	1318
GCF_000226135.1	WP_010536198.1	None	1	Reg_prop,Reg_prop,Y_Y_Y,HisKA,HATPase_c,Response_reg,HTH_18	1345
GCF_000226135.1	WP_022302316.1	None	1	Reg_prop,Reg_prop,Y_Y_Y,HisKA,HATPase_c,Response_reg,HTH_18	1306
GCF_000226135.1	WP_074759515.1	None	1	Reg_prop,Reg_prop,Y_Y_Y,HTH_18	906
GCF_000226135.1	WP_029425279.1	None	1	Reg_prop,Reg_prop,Y_Y_Y,HTH_18	1324
GCF_000226135.1	WP_022301962.1	None	1	Reg_prop,Reg_prop,Y_Y_Y,HTH_18	1315
GCF_000226135.1	WP_010536428.1	None	1	Reg_prop,Y_Y_Y,HisKA,HATPase_c,Response_reg,HTH_18	1346
GCF_000226135.1	WP_029425607.1	None	1	Response_reg,HTH_18	569
GCF_000226295.1	WP_014099413.1	Cabther_A0918	1	HTH_25,DUF4115	270
GCF_000226315.1	WP_014101857.1	MICA_289	1	Autoind_bind,GerE	275
GCF_000226315.1	WP_014101771.1	MICA_202	1	HTH_19	74
GCF_000226315.1	WP_049782114.1	MICA_1433	1	HTH_25,DUF4115	389
GCF_000226565.1	WP_014108035.1	GNIT_1023	1	HTH_25,DUF4115	356
GCF_000226565.1	WP_014107295.1	GNIT_0262	1	HTH_3	103
GCF_000226565.1	WP_014107071.1	GNIT_0037	1	Trans_reg_C	770
GCF_000226625.1	WP_014111426.1	TASI_0758	1	HTH_25	160
GCF_000226875.1	WP_009120084.1	HMPREF9371_2399	1	Arabinose_bd,HTH_18	337
GCF_000226875.1	WP_009118633.1	HMPREF9371_0939	1	HTH_25,DUF4115	299
GCF_000227665.2	WP_006459487.1	THIAE_01365	1	HTH_25	127
GCF_000227705.2	WP_083883194.1	Theco_2032	1	HTH_25	308
GCF_000227725.1	WP_083824575.1	ThisiDRAFT_0754	1	HTH_25,DUF4115	362
GCF_000227745.2	WP_014779080.1	Thivi_2728	1	HTH_25,DUF4115	350
GCF_000227765.1	WP_009116999.1	HMPREF9370_1858	1	HTH_25	286
GCF_000230655.2	WP_004081866.1	THEMA_06725	1	FUR	136
GCF_000230655.2	WP_004082415.1	THEMA_04850	1	HTH_25	191
GCF_000230695.2	WP_015447652.1	R2APBS1_1774	1	HTH_25,DUF4115	331
GCF_000230695.2	WP_015448472.1	R2APBS1_2951	1	TetR_N	224
GCF_000230915.1	WP_007133148.1	PaelaDRAFT_6001	1	dCache_1,HTH_18	757
GCF_000230915.1	WP_100085260.1	PaelaDRAFT_4065	1	dCache_1,HTH_18	815
GCF_000230915.1	WP_083832565.1	PaelaDRAFT_0347	1	dCache_1,HTH_18	775
GCF_000230915.1	WP_007132159.1	PaelaDRAFT_5000	1	HTH_24,ROK	406
GCF_000230915.1	WP_007128682.1	PaelaDRAFT_1508	1	HTH_25,DUF4115	332
GCF_000230915.1	WP_007128322.1	PaelaDRAFT_1147	1	HxlR	120
GCF_000230995.2	WP_015314799.1	Mesau_00843	1	DJ-1_PfpI,HTH_18	323
GCF_000230995.2	WP_015317414.1	Mesau_03634	1	DJ-1_PfpI,HTH_18	333
GCF_000230995.2	WP_015316321.1	Mesau_02457	1	HTH_1,LysR_substrate	302
GCF_000230995.2	WP_015316490.1	Mesau_02631	1	HTH_1,LysR_substrate	318
GCF_000230995.2	WP_013533407.1	Mesau_05734	1	HTH_24,AsnC_trans_reg	165
GCF_000230995.2	WP_015318695.1	Mesau_05008	1	HTH_24,ROK	408
GCF_000230995.2	WP_015315788.1	Mesau_01885	1	TetR_N,WHG	214
GCF_000231055.2	WP_005444739.1	SacazDRAFT_04174	1	HTH_DeoR,DeoRC	258
GCF_000231405.2	WP_084553205.1	DESME_01080	1	HTH_3	55
GCF_000231405.2	WP_006715341.1	DESME_03180	1	PadR	115
GCF_000231445.1	WP_040364434.1	CIN_21000	1	HTH_25,DUF4115	382
GCF_000233595.1	WP_013027653.1	PAGR_g0217	1	HTH_1,LysR_substrate	303
GCF_000233595.1	WP_014605274.1	PAGR_g1167	1	HTH_25,DUF4115	336
GCF_000233595.1	WP_014605210.1	PAGR_g1059	1	Trans_reg_C	261
GCF_000233595.1	WP_014605914.1	PAGR_g2315	1	Trans_reg_C	297
GCF_000233595.1	WP_014606643.1	PAGR_g3577	1	Trans_reg_C	310
GCF_000233915.3	WP_014160880.1	DSC_10305	1	HTH_25,DUF4115	292
GCF_000234055.1	WP_008823555.1	HMPREF9138_01645	1	Peripla_BP_4,HisKA,HATPase_c,Response_reg,HTH_18	875
GCF_000234055.1	WP_008823669.1	HMPREF9138_01759	1	PIF1,UvrD_C_2,HTH_40	714
GCF_000234095.1	WP_006692646.1	HMPREF9334_01198	1	HTH_25,DUF4115	301
GCF_000234115.1	WP_009347109.1	HMPREF9332_00689	1	HTH_18	579
GCF_000234135.1	WP_006695645.1	HMPREF9432_00044	1	HTH_25,DUF4115	303
GCF_000234135.1	WP_006696400.1	HMPREF9432_01108	1	HTH_Crp_2	230
GCF_000234355.1	WP_040508375.1	GMO_12910	1	HTH_25,DUF4115	425
GCF_000235425.2	WP_035926234.1	None	1	HTH_1,LysR_substrate	322
GCF_000235425.2	WP_007510090.1	None	1	HTH_20,ROK	397
GCF_000235425.2	WP_083401400.1	None	1	HTH_25,DUF4115	249
GCF_000235425.2	WP_007513802.1	None	1	PadR	221
GCF_000235425.2	WP_007509159.1	None	1	TetR_N	211
GCF_000235625.1	WP_008174331.1	KYE_13965	1	HTH_25,DUF4115	345
GCF_000235885.1	WP_007901239.1	HMPREF0673_02083	1	Peripla_BP_4,HisKA,HATPase_c,Response_reg,HTH_18	908
GCF_000235885.1	WP_007901228.1	HMPREF0673_02077	1	Peripla_BP_4,HisKA,Response_reg,HTH_18	743
GCF_000236145.1	WP_010653635.1	None	1	HTH_25	193
GCF_000236565.1	WP_008839236.1	MAXJ12_28328	1	DJ-1_PfpI,HTH_18	334
GCF_000236565.1	WP_040586449.1	MAXJ12_16486	1	DJ-1_PfpI,HTH_18	333
GCF_000236565.1	WP_008838622.1	MAXJ12_25216	1	HTH_1,LysR_substrate	318
GCF_000236565.1	WP_008839970.1	MAXJ12_32004	1	Trans_reg_C,TPR_19	686
GCF_000236685.1	WP_081468781.1	SpiGrapes_1910	1	HTH_20	200
GCF_000236685.1	WP_014271705.1	SpiGrapes_3119	1	HTH_6,SIS	289
GCF_000236685.1	WP_081468787.1	SpiGrapes_1981	1	Peripla_BP_3,HTH_18	1113
GCF_000236685.1	WP_014271490.1	SpiGrapes_2901	1	TetR_N	204
GCF_000236705.1	WP_014202798.1	Oweho_2479	1	Trans_reg_C	297
GCF_000236785.1	WP_008165059.1	KYC_18530	1	HTH_25	164
GCF_000237205.1	WP_013943494.1	SNE_A11500	1	HTH_25	135
GCF_000237305.1	WP_014142619.1	SCAT_1861	1	DJ-1_PfpI,HTH_18	496
GCF_000237305.1	WP_014151488.1	SCAT_p1039	1	HTH_1,LysR_substrate	301
GCF_000237305.1	WP_014145234.1	SCAT_4530	1	HTH_25,DUF4115	272
GCF_000237305.1	WP_078590696.1	SCAT_2440	1	HTH_31	407
GCF_000237305.1	WP_014627160.1	None	1	HTH_31	455
GCF_000237305.1	WP_014151792.1	SCAT_p1345	1	HTH_31	191
GCF_000237305.1	WP_014143814.1	SCAT_3079	1	HxlR	120
GCF_000237305.1	WP_014140922.1	SCAT_0145	1	TetR_N	202
GCF_000237305.1	WP_014141414.1	SCAT_0638	1	TetR_N	236
GCF_000237305.1	WP_014141614.1	SCAT_0844	1	TetR_N	229
GCF_000237305.1	WP_014146456.1	SCAT_5755	1	TetR_N	199
GCF_000237305.1	WP_014627068.1	SCAT_p0332	1	TetR_N	195
GCF_000237805.1	WP_008523397.1	JonanDRAFT_1478	1	HTH_25,DUF4115	435
GCF_000237825.1	WP_006582841.1	TheveDRAFT_0161	1	HTH_25,DUF4115	313
GCF_000237845.1	WP_012720012.1	Rsl_1345	1	HTH_25	117
GCF_000238095.2	WP_009526775.1	HMPREF9630_00866	1	WhiA_N,LAGLIDADG_WhiA,HTH_WhiA	318
GCF_000238255.3	WP_010560880.1	PSPO_a0708	1	HTH_25,DUF4115	295
GCF_000238255.3	WP_010560318.1	PSPO_a1378	1	Trans_reg_C	797
GCF_000238255.3	WP_010559818.1	PSPO_a1968	1	Trans_reg_C	642
GCF_000238255.3	WP_010561354.1	PSPO_a3241	1	Trans_reg_C	661
GCF_000238255.3	WP_010558657.1	PSPO_b1550	1	Trans_reg_C	668
GCF_000238255.3	WP_010559334.1	PSPO_b0690	1	Trans_reg_C,PD40	683
GCF_000238255.3	WP_010561043.1	PSPO_a0524	1	Trans_reg_C,PD40,PD40,PD40,PD40	683
GCF_000238275.2	WP_010389437.1	AL087_RS08210	1	HTH_25,DUF4115	289
GCF_000238275.2	WP_010387692.1	AL087_RS17795	1	HTH_3	104
GCF_000238275.2	WP_010392277.1	AL087_RS18150	1	Trans_reg_C	745
GCF_000238275.2	WP_010390455.1	AL087_RS14685	1	Trans_reg_C	714
GCF_000238275.2	WP_010391759.1	AL087_RS01345	1	Trans_reg_C,PD40,PD40	705
GCF_000238355.1	WP_016706369.1	None	1	HTH_25,DUF4115	297
GCF_000238355.1	WP_016708636.1	None	1	HTH_3	106
GCF_000238355.1	WP_016710491.1	None	1	Trans_reg_C	580
GCF_000238355.1	WP_016709521.1	None	1	Trans_reg_C	731
GCF_000238355.1	WP_080571534.1	None	1	Trans_reg_C	659
GCF_000238355.1	WP_016710262.1	None	1	Trans_reg_C,PD40	666
GCF_000238355.1	WP_016708455.1	None	1	Trans_reg_C,PD40,PD40	713
GCF_000238355.1	WP_016706933.1	None	1	Trans_reg_C,PD40,PD40	717
GCF_000238395.3	WP_010554465.1	PARC_a2243	1	HTH_1,LysR_substrate	317
GCF_000238395.3	WP_007583424.1	PARC_b0174	1	HTH_25,DUF4115	289
GCF_000238395.3	WP_010553167.1	PARC_a0914	1	HTH_3	106
GCF_000239155.1	WP_016699049.1	None	1	TetR_N,TetR_C_6	209
GCF_000239275.1	WP_006789228.1	HMPREF0080_00244	1	HTH_25	121
GCF_000239275.1	WP_006789175.1	HMPREF0080_00192	1	WhiA_N,LAGLIDADG_WhiA,HTH_WhiA	305
GCF_000240225.1	WP_007571848.1	PAI11_11130	1	HTH_25	266
GCF_000240225.1	WP_007577301.1	PAI11_33380	1	HTH_IclR,IclR	254
GCF_000240225.1	WP_081488351.1	None	1	TetR_N	224
GCF_000241055.1	WP_007747150.1	OKIT_1783	1	HTH_25	324
GCF_000241055.1	WP_028291854.1	OKIT_0554	1	LacI,Peripla_BP_1	333
GCF_000241055.1	WP_007746921.1	OKIT_1709	1	LacI,Peripla_BP_3	333
GCF_000241305.1	WP_007317953.1	GOEFS_060_00100	1	HTH_27	172
GCF_000241345.1	WP_083836872.1	GOAMR_20_02120	1	TetR_N	265
GCF_000241465.1	WP_010406181.1	SECHA1_RS0112675	1	GerE,DUF4019	255
GCF_000241465.1	WP_083834132.1	None	1	HTH_25	391
GCF_000241465.1	WP_010406490.1	SECHA1_RS0113550	1	HTH_25,DUF4115	325
GCF_000241465.1	WP_086010571.1	SECHA1_RS0113350	1	HTH_Tnp_1,HTH_21,rve	409
GCF_000242135.1	WP_006262474.1	HMPREF9715_00138	1	PIF1,HTH_40	759
GCF_000242135.1	WP_006263503.1	HMPREF9715_01765	1	Reg_prop,Reg_prop,HTH_18	1245
GCF_000242255.2	WP_083841232.1	Fraau_2015	1	HTH_25,DUF4115	322
GCF_000242455.2	WP_015246615.1	Sinac_3196	1	HTH_17	513
GCF_000242455.2	WP_081598310.1	Sinac_0340	1	HTH_32,DDE_3	364
GCF_000242455.2	WP_015247382.1	Sinac_4029	1	TetR_N	210
GCF_000242595.2	WP_014454754.1	Spiaf_0657	1	HTH_25	367
GCF_000242615.2	WP_005034982.1	None	1	HTH_25	272
GCF_000242635.2	WP_014678956.1	Solca_0598	1	HTH_18	272
GCF_000242635.2	WP_014680784.1	Solca_2522	1	PIF1,Herpes_Helicase,HTH_40	735
GCF_000242635.2	WP_014679905.1	Solca_1611	1	Reg_prop,Reg_prop,Reg_prop,Reg_prop,Reg_prop,Reg_prop,Reg_prop,Y_Y_Y,HisKA,HATPase_c,Response_reg,HTH_18	1375
GCF_000242635.2	WP_014679108.1	Solca_0761	1	Reg_prop,Reg_prop,Reg_prop,Reg_prop,Reg_prop,Y_Y_Y,HisKA,HATPase_c,Response_reg,HTH_18	1311
GCF_000242915.1	WP_008339356.1	SMGD1_2236	1	TetR_N	195
GCF_000243015.1	WP_008564517.1	HMPREF9944_00757	1	HTH_18	423
GCF_000243015.1	WP_008564215.1	HMPREF9944_00503	1	Peripla_BP_4,HTH_18	514
GCF_000243015.1	WP_008564575.1	HMPREF9944_00805	1	Reg_prop,Reg_prop,Reg_prop,Reg_prop,Y_Y_Y,HisKA,HATPase_c,Response_reg,HTH_18	1321
GCF_000243015.1	WP_052300148.1	HMPREF9944_00640	1	Reg_prop,Reg_prop,Reg_prop,Y_Y_Y,HATPase_c,Response_reg,HTH_18	1319
GCF_000243015.1	WP_008564470.1	HMPREF9944_00722	1	Reg_prop,Reg_prop,Reg_prop,Y_Y_Y,HisKA,HATPase_c,Response_reg,HTH_18	1361
GCF_000243015.1	WP_008564932.1	HMPREF9944_01073	1	Reg_prop,Reg_prop,Reg_prop,Y_Y_Y,HTH_18	995
GCF_000243015.1	WP_044113477.1	HMPREF9944_01399	1	Reg_prop,Reg_prop,Y_Y_Y,HisKA,HATPase_c,Response_reg,HTH_18	1352
GCF_000243035.1	WP_006951070.1	HMPREF9140_00147	1	PIF1,UvrD_C_2,HTH_40	732
GCF_000243035.1	WP_006951225.1	HMPREF9140_00282	1	TPR_8,TPR_12,HisKA,HATPase_c,Response_reg,HTH_18	994
GCF_000243115.2	WP_084568291.1	NIASO_17720	1	PIF1,UvrD_C_2,HTH_40	773
GCF_000243115.2	WP_008583664.1	NIASO_03130	1	Reg_prop,Reg_prop,Reg_prop,Reg_prop,Y_Y_Y,HisKA,HATPase_c,Response_reg,HTH_18	1352
GCF_000243115.2	WP_008584783.1	NIASO_07925	1	TetR_N	223
GCF_000243155.2	WP_014793193.1	Desde_1273	1	GntR,TrkA_C	201
GCF_000243215.1	WP_040611227.1	HMPREF9449_01073	1	GerE	641
GCF_000243215.1	WP_009137226.1	HMPREF9449_02079	1	GerE	175
GCF_000243215.1	WP_009136304.1	HMPREF9449_01156	1	Reg_prop,Reg_prop,Reg_prop,Reg_prop,Reg_prop,Reg_prop,Y_Y_Y,HisKA,HATPase_c,Response_reg,HTH_18	1345
GCF_000243235.1	WP_006988124.1	Gilli_1128	1	GerE	914
GCF_000243235.1	WP_006989501.1	Gilli_2576	1	Peripla_BP_4,HisKA,HATPase_c,Response_reg,HTH_18	916
GCF_000243235.1	WP_006989814.1	Gilli_2896	1	Reg_prop,Y_Y_Y,HATPase_c,Response_reg,HTH_18	1308
GCF_000243235.1	WP_006989204.1	Gilli_2262	1	Y_Y_Y,GerE	927
GCF_000243335.1	WP_002775447.1	Lepil_3958	1	HTH_25,DUF4115	357
GCF_000243335.1	WP_086004586.1	Lepil_3066	1	TetR_N	190
GCF_000243395.2	WP_005465606.1	SacglDRAFT_03045	1	HTH_31	464
GCF_000243695.2	WP_004750693.1	LEP1GSC049_0167	1	HTH_25,DUF4115	371
GCF_000243695.2	WP_004751414.1	LEP1GSC049_4150	1	TetR_N	228
GCF_000243715.2	WP_010569275.1	LEP1GSC050_0794	1	HTH_25,DUF4115	378
GCF_000244715.1	WP_008592330.1	LEP1GSC178_0279	1	HTH_25,DUF4115	375
GCF_000244955.1	WP_009154211.1	SacmaDRAFT_2584	1	TetR_N	186
GCF_000245015.1	WP_002692182.1	BegalDRAFT_3455	1	HTH_25,DUF4115	448
GCF_000245735.1	WP_008950040.1	AJE_05536	1	HTH_25,DUF4115	309
GCF_000245735.1	WP_008951045.1	AJE_11814	1	HTH_3	102
GCF_000245755.1	WP_083831395.1	HMPREF9709_01586	1	HTH_11	661
GCF_000245795.1	WP_083826822.1	HMPREF9708_00126	1	GntR	171
GCF_000245795.1	WP_006307893.1	HMPREF9708_00043	1	HTH_25	333
GCF_000246855.1	WP_014217142.1	None	1	HTH_18	369
GCF_000246855.1	WP_014223219.1	Niako_7087	1	Peripla_BP_4,HisKA,HATPase_c,Response_reg,HTH_18	900
GCF_000246855.1	WP_014222413.1	Niako_6278	1	PIF1,Herpes_Helicase,HTH_40	748
GCF_000246855.1	WP_014218643.1	Niako_2385	1	Reg_prop,Reg_prop,Reg_prop,Reg_prop,Reg_prop,Reg_prop,Reg_prop,Y_Y_Y,HisKA,HATPase_c,Response_reg,HTH_18	1373
GCF_000246855.1	WP_041346430.1	Niako_1342	1	Reg_prop,Reg_prop,Reg_prop,Reg_prop,Reg_prop,Y_Y_Y,HisKA,HATPase_c,Response_reg,HTH_18	1456
GCF_000246855.1	WP_014218622.1	Niako_2364	1	Reg_prop,Reg_prop,Reg_prop,Reg_prop,Y_Y_Y,HisKA,HATPase_c,Response_reg,HTH_18	1338
GCF_000246855.1	WP_014219133.1	Niako_2886	1	Response_reg,HTH_18	431
GCF_000246895.1	WP_035776559.1	CARBS_RS05975	1	HxlR	109
GCF_000246945.1	WP_010249556.1	MINJM_RS01080	1	GerE	149
GCF_000246945.1	WP_010251274.1	MINJM_RS05285	1	HTH_1,LysR_substrate	311
GCF_000246945.1	WP_010251873.1	None	1	HTH_18	519
GCF_000246945.1	WP_010251875.1	None	1	HTH_18	232
GCF_000247715.1	WP_014361186.1	GPOL_c38680	1	TetR_N	192
GCF_000247775.1	WP_040468866.1	None	1	HTH_25	153
GCF_000247855.1	WP_004104487.1	HMPREF9687_02943	1	HTH_25,DUF4115	329
GCF_000247855.1	WP_004104673.1	HMPREF9687_03053	1	HTH_3	96
GCF_000247855.1	WP_004099232.1	HMPREF9687_00065	1	Trans_reg_C	255
GCF_000247855.1	WP_004099833.1	HMPREF9687_00367	1	Trans_reg_C	257
GCF_000247855.1	WP_016808755.1	HMPREF9687_00374	1	Trans_reg_C	510
GCF_000247855.1	WP_004103573.1	HMPREF9687_02414	1	Trans_reg_C	273
GCF_000247855.1	WP_004103760.1	HMPREF9687_02523	1	Trans_reg_C	269
GCF_000247855.1	WP_004104456.1	HMPREF9687_02922	1	Trans_reg_C	261
GCF_000247855.1	WP_004104891.1	HMPREF9687_03182	1	Trans_reg_C	246
GCF_000247855.1	WP_004105462.1	HMPREF9687_03430	1	Trans_reg_C	285
GCF_000247855.1	WP_004108388.1	HMPREF9687_04820	1	Trans_reg_C	147
GCF_000247855.1	WP_004108658.1	HMPREF9687_04950	1	Trans_reg_C	266
GCF_000247855.1	WP_004109209.1	HMPREF9687_05159	1	Trans_reg_C	188
GCF_000250675.2	WP_014988396.1	O3I_038000	1	TetR_N,TetR_N	414
GCF_000250875.1	WP_008542645.1	HMPREF9440_01609	1	HTH_25,DUF4115	311
GCF_000252125.1	WP_007139240.1	HJ01_03063	1	DEAD,Helicase_C,RecQ_Zn_bind,RQC,HRDC,HTH_40	704
GCF_000252125.1	WP_040473905.1	HJ01_02082	1	GerE	914
GCF_000252125.1	WP_007138530.1	HJ01_02353	1	HTH_18	548
GCF_000252125.1	WP_007137685.1	HJ01_01508	1	Peripla_BP_4,HisKA,HATPase_c,Response_reg,HTH_18	908
GCF_000252125.1	WP_100208577.1	HJ01_02697	1	Reg_prop,Reg_prop,Reg_prop,Reg_prop,Y_Y_Y,HisKA,HATPase_c,Response_reg,HTH_18	1397
GCF_000252855.1	WP_004916507.1	RA0C_1689	1	PIF1,Herpes_Helicase,HTH_40	709
GCF_000253035.1	WP_006341266.1	PUV_18220	1	HTH_25	134
GCF_000253115.1	WP_013106156.1	THI_2199	1	HTH_25,DUF4115	304
GCF_000253115.1	WP_013105356.1	THI_1327	1	HTH_5	116
GCF_000253375.1	WP_014000063.1	None	1	TetR_N	280
GCF_000253375.1	WP_003415979.1	MCAN_30751	1	TetR_N	246
GCF_000255115.2	WP_014825384.1	Desaci_0298	1	sCache_3_3,HTH_DeoR	389
GCF_000255295.1	WP_014394659.1	COCOR_01813	1	HTH_1,LysR_substrate	320
GCF_000255295.1	WP_014397759.1	COCOR_04958	1	HTH_25	128
GCF_000255295.1	WP_014395045.1	COCOR_02214	1	TetR_N,TetR_C_6	206
GCF_000255355.1	WP_010421283.1	None	1	HTH_25	118
GCF_000255455.1	WP_010182213.1	None	1	HTH_1,LysR_substrate	312
GCF_000255455.1	WP_010181342.1	None	1	HTH_18	580
GCF_000255455.1	WP_010179566.1	None	1	LytTR	224
GCF_000255455.1	WP_010180524.1	None	1	Reg_prop,Reg_prop,Reg_prop,Reg_prop,Reg_prop,Y_Y_Y,HisKA,HATPase_c,Response_reg,HTH_18	1372
GCF_000255555.1	WP_002705780.1	TresaDRAFT_0873	1	HTH_25	362
GCF_000255555.1	WP_002706295.1	TresaDRAFT_0104	1	HTH_3	125
GCF_000255555.1	WP_002704633.1	TresaDRAFT_2017	1	Peripla_BP_3,HTH_18	1081
GCF_000255705.1	WP_020476015.1	None	1	TetR_N	192
GCF_000256565.1	WP_029363775.1	None	1	HTH_6,SIS	326
GCF_000257165.1	WP_013868320.1	None	1	GntR	155
GCF_000257165.1	WP_013857492.1	None	1	HTH_25,DUF4115	314
GCF_000257165.1	WP_019280814.1	None	1	Trans_reg_C	187
GCF_000257165.1	WP_019280943.1	None	1	Trans_reg_C	236
GCF_000257165.1	WP_013856703.1	None	1	Trans_reg_C	262
GCF_000257165.1	WP_019281249.1	None	1	Trans_reg_C	176
GCF_000258175.1	WP_006236564.1	SacxiDRAFT_0183	1	TetR_N	204
GCF_000258405.1	WP_014559245.1	IALB_0374	1	HTH_25,DUF4115	292
GCF_000258405.1	WP_014561750.1	IALB_2908	1	HTH_6,SIS	286
GCF_000258405.1	WP_083832071.1	IALB_3182	1	Reg_prop,Reg_prop,Reg_prop,Reg_prop,Reg_prop,Reg_prop,Reg_prop,Reg_prop,Y_Y_Y,HisKA,HATPase_c,Response_reg,HTH_18	1392
GCF_000258495.1	WP_010600187.1	PAGRP_RS0106540	1	Reg_prop,Reg_prop,Reg_prop,Reg_prop,Reg_prop,Reg_prop,Reg_prop,Y_Y_Y,HisKA,HATPase_c,Response_reg,HTH_18	1256
GCF_000258535.2	WP_014652467.1	B2K_30180	1	dCache_1,HTH_18	759
GCF_000258535.2	WP_013916217.1	B2K_13955	1	HTH_1,LysR_substrate	295
GCF_000258535.2	WP_014369621.1	B2K_11950	1	HTH_18	749
GCF_000258535.2	WP_014651162.1	B2K_18635	1	HTH_18	601
GCF_000258535.2	WP_014651600.1	B2K_21935	1	HTH_18	770
GCF_000258535.2	WP_014652080.1	B2K_25820	1	HTH_18	763
GCF_000258535.2	WP_013919420.1	B2K_26340	1	HTH_25,DUF4115	299
GCF_000258535.2	WP_016362662.1	B2K_39535	1	HxlR	119
GCF_000258595.1	WP_106428035.1	None	1	HTH_25,DUF4115	284
GCF_000258595.1	WP_010469769.1	None	1	HTH_31	411
GCF_000258595.1	WP_010468443.1	None	1	HTH_31,DUF2690	355
GCF_000258765.1	WP_029331907.1	None	1	GerE	209
GCF_000259115.1	WP_010604202.1	None	1	GntR,Aminotran_1_2	519
GCF_000259115.1	WP_001255015.1	None	1	HTH_1	101
GCF_000259115.1	WP_029215815.1	None	1	HTH_25,DUF4115	287
GCF_000259115.1	WP_010605167.1	None	1	HTH_3	195
GCF_000259115.1	WP_081489970.1	None	1	HTH_3	165
GCF_000259115.1	WP_010606831.1	None	1	HTH_3	108
GCF_000259115.1	WP_010605889.1	None	1	Trans_reg_C	657
GCF_000259115.1	WP_010606263.1	None	1	Trans_reg_C	655
GCF_000259115.1	WP_010606717.1	None	1	Trans_reg_C	585
GCF_000259115.1	WP_010606863.1	None	1	Trans_reg_C	711
GCF_000259115.1	WP_010603747.1	None	1	Trans_reg_C	648
GCF_000259115.1	WP_010607366.1	None	1	Trans_reg_C	168
GCF_000259115.1	WP_010604137.1	None	1	Trans_reg_C	704
GCF_000259115.1	WP_010605563.1	None	1	Trans_reg_C,PD40	708
GCF_000259115.1	WP_010606787.1	None	1	Trans_reg_C,PD40	696
GCF_000259115.1	WP_100215531.1	None	1	Trans_reg_C,PD40,PD40,PD40	685
GCF_000259115.1	WP_010604260.1	None	1	Trans_reg_C,Peptidase_S9_N	701
GCF_000259115.1	WP_010606557.1	None	1	Trans_reg_C,TPR_19	505
GCF_000259175.1	WP_004921357.1	S70_02945	1	HTH_25,DUF4115	314
GCF_000259175.1	WP_014656923.1	S70_08315	1	Trans_reg_C	329
GCF_000260115.1	WP_008613897.1	JoomaDRAFT_3037	1	GerE	932
GCF_000260115.1	WP_008616378.1	JoomaDRAFT_0414	1	Peripla_BP_4,HisKA,HATPase_c,Response_reg,HTH_18	905
GCF_000260115.1	WP_008615462.1	JoomaDRAFT_3911	1	Reg_prop,Reg_prop,Reg_prop,Y_Y_Y,HisKA,HATPase_c,Response_reg,HTH_18	1389
GCF_000260115.1	WP_008616306.1	JoomaDRAFT_0363	1	Reg_prop,Reg_prop,Reg_prop,Y_Y_Y,HisKA,HATPase_c,Response_reg,HTH_18	1344
GCF_000260655.1	WP_003766158.1	HMPREF1051_0926	1	HTH_25,DUF4115	290
GCF_000260835.1	WP_040488962.1	W5A_13051	1	GerE	390
GCF_000260835.1	WP_008237879.1	W5A_04539	1	GerE	351
GCF_000260835.1	WP_008238267.1	W5A_05573	1	MarR	183
GCF_000260985.4	WP_089418537.1	Q7A_2560	1	HTH_25,DUF4115	308
GCF_000261345.2	WP_010062831.1	WQO_11825	1	DJ-1_PfpI,HTH_18	405
GCF_000261345.2	WP_010063525.1	WQO_26685	1	HTH_25,DUF4115	267
GCF_000261345.2	WP_079055608.1	WQO_29490	1	HTH_30	290
GCF_000261345.2	WP_010063986.1	WQO_14740	1	HTH_31	470
GCF_000261345.2	WP_058954227.1	WQO_32460	1	HTH_31	564
GCF_000261345.2	WP_058954064.1	WQO_22015	1	HTH_31,DUF2690	404
GCF_000262045.1	WP_016936066.1	None	1	HTH_25,DUF4115	295
GCF_000262085.1	WP_016896769.1	None	1	Mga	501
GCF_000262245.1	WP_005761854.1	HMPREF1052_0757	1	HTH_25,DUF4115	316
GCF_000262305.1	WP_002441343.1	EBL_c10400	1	HTH_25,DUF4115	341
GCF_000262305.1	WP_002443191.1	EBL_c16700	1	TetR_N	192
GCF_000262305.1	WP_002442233.1	EBL_c07540	1	Trans_reg_C	271
GCF_000262305.1	WP_002439108.1	EBL_c27700	1	Trans_reg_C	253
GCF_000262305.1	WP_002441078.1	EBL_c31780	1	Trans_reg_C	515
GCF_000262305.1	WP_002444122.1	EBL_c34330	1	Trans_reg_C	260
GCF_000262345.1	WP_016908615.1	None	1	DJ-1_PfpI,HTH_18	438
GCF_000262345.1	WP_016910051.1	None	1	HTH_25,DUF4115	266
GCF_000262345.1	WP_106429961.1	None	1	TetR_N	239
GCF_000262445.1	WP_003870211.1	ThesiDRAFT1_1506	1	Fe_dep_repress	218
GCF_000262445.1	WP_006569390.1	ThesiDRAFT1_0434	1	HTH_25,DUF4115	266
GCF_000263055.1	WP_016917155.1	None	1	HTH_25	117
GCF_000264295.1	WP_007808862.1	UU7_12611	1	HTH_25,DUF4115	328
GCF_000264295.1	WP_007807957.1	UU7_10112	1	TetR_N	224
GCF_000264315.1	WP_007082864.1	None	1	HTH_20	143
GCF_000264315.1	WP_083838931.1	UU9_06689	1	HTH_25,DUF4115	323
GCF_000264455.2	WP_014753247.1	TMO_b0487	1	HTH_1,LysR_substrate	335
GCF_000264455.2	WP_014743896.1	TMO_0377	1	HTH_25,DUF4115	411
GCF_000264455.2	WP_014746554.1	TMO_3039	1	TetR_N	233
GCF_000264455.2	WP_014752946.1	TMO_b0185	1	TetR_N	260
GCF_000264455.2	WP_014748565.1	TMO_d0024	1	TetR_N	205
GCF_000264765.2	WP_034164313.1	ETEE_3329	1	HTH_1,LysR_substrate	308
GCF_000264765.2	WP_071881888.1	ETEE_1022	1	HTH_25,DUF4115	348
GCF_000264765.2	WP_034163231.1	ETEE_2516	1	Trans_reg_C	546
GCF_000264765.2	WP_071881910.1	ETEE_2638	1	Trans_reg_C	194
GCF_000264945.2	WP_007684219.1	SIDU_02660	1	HTH_25,DUF4115	293
GCF_000264945.2	WP_007684504.1	SIDU_18420	1	TetR_N	222
GCF_000265245.1	WP_016854600.1	None	1	HTH_18	334
GCF_000265245.1	WP_016855167.1	None	1	HTH_25,DUF4115	321
GCF_000265385.1	WP_014781464.1	Aeqsu_0698	1	GerE	353
GCF_000265385.1	WP_052309030.1	Aeqsu_1696	1	HisKA,HATPase_c,Response_reg,HTH_18	903
GCF_000265385.1	WP_014781508.1	Aeqsu_0743	1	HTH_18	495
GCF_000265385.1	WP_014782924.1	Aeqsu_2211	1	HTH_18	515
GCF_000265385.1	WP_014783036.1	Aeqsu_2327	1	HTH_18	712
GCF_000265385.1	WP_014783552.1	Aeqsu_2856	1	PIF1,UvrD_C_2,HRDC,HTH_40	809
GCF_000265385.1	WP_014782045.1	Aeqsu_1294	1	TPR_8,TPR_8,HTH_18	572
GCF_000265405.1	WP_014773741.1	Belba_3296	1	Reg_prop,Reg_prop,Y_Y_Y,HisKA,HATPase_c,Response_reg,HTH_18	1331
GCF_000265405.1	WP_014772633.1	Belba_2101	1	Y_Y_Y,GerE	649
GCF_000266885.1	WP_083847847.1	Turpa_3442	1	HTH_20,Rhodanese	260
GCF_000266885.1	WP_014803940.1	Turpa_2799	1	HTH_3	152
GCF_000266885.1	WP_014801912.1	Turpa_0743	1	TetR_N	201
GCF_000266885.1	WP_014802729.1	Turpa_1570	1	TetR_N,TetR_C_7	202
GCF_000269565.1	WP_008788837.1	None	1	HTH_25	309
GCF_000269565.1	WP_008787494.1	None	1	HTH_3	240
GCF_000269565.1	WP_008788909.1	None	1	HTH_3	110
GCF_000269565.1	WP_008789237.1	None	1	HTH_3	375
GCF_000269565.1	WP_008790112.1	None	1	HTH_3	124
GCF_000269565.1	WP_008787646.1	None	1	HTH_6,SIS	280
GCF_000269565.1	WP_008789159.1	None	1	HTH_6,SIS	238
GCF_000269565.1	WP_008787793.1	None	1	HTH_6,SIS_2	261
GCF_000269565.1	WP_008787828.1	None	1	MerR_1	191
GCF_000269805.1	WP_017194406.1	None	1	HTH_26	95
GCF_000269865.1	WP_083842029.1	A374_12650	1	HTH_25	291
GCF_000269865.1	WP_007200216.1	A374_00525	1	HTH_3,TPR_12	417
GCF_000269985.1	WP_014135365.1	KSE_22250	1	GAF_2,HTH_30	630
GCF_000269985.1	WP_106437728.1	KSE_53460	1	HTH_25,DUF4115	300
GCF_000269985.1	WP_014137170.1	KSE_40750	1	HTH_31	412
GCF_000269985.1	WP_081539402.1	KSE_28550	1	HTH_IclR,IclR	296
GCF_000270085.1	WP_013852497.1	ERH_0160	1	HTH_19	136
GCF_000270085.1	WP_013852835.1	ERH_0661	1	HTH_25	317
GCF_000270245.1	WP_013864920.1	MLP_40690	1	AraC_binding,HTH_18	245
GCF_000270245.1	WP_013861006.1	MLP_01030	1	HTH_38	479
GCF_000271305.1	WP_007183800.1	WQQ_08440	1	HTH_1,LysR_substrate	295
GCF_000271305.1	WP_007183420.1	WQQ_04610	1	HTH_25,DUF4115	312
GCF_000271805.1	WP_003540607.1	Rleg5DRAFT_2594	1	DJ-1_PfpI,HTH_18	339
GCF_000271805.1	WP_003548146.1	Rleg5DRAFT_6754	1	DJ-1_PfpI,HTH_18	319
GCF_000271805.1	WP_003550915.1	Rleg5DRAFT_1075	1	DJ-1_PfpI,HTH_18	336
GCF_000272005.1	WP_008985636.1	AGRI_14390	1	HTH_25,DUF4115	317
GCF_000272005.1	WP_008985006.1	AGRI_10873	1	Trans_reg_C	753
GCF_000273175.1	WP_007486184.1	HMPREF1068_03006	1	Peripla_BP_4,HisKA,HATPase_c,Response_reg,HTH_18	910
GCF_000273175.1	WP_007485227.1	HMPREF1068_02125	1	PIF1,Herpes_Helicase,HRDC,HTH_40	843
GCF_000273175.1	WP_007487357.1	HMPREF1068_04034	1	Reg_prop,Reg_prop,Reg_prop,Reg_prop,Reg_prop,Reg_prop,Reg_prop,Reg_prop,Y_Y_Y,HisKA,HATPase_c,Response_reg,HTH_18	1330
GCF_000273175.1	WP_007487014.1	HMPREF1068_03737	1	Reg_prop,Reg_prop,Reg_prop,Reg_prop,Reg_prop,Reg_prop,Y_Y_Y,HisKA,HATPase_c,Response_reg,HTH_18	1349
GCF_000273175.1	WP_007485898.1	HMPREF1068_02786	1	Reg_prop,Reg_prop,Reg_prop,Reg_prop,Reg_prop,Y_Y_Y,HisKA,HATPase_c,Response_reg,HTH_18	1350
GCF_000273175.1	WP_007487592.1	HMPREF1068_04284	1	Reg_prop,Reg_prop,Reg_prop,Reg_prop,Reg_prop,Y_Y_Y,HisKA,HATPase_c,Response_reg,HTH_18	1349
GCF_000273175.1	WP_007482873.1	HMPREF1068_00134	1	Reg_prop,Reg_prop,Reg_prop,Reg_prop,Y_Y_Y,HisKA,HATPase_c,Response_reg,HTH_18	1326
GCF_000273175.1	WP_085929636.1	HMPREF1068_01174	1	Reg_prop,Reg_prop,Reg_prop,Y_Y_Y,HisKA,HATPase_c,Response_reg,HTH_18	1497
GCF_000273175.1	WP_044166753.1	HMPREF1068_03877	1	Reg_prop,Reg_prop,Reg_prop,Y_Y_Y,HisKA,HATPase_c,Response_reg,HTH_18	1369
GCF_000273175.1	WP_002558369.1	HMPREF1068_00171	1	Reg_prop,Reg_prop,Y_Y_Y,HisKA,HATPase_c,Response_reg,HTH_18	1345
GCF_000273175.1	WP_007484306.1	HMPREF1068_01327	1	Reg_prop,Reg_prop,Y_Y_Y,HisKA,HATPase_c,Response_reg,HTH_18	1428
GCF_000273175.1	WP_007484773.1	HMPREF1068_01741	1	Reg_prop,Reg_prop,Y_Y_Y,HisKA,HATPase_c,Response_reg,HTH_18	1377
GCF_000273175.1	WP_007485776.1	HMPREF1068_02693	1	Reg_prop,Reg_prop,Y_Y_Y,HisKA,HATPase_c,Response_reg,HTH_18	1380
GCF_000273175.1	WP_007486225.1	HMPREF1068_03038	1	Reg_prop,Reg_prop,Y_Y_Y,HisKA,HATPase_c,Response_reg,HTH_18	1336
GCF_000273175.1	WP_044166312.1	HMPREF1068_02728	1	Reg_prop,Y_Y_Y,HisKA,HATPase_c,Response_reg,HTH_18	1395
GCF_000273235.1	WP_007479898.1	HMPREF1071_01989	1	HTH_18	345
GCF_000273235.1	WP_005932273.1	HMPREF1071_02870	1	HTH_18	590
GCF_000273235.1	WP_007481465.1	HMPREF1071_03425	1	Peripla_BP_4,HisKA,HATPase_c,Response_reg,HTH_18	931
GCF_000273235.1	WP_007482128.1	HMPREF1071_04152	1	Reg_prop,Reg_prop,Reg_prop,Reg_prop,Reg_prop,Reg_prop,Reg_prop,Reg_prop,Reg_prop,Y_Y_Y,HisKA,HATPase_c,Response_reg,HTH_18	1358
GCF_000273235.1	WP_007479769.1	HMPREF1071_01868	1	Reg_prop,Reg_prop,Reg_prop,Reg_prop,Reg_prop,Reg_prop,Reg_prop,Y_Y_Y,HisKA,HATPase_c,Response_reg,HTH_18	1366
GCF_000273235.1	WP_007479666.1	HMPREF1071_01752	1	Reg_prop,Reg_prop,Reg_prop,Reg_prop,Reg_prop,Reg_prop,Y_Y_Y,HisKA,HATPase_c,Response_reg,HTH_18	1335
GCF_000273235.1	WP_007478690.1	HMPREF1071_00605	1	Reg_prop,Reg_prop,Reg_prop,Reg_prop,Reg_prop,Y_Y_Y,HisKA,HATPase_c,Response_reg,HTH_18	1468
GCF_000273235.1	WP_007479238.1	HMPREF1071_01375	1	Reg_prop,Reg_prop,Reg_prop,Reg_prop,Reg_prop,Y_Y_Y,HisKA,HATPase_c,Response_reg,HTH_18	1335
GCF_000273235.1	WP_007479397.1	HMPREF1071_01501	1	Reg_prop,Reg_prop,Reg_prop,Reg_prop,Reg_prop,Y_Y_Y,HisKA,HATPase_c,Response_reg,HTH_18	1346
GCF_000273235.1	WP_085930783.1	HMPREF1071_00616	1	Reg_prop,Reg_prop,Reg_prop,Reg_prop,Y_Y_Y,HisKA,HATPase_c,Response_reg,HTH_18	1492
GCF_000273235.1	WP_007479582.1	HMPREF1071_01670	1	Reg_prop,Reg_prop,Reg_prop,Y_Y_Y,HisKA,HATPase_c,Response_reg,HTH_18	1361
GCF_000273235.1	WP_007482606.1	HMPREF1071_04533	1	Reg_prop,Reg_prop,Reg_prop,Y_Y_Y,HisKA,HATPase_c,Response_reg,HTH_18	1373
GCF_000273235.1	WP_007481456.1	HMPREF1071_03409	1	Reg_prop,Reg_prop,Y_Y_Y,HATPase_c,Response_reg,HTH_18	1324
GCF_000273235.1	WP_005929696.1	HMPREF1071_03446	1	Reg_prop,Reg_prop,Y_Y_Y,HisKA,HATPase_c,Response_reg,HTH_18	1335
GCF_000273235.1	WP_007478538.1	HMPREF1071_00425	1	Reg_prop,Y_Y_Y,HisKA,HATPase_c,Response_reg,HTH_18	1430
GCF_000273235.1	WP_007481598.1	HMPREF1071_03544	1	Reg_prop,Y_Y_Y,HisKA,HATPase_c,Response_reg,HTH_18	1315
GCF_000273235.1	WP_007482502.1	HMPREF1071_04450	1	Response_reg,HTH_18	447
GCF_000273235.1	WP_007480890.1	HMPREF1071_02955	1	TetR_N	203
GCF_000273235.1	WP_007482594.1	HMPREF1071_04525	1	Y_Y_Y,HisKA,HATPase_c,Response_reg,HTH_18	1353
GCF_000273525.1	WP_017143499.1	None	1	HTH_26	80
GCF_000273525.1	WP_003813573.1	None	1	HTH_31	181
GCF_000273525.1	WP_003811947.1	None	1	LacI,Peripla_BP_3	371
GCF_000275725.1	WP_016914922.1	None	1	HTH_25,DUF4115	305
GCF_000276805.1	WP_017223276.1	None	1	HTH_25,DUF4115	312
GCF_000276805.1	WP_017219878.1	None	1	Trans_reg_C	417
GCF_000276805.1	WP_083849961.1	None	1	Trans_reg_C	259
GCF_000276805.1	WP_026006222.1	None	1	Trans_reg_C	228
GCF_000276805.1	WP_017222937.1	None	1	Trans_reg_C	262
GCF_000276825.1	WP_009954176.1	None	1	TetR_N	201
GCF_000277125.1	WP_009954176.1	None	1	TetR_N	201
GCF_000277125.1	WP_009956941.1	OCU_48670	1	TetR_N	182
GCF_000277165.1	WP_004599639.1	M9W_03670	1	HTH_25	120
GCF_000277285.1	WP_011191176.1	RTTH1527_03575	1	HTH_25	120
GCF_000277525.1	WP_017181442.1	None	1	GerE	163
GCF_000277525.1	WP_026002114.1	None	1	GerE,DUF4019	259
GCF_000279145.1	WP_014856410.1	MROS_1742	1	HTH_25,DUF4115	285
GCF_000279145.1	WP_014854799.1	MROS_0118	1	Reg_prop,Reg_prop,Reg_prop,Reg_prop,Reg_prop,Reg_prop,Reg_prop,Reg_prop,Reg_prop,Y_Y_Y,HisKA,HATPase_c,Response_reg,HTH_18	1378
GCF_000279995.1	WP_008038657.1	MEG_01074	1	MerR-DNA-bind	180
GCF_000280055.1	WP_008608973.1	AEST_21240	1	HTH_25,DUF4115	312
GCF_000280865.1	WP_078568737.1	None	1	DJ-1_PfpI,HTH_18	427
GCF_000280865.1	WP_006602729.1	SU9_05751	1	HTH_25,DUF4115	270
GCF_000280865.1	WP_006603720.1	SU9_10768	1	HTH_31,DUF2690	372
GCF_000280865.1	WP_040900187.1	SU9_10773	1	HTH_31,DUF2690	305
GCF_000280865.1	WP_040900189.1	SU9_10778	1	HTH_31,PG_binding_1	283
GCF_000280925.3	WP_002640879.1	A176_003926	1	HTH_25	128
GCF_000281085.1	WP_016954981.1	None	1	HTH_25,DUF4115	301
GCF_000281175.1	WP_014432348.1	CLDAP_10680	1	HTH_25,SH3_3	399
GCF_000283255.1	WP_019391879.1	None	1	HTH_25,DUF4115	313
GCF_000283255.1	WP_019394126.1	None	1	HTH_3	104
GCF_000283575.1	WP_014117240.1	OBV_13610	1	HTH_3	251
GCF_000283915.1	WP_014364195.1	RCA_04490	1	HTH_25	118
GCF_000284155.1	WP_014412361.1	MC5_02220	1	HTH_25	120
GCF_000284255.1	WP_014427210.1	RGE_09980	1	HTH_18	257
GCF_000284295.1	WP_014444142.1	None	1	TetR_N	254
GCF_000284295.1	WP_014444220.1	AMIS_41060	1	TetR_N	214
GCF_000284295.1	WP_083888739.1	AMIS_65690	1	Trans_reg_C,BTAD	986
GCF_000284315.1	WP_014449436.1	LFE_1263	1	HTH_25	371
GCF_000284335.1	WP_014453255.1	CSE_07260	1	HTH_25,DUF4115	243
GCF_000284335.1	WP_014454044.1	CSE_15230	1	PadR	131
GCF_000284355.1	WP_080504838.1	ABED_1342	1	TetR_N	197
GCF_000284375.1	WP_014494622.1	BJ6T_45220	1	HTH_1,LysR_substrate	283
GCF_000284375.1	WP_014498572.1	BJ6T_87560	1	Trans_reg_C	360
GCF_000284375.1	WP_014490287.1	BJ6T_00830	1	Trans_reg_C,TPR_8	543
GCF_000284415.1	WP_081581639.1	None	1	HTH_3	178
GCF_000284515.1	WP_087946076.1	HBHAL_3106	1	HTH_25	320
GCF_000284615.1	WP_014421738.1	MARHY2155	1	HTH_25,DUF4115	340
GCF_000285495.1	WP_010649207.1	None	1	HTH_25	312
GCF_000285495.1	WP_010650392.1	None	1	TetR_N,TetR_C_8	201
GCF_000285515.1	WP_010271484.1	None	1	dCache_1,HTH_18	764
GCF_000285515.1	WP_081505132.1	None	1	dCache_1,HTH_18	779
GCF_000285515.1	WP_081505042.1	None	1	HTH_18	777
GCF_000285515.1	WP_026021180.1	None	1	HTH_18	680
GCF_000285515.1	WP_026021222.1	None	1	HTH_18	587
GCF_000285515.1	WP_010277613.1	None	1	HTH_18	762
GCF_000285515.1	WP_010277741.1	None	1	HTH_18	793
GCF_000285515.1	WP_010269384.1	None	1	HTH_25,DUF4115	310
GCF_000285555.1	WP_010286265.1	None	1	HTH_25,DUF4115	331
GCF_000285595.1	WP_010301256.1	None	1	HTH_1,LysR_substrate	292
GCF_000285595.1	WP_010301338.1	None	1	HTH_25,DUF4115	317
GCF_000285595.1	WP_010305626.1	None	1	HTH_3	159
GCF_000285595.1	WP_083844855.1	None	1	TetR_N	279
GCF_000285595.1	WP_010306830.1	None	1	TetR_N	294
GCF_000285835.1	WP_083882877.1	None	1	FUR	116
GCF_000286955.2	WP_017025991.1	A1QC_02500	1	HTH_18	1169
GCF_000286955.2	WP_017024453.1	A1QC_04925	1	HTH_25,DUF4115	327
GCF_000286955.2	WP_017025950.1	A1QC_02310	1	Trans_reg_C	284
GCF_000287155.2	WP_013868320.1	A1QS_16215	1	GntR	155
GCF_000287155.2	WP_017046255.1	A1QS_11850	1	HTH_25,DUF4115	314
GCF_000287615.1	WP_007525347.1	HMPREF1128_1797	1	HTH_25,DUF4115	368
GCF_000294755.1	WP_019375494.1	None	1	HTH_25,DUF4115	303
GCF_000295935.2	WP_051394836.1	A33Q_1773	1	GerE	139
GCF_000295935.2	WP_051394908.1	A33Q_4554	1	Reg_prop,Reg_prop,Reg_prop,Reg_prop,Reg_prop,Y_Y_Y,HisKA,HATPase_c,Response_reg,HTH_18	1363
GCF_000295935.2	WP_009033306.1	A33Q_2896	1	TetR_N	210
GCF_000296405.1	WP_004600340.1	HMPREF9719_00450	1	HTH_DeoR,HrcA	344
GCF_000296445.1	WP_040625890.1	HMPREF9451_00095	1	GerE	165
GCF_000296445.1	WP_009138816.1	HMPREF9451_00587	1	HTH_25	431
GCF_000296465.1	WP_008861989.1	HMPREF9448_01528	1	HTH_18	562
GCF_000296695.1	WP_008218810.1	RNAN_0725	1	HTH_25,DUF4115	319
GCF_000296695.1	WP_081502300.1	RNAN_2672	1	Trans_reg_C	676
GCF_000296695.1	WP_008222410.1	RNAN_2640	1	Trans_reg_C	692
GCF_000296695.1	WP_008222027.1	RNAN_2439	1	Trans_reg_C	305
GCF_000296695.1	WP_008222427.1	RNAN_2648	1	Trans_reg_C,PD40	708
GCF_000296695.1	WP_008217917.1	RNAN_0248	1	Trans_reg_C,PD40	716
GCF_000296815.2	WP_009281633.1	BN8_02112	1	HisKA,HATPase_c,Response_reg,HTH_18	1057
GCF_000296815.2	WP_009285066.1	BN8_05843	1	HTH_5	97
GCF_000296815.2	WP_009283640.1	BN8_04302	1	Peripla_BP_4,HisKA,HATPase_c,Response_reg,HTH_18	933
GCF_000296815.2	WP_009285207.1	BN8_06022	1	Reg_prop,Reg_prop,Reg_prop,Reg_prop,Reg_prop,Y_Y_Y,HisKA,HATPase_c,Response_reg,HTH_18	1387
GCF_000296815.2	WP_009283463.1	BN8_04103	1	Reg_prop,Reg_prop,Reg_prop,Y_Y_Y,HisKA,HATPase_c,Response_reg,HTH_18	1377
GCF_000296815.2	WP_009282324.1	BN8_02865	1	TPR_8,TPR_12,GAF_2,HisKA,HATPase_c,Response_reg,HTH_18	1099
GCF_000296815.2	WP_009282744.1	BN8_03309	1	Trans_reg_C	714
GCF_000296835.1	WP_008470582.1	BN55_09955	1	HTH_25,DUF4115	374
GCF_000296835.1	WP_008470804.1	BN55_00850	1	TetR_N,TetR_C_8	190
GCF_000297025.1	WP_009560491.1	BN53_07535	1	HTH_25,DUF4115	340
GCF_000297395.2	WP_007457579.1	MILUP08_42059	1	Cupin_6,HTH_18	308
GCF_000297395.2	WP_007462320.1	MILUP08_44721	1	HTH_31	433
GCF_000297395.2	WP_007463085.1	None	1	HTH_31	134
GCF_000298075.1	WP_009381773.1	None	1	HTH_25	131
GCF_000298075.1	WP_009383638.1	None	1	Resolvase,HTH_7	245
GCF_000298115.2	WP_014939843.1	LBUCD034_1045	1	HTH_25,DUF4115	356
GCF_000298115.2	WP_044502698.1	LBUCD034_2390	1	HTH_3	110
GCF_000298195.1	WP_083877446.1	GORHZ_217_00130	1	MarR	207
GCF_000298195.1	WP_006333133.1	GORHZ_102_00090	1	TetR_N	229
GCF_000298295.1	WP_009187116.1	B879_04098	1	HTH_18	553
GCF_000299035.1	WP_026049174.1	None	1	HTH_25,DUF4115	300
GCF_000299035.1	WP_017154591.1	None	1	HxlR	119
GCF_000299035.1	WP_081584771.1	None	1	TetR_N	125
GCF_000299315.2	WP_017203773.1	None	1	HTH_26	78
GCF_000299315.2	WP_083513042.1	None	1	MarR	146
GCF_000299315.2	WP_083512988.1	None	1	TetR_N	272
GCF_000299335.2	WP_008738161.1	S7S_03755	1	HTH_25,DUF4115	289
GCF_000299575.1	WP_007425877.1	OCGS_0724	1	HTH_25,DUF4115	417
GCF_000299895.1	WP_008488954.1	A10D4_08547	1	Ada_Zn_binding,HTH_18,Methyltransf_1N,DNA_binding_1	351
GCF_000299895.1	WP_083849641.1	None	1	HTH_19	177
GCF_000299895.1	WP_008487582.1	A10D4_02755	1	HTH_25,DUF4115	380
GCF_000299895.1	WP_008489335.1	A10D4_10124	1	Trans_reg_C,PD40	725
GCF_000299895.1	WP_008488149.1	A10D4_05112	1	Trans_reg_C,TPR_6,TPR_8,TPR_16	524
GCF_000299915.1	WP_008484253.1	B3C1_08666	1	HTH_25,DUF4115	303
GCF_000300005.1	WP_014993557.1	B5T_01193	1	HTH_25,DUF4115	307
GCF_000300005.1	WP_014995371.1	B5T_03037	1	LacI,Peripla_BP_3	344
GCF_000300095.1	WP_014971931.1	BUPH_00410	1	Arabinose_bd,HTH_18	345
GCF_000300095.1	WP_013592284.1	BUPH_00028	1	DJ-1_PfpI,HTH_18	331
GCF_000300095.1	WP_014973215.1	BUPH_05567	1	HTH_1,LysR_substrate	341
GCF_000300095.1	WP_015004417.1	BUPH_05059	1	HTH_1,LysR_substrate	303
GCF_000300095.1	WP_041745546.1	BUPH_02829	1	HTH_25,DUF4115	362
GCF_000300095.1	WP_014973184.1	BUPH_05608	1	HTH_AsnC-type,AsnC_trans_reg	155
GCF_000300135.1	WP_014974000.1	C270_02370	1	HTH_25	293
GCF_000300135.1	WP_041773175.1	C270_00350	1	HTH_3	133
GCF_000300135.1	WP_014973609.1	C270_00355	1	HTH_3	251
GCF_000300135.1	WP_041773240.1	C270_07365	1	HTH_3	255
GCF_000300195.1	WP_017417020.1	None	1	TetR_N,TetR_C_4	188
GCF_000300275.1	WP_081579282.1	TH2_06796	1	DJ-1_PfpI,HTH_18	372
GCF_000300275.1	WP_008891696.1	TH2_16991	1	HTH_25,DUF4115	424
GCF_000300815.1	WP_017445890.1	None	1	HisKA,HATPase_c,Response_reg,HTH_18	1323
GCF_000300815.1	WP_081579202.1	None	1	HTH_25	201
GCF_000300855.1	WP_006727769.1	QWE_18894	1	DJ-1_PfpI,HTH_18	341
GCF_000300855.1	WP_006725764.1	QWE_08861	1	HTH_11,WYL	225
GCF_000300855.1	WP_006727988.1	QWE_19993	1	HTH_24,ROK	414
GCF_000300875.1	WP_008992903.1	I215_15407	1	GerE	625
GCF_000300875.1	WP_008991487.1	I215_08161	1	HTH_18	545
GCF_000300875.1	WP_008991745.1	I215_09486	1	HTH_18	554
GCF_000300875.1	WP_008992483.1	I215_13223	1	HTH_18	499
GCF_000300875.1	WP_008992578.1	I215_13702	1	HTH_18	509
GCF_000300875.1	WP_040459935.1	I215_06542	1	Peripla_BP_4,HisKA,HATPase_c,Response_reg,HTH_18	905
GCF_000300875.1	WP_008990399.1	I215_02618	1	Reg_prop,Reg_prop,HisKA,HATPase_c,Response_reg,HTH_18	1404
GCF_000300875.1	WP_008992715.1	I215_14426	1	Reg_prop,Y_Y_Y,GerE	932
GCF_000300875.1	WP_008992701.1	I215_14356	1	TetR_N,TetR_C_4	196
GCF_000300975.2	WP_006465293.1	HFRIS_022458	1	HTH_1,LysR_substrate	281
GCF_000300975.2	WP_039875260.1	HFRIS_010529	1	HTH_25,DUF4115	358
GCF_000300975.2	WP_006462803.1	HFRIS_008106	1	HTH_6,SIS	317
GCF_000300975.2	WP_006463768.1	HFRIS_012754	1	TetR_N	198
GCF_000300975.2	WP_006463772.1	HFRIS_012774	1	TetR_N	205
GCF_000300995.1	WP_083851768.1	A11A3_13305	1	Arabinose_bd,HTH_18	409
GCF_000300995.1	WP_008927793.1	A11A3_03032	1	HTH_18	261
GCF_000300995.1	WP_008927661.1	A11A3_02372	1	HTH_25,DUF4115	301
GCF_000300995.1	WP_040297208.1	A11A3_13375	1	TetR_N	212
GCF_000302595.1	WP_017259563.1	None	1	MarR	166
GCF_000302595.1	WP_017258518.1	None	1	Reg_prop,Reg_prop,Reg_prop,Reg_prop,Reg_prop,Reg_prop,Y_Y_Y,HisKA,HATPase_c,Response_reg,HTH_18	1364
GCF_000302595.1	WP_017257154.1	None	1	Reg_prop,Reg_prop,Reg_prop,Reg_prop,Reg_prop,Y_Y_Y,HisKA,HATPase_c,Response_reg,HTH_18	1320
[truncated: 48,304 more rows]
