# Supplementary material for: Transmembrane Transcription Regulators Are Widespread in Bacteria and Archaea
Source: Microbiol Spectr. 2023 May 8;11(3):e00266-23. doi: 10.1128/spectrum.00266-23 (PMC10269533; doi:10.1128/spectrum.00266-23)
Supplement: Supplemental file 3 — Supplemental material. Download spectrum.00266-23-s0003.xlsx, XLSX file, 0.2 MB [file spectrum.00266-23-s0003.xlsx]

## Sheet: Hybrid_TTRs
Supplemental File 3: Domain composition of all hybrid Transmembrane Transcription Regulators identified.
Genome Id	RefSeq Protein Id	Locus tag	Number of tm regions	Protein domain composition based on Pfam models	Protein Length
GCF_000219725.1	WP_083819856.1	Spica_0743	8	7TMR-DISM_7TM,HisKA,HATPase_c,Response_reg,GerE	923
GCF_001951155.1	WP_083644306.1	GRFL_1830	6	7TMR-DISM_7TM,HisKA,HATPase_c,Response_reg,HTH_18	945
GCF_013204795.1	WP_172660966.1	HQN86_10680	8	7TMR-DISM_7TM,HisKA,HATPase_c,Response_reg,HTH_18	946
GCF_003858635.1	WP_185731524.1	EHT25_29365	6	7TMR-DISM_7TM,HisKA,HATPase_c,Response_reg,HTH_18	931
GCF_000024125.1	WP_012813654.1	RB2501_03655	6	7TMR-DISM_7TM,HisKA,HATPase_c,Response_reg,HTH_18	969
GCF_003001695.1	WP_106145971.1	CLV81_3063	7	7TMR-DISM_7TM,HisKA,HATPase_c,Response_reg,HTH_18	956
GCF_004362245.1	WP_133557615.1	CLV32_3449	8	7TMR-DISM_7TM,HisKA,HATPase_c,Response_reg,HTH_18	997
GCF_005780245.1	WP_138258771.1	FEK29_12475	6	7TMR-DISM_7TM,HisKA,HATPase_c,Response_reg,HTH_18	952
GCF_003148845.1	WP_109607394.1	LX99_01640	8	7TMR-DISM_7TM,HisKA,HATPase_c,Response_reg,HTH_18	982
GCF_007971525.1	WP_158642867.1	FSB76_08735	7	7TMR-DISM_7TM,HisKA,HATPase_c,Response_reg,HTH_18	963
GCF_000759025.1	WP_081968817.1	None	7	7TMR-DISM_7TM,HisKA,HATPase_c,Response_reg,HTH_18	927
GCF_001632745.1	WP_066308238.1	AWE51_16420	7	7TMR-DISM_7TM,HisKA,HATPase_c,Response_reg,HTH_18	919
GCF_003675385.1	WP_121811150.1	None	7	7TMR-DISM_7TM,HisKA,HATPase_c,Response_reg,HTH_18	981
GCF_001721645.1	WP_069381290.1	BFS30_22195	7	7TMR-DISM_7TM,HisKA,HATPase_c,Response_reg,HTH_18	939
GCF_008386635.1	WP_161598194.1	F0361_02960	6	7TMR-DISM_7TM,HisKA,HATPase_c,Response_reg,HTH_18	927
GCF_900099995.1	WP_092469302.1	SAMN04489796_10714	6	7TMR-DISM_7TM,HisKA,HATPase_c,Response_reg,HTH_18	761
GCF_002895435.1	WP_103072105.1	None	6	7TMR-DISM_7TM,HisKA,HATPase_c,Response_reg,HTH_18	927
GCF_000757385.1	WP_052087525.1	None	7	7TMR-DISM_7TM,HisKA,HATPase_c,Response_reg,HTH_18	948
GCF_007489275.1	WP_143917211.1	FOF46_16440	6	7TMR-DISM_7TM,HisKA,HATPase_c,Response_reg,HTH_18	894
GCF_003260205.1	WP_111685602.1	None	6	7TMR-DISM_7TM,HisKA,HATPase_c,Response_reg,HTH_18	950
GCF_011927835.1	WP_168037462.1	GGR27_002207	6	7TMR-DISM_7TM,HisKA,HATPase_c,Response_reg,HTH_18	927
GCF_900230225.1	WP_097127527.1	SAMN06269250_3863	8	7TMR-DISM_7TM,HisKA,HATPase_c,Response_reg,HTH_18	991
GCF_000379805.1	WP_020535389.1	None	7	7TMR-DISM_7TM,HisKA,HATPase_c,Response_reg,HTH_18	917
GCF_000379805.1	WP_044087246.1	None	6	7TMR-DISM_7TM,HisKA,HATPase_c,Response_reg,HTH_18	982
GCF_001020565.1	WP_052958677.1	None	6	7TMR-DISM_7TM,HisKA,HATPase_c,Response_reg,HTH_18	942
GCF_002744755.1	WP_099646240.1	CJ305_10640	6	7TMR-DISM_7TM,HisKA,HATPase_c,Response_reg,HTH_18	958
GCF_003703975.1	WP_164851274.1	None	5	7TMR-DISM_7TM,HisKA,HATPase_c,Response_reg,HTH_18	845
GCF_003703975.1	WP_164851327.1	None	7	7TMR-DISM_7TM,HisKA,HATPase_c,Response_reg,HTH_18	918
GCF_003933245.1	WP_125221235.1	DZC72_02010	6	7TMR-DISM_7TM,HisKA,HATPase_c,Response_reg,HTH_18	952
GCF_009668025.1	WP_154174783.1	GJJ30_08920	7	7TMR-DISM_7TM,HisKA,HATPase_c,Response_reg,HTH_18	971
GCF_010994275.1	WP_163385710.1	None	7	7TMR-DISM_7TM,HisKA,HATPase_c,Response_reg,HTH_18	951
GCF_900109255.1	WP_092168338.1	SAMN05192553_101235	6	7TMR-DISM_7TM,HisKA,HATPase_c,Response_reg,HTH_18	927
GCF_000520995.1	WP_024768796.1	None	6	7TMR-DISM_7TM,HisKA,HATPase_c,Response_reg,HTH_18	935
GCF_003351025.1	WP_114938793.1	None	7	7TMR-DISM_7TM,HisKA,HATPase_c,Response_reg,HTH_18	981
GCF_003858645.1	WP_185716355.1	EHT87_26410	6	7TMR-DISM_7TM,HisKA,HATPase_c,Response_reg,HTH_18	958
GCF_002646595.1	WP_099152519.1	CRP01_23335	7	7TMR-DISM_7TM,HisKA,HATPase_c,Response_reg,HTH_18	965
GCF_002646595.1	WP_099153215.1	CRP01_27220	6	7TMR-DISM_7TM,HisKA,HATPase_c,Response_reg,HTH_18	913
GCF_002886045.1	WP_102753999.1	C1H87_00830	6	7TMR-DISM_7TM,HisKA,HATPase_c,Response_reg,HTH_18	895
GCF_002886045.1	WP_102756868.1	C1H87_16470	6	7TMR-DISM_7TM,HisKA,HATPase_c,Response_reg,HTH_18	924
GCF_003581615.1	WP_119607157.1	D2V08_06035	8	7TMR-DISM_7TM,HisKA,HATPase_c,Response_reg,HTH_18	830
GCF_003259745.1	WP_111626205.1	LX87_00081	6	7TMR-DISM_7TM,HisKA,HATPase_c,Response_reg,HTH_18	975
GCF_004291315.1	WP_130540454.1	EV199_2017	8	7TMR-DISM_7TM,HisKA,HATPase_c,Response_reg,HTH_18	974
GCF_002736205.1	WP_099439432.1	CPT03_14030	6	7TMR-DISM_7TM,HisKA,HATPase_c,Response_reg,HTH_18	945
GCF_900100945.1	WP_091175941.1	SAMN05192573_12733	6	7TMR-DISM_7TM,HisKA,HATPase_c,Response_reg,HTH_18	973
GCF_900101875.1	WP_091157363.1	SAMN05216464_12614	7	7TMR-DISM_7TM,HisKA,HATPase_c,Response_reg,HTH_18	981
GCF_003071385.1	WP_089715562.1	DCM91_20200	8	7TMR-DISM_7TM,HisKA,HATPase_c,Response_reg,HTH_18	946
GCF_000212415.1	WP_013758986.1	Trebr_1862	9	7TMR-DISM_7TM,Response_reg,GerE	927
GCF_000430645.1	WP_027395051.1	None	8	7TMR-DISM_7TM,Response_reg,HTH_18	775
GCF_002631205.1	WP_099107732.1	CGL56_16705	7	7TMR-DISMED2,7TMR-DISM_7TM,HisKA,HATPase_c,Response_reg,HTH_18	926
GCF_010747415.1	WP_164040165.1	GK091_15915	6	7TMR-DISMED2,7TMR-DISM_7TM,HisKA,HATPase_c,Response_reg,HTH_18	928
GCF_009725995.1	WP_155594273.1	D9V96_00165	6	7TMR-DISMED2,7TMR-DISM_7TM,HisKA,HATPase_c,Response_reg,HTH_18	960
GCF_000153185.1	WP_008041770.1	MED297_11155	8	7TMR-DISMED2,7TMR-DISM_7TM,HisKA,HATPase_c,Response_reg,HTH_18	976
GCF_000482465.1	WP_051398350.1	None	6	7TMR-DISMED2,7TMR-DISM_7TM,HisKA,HATPase_c,Response_reg,HTH_18	933
GCF_000746845.1	WP_051957606.1	None	7	7TMR-DISMED2,7TMR-DISM_7TM,HisKA,HATPase_c,Response_reg,HTH_18	943
GCF_000374025.1	WP_020595760.1	None	7	7TMR-DISMED2,7TMR-DISM_7TM,HisKA,HATPase_c,Response_reg,HTH_18	967
GCF_004329705.1	WP_055151348.1	TK44_17990	7	7TMR-DISMED2,7TMR-DISM_7TM,HisKA,HATPase_c,Response_reg,HTH_18	1092
GCF_000296815.2	WP_009281591.1	BN8_02062	7	7TMR-DISMED2,7TMR-DISM_7TM,HisKA,HATPase_c,Response_reg,HTH_18	970
GCF_004803465.1	WP_168797588.1	E4021_12330	7	7TMR-DISMED2,7TMR-DISM_7TM,HisKA,HATPase_c,Response_reg,HTH_18	905
GCF_001401755.1	WP_062053498.1	None	6	7TMR-DISMED2,7TMR-DISM_7TM,HisKA,HATPase_c,Response_reg,HTH_18	935
GCF_000423565.1	WP_028664773.1	None	7	7TMR-DISMED2,7TMR-DISM_7TM,HisKA,HATPase_c,Response_reg,HTH_18	927
GCF_000423565.1	WP_051210917.1	None	7	7TMR-DISMED2,7TMR-DISM_7TM,HisKA,HATPase_c,Response_reg,HTH_18	926
GCF_003583365.1	WP_119668331.1	DYU11_13195	7	7TMR-DISMED2,7TMR-DISM_7TM,HisKA,HATPase_c,Response_reg,HTH_18	963
GCF_000373105.1	WP_020567862.1	None	7	7TMR-DISMED2,7TMR-DISM_7TM,HisKA,HATPase_c,Response_reg,HTH_18	939
GCF_000379805.1	WP_020534286.1	None	7	7TMR-DISMED2,7TMR-DISM_7TM,HisKA,HATPase_c,Response_reg,HTH_18	929
GCF_000379805.1	WP_020537231.1	None	7	7TMR-DISMED2,7TMR-DISM_7TM,HisKA,HATPase_c,Response_reg,HTH_18	960
GCF_001870735.1	WP_071505726.1	BLX24_23790	7	7TMR-DISMED2,7TMR-DISM_7TM,HisKA,HATPase_c,Response_reg,HTH_18	931
GCF_002198115.1	WP_088340468.1	None	6	7TMR-DISMED2,7TMR-DISM_7TM,HisKA,HATPase_c,Response_reg,HTH_18	949
GCF_003574965.1	WP_119445042.1	D3Y59_10705	6	7TMR-DISMED2,7TMR-DISM_7TM,HisKA,HATPase_c,Response_reg,HTH_18	999
GCF_005771675.1	WP_138077221.1	FDY95_09845	7	7TMR-DISMED2,7TMR-DISM_7TM,HisKA,HATPase_c,Response_reg,HTH_18	1007
GCF_001483135.1	WP_078062932.1	ASU33_08580	6	7TMR-DISMED2,7TMR-DISM_7TM,HisKA,HATPase_c,Response_reg,HTH_18	1001
GCF_002646595.1	WP_099153069.1	CRP01_26140	8	7TMR-DISMED2,7TMR-DISM_7TM,HisKA,HATPase_c,Response_reg,HTH_18	954
GCF_002646595.1	WP_099153943.1	CRP01_30945	6	7TMR-DISMED2,7TMR-DISM_7TM,HisKA,HATPase_c,Response_reg,HTH_18	938
GCF_002646595.1	WP_099148636.1	CRP01_03600	7	7TMR-DISMED2,7TMR-DISM_7TM,HisKA,HATPase_c,Response_reg,HTH_18	933
GCF_002269385.1	WP_094996363.1	CJ263_05630	7	7TMR-DISMED2,7TMR-DISM_7TM,HisKA,HATPase_c,Response_reg,HTH_18	935
GCF_002887595.1	WP_102797004.1	None	8	7TMR-DISMED2,7TMR-DISM_7TM,HisKA,HATPase_c,Response_reg,HTH_18	959
GCF_004362865.1	WP_166636659.1	CLV82_0502	7	7TMR-DISMED2,7TMR-DISM_7TM,HisKA,HATPase_c,Response_reg,HTH_18	955
GCF_002056795.1	WP_080056293.1	None	6	7TMR-DISMED2,7TMR-DISM_7TM,HisKA,HATPase_c,Response_reg,HTH_18	989
GCF_003970915.1	WP_126693416.1	EJV47_12085	7	7TMR-DISMED2,7TMR-DISM_7TM,HisKA,HATPase_c,Response_reg,HTH_18	1000
GCF_004319545.1	WP_111959136.1	EYB58_22825	8	7TMR-DISMED2,7TMR-DISM_7TM,HisKA,HATPase_c,Response_reg,LytTR	1059
GCF_011927835.1	WP_168039708.1	GGR27_003558	6	7TMR-DISMED2,7TMR-DISMED2,7TMR-DISM_7TM,HisKA,HATPase_c,Response_reg,HTH_18	1186
GCF_000482465.1	WP_051397843.1	None	6	7TMR-DISMED2,HisKA,HATPase_c,Response_reg,HTH_18	924
GCF_000482465.1	WP_051397844.1	None	7	7TMR-DISMED2,HisKA,HATPase_c,Response_reg,HTH_18	919
GCF_004329705.1	WP_055149103.1	TK44_13490	7	7TMR-DISMED2,HisKA,HATPase_c,Response_reg,HTH_18	920
GCF_003258705.1	WP_111371319.1	DJ013_08465	7	7TMR-DISMED2,HisKA,HATPase_c,Response_reg,HTH_18	913
GCF_003148525.1	WP_089481070.1	BC749_1262	7	7TMR-DISMED2,HisKA,HATPase_c,Response_reg,HTH_18	939
GCF_000423565.1	WP_051210916.1	None	7	7TMR-DISMED2,HisKA,HATPase_c,Response_reg,HTH_18	914
GCF_000423565.1	WP_051211343.1	None	7	7TMR-DISMED2,HisKA,HATPase_c,Response_reg,HTH_18	921
GCF_004340805.1	WP_165899476.1	EV198_1951	6	7TMR-DISMED2,HisKA,HATPase_c,Response_reg,HTH_18	884
GCF_003149085.1	WP_109671814.1	CLV98_10149	7	7TMR-DISMED2,HisKA,HATPase_c,Response_reg,HTH_18	954
GCF_000735715.2	WP_051872982.1	None	7	7TMR-DISMED2,HisKA,HATPase_c,Response_reg,HTH_18	939
GCF_004348825.1	WP_132118697.1	EZE20_14060	6	7TMR-DISMED2,HisKA,HATPase_c,Response_reg,HTH_18	922
GCF_000566685.1	WP_025762615.1	None	7	7TMR-DISMED2,HisKA,HATPase_c,Response_reg,HTH_18	937
GCF_006265175.1	WP_176706557.1	FE784_27480	4	ABC2_membrane_2,Response_reg,Trans_reg_C	370
GCF_000719285.1	WP_078662519.1	None	5	ABC2_membrane_3,Response_reg,GerE	398
GCF_000425465.1	WP_026711561.1	None	1	ANAPC5,ANAPC5,ANAPC5,HisKA,HATPase_c,Response_reg,HTH_18	963
GCF_002934545.1	WP_104435281.1	BXY41_102317	2	dCache_1,Response_reg,HTH_18	658
GCF_000403355.2	WP_016310384.1	C811_02208	1	DUF3365,Response_reg,Trans_reg_C	308
GCF_000612505.1	WP_084266427.1	None	5	DUF4077,HisKA_3,HATPase_c,Response_reg,GerE	655
GCF_013266765.1	WP_173187681.1	HQN89_16005	5	DUF4077,HisKA_3,HATPase_c,Response_reg,GerE	645
GCF_004001065.1	WP_127572522.1	None	5	DUF4077,HisKA_3,HATPase_c,Response_reg,GerE	630
GCF_004000725.1	WP_051254053.1	None	5	DUF4077,HisKA_3,HATPase_c,Response_reg,GerE	645
GCF_003710825.1	WP_122920406.1	EDM56_23670	5	DUF4077,Response_reg,GerE	635
GCF_900109135.1	WP_068624475.1	SAMN05216375_12637	5	E1-E2_ATPase,DUF4118,HisKA,Response_reg,Trans_reg_C	977
GCF_004791695.1	WP_170179745.1	EM932_06740	5	GAF_2,HisKA,HATPase_c,Response_reg,HTH_18	873
GCF_002261065.1	WP_094789279.1	None	2	HAMP,HisKA,HATPase_c,Response_reg,LytTR	1073
GCF_000152145.1	WP_006562069.1	OSCT_1509	5	HAMP,PAS_3,HisKA_3,HATPase_c,Response_reg,GerE	810
GCF_003014755.1	WP_106530083.1	CLV51_1055	6	HATPase_c,Response_reg,GerE	750
GCF_003014755.1	WP_106530773.1	CLV51_107107	6	HATPase_c,Response_reg,GerE	734
GCF_003286915.1	WP_112745796.1	DQQ10_05275	6	HATPase_c,Response_reg,GerE	753
GCF_007829335.1	WP_186452683.1	FHW36_11838	6	HATPase_c,Response_reg,GerE	715
GCF_003609575.1	WP_120181974.1	BCY91_06170	6	HATPase_c,Response_reg,GerE	734
GCF_003332885.2	WP_162303928.1	DRJ53_18300	5	HATPase_c,Response_reg,GerE	689
GCF_001721645.1	WP_069381708.1	BFS30_24510	3	HATPase_c,Response_reg,GerE	660
GCF_006716645.1	WP_141815820.1	BDE36_3545	6	HATPase_c,Response_reg,GerE	735
GCF_900129465.1	WP_074241592.1	SAMN04488055_4224	6	HATPase_c,Response_reg,GerE	729
GCF_000379765.1	WP_020531015.1	None	6	HATPase_c,Response_reg,GerE	721
GCF_900109685.1	WP_089911339.1	SAMN04488505_1021033	6	HATPase_c,Response_reg,GerE	726
GCF_003614855.1	WP_120518883.1	None	7	HATPase_c,Response_reg,GerE	733
GCF_004001045.1	WP_127606071.1	None	7	HATPase_c,Response_reg,GerE	669
GCF_007830125.1	WP_145716301.1	LX66_3726	6	HATPase_c,Response_reg,GerE	726
GCF_003014535.1	WP_106523641.1	B0I18_10640	3	HATPase_c,Response_reg,GerE	674
GCF_003014535.1	WP_106523945.1	B0I18_10773	4	HATPase_c,Response_reg,GerE	667
GCF_003014535.1	WP_106524128.1	B0I18_107275	3	HATPase_c,Response_reg,GerE	676
GCF_000426725.1	WP_028980335.1	None	6	HATPase_c,Response_reg,GerE	747
GCF_000426705.1	WP_083963804.1	None	5	HATPase_c,Response_reg,GerE	659
GCF_001953305.1	WP_073047383.1	BUE76_00400	6	HATPase_c,Response_reg,GerE	742
GCF_007992715.1	WP_186831145.1	CCY01nite_37630	6	HATPase_c,Response_reg,GerE	717
GCF_000166195.2	WP_008505023.1	Mucpa_1161	1	HATPase_c,Response_reg,HTH_18	691
GCF_000621625.1	WP_084274422.1	None	1	HATPase_c,Response_reg,HTH_18	622
GCF_004798935.1	WP_136251367.1	None	1	HATPase_c,Response_reg,HTH_18	608
GCF_007570825.1	WP_144393521.1	None	1	HATPase_c,Response_reg,HTH_18	1022
GCF_009910675.1	WP_160650476.1	EIZ48_09620	1	HATPase_c,Response_reg,HTH_18	1234
GCF_001314975.1	WP_062694386.1	Btheta7330_00604	1	HATPase_c,Response_reg,HTH_18	669
GCF_900101885.1	WP_090155860.1	SAMN04487996_11774	2	HATPase_c,Response_reg,HTH_18	583
GCF_001758465.1	WP_083271785.1	None	2	HATPase_c,Response_reg,HTH_18	1323
GCF_005117025.1	WP_136783038.1	E5672_15515	2	HATPase_c,Response_reg,HTH_18	1278
GCF_000273175.1	WP_007484214.1	HMPREF1068_01237	2	HATPase_c,Response_reg,HTH_18	1403
GCF_002993325.1	WP_105929997.1	C6Y39_03855	2	HATPase_c,Response_reg,HTH_18	1280
GCF_002993365.1	WP_105934133.1	C6Y40_08040	2	HATPase_c,Response_reg,HTH_18	1320
GCF_003149185.1	WP_109617573.1	BC781_102764	1	HATPase_c,Response_reg,HTH_18	558
GCF_003201715.1	WP_044075739.1	EJ73_01425	2	HATPase_c,Response_reg,HTH_18	673
GCF_003731635.1	WP_123325538.1	None	2	HATPase_c,Response_reg,HTH_18	1322
GCF_000730385.1	WP_081869415.1	None	1	HATPase_c,Response_reg,HTH_18	1296
GCF_001029435.1	WP_082211105.1	ABT58_13830	2	HATPase_c,Response_reg,HTH_18	1272
GCF_007971385.1	WP_146780839.1	FSB73_07045	3	His_kinase,Response_reg,LytTR	659
GCF_000522985.1	WP_025413792.1	J421_4916	4	His_kinase,Response_reg,LytTR	596
GCF_004135675.1	WP_129408793.1	None	4	His_kinase,Response_reg,LytTR	578
GCF_004001065.1	WP_127570991.1	None	8	HisKA,HATPase_c,Response_reg,GerE	868
GCF_000378085.1	WP_044108442.1	None	2	HisKA,HATPase_c,Response_reg,HTH_18	673
GCF_000378085.1	WP_025790093.1	None	1	HisKA,HATPase_c,Response_reg,HTH_18	935
GCF_000621625.1	WP_027418441.1	None	1	HisKA,HATPase_c,Response_reg,HTH_18	925
GCF_010747415.1	WP_164035569.1	GK091_05340	1	HisKA,HATPase_c,Response_reg,HTH_18	1090
GCF_011927765.1	WP_167896365.1	GGR97_000005	5	HisKA,HATPase_c,Response_reg,HTH_18	685
GCF_900116355.1	WP_074488057.1	SAMN04487890_101445	2	HisKA,HATPase_c,Response_reg,HTH_18	953
GCF_900129725.1	WP_073135702.1	SAMN04488109_3091	1	HisKA,HATPase_c,Response_reg,HTH_18	920
GCF_000621825.1	WP_081783628.1	None	2	HisKA,HATPase_c,Response_reg,HTH_18	591
GCF_000621825.1	WP_081783660.1	None	1	HisKA,HATPase_c,Response_reg,HTH_18	568
GCF_001590605.1	WP_068396599.1	AY601_0744	2	HisKA,HATPase_c,Response_reg,HTH_18	649
GCF_007570825.1	WP_144395321.1	None	2	HisKA,HATPase_c,Response_reg,HTH_18	680
GCF_900111965.1	WP_091476569.1	SAMN05660845_1889	5	HisKA,HATPase_c,Response_reg,HTH_18	704
GCF_000482465.1	WP_028526533.1	None	2	HisKA,HATPase_c,Response_reg,HTH_18	976
GCF_000482465.1	WP_051398349.1	None	1	HisKA,HATPase_c,Response_reg,HTH_18	973
GCF_000482465.1	WP_084332157.1	None	2	HisKA,HATPase_c,Response_reg,HTH_18	1029
GCF_001697185.1	WP_083194681.1	AXE80_13440	5	HisKA,HATPase_c,Response_reg,HTH_18	693
GCF_004362245.1	WP_133552185.1	CLV32_0596	1	HisKA,HATPase_c,Response_reg,HTH_18	963
GCF_007004765.1	WP_142942284.1	FLL45_11930	1	HisKA,HATPase_c,Response_reg,HTH_18	1053
GCF_900095135.1	WP_076929340.1	PSM36_0984	2	HisKA,HATPase_c,Response_reg,HTH_18	602
GCF_000243035.1	WP_006953058.1	HMPREF9140_01566	2	HisKA,HATPase_c,Response_reg,HTH_18	991
GCF_000314995.1	WP_007616045.1	GARC_0323	1	HisKA,HATPase_c,Response_reg,HTH_18	1329
GCF_002302475.1	WP_098028797.1	CGC48_05605	2	HisKA,HATPase_c,Response_reg,HTH_18	950
GCF_003148845.1	WP_109610482.1	LX99_04781	2	HisKA,HATPase_c,Response_reg,HTH_18	949
GCF_003610735.1	WP_120186584.1	C8N26_1351	6	HisKA,HATPase_c,Response_reg,HTH_18	707
GCF_007341395.1	WP_081084200.1	None	2	HisKA,HATPase_c,Response_reg,HTH_18	1311
GCF_900101885.1	WP_090146008.1	SAMN04487996_101310	8	HisKA,HATPase_c,Response_reg,HTH_18	991
GCF_900112365.1	WP_093822657.1	SAMN05216167_101265	7	HisKA,HATPase_c,Response_reg,HTH_18	1013
GCF_900112365.1	WP_093826513.1	SAMN05216167_104118	1	HisKA,HATPase_c,Response_reg,HTH_18	984
GCF_900112365.1	WP_093830212.1	SAMN05216167_11016	7	HisKA,HATPase_c,Response_reg,HTH_18	1007
GCF_900129785.1	WP_074223951.1	SAMN05444394_1279	1	HisKA,HATPase_c,Response_reg,HTH_18	1428
GCF_900148835.1	WP_073584542.1	SAMN05443547_2298	1	HisKA,HATPase_c,Response_reg,HTH_18	921
GCF_000226135.1	WP_010538803.1	None	1	HisKA,HATPase_c,Response_reg,HTH_18	903
GCF_000265385.1	WP_052309030.1	Aeqsu_1696	1	HisKA,HATPase_c,Response_reg,HTH_18	903
GCF_000759025.1	WP_044228098.1	IX84_27190	2	HisKA,HATPase_c,Response_reg,HTH_18	1399
GCF_001005315.1	WP_082113447.1	None	1	HisKA,HATPase_c,Response_reg,HTH_18	942
GCF_001418085.1	WP_055434638.1	None	5	HisKA,HATPase_c,Response_reg,HTH_18	721
GCF_001886435.1	WP_071968081.1	BM526_01515	1	HisKA,HATPase_c,Response_reg,HTH_18	1294
GCF_002894645.1	WP_103018995.1	None	1	HisKA,HATPase_c,Response_reg,HTH_18	824
GCF_003675385.1	WP_121808491.1	None	2	HisKA,HATPase_c,Response_reg,HTH_18	951
GCF_004329705.1	WP_055149621.1	TK44_14815	5	HisKA,HATPase_c,Response_reg,HTH_18	684
GCF_004799345.1	WP_136335339.1	E7Z59_05845	1	HisKA,HATPase_c,Response_reg,HTH_18	1349
GCF_900112245.1	WP_091901935.1	SAMN04488010_1052	1	HisKA,HATPase_c,Response_reg,HTH_18	967
GCF_000296815.2	WP_009281633.1	BN8_02112	1	HisKA,HATPase_c,Response_reg,HTH_18	1057
GCF_000374085.1	WP_020604669.1	None	1	HisKA,HATPase_c,Response_reg,HTH_18	922
GCF_000808575.1	WP_039217185.1	RJ41_03845	1	HisKA,HATPase_c,Response_reg,HTH_18	1280
GCF_000948975.1	WP_084692949.1	SG35_25885	2	HisKA,HATPase_c,Response_reg,HTH_18	631
GCF_001262015.1	WP_082224146.1	ADJ77_07110	2	HisKA,HATPase_c,Response_reg,HTH_18	951
GCF_001637325.1	WP_068589466.1	ULVI_02660	1	HisKA,HATPase_c,Response_reg,HTH_18	941
GCF_001757105.1	WP_070125819.1	BFC18_13395	1	HisKA,HATPase_c,Response_reg,HTH_18	1262
GCF_002013915.1	WP_078350176.1	BC343_12280	2	HisKA,HATPase_c,Response_reg,HTH_18	952
GCF_002954685.1	WP_105014957.1	BTO18_03830	5	HisKA,HATPase_c,Response_reg,HTH_18	691
GCF_003258705.1	WP_111371131.1	DJ013_07535	2	HisKA,HATPase_c,Response_reg,HTH_18	910
GCF_003258705.1	WP_111371920.1	DJ013_11305	1	HisKA,HATPase_c,Response_reg,HTH_18	1304
GCF_003413745.1	WP_158548333.1	DZ858_01250	1	HisKA,HATPase_c,Response_reg,HTH_18	959
GCF_005877885.1	WP_138528104.1	E9993_01410	5	HisKA,HATPase_c,Response_reg,HTH_18	727
GCF_011762185.1	WP_167272063.1	FHS68_003397	3	HisKA,HATPase_c,Response_reg,HTH_18	930
GCF_900089995.1	WP_074407310.1	None	5	HisKA,HATPase_c,Response_reg,HTH_18	696
GCF_900089995.1	WP_074408124.1	None	1	HisKA,HATPase_c,Response_reg,HTH_18	1009
GCF_900128505.1	WP_082212003.1	None	3	HisKA,HATPase_c,Response_reg,HTH_18	678
GCF_001050135.1	WP_048642691.1	CA2015_3081	5	HisKA,HATPase_c,Response_reg,HTH_18	681
GCF_002514735.1	WP_097441573.1	B7P33_01745	5	HisKA,HATPase_c,Response_reg,HTH_18	698
GCF_002895435.1	WP_103071290.1	None	1	HisKA,HATPase_c,Response_reg,HTH_18	984
GCF_003002825.1	WP_106136553.1	CLV58_10396	1	HisKA,HATPase_c,Response_reg,HTH_18	656
GCF_007971385.1	WP_146783618.1	FSB73_14465	1	HisKA,HATPase_c,Response_reg,HTH_18	662
GCF_900111145.1	WP_090261358.1	SAMN05216290_4089	3	HisKA,HATPase_c,Response_reg,HTH_18	971
GCF_000468135.1	WP_021584576.1	HMPREF1218_1158	1	HisKA,HATPase_c,Response_reg,HTH_18	963
GCF_001282625.1	WP_053825998.1	None	1	HisKA,HATPase_c,Response_reg,HTH_18	571
GCF_001282625.1	WP_053826847.1	None	1	HisKA,HATPase_c,Response_reg,HTH_18	561
GCF_002954265.1	WP_105037985.1	CJD36_004995	1	HisKA,HATPase_c,Response_reg,HTH_18	861
GCF_003171675.1	WP_109830308.1	None	2	HisKA,HATPase_c,Response_reg,HTH_18	613
GCF_003171675.1	WP_109830406.1	None	1	HisKA,HATPase_c,Response_reg,HTH_18	953
GCF_003171675.1	WP_109830807.1	None	5	HisKA,HATPase_c,Response_reg,HTH_18	712
GCF_003171675.1	WP_109830810.1	None	5	HisKA,HATPase_c,Response_reg,HTH_18	715
GCF_003583365.1	WP_119667104.1	DYU11_07875	2	HisKA,HATPase_c,Response_reg,HTH_18	945
GCF_003610535.1	WP_120272865.1	BC643_1932	5	HisKA,HATPase_c,Response_reg,HTH_18	728
GCF_003610535.1	WP_120272867.1	BC643_1934	5	HisKA,HATPase_c,Response_reg,HTH_18	718
GCF_007489275.1	WP_143917407.1	FOF46_17885	1	HisKA,HATPase_c,Response_reg,HTH_18	990
GCF_000427965.1	WP_084163917.1	None	8	HisKA,HATPase_c,Response_reg,HTH_18	974
GCF_000626715.1	WP_034242960.1	ATO12_19440	1	HisKA,HATPase_c,Response_reg,HTH_18	1009
GCF_002894665.1	WP_103037961.1	None	6	HisKA,HATPase_c,Response_reg,HTH_18	763
GCF_002894665.1	WP_103036753.1	None	1	HisKA,HATPase_c,Response_reg,HTH_18	1397
GCF_002998435.1	WP_106039966.1	C4H11_00150	2	HisKA,HATPase_c,Response_reg,HTH_18	605
GCF_002998435.1	WP_106040290.1	C4H11_02105	1	HisKA,HATPase_c,Response_reg,HTH_18	902
GCF_002998435.1	WP_106040525.1	C4H11_03825	1	HisKA,HATPase_c,Response_reg,HTH_18	1335
GCF_004345825.1	WP_132793044.1	EV195_101747	1	HisKA,HATPase_c,Response_reg,HTH_18	937
GCF_900096715.1	WP_081328269.1	TFUB22_02354	2	HisKA,HATPase_c,Response_reg,HTH_18	1000
GCF_900109685.1	WP_089921094.1	SAMN04488505_113123	6	HisKA,HATPase_c,Response_reg,HTH_18	972
GCF_900110105.1	WP_091210992.1	SAMN05192574_103689	7	HisKA,HATPase_c,Response_reg,HTH_18	981
GCF_900110105.1	WP_091214962.1	SAMN05192574_10830	2	HisKA,HATPase_c,Response_reg,HTH_18	949
GCF_900112295.1	WP_072882978.1	SAMN04487891_11624	1	HisKA,HATPase_c,Response_reg,HTH_18	969
GCF_900129025.1	WP_073000995.1	SAMN05444274_10455	2	HisKA,HATPase_c,Response_reg,HTH_18	1338
GCF_900230225.1	WP_097126740.1	SAMN06269250_3156	6	HisKA,HATPase_c,Response_reg,HTH_18	999
GCF_900230225.1	WP_097130965.1	SAMN06269250_5923	1	HisKA,HATPase_c,Response_reg,HTH_18	630
GCF_000273175.1	WP_007483992.1	HMPREF1068_01027	2	HisKA,HATPase_c,Response_reg,HTH_18	1320
GCF_002302635.1	WP_095896028.1	CGC58_06740	1	HisKA,HATPase_c,Response_reg,HTH_18	949
GCF_002844555.1	WP_101333342.1	CW751_02375	2	HisKA,HATPase_c,Response_reg,HTH_18	1050
GCF_002954665.1	WP_105020507.1	BTO16_04830	1	HisKA,HATPase_c,Response_reg,HTH_18	943
GCF_003148665.1	WP_109648496.1	LX92_00299	1	HisKA,HATPase_c,Response_reg,HTH_18	984
GCF_003688895.1	WP_121918151.1	EAX61_13065	2	HisKA,HATPase_c,Response_reg,HTH_18	934
GCF_007341375.1	WP_081084200.1	None	2	HisKA,HATPase_c,Response_reg,HTH_18	1311
GCF_009684755.1	WP_155284709.1	RCZ01_13680	2	HisKA,HATPase_c,Response_reg,HTH_18	949
GCF_011762155.1	WP_167182862.1	FHR24_000303	5	HisKA,HATPase_c,Response_reg,HTH_18	686
GCF_013276225.1	WP_042006098.1	None	1	HisKA,HATPase_c,Response_reg,HTH_18	958
GCF_900105545.1	WP_074671353.1	SAMN05192540_1438	1	HisKA,HATPase_c,Response_reg,HTH_18	697
GCF_000013045.1	YP_446423.1	None	6	HisKA,HATPase_c,Response_reg,HTH_18	817
GCF_000222485.1	WP_041934708.1	Cycma_3153	5	HisKA,HATPase_c,Response_reg,HTH_18	681
GCF_000378625.1	WP_019026532.1	None	11	HisKA,HATPase_c,Response_reg,HTH_18	1008
GCF_000425305.1	WP_051229813.1	None	1	HisKA,HATPase_c,Response_reg,HTH_18	873
GCF_001318345.1	WP_033160335.1	BcellWH2_02355	1	HisKA,HATPase_c,Response_reg,HTH_18	1283
GCF_001433715.1	WP_057794500.1	AOR13_3183	3	HisKA,HATPase_c,Response_reg,HTH_18	1293
GCF_001562195.1	WP_083527065.1	AVL56_01590	2	HisKA,HATPase_c,Response_reg,HTH_18	1301
GCF_001870735.1	WP_071501233.1	BLX24_01080	1	HisKA,HATPase_c,Response_reg,HTH_18	1399
GCF_001870735.1	WP_071504922.1	BLX24_19725	3	HisKA,HATPase_c,Response_reg,HTH_18	1417
GCF_002120225.1	WP_086029341.1	WH52_02515	1	HisKA,HATPase_c,Response_reg,HTH_18	954
GCF_002120225.1	WP_086029345.1	WH52_02535	5	HisKA,HATPase_c,Response_reg,HTH_18	698
GCF_003351025.1	WP_114940854.1	None	2	HisKA,HATPase_c,Response_reg,HTH_18	951
GCF_003386095.1	WP_115869681.1	C7460_12218	5	HisKA,HATPase_c,Response_reg,HTH_18	695
GCF_010435915.1	WP_163941990.1	GK108_02030	1	HisKA,HATPase_c,Response_reg,HTH_18	984
GCF_000300815.1	WP_017445890.1	None	1	HisKA,HATPase_c,Response_reg,HTH_18	1323
GCF_002646595.1	WP_099149645.1	CRP01_08755	2	HisKA,HATPase_c,Response_reg,HTH_18	961
GCF_002646595.1	WP_099150791.1	CRP01_14580	1	HisKA,HATPase_c,Response_reg,HTH_18	1357
GCF_002646595.1	WP_099155020.1	CRP01_36425	5	HisKA,HATPase_c,Response_reg,HTH_18	749
GCF_002954605.1	WP_105049485.1	BTO14_10775	1	HisKA,HATPase_c,Response_reg,HTH_18	941
GCF_003054265.1	WP_108113445.1	C8N46_101712	1	HisKA,HATPase_c,Response_reg,HTH_18	969
GCF_003054265.1	WP_108113852.1	C8N46_102273	1	HisKA,HATPase_c,Response_reg,HTH_18	943
GCF_003576475.1	WP_119437022.1	D1614_06125	6	HisKA,HATPase_c,Response_reg,HTH_18	724
GCF_003576475.1	WP_119438119.1	D1614_11730	5	HisKA,HATPase_c,Response_reg,HTH_18	723
GCF_013402795.1	WP_179241216.1	HYG79_06015	6	HisKA,HATPase_c,Response_reg,HTH_18	926
GCF_900095795.1	WP_083373168.1	ING2E5A_0715	1	HisKA,HATPase_c,Response_reg,HTH_18	958
GCF_900095795.1	WP_083373307.1	ING2E5A_2207	1	HisKA,HATPase_c,Response_reg,HTH_18	954
GCF_900115305.1	WP_091648961.1	SAMN04488519_101167	2	HisKA,HATPase_c,Response_reg,HTH_18	940
GCF_900182705.1	WP_142453560.1	SAMN06265219_103136	1	HisKA,HATPase_c,Response_reg,HTH_18	1305
GCF_000321205.1	WP_019244906.1	None	2	HisKA,HATPase_c,Response_reg,HTH_18	594
GCF_001413955.1	WP_055394574.1	None	2	HisKA,HATPase_c,Response_reg,HTH_18	998
GCF_002998535.1	WP_106068164.1	C3V43_00645	2	HisKA,HATPase_c,Response_reg,HTH_18	1312
GCF_002998535.1	WP_106068601.1	C3V43_03415	1	HisKA,HATPase_c,Response_reg,HTH_18	917
GCF_002998535.1	WP_106070060.1	C3V43_12440	3	HisKA,HATPase_c,Response_reg,HTH_18	623
GCF_003259745.1	WP_111631313.1	LX87_05308	7	HisKA,HATPase_c,Response_reg,HTH_18	1010
GCF_003269425.1	WP_112378641.1	HME9304_02243	5	HisKA,HATPase_c,Response_reg,HTH_18	712
GCF_900130135.1	WP_075317541.1	None	1	HisKA,HATPase_c,Response_reg,HTH_18	615
GCF_900148515.1	WP_073569824.1	SAMN04488108_0127	1	HisKA,HATPase_c,Response_reg,HTH_18	1427
GCF_900445575.1	WP_172545186.1	NCTC11853_01763	2	HisKA,HATPase_c,Response_reg,HTH_18	1041
GCF_000513195.1	WP_044266533.1	None	2	HisKA,HATPase_c,Response_reg,HTH_18	947
GCF_000826655.1	WP_052467093.1	None	1	HisKA,HATPase_c,Response_reg,HTH_18	957
GCF_002201315.1	WP_088355098.1	None	5	HisKA,HATPase_c,Response_reg,HTH_18	698
GCF_003149185.1	WP_109616111.1	BC781_1011000	5	HisKA,HATPase_c,Response_reg,HTH_18	694
GCF_003664185.1	WP_121146706.1	C8N27_1307	6	HisKA,HATPase_c,Response_reg,HTH_18	707
GCF_900142035.1	WP_073312276.1	SAMN05444363_2989	1	HisKA,HATPase_c,Response_reg,HTH_18	922
GCF_900142205.1	WP_073118302.1	SAMN04488028_10118	5	HisKA,HATPase_c,Response_reg,HTH_18	736
GCF_900142205.1	WP_073118363.1	SAMN04488028_10157	1	HisKA,HATPase_c,Response_reg,HTH_18	969
GCF_001953635.1	WP_076012822.1	None	1	HisKA,HATPase_c,Response_reg,HTH_18	1293
GCF_002831565.1	WP_100987077.1	CWM47_05840	6	HisKA,HATPase_c,Response_reg,HTH_18	970
GCF_002831565.1	WP_100987803.1	CWM47_09795	6	HisKA,HATPase_c,Response_reg,HTH_18	1008
GCF_002831565.1	WP_100988347.1	CWM47_12770	6	HisKA,HATPase_c,Response_reg,HTH_18	1037
GCF_002831565.1	WP_100990360.1	CWM47_22085	2	HisKA,HATPase_c,Response_reg,HTH_18	1394
GCF_003014695.1	WP_106599311.1	CLV60_12228	1	HisKA,HATPase_c,Response_reg,HTH_18	558
GCF_003029735.1	WP_107217086.1	C7T94_17545	2	HisKA,HATPase_c,Response_reg,HTH_18	933
GCF_003367475.1	WP_115592725.1	DXV75_07235	2	HisKA,HATPase_c,Response_reg,HTH_18	1331
GCF_003367475.1	WP_115592955.1	DXV75_08375	2	HisKA,HATPase_c,Response_reg,HTH_18	1369
GCF_003387615.1	WP_115901529.1	C7448_10639	6	HisKA,HATPase_c,Response_reg,HTH_18	701
GCF_003584105.1	WP_119618946.1	D2V93_07085	1	HisKA,HATPase_c,Response_reg,HTH_18	969
GCF_003688405.1	WP_121908588.1	BXY75_3056	1	HisKA,HATPase_c,Response_reg,HTH_18	598
GCF_010500915.1	WP_163111856.1	GTW09_10560	1	HisKA,HATPase_c,Response_reg,HTH_18	1291
GCF_012844305.1	WP_205959994.1	HHU12_26025	1	HisKA,HATPase_c,Response_reg,HTH_18	1289
GCF_900100945.1	WP_091168773.1	SAMN05192573_107158	6	HisKA,HATPase_c,Response_reg,HTH_18	973
GCF_900100945.1	WP_091173043.1	SAMN05192573_115134	2	HisKA,HATPase_c,Response_reg,HTH_18	951
GCF_900142855.1	WP_073043314.1	SAMN04488494_1047	1	HisKA,HATPase_c,Response_reg,HTH_18	562
GCF_000154525.1	WP_005654672.1	BACSTE_01675	1	HisKA,HATPase_c,Response_reg,HTH_18	1310
GCF_000380985.1	WP_019537773.1	None	2	HisKA,HATPase_c,Response_reg,HTH_18	602
GCF_000949475.1	WP_052670532.1	None	5	HisKA,HATPase_c,Response_reg,HTH_18	720
GCF_000949475.1	WP_045032679.1	LH29_19655	5	HisKA,HATPase_c,Response_reg,HTH_18	729
GCF_001688845.2	WP_084274037.1	A4V02_07630	1	HisKA,HATPase_c,Response_reg,HTH_18	643
GCF_003201355.1	WP_110309268.1	CLV62_1021	1	HisKA,HATPase_c,Response_reg,HTH_18	571
GCF_003386165.1	WP_115818777.1	DFQ10_110148	1	HisKA,HATPase_c,Response_reg,HTH_18	873
GCF_003402975.1	WP_116881033.1	DXU93_09410	2	HisKA,HATPase_c,Response_reg,HTH_18	1055
GCF_900130035.1	WP_073118120.1	SAMN05444281_0531	5	HisKA,HATPase_c,Response_reg,HTH_18	696
GCF_900141765.1	WP_083600697.1	SAMN05444409_1608	8	HisKA,HATPase_c,Response_reg,HTH_18	980
GCF_000013045.1	YP_444228.1	None	2	HisKA,Response_reg,HTH_18	802
GCF_003171675.1	WP_109832098.1	None	6	HisKA_2,HATPase_c_2,Response_reg,GerE	621
GCF_000422465.1	WP_036720673.1	None	5	HisKA_3,HATPase_c,Response_reg,GerE	602
GCF_000981585.1	WP_020434338.1	PRIO_6678	3	HisKA_3,HATPase_c,Response_reg,GerE	601
GCF_002161865.1	WP_087433276.1	None	5	HisKA_3,HATPase_c,Response_reg,GerE	615
GCF_002161865.1	WP_087434137.1	None	3	HisKA_3,HATPase_c,Response_reg,GerE	594
GCF_008807735.1	WP_000948361.1	None	5	HisKA_3,HATPase_c,Response_reg,GerE	597
GCF_000158955.1	WP_086025074.1	None	5	HisKA_3,HATPase_c,Response_reg,GerE	641
GCF_000422505.1	WP_081667654.1	None	5	HisKA_3,HATPase_c,Response_reg,GerE	601
GCF_003013395.1	WP_106838542.1	C7R93_09165	5	HisKA_3,HATPase_c,Response_reg,GerE	594
GCF_003013395.1	WP_106839134.1	C7R93_12590	5	HisKA_3,HATPase_c,Response_reg,GerE	602
GCF_009363075.1	WP_152395911.1	None	3	HisKA_3,HATPase_c,Response_reg,GerE	603
GCF_000742675.1	WP_003328524.1	DJ95_40	5	HisKA_3,HATPase_c,Response_reg,GerE	596
GCF_001477135.1	WP_058711021.1	NS115_07880	3	HisKA_3,HATPase_c,Response_reg,GerE	594
GCF_001477135.1	WP_040102955.1	NS115_17495	5	HisKA_3,HATPase_c,Response_reg,GerE	596
GCF_004117095.1	WP_042234386.1	PC41400_28700	5	HisKA_3,HATPase_c,Response_reg,GerE	616
GCF_900021165.1	WP_068786306.1	None	4	HisKA_3,HATPase_c,Response_reg,GerE	600
GCF_000422445.1	WP_028594905.1	None	5	HisKA_3,HATPase_c,Response_reg,GerE	603
GCF_001884135.1	WP_071734814.1	BAU23_17400	5	HisKA_3,HATPase_c,Response_reg,GerE	596
GCF_001884135.1	WP_071734905.1	BAU23_19300	5	HisKA_3,HATPase_c,Response_reg,GerE	597
GCF_002117165.1	WP_032872588.1	AAV34_15865	5	HisKA_3,HATPase_c,Response_reg,GerE	596
GCF_010450915.1	WP_062522706.1	None	5	HisKA_3,HATPase_c,Response_reg,GerE	599
GCF_010450915.1	WP_062525947.1	None	3	HisKA_3,HATPase_c,Response_reg,GerE	598
GCF_010450915.1	WP_062526210.1	None	5	HisKA_3,HATPase_c,Response_reg,GerE	597
GCF_003337375.1	WP_114380354.1	DFP97_107154	5	HisKA_3,HATPase_c,Response_reg,GerE	604
GCF_004000785.1	WP_025845809.1	None	5	HisKA_3,HATPase_c,Response_reg,GerE	597
GCF_004000785.1	WP_164828071.1	None	4	HisKA_3,HATPase_c,Response_reg,GerE	599
GCF_013266765.1	WP_173190103.1	HQN89_23095	5	HisKA_3,HATPase_c,Response_reg,GerE	599
GCF_013618945.1	WP_181213459.1	None	2	HisKA_3,HATPase_c,Response_reg,GerE	579
GCF_900086655.1	WP_068621918.1	None	5	HisKA_3,HATPase_c,Response_reg,GerE	598
GCF_900086655.1	WP_068621551.1	None	3	HisKA_3,HATPase_c,Response_reg,GerE	595
GCF_001884065.1	WP_071746646.1	BAQ49_12235	5	HisKA_3,HATPase_c,Response_reg,GerE	597
GCF_001884065.1	WP_071746650.1	BAQ49_12255	5	HisKA_3,HATPase_c,Response_reg,GerE	596
GCF_900156375.1	WP_082867490.1	SAMN05421578_10468	4	HisKA_3,HATPase_c,Response_reg,GerE	586
GCF_900156375.1	WP_068592122.1	SAMN05421578_12830	5	HisKA_3,HATPase_c,Response_reg,GerE	597
GCF_000758705.1	WP_025708171.1	PGRAT_01015	5	HisKA_3,HATPase_c,Response_reg,GerE	597
GCF_000758705.1	WP_081758621.1	PGRAT_03815	5	HisKA_3,HATPase_c,Response_reg,GerE	601
GCF_000758705.1	WP_025704523.1	PGRAT_10645	5	HisKA_3,HATPase_c,Response_reg,GerE	597
GCF_000758705.1	WP_025703865.1	None	3	HisKA_3,HATPase_c,Response_reg,GerE	608
GCF_001637205.1	WP_068530859.1	PGLA_07210	5	HisKA_3,HATPase_c,Response_reg,GerE	600
GCF_001637205.1	WP_068532764.1	PGLA_11605	5	HisKA_3,HATPase_c,Response_reg,GerE	592
GCF_001637205.1	WP_084411092.1	PGLA_14255	5	HisKA_3,HATPase_c,Response_reg,GerE	624
GCF_013204845.1	WP_173116177.1	HQN88_21115	5	HisKA_3,HATPase_c,Response_reg,GerE	597
GCF_000161455.1	WP_033798844.1	None	5	HisKA_3,HATPase_c,Response_reg,GerE	592
GCF_000161455.1	WP_033799542.1	None	5	HisKA_3,HATPase_c,Response_reg,GerE	596
GCF_000299035.1	WP_017150399.1	None	5	HisKA_3,HATPase_c,Response_reg,GerE	597
GCF_001421015.2	WP_060536627.1	AR543_04150	4	HisKA_3,HATPase_c,Response_reg,GerE	579
GCF_001653565.1	WP_068671493.1	A8708_10850	5	HisKA_3,HATPase_c,Response_reg,GerE	597
GCF_003945345.1	WP_125662988.1	Back11_47910	5	HisKA_3,HATPase_c,Response_reg,GerE	595
GCF_009363095.1	WP_167527272.1	None	5	HisKA_3,HATPase_c,Response_reg,GerE	596
GCF_000520815.1	WP_025681834.1	None	5	HisKA_3,HATPase_c,Response_reg,GerE	599
GCF_002407025.1	WP_096773781.1	CPZ30_06440	5	HisKA_3,HATPase_c,Response_reg,GerE	601
GCF_003337355.1	WP_114496125.1	DFP94_102337	4	HisKA_3,HATPase_c,Response_reg,GerE	602
GCF_009363115.1	WP_152379307.1	None	5	HisKA_3,HATPase_c,Response_reg,GerE	595
GCF_009363115.1	WP_152382121.1	None	5	HisKA_3,HATPase_c,Response_reg,GerE	593
GCF_000455265.1	WP_081671733.1	None	4	HisKA_3,HATPase_c,Response_reg,GerE	564
GCF_001012825.1	WP_082651330.1	UQ64_28480	4	HisKA_3,HATPase_c,Response_reg,GerE	569
GCF_001012825.1	WP_082651345.1	UQ64_00975	5	HisKA_3,HATPase_c,Response_reg,GerE	594
GCF_005217615.1	WP_137030312.1	E8L90_16265	5	HisKA_3,HATPase_c,Response_reg,GerE	602
GCF_000258535.2	WP_081668862.1	B2K_05905	5	HisKA_3,HATPase_c,Response_reg,GerE	595
GCF_000258535.2	WP_014372102.1	B2K_31815	5	HisKA_3,HATPase_c,Response_reg,GerE	605
GCF_000258535.2	WP_014372104.1	B2K_31825	5	HisKA_3,HATPase_c,Response_reg,GerE	597
GCF_000316285.1	WP_039836673.1	None	5	HisKA_3,HATPase_c,Response_reg,GerE	605
GCF_000758725.1	WP_038573848.1	PODO_29940	5	HisKA_3,HATPase_c,Response_reg,GerE	596
GCF_000785455.1	WP_025365732.1	LK13_07450	5	HisKA_3,HATPase_c,Response_reg,GerE	596
GCF_000785455.1	WP_025364137.1	LK13_17790	5	HisKA_3,HATPase_c,Response_reg,GerE	594
GCF_000971985.1	WP_046226024.1	None	5	HisKA_3,HATPase_c,Response_reg,GerE	592
GCF_001012775.1	WP_047070206.1	AA984_12695	5	HisKA_3,HATPase_c,Response_reg,GerE	596
GCF_001012775.1	WP_083995100.1	AA984_14615	5	HisKA_3,HATPase_c,Response_reg,GerE	602
GCF_001274715.1	WP_043066413.1	AF333_15400	3	HisKA_3,HATPase_c,Response_reg,GerE	594
GCF_001632305.1	WP_036639741.1	A3958_03470	5	HisKA_3,HATPase_c,Response_reg,GerE	608
GCF_001187725.1	WP_049737489.1	ADS79_05945	5	HisKA_3,HATPase_c,Response_reg,GerE	601
GCF_001590835.1	WP_033679217.1	AZF08_21715	5	HisKA_3,HATPase_c,Response_reg,GerE	596
GCF_010894335.1	WP_163853105.1	None	5	HisKA_3,HATPase_c,Response_reg,GerE	597
GCF_000722545.1	WP_036686517.1	ET33_11040	5	HisKA_3,HATPase_c,Response_reg,GerE	597
GCF_001909055.1	WP_074107476.1	A3844_11190	5	HisKA_3,HATPase_c,Response_reg,GerE	599
GCF_003013475.1	WP_106835531.1	C7R92_20915	5	HisKA_3,HATPase_c,Response_reg,GerE	596
GCF_003013475.1	WP_106836461.1	C7R92_28270	5	HisKA_3,HATPase_c,Response_reg,GerE	602
GCF_013204855.1	WP_173222046.1	HQN90_20650	5	HisKA_3,HATPase_c,Response_reg,GerE	595
GCF_004295585.1	WP_170211448.1	KCTCHS21_60950	5	HisKA_3,HATPase_c,Response_reg,GerE	596
GCF_006874425.1	WP_142613432.1	FKV70_15705	5	HisKA_3,HATPase_c,Response_reg,GerE	596
GCF_008084145.1	WP_148450265.1	FRY98_03030	4	HisKA_3,HATPase_c,Response_reg,GerE	600
GCF_000160975.1	WP_002014075.1	bcere0007_31150	5	HisKA_3,HATPase_c,Response_reg,GerE	596
GCF_001039275.2	WP_048031623.1	AB432_006915	5	HisKA_3,HATPase_c,Response_reg,GerE	602
GCF_001420695.1	WP_083496794.1	AN963_06555	5	HisKA_3,HATPase_c,Response_reg,GerE	601
GCF_002027705.1	WP_079415662.1	BC351_06340	5	HisKA_3,HATPase_c,Response_reg,GerE	595
GCF_002027705.1	WP_079415911.1	BC351_06490	5	HisKA_3,HATPase_c,Response_reg,GerE	596
GCF_002027705.1	WP_079418873.1	BC351_08350	5	HisKA_3,HATPase_c,Response_reg,GerE	597
GCF_003710825.1	WP_122918823.1	EDM56_15660	5	HisKA_3,HATPase_c,Response_reg,GerE	602
GCF_003710825.1	WP_122921288.1	EDM56_28255	5	HisKA_3,HATPase_c,Response_reg,GerE	594
GCF_900102215.1	WP_091236610.1	SAMN04488542_1625	4	HisKA_3,HATPase_c,Response_reg,GerE	602
GCF_006912135.1	WP_142702637.1	FL583_01795	3	HisKA_3,HATPase_c_2,Response_reg,GerE	954
GCF_010667745.1	WP_152349337.1	GFD22_00015	4	HisKA_3,HATPase_c_5,Response_reg,GerE	644
GCF_003857035.1	WP_124855684.1	DLJ58_11585	5	HisKA_3,Response_reg,GerE	524
GCF_004011115.1	WP_104354388.1	C7V51_13065	5	HisKA_3,Response_reg,GerE	679
GCF_003013395.1	WP_106838514.1	C7R93_09020	5	HisKA_3,Response_reg,GerE	614
GCF_002934545.1	WP_104434674.1	BXY41_1029	5	HisKA_3,Response_reg,GerE	624
GCF_003994475.1	WP_127193075.1	EJP82_16005	5	HisKA_3,Response_reg,GerE	596
GCF_001884135.1	WP_071735381.1	BAU23_01360	5	HisKA_3,Response_reg,GerE	595
GCF_007066085.1	WP_087444948.1	FLT43_10435	5	HisKA_3,Response_reg,GerE	641
GCF_900155625.1	WP_088053236.1	None	5	HisKA_3,Response_reg,GerE	602
GCF_900176515.1	WP_084433034.1	SAMN05661093_08633	7	HisKA_3,Response_reg,GerE	774
GCF_002150765.1	WP_086667720.1	None	5	HisKA_3,Response_reg,GerE	578
GCF_007197885.1	WP_143939307.1	FOJ82_14970	5	HisKA_3,Response_reg,GerE	611
GCF_010628775.1	WP_000886416.1	None	5	HisKA_3,Response_reg,GerE	595
GCF_010993775.1	WP_163568325.1	None	5	HisKA_3,Response_reg,GerE	650
GCF_001884065.1	WP_071745324.1	BAQ49_28585	5	HisKA_3,Response_reg,GerE	595
GCF_002128405.1	WP_087999143.1	None	5	HisKA_3,Response_reg,GerE	595
GCF_900099965.1	WP_090933240.1	SAMN05421869_108257	5	HisKA_3,Response_reg,GerE	602
GCF_001854695.1	WP_083390649.1	None	5	HisKA_3,Response_reg,GerE	670
GCF_002156865.1	WP_088071224.1	None	5	HisKA_3,Response_reg,GerE	595
GCF_006494775.1	WP_141005843.1	None	4	HisKA_3,Response_reg,GerE	618
GCF_000161495.1	WP_000886432.1	bthur0002_53750	5	HisKA_3,Response_reg,GerE	595
GCF_000299035.1	WP_017154326.1	None	5	HisKA_3,Response_reg,GerE	596
GCF_000374165.1	WP_018637970.1	None	2	HisKA_3,Response_reg,GerE	465
GCF_006716695.1	WP_141914940.1	FB466_0058	5	HisKA_3,Response_reg,GerE	659
GCF_003205615.1	WP_110561975.1	C7C45_02450	5	HisKA_3,Response_reg,GerE	626
GCF_900162665.1	WP_077604220.1	None	5	HisKA_3,Response_reg,GerE	620
GCF_000725485.1	WP_084773612.1	None	5	HisKA_3,Response_reg,GerE	617
GCF_003711105.1	WP_122978636.1	None	2	HisKA_3,Response_reg,GerE	469
GCF_005217615.1	WP_137033583.1	E8L90_24070	5	HisKA_3,Response_reg,GerE	617
GCF_000023245.1	WP_084798877.1	None	4	HisKA_3,Response_reg,GerE	538
GCF_001012775.1	WP_052773396.1	AA984_12575	5	HisKA_3,Response_reg,GerE	614
GCF_005889735.1	WP_170223639.1	ETD86_46020	3	HisKA_3,Response_reg,GerE	659
GCF_009739945.1	WP_156575006.1	None	5	HisKA_3,Response_reg,GerE	595
GCF_009760925.1	WP_181019743.1	None	5	HisKA_3,Response_reg,GerE	462
GCF_001187725.1	WP_084766094.1	ADS79_27330	5	HisKA_3,Response_reg,GerE	593
GCF_002287765.1	WP_095690573.1	CKQ70_13860	5	HisKA_3,Response_reg,GerE	595
GCF_010894335.1	WP_163860003.1	None	4	HisKA_3,Response_reg,GerE	609
GCF_013410545.1	WP_179558060.1	HNR16_000545	1	HisKA_3,Response_reg,GerE	479
GCF_013410545.1	WP_158039762.1	None	1	HisKA_3,Response_reg,GerE	599
GCF_000722545.1	WP_036686771.1	ET33_11130	4	HisKA_3,Response_reg,GerE	609
GCF_003013475.1	WP_106835511.1	C7R92_20780	5	HisKA_3,Response_reg,GerE	614
GCF_003243025.1	WP_111156151.1	DOE73_23795	5	HisKA_3,Response_reg,GerE	644
GCF_003583765.1	WP_119600736.1	D3P08_16120	5	HisKA_3,Response_reg,GerE	605
GCF_003612955.1	WP_000886412.1	MLA2C4_17160	5	HisKA_3,Response_reg,GerE	595
GCF_000497245.1	WP_023511799.1	P343_18190	2	HisKA_3,Response_reg,GerE	721
GCF_000829465.1	WP_082033967.1	SD71_01210	4	HisKA_3,Response_reg,GerE	641
GCF_001039275.2	WP_053079647.1	AB432_029730	5	HisKA_3,Response_reg,GerE	614
GCF_001039275.2	WP_048035402.1	AB432_029865	5	HisKA_3,Response_reg,GerE	596
GCF_011764445.1	WP_178132676.1	Prum_077980	1	HisKA_3,Response_reg,GerE	721
GCF_013410455.1	WP_179478392.1	HNR15_000210	5	HisKA_3,Response_reg,GerE	669
GCF_002156005.1	WP_086862081.1	None	5	HisKA_3,Response_reg,GerE,Trans_reg_C,BTAD	885
GCF_000260135.1	WP_081485845.1	Thini_2543	5	HisKA_7TM,HisKA,HATPase_c,Response_reg,HTH_18	918
GCF_900107695.1	WP_093065585.1	SAMN05660964_00788	6	HisKA_7TM,HisKA,HATPase_c,Response_reg,HTH_18	889
GCF_900112225.1	WP_091876313.1	SAMN05216204_12944	6	KdpA,Response_reg,Trans_reg_C	557
GCF_001896135.2	WP_094102773.1	BM536_008675	3	KdpD,Usp,DUF4118,HisKA,HATPase_c,Response_reg,Trans_reg_C	1101
GCF_007004765.1	WP_185964557.1	FLL45_19330	9	PAS,HisKA,HATPase_c,Response_reg,HTH_18	1005
GCF_000012325.1	WP_011041605.1	CPS_0756	9	PAS,HisKA,HATPase_c,Response_reg,HTH_18	993
GCF_004295665.1	WP_130604259.1	EMK97_18620	8	PAS,HisKA,HATPase_c,Response_reg,HTH_18	983
GCF_003148745.1	WP_109764304.1	C8D97_109193	9	PAS_8,HisKA,HATPase_c,Response_reg,HTH_18	1024
GCF_002076895.1	WP_081152603.1	None	9	PAS_9,HisKA,HATPase_c,Response_reg,HTH_18	1002
GCF_006439335.1	WP_140605505.1	EPA86_16585	9	PAS_9,HisKA,HATPase_c,Response_reg,HTH_18	996
GCF_900112265.1	WP_091989325.1	SAMN02745724_04198	10	PAS_9,HisKA,HATPase_c,Response_reg,HTH_18	998
GCF_000948975.1	WP_044830832.1	SG35_02790	9	PAS_9,HisKA,HATPase_c,Response_reg,HTH_18	1001
GCF_007954355.1	WP_146797015.1	ESZ26_09320	9	PAS_9,HisKA,HATPase_c,Response_reg,HTH_18	986
GCF_000948985.1	WP_044841409.1	SG34_25400	10	PAS_9,HisKA,HATPase_c,Response_reg,HTH_18	1001
GCF_002207865.1	WP_057179724.1	MTCD1_02768	10	PAS_9,HisKA,HATPase_c,Response_reg,HTH_18	1008
GCF_002104435.1	WP_077285223.1	None	9	PAS_9,HisKA,HATPase_c,Response_reg,HTH_18	1003
GCF_002104475.1	WP_085296732.1	None	10	PAS_9,HisKA,HATPase_c,Response_reg,HTH_18	1012
GCF_002104455.1	WP_085286118.1	None	9	PAS_9,HisKA,HATPase_c,Response_reg,HTH_18	1006
GCF_002104515.1	WP_085302861.1	None	10	PAS_9,HisKA,HATPase_c,Response_reg,HTH_18	1005
GCF_000021945.1	WP_015940800.1	Cagg_2054	1	Peripla_BP_3,HisKA,HATPase_c,Response_reg,HTH_18	1201
GCF_006159205.1	WP_139065570.1	FHG64_05975	1	Peripla_BP_4,HATPase_c,Response_reg,HTH_18	882
GCF_000166195.2	WP_008512572.1	Mucpa_6616	1	Peripla_BP_4,HisKA,HATPase_c,Response_reg,HTH_18	914
GCF_000220235.1	WP_004367356.1	HMPREF9419_1878	2	Peripla_BP_4,HisKA,HATPase_c,Response_reg,HTH_18	882
GCF_000346615.1	WP_017730606.1	None	2	Peripla_BP_4,HisKA,HATPase_c,Response_reg,HTH_18	953
GCF_000378085.1	WP_018966888.1	None	2	Peripla_BP_4,HisKA,HATPase_c,Response_reg,HTH_18	905
GCF_000382445.1	WP_005943001.1	HMPREF1534_03078	1	Peripla_BP_4,HisKA,HATPase_c,Response_reg,HTH_18	910
GCF_000430845.1	WP_051349477.1	None	2	Peripla_BP_4,HisKA,HATPase_c,Response_reg,HTH_18	922
GCF_001889005.1	WP_072553368.1	LPB144_09805	1	Peripla_BP_4,HisKA,HATPase_c,Response_reg,HTH_18	911
GCF_001936575.1	WP_083629268.1	None	1	Peripla_BP_4,HisKA,HATPase_c,Response_reg,HTH_18	908
GCF_002849795.1	WP_089365302.1	CRM71_00505	1	Peripla_BP_4,HisKA,HATPase_c,Response_reg,HTH_18	878
GCF_002909255.1	WP_103440822.1	None	2	Peripla_BP_4,HisKA,HATPase_c,Response_reg,HTH_18	914
GCF_003254585.1	WP_111425748.1	None	1	Peripla_BP_4,HisKA,HATPase_c,Response_reg,HTH_18	912
GCF_003259375.1	WP_111622160.1	LV92_00624	2	Peripla_BP_4,HisKA,HATPase_c,Response_reg,HTH_18	914
GCF_003312425.1	WP_113634894.1	DR980_08225	1	Peripla_BP_4,HisKA,HATPase_c,Response_reg,HTH_18	912
GCF_004138325.1	WP_129602273.1	EQG79_12305	2	Peripla_BP_4,HisKA,HATPase_c,Response_reg,HTH_18	927
GCF_004138325.1	WP_129605541.1	EQG79_25910	2	Peripla_BP_4,HisKA,HATPase_c,Response_reg,HTH_18	927
GCF_004368925.1	WP_074935566.1	DFQ06_1100	1	Peripla_BP_4,HisKA,HATPase_c,Response_reg,HTH_18	909
GCF_004405045.1	WP_134435538.1	E2605_02605	1	Peripla_BP_4,HisKA,HATPase_c,Response_reg,HTH_18	906
GCF_010747415.1	WP_164040430.1	GK091_16630	2	Peripla_BP_4,HisKA,HATPase_c,Response_reg,HTH_18	936
GCF_013204795.1	WP_172660441.1	HQN86_07360	1	Peripla_BP_4,HisKA,HATPase_c,Response_reg,HTH_18	915
GCF_900108035.1	WP_103984028.1	SAMN05444001_11610	1	Peripla_BP_4,HisKA,HATPase_c,Response_reg,HTH_18	905
GCF_900116355.1	WP_074493024.1	SAMN04487890_101712	1	Peripla_BP_4,HisKA,HATPase_c,Response_reg,HTH_18	902
GCF_900116355.1	WP_074493839.1	SAMN04487890_12129	1	Peripla_BP_4,HisKA,HATPase_c,Response_reg,HTH_18	918
GCF_900168065.1	WP_079469124.1	SAMN05660461_1892	1	Peripla_BP_4,HisKA,HATPase_c,Response_reg,HTH_18	904
GCF_000144405.1	WP_013264569.1	HMPREF0659_A5122	1	Peripla_BP_4,HisKA,HATPase_c,Response_reg,HTH_18	878
GCF_000273235.1	WP_007481465.1	HMPREF1071_03425	1	Peripla_BP_4,HisKA,HATPase_c,Response_reg,HTH_18	931
GCF_000832125.1	WP_041516117.1	IW18_03130	2	Peripla_BP_4,HisKA,HATPase_c,Response_reg,HTH_18	912
GCF_001444445.1	WP_025065027.1	AS203_11210	2	Peripla_BP_4,HisKA,HATPase_c,Response_reg,HTH_18	890
GCF_001507645.1	WP_082684875.1	AUC43_03290	1	Peripla_BP_4,HisKA,HATPase_c,Response_reg,HTH_18	926
GCF_001590605.1	WP_068396140.1	AY601_0574	2	Peripla_BP_4,HisKA,HATPase_c,Response_reg,HTH_18	925
GCF_001647275.1	WP_066837165.1	None	1	Peripla_BP_4,HisKA,HATPase_c,Response_reg,HTH_18	930
GCF_001686925.1	WP_065448987.1	FLP_07960	2	Peripla_BP_4,HisKA,HATPase_c,Response_reg,HTH_18	914
GCF_002067135.1	WP_080241312.1	None	2	Peripla_BP_4,HisKA,HATPase_c,Response_reg,HTH_18	930
GCF_003130405.1	WP_109417175.1	DDR33_17460	1	Peripla_BP_4,HisKA,HATPase_c,Response_reg,HTH_18	908
GCF_003324525.1	WP_114003234.1	DJ568_00295	1	Peripla_BP_4,HisKA,HATPase_c,Response_reg,HTH_18	937
GCF_003383615.1	WP_115833628.1	DSL64_24705	1	Peripla_BP_4,HisKA,HATPase_c,Response_reg,HTH_18	911
GCF_004005815.1	WP_127704715.1	EOD41_10275	2	Peripla_BP_4,HisKA,HATPase_c,Response_reg,HTH_18	921
GCF_004005815.1	WP_127705759.1	EOD41_13170	1	Peripla_BP_4,HisKA,HATPase_c,Response_reg,HTH_18	904
GCF_004310665.1	WP_131028822.1	EYS08_05135	2	Peripla_BP_4,HisKA,HATPase_c,Response_reg,HTH_18	924
GCF_004765605.1	WP_135461006.1	E5K00_01590	2	Peripla_BP_4,HisKA,HATPase_c,Response_reg,HTH_18	929
GCF_900100765.1	WP_089678047.1	SAMN05421823_101217	2	Peripla_BP_4,HisKA,HATPase_c,Response_reg,HTH_18	932
GCF_900109575.1	WP_093329596.1	SAMN05661044_04649	2	Peripla_BP_4,HisKA,HATPase_c,Response_reg,HTH_18	954
GCF_900142015.1	WP_073312869.1	SAMN05444350_10460	2	Peripla_BP_4,HisKA,HATPase_c,Response_reg,HTH_18	923
GCF_900142735.1	WP_072976157.1	SAMN05444366_4575	1	Peripla_BP_4,HisKA,HATPase_c,Response_reg,HTH_18	912
GCF_000423045.1	WP_026913695.1	None	1	Peripla_BP_4,HisKA,HATPase_c,Response_reg,HTH_18	914
GCF_000423045.1	WP_051201346.1	None	1	Peripla_BP_4,HisKA,HATPase_c,Response_reg,HTH_18	912
GCF_000576555.1	WP_052346246.1	Hsw_1403	1	Peripla_BP_4,HisKA,HATPase_c,Response_reg,HTH_18	962
GCF_000576555.1	WP_044002577.1	Hsw_2808	2	Peripla_BP_4,HisKA,HATPase_c,Response_reg,HTH_18	920
GCF_001314975.1	WP_081013431.1	Btheta7330_01260	1	Peripla_BP_4,HisKA,HATPase_c,Response_reg,HTH_18	921
GCF_001688725.2	WP_065540418.1	A4V03_12600	1	Peripla_BP_4,HisKA,HATPase_c,Response_reg,HTH_18	931
GCF_001697185.1	WP_068824973.1	AXE80_04835	1	Peripla_BP_4,HisKA,HATPase_c,Response_reg,HTH_18	918
GCF_002078605.1	WP_081212281.1	None	1	Peripla_BP_4,HisKA,HATPase_c,Response_reg,HTH_18	907
GCF_002797535.1	WP_100375201.1	CLV73_0384	2	Peripla_BP_4,HisKA,HATPase_c,Response_reg,HTH_18	921
GCF_002980525.1	WP_105717243.1	C5745_11960	1	Peripla_BP_4,HisKA,HATPase_c,Response_reg,HTH_18	917
GCF_003610355.1	WP_120259875.1	DFQ12_3120	2	Peripla_BP_4,HisKA,HATPase_c,Response_reg,HTH_18	916
GCF_004362245.1	WP_133553523.1	CLV32_0872	1	Peripla_BP_4,HisKA,HATPase_c,Response_reg,HTH_18	907
GCF_004364175.1	WP_133672299.1	DFQ03_1282	1	Peripla_BP_4,HisKA,HATPase_c,Response_reg,HTH_18	917
GCF_005780245.1	WP_138256708.1	FEK29_01905	1	Peripla_BP_4,HisKA,HATPase_c,Response_reg,HTH_18	916
GCF_900095135.1	WP_083710879.1	PSM36_0299	1	Peripla_BP_4,HisKA,HATPase_c,Response_reg,HTH_18	878
GCF_900104585.1	WP_071145675.1	None	1	Peripla_BP_4,HisKA,HATPase_c,Response_reg,HTH_18	906
GCF_900108525.1	WP_089770392.1	SAMN05421793_12810	2	Peripla_BP_4,HisKA,HATPase_c,Response_reg,HTH_18	921
GCF_900142775.1	WP_073243916.1	SAMN05443543_10452	1	Peripla_BP_4,HisKA,HATPase_c,Response_reg,HTH_18	909
GCF_000213555.1	WP_044215670.1	HMPREF9455_01412	1	Peripla_BP_4,HisKA,HATPase_c,Response_reg,HTH_18	915
GCF_000243035.1	WP_006953407.1	HMPREF9140_01840	2	Peripla_BP_4,HisKA,HATPase_c,Response_reg,HTH_18	876
GCF_000304195.1	WP_007758580.1	HMPREF1057_00077	1	Peripla_BP_4,HisKA,HATPase_c,Response_reg,HTH_18	925
GCF_000307375.1	WP_036607209.1	HMPREF1077_01124	2	Peripla_BP_4,HisKA,HATPase_c,Response_reg,HTH_18	910
GCF_000331105.1	WP_015330532.1	FAES_1423	2	Peripla_BP_4,HisKA,HATPase_c,Response_reg,HTH_18	922
GCF_000331535.1	WP_009580381.1	C900_03045	1	Peripla_BP_4,HisKA,HATPase_c,Response_reg,HTH_18	913
GCF_000374025.1	WP_020597313.1	None	1	Peripla_BP_4,HisKA,HATPase_c,Response_reg,HTH_18	932
GCF_000374025.1	WP_020599246.1	None	2	Peripla_BP_4,HisKA,HATPase_c,Response_reg,HTH_18	932
GCF_000737705.1	WP_034714839.1	IW15_20350	2	Peripla_BP_4,HisKA,HATPase_c,Response_reg,HTH_18	919
GCF_000943565.1	WP_117584362.1	PW52_04670	2	Peripla_BP_4,HisKA,HATPase_c,Response_reg,HTH_18	908
GCF_001683355.1	WP_025837092.1	AXF22_00935	1	Peripla_BP_4,HisKA,HATPase_c,Response_reg,HTH_18	878
GCF_001761365.1	WP_065318960.1	LPB03_05090	1	Peripla_BP_4,HisKA,HATPase_c,Response_reg,HTH_18	880
GCF_001816125.1	WP_083326239.1	BEN49_11485	1	Peripla_BP_4,HisKA,HATPase_c,Response_reg,HTH_18	924
GCF_002078015.1	WP_081168328.1	A4R26_25465	1	Peripla_BP_4,HisKA,HATPase_c,Response_reg,HTH_18	930
GCF_002302475.1	WP_098028375.1	CGC48_02695	1	Peripla_BP_4,HisKA,HATPase_c,Response_reg,HTH_18	913
GCF_003096815.1	WP_116616403.1	C7379_1082	1	Peripla_BP_4,HisKA,HATPase_c,Response_reg,HTH_18	910
GCF_003148845.1	WP_109606919.1	LX99_00169	1	Peripla_BP_4,HisKA,HATPase_c,Response_reg,HTH_18	871
GCF_004345565.1	WP_132037566.1	EV142_109151	1	Peripla_BP_4,HisKA,HATPase_c,Response_reg,HTH_18	912
GCF_004349145.1	WP_132111454.1	E0F98_11135	1	Peripla_BP_4,HisKA,HATPase_c,Response_reg,HTH_18	909
GCF_005233845.1	WP_137262117.1	FC093_12435	2	Peripla_BP_4,HisKA,HATPase_c,Response_reg,HTH_18	935
GCF_007341395.1	WP_004321566.1	None	1	Peripla_BP_4,HisKA,HATPase_c,Response_reg,HTH_18	931
GCF_007971525.1	WP_147060993.1	FSB76_15355	1	Peripla_BP_4,HisKA,HATPase_c,Response_reg,HTH_18	903
GCF_009711405.1	WP_155171855.1	E1163_11630	1	Peripla_BP_4,HisKA,HATPase_c,Response_reg,HTH_18	913
GCF_900079775.1	WP_068856980.1	None	1	Peripla_BP_4,HisKA,HATPase_c,Response_reg,HTH_18	880
GCF_900079775.1	WP_084791592.1	None	2	Peripla_BP_4,HisKA,HATPase_c,Response_reg,HTH_18	924
GCF_900100165.1	WP_066326780.1	SAMN05192550_1218	1	Peripla_BP_4,HisKA,HATPase_c,Response_reg,HTH_18	904
GCF_900100165.1	WP_066326770.1	SAMN05192550_1226	1	Peripla_BP_4,HisKA,HATPase_c,Response_reg,HTH_18	910
GCF_900100165.1	WP_066329839.1	SAMN05192550_1825	1	Peripla_BP_4,HisKA,HATPase_c,Response_reg,HTH_18	911
GCF_900101885.1	WP_090145698.1	SAMN04487996_101127	1	Peripla_BP_4,HisKA,HATPase_c,Response_reg,HTH_18	906
GCF_900103315.1	WP_074549085.1	SAMN04487899_1052	1	Peripla_BP_4,HisKA,HATPase_c,Response_reg,HTH_18	937
GCF_900109365.1	WP_090606074.1	SAMN05421740_10522	1	Peripla_BP_4,HisKA,HATPase_c,Response_reg,HTH_18	947
GCF_900112365.1	WP_093828742.1	SAMN05216167_106125	1	Peripla_BP_4,HisKA,HATPase_c,Response_reg,HTH_18	906
GCF_900112395.1	WP_074935566.1	SAMN04489722_101400	1	Peripla_BP_4,HisKA,HATPase_c,Response_reg,HTH_18	909
GCF_900168055.1	WP_079717662.1	SAMN05660226_03013	1	Peripla_BP_4,HisKA,HATPase_c,Response_reg,HTH_18	928
GCF_900177645.1	WP_085495159.1	SAMN03080602_00098	1	Peripla_BP_4,HisKA,HATPase_c,Response_reg,HTH_18	914
GCF_900292045.1	WP_106831905.1	None	1	Peripla_BP_4,HisKA,HATPase_c,Response_reg,HTH_18	865
GCF_900625065.1	WP_125105211.1	None	1	Peripla_BP_4,HisKA,HATPase_c,Response_reg,HTH_18	879
GCF_000023465.1	WP_041578978.1	ZPR_3198	2	Peripla_BP_4,HisKA,HATPase_c,Response_reg,HTH_18	909
GCF_000191885.1	WP_010416713.1	None	2	Peripla_BP_4,HisKA,HATPase_c,Response_reg,HTH_18	924
GCF_000226135.1	WP_022301127.1	None	1	Peripla_BP_4,HisKA,HATPase_c,Response_reg,HTH_18	914
GCF_000300875.1	WP_040459935.1	I215_06542	1	Peripla_BP_4,HisKA,HATPase_c,Response_reg,HTH_18	905
GCF_000373245.1	WP_018474499.1	None	1	Peripla_BP_4,HisKA,HATPase_c,Response_reg,HTH_18	909
GCF_000428845.1	WP_026631077.1	None	1	Peripla_BP_4,HisKA,HATPase_c,Response_reg,HTH_18	911
GCF_000613945.1	WP_024999406.1	None	1	Peripla_BP_4,HisKA,HATPase_c,Response_reg,HTH_18	882
GCF_000833995.1	WP_052486408.1	ST45_02775	2	Peripla_BP_4,HisKA,HATPase_c,Response_reg,HTH_18	926
GCF_000833995.1	WP_044065456.1	ST45_07385	1	Peripla_BP_4,HisKA,HATPase_c,Response_reg,HTH_18	906
GCF_000969825.1	WP_028727208.1	HMPREF1536_01410	1	Peripla_BP_4,HisKA,HATPase_c,Response_reg,HTH_18	903
GCF_000969825.1	WP_028727454.1	HMPREF1536_05303	2	Peripla_BP_4,HisKA,HATPase_c,Response_reg,HTH_18	912
GCF_003024815.1	WP_107036400.1	None	2	Peripla_BP_4,HisKA,HATPase_c,Response_reg,HTH_18	921
GCF_003332885.2	WP_114237140.1	DRJ53_17530	1	Peripla_BP_4,HisKA,HATPase_c,Response_reg,HTH_18	867
GCF_003675385.1	WP_121811667.1	None	2	Peripla_BP_4,HisKA,HATPase_c,Response_reg,HTH_18	923
GCF_900115145.1	WP_093407257.1	SAMN05660413_01247	1	Peripla_BP_4,HisKA,HATPase_c,Response_reg,HTH_18	903
GCF_900454835.1	WP_081640721.1	NCTC13067_01488	1	Peripla_BP_4,HisKA,HATPase_c,Response_reg,HTH_18	896
GCF_000296815.2	WP_009283640.1	BN8_04302	1	Peripla_BP_4,HisKA,HATPase_c,Response_reg,HTH_18	933
GCF_000374085.1	WP_020607003.1	None	1	Peripla_BP_4,HisKA,HATPase_c,Response_reg,HTH_18	941
GCF_000374585.1	WP_025892325.1	None	2	Peripla_BP_4,HisKA,HATPase_c,Response_reg,HTH_18	922
GCF_000420705.1	WP_051167037.1	None	2	Peripla_BP_4,HisKA,HATPase_c,Response_reg,HTH_18	935
GCF_001262015.1	WP_050696125.1	ADJ77_05755	1	Peripla_BP_4,HisKA,HATPase_c,Response_reg,HTH_18	880
GCF_001278115.1	WP_054406900.1	AM493_06315	2	Peripla_BP_4,HisKA,HATPase_c,Response_reg,HTH_18	907
GCF_001721645.1	WP_069379046.1	BFS30_09380	1	Peripla_BP_4,HisKA,HATPase_c,Response_reg,HTH_18	923
GCF_001999725.1	WP_077403077.1	None	1	Peripla_BP_4,HisKA,HATPase_c,Response_reg,HTH_18	926
GCF_002013915.1	WP_078351339.1	BC343_17305	1	Peripla_BP_4,HisKA,HATPase_c,Response_reg,HTH_18	916
GCF_003014595.1	WP_106605425.1	CLV42_11823	2	Peripla_BP_4,HisKA,HATPase_c,Response_reg,HTH_18	923
GCF_003231285.1	WP_110979986.1	None	2	Peripla_BP_4,HisKA,HATPase_c,Response_reg,HTH_18	935
GCF_003254625.1	WP_111290831.1	None	2	Peripla_BP_4,HisKA,HATPase_c,Response_reg,HTH_18	912
GCF_003384935.1	WP_115877697.1	BX611_0284	2	Peripla_BP_4,HisKA,HATPase_c,Response_reg,HTH_18	907
GCF_008386635.1	WP_154917780.1	F0361_06910	2	Peripla_BP_4,HisKA,HATPase_c,Response_reg,HTH_18	916
GCF_008806775.1	WP_151106944.1	F6464_06275	2	Peripla_BP_4,HisKA,HATPase_c,Response_reg,HTH_18	909
GCF_900103515.1	WP_074591808.1	SAMN04488084_11633	1	Peripla_BP_4,HisKA,HATPase_c,Response_reg,HTH_18	926
GCF_900105165.1	WP_091380627.1	SAMN05216490_3106	1	Peripla_BP_4,HisKA,HATPase_c,Response_reg,HTH_18	906
GCF_900128505.1	WP_075556802.1	None	2	Peripla_BP_4,HisKA,HATPase_c,Response_reg,HTH_18	912
GCF_900128505.1	WP_075559243.1	None	1	Peripla_BP_4,HisKA,HATPase_c,Response_reg,HTH_18	903
GCF_900168155.1	WP_079682377.1	SAMN05660349_00674	1	Peripla_BP_4,HisKA,HATPase_c,Response_reg,HTH_18	908
GCF_900178525.1	WP_085537421.1	None	1	Peripla_BP_4,HisKA,HATPase_c,Response_reg,HTH_18	902
GCF_900188255.1	WP_089331669.1	SAMN06269173_101722	2	Peripla_BP_4,HisKA,HATPase_c,Response_reg,HTH_18	928
GCF_900188255.1	WP_089334106.1	SAMN06269173_1147	1	Peripla_BP_4,HisKA,HATPase_c,Response_reg,HTH_18	914
GCF_900232875.1	WP_099463743.1	None	1	Peripla_BP_4,HisKA,HATPase_c,Response_reg,HTH_18	905
GCF_900454935.1	WP_115083617.1	NCTC13043_01604	1	Peripla_BP_4,HisKA,HATPase_c,Response_reg,HTH_18	871
GCF_000234055.1	WP_008823555.1	HMPREF9138_01645	1	Peripla_BP_4,HisKA,HATPase_c,Response_reg,HTH_18	875
GCF_000243235.1	WP_006989501.1	Gilli_2576	1	Peripla_BP_4,HisKA,HATPase_c,Response_reg,HTH_18	916
GCF_000974365.1	WP_083984945.1	JCM15548_1577	1	Peripla_BP_4,HisKA,HATPase_c,Response_reg,HTH_18	912
GCF_002209445.1	WP_088593906.1	CBG49_06815	2	Peripla_BP_4,HisKA,HATPase_c,Response_reg,HTH_18	934
GCF_003002825.1	WP_106139357.1	CLV58_11726	1	Peripla_BP_4,HisKA,HATPase_c,Response_reg,HTH_18	939
GCF_003996965.1	WP_127336375.1	D0817_00180	2	Peripla_BP_4,HisKA,HATPase_c,Response_reg,HTH_18	912
GCF_005281475.1	WP_137403106.1	None	1	Peripla_BP_4,HisKA,HATPase_c,Response_reg,HTH_18	913
GCF_005869225.1	WP_138475382.1	None	1	Peripla_BP_4,HisKA,HATPase_c,Response_reg,HTH_18	906
GCF_005870035.1	WP_138504177.1	None	2	Peripla_BP_4,HisKA,HATPase_c,Response_reg,HTH_18	927
GCF_006337165.1	WP_139514025.1	FHG12_02005	1	Peripla_BP_4,HisKA,HATPase_c,Response_reg,HTH_18	929
GCF_006716645.1	WP_141816668.1	BDE36_4463	1	Peripla_BP_4,HisKA,HATPase_c,Response_reg,HTH_18	925
GCF_900116665.1	WP_093024587.1	SAMN05216480_104123	2	Peripla_BP_4,HisKA,HATPase_c,Response_reg,HTH_18	909
GCF_900116665.1	WP_093025185.1	SAMN05216480_107125	2	Peripla_BP_4,HisKA,HATPase_c,Response_reg,HTH_18	927
GCF_900119105.1	WP_072363255.1	SAMN05661012_04263	2	Peripla_BP_4,HisKA,HATPase_c,Response_reg,HTH_18	917
GCF_900129465.1	WP_074240690.1	SAMN04488055_3447	1	Peripla_BP_4,HisKA,HATPase_c,Response_reg,HTH_18	907
GCF_901482695.1	WP_028069777.1	NCTC11429_02981	2	Peripla_BP_4,HisKA,HATPase_c,Response_reg,HTH_18	917
GCF_000379765.1	WP_020531990.1	None	2	Peripla_BP_4,HisKA,HATPase_c,Response_reg,HTH_18	928
GCF_000423565.1	WP_028667466.1	None	1	Peripla_BP_4,HisKA,HATPase_c,Response_reg,HTH_18	908
GCF_001857965.1	WP_071184944.1	BIW12_09750	1	Peripla_BP_4,HisKA,HATPase_c,Response_reg,HTH_18	905
GCF_002763715.1	WP_100013893.1	CTM46_03660	1	Peripla_BP_4,HisKA,HATPase_c,Response_reg,HTH_18	882
GCF_002843385.1	WP_101308218.1	BZG01_02380	1	Peripla_BP_4,HisKA,HATPase_c,Response_reg,HTH_18	931
GCF_003385395.1	WP_116033499.1	DRF58_04905	1	Peripla_BP_4,HisKA,HATPase_c,Response_reg,HTH_18	921
GCF_003573545.1	WP_147371976.1	D1164_00770	2	Peripla_BP_4,HisKA,HATPase_c,Response_reg,HTH_18	931
GCF_003583365.1	WP_119667486.1	DYU11_06655	1	Peripla_BP_4,HisKA,HATPase_c,Response_reg,HTH_18	933
GCF_004834005.1	WP_136576515.1	FAM09_03705	1	Peripla_BP_4,HisKA,HATPase_c,Response_reg,HTH_18	907
GCF_004834005.1	WP_136579360.1	FAM09_20870	1	Peripla_BP_4,HisKA,HATPase_c,Response_reg,HTH_18	906
GCF_004834005.1	WP_136579371.1	FAM09_22190	1	Peripla_BP_4,HisKA,HATPase_c,Response_reg,HTH_18	905
GCF_005049105.1	WP_136820644.1	FAZ19_10265	2	Peripla_BP_4,HisKA,HATPase_c,Response_reg,HTH_18	938
GCF_900103285.1	WP_093198945.1	SAMN04488090_1160	1	Peripla_BP_4,HisKA,HATPase_c,Response_reg,HTH_18	907
GCF_900112575.1	WP_091498417.1	SAMN05216297_11729	1	Peripla_BP_4,HisKA,HATPase_c,Response_reg,HTH_18	912
GCF_900115665.1	WP_092015207.1	SAMN04515674_10460	1	Peripla_BP_4,HisKA,HATPase_c,Response_reg,HTH_18	892
GCF_900115665.1	WP_092013670.1	SAMN04515674_102366	2	Peripla_BP_4,HisKA,HATPase_c,Response_reg,HTH_18	925
GCF_900128905.1	WP_073399859.1	SAMN05444405_104114	1	Peripla_BP_4,HisKA,HATPase_c,Response_reg,HTH_18	918
GCF_900129275.1	WP_072859868.1	SAMN03080594_101173	1	Peripla_BP_4,HisKA,HATPase_c,Response_reg,HTH_18	914
GCF_900129545.1	WP_073368072.1	SAMN05443549_101805	1	Peripla_BP_4,HisKA,HATPase_c,Response_reg,HTH_18	909
GCF_900130125.1	WP_073342554.1	None	1	Peripla_BP_4,HisKA,HATPase_c,Response_reg,HTH_18	942
GCF_900141855.1	WP_072994121.1	SAMN04488513_10482	2	Peripla_BP_4,HisKA,HATPase_c,Response_reg,HTH_18	916
GCF_900142395.1	WP_073281236.1	SAMN02746009_00609	2	Peripla_BP_4,HisKA,HATPase_c,Response_reg,HTH_18	927
GCF_900142885.1	WP_073203945.1	SAMN05216269_101196	1	Peripla_BP_4,HisKA,HATPase_c,Response_reg,HTH_18	907
GCF_000184945.1	WP_004345668.1	HMPREF6485_1591	1	Peripla_BP_4,HisKA,HATPase_c,Response_reg,HTH_18	869
GCF_000252125.1	WP_007137685.1	HJ01_01508	1	Peripla_BP_4,HisKA,HATPase_c,Response_reg,HTH_18	908
GCF_000260115.1	WP_008616378.1	JoomaDRAFT_0414	1	Peripla_BP_4,HisKA,HATPase_c,Response_reg,HTH_18	905
GCF_000374045.1	WP_026259945.1	None	2	Peripla_BP_4,HisKA,HATPase_c,Response_reg,HTH_18	919
GCF_000427965.1	WP_084163773.1	None	2	Peripla_BP_4,HisKA,HATPase_c,Response_reg,HTH_18	922
GCF_000473765.1	WP_019597090.1	P872_24405	1	Peripla_BP_4,HisKA,HATPase_c,Response_reg,HTH_18	919
GCF_000972495.1	WP_082115910.1	None	2	Peripla_BP_4,HisKA,HATPase_c,Response_reg,HTH_18	964
GCF_000972495.1	WP_046246799.1	None	1	Peripla_BP_4,HisKA,HATPase_c,Response_reg,HTH_18	994
GCF_001406135.1	WP_081027411.1	ERS852462_03875	2	Peripla_BP_4,HisKA,HATPase_c,Response_reg,HTH_18	919
GCF_001647285.1	WP_066615354.1	None	2	Peripla_BP_4,HisKA,HATPase_c,Response_reg,HTH_18	930
GCF_002234495.1	WP_093979008.1	AREALGSMS7_03108	2	Peripla_BP_4,HisKA,HATPase_c,Response_reg,HTH_18	914
GCF_002302495.1	WP_095899130.1	CGC57_10810	1	Peripla_BP_4,HisKA,HATPase_c,Response_reg,HTH_18	903
GCF_002843175.1	WP_106659427.1	CSW08_08285	2	Peripla_BP_4,HisKA,HATPase_c,Response_reg,HTH_18	909
GCF_002843175.1	WP_106659457.1	CSW08_08475	2	Peripla_BP_4,HisKA,HATPase_c,Response_reg,HTH_18	937
GCF_002843175.1	WP_106659458.1	CSW08_08480	1	Peripla_BP_4,HisKA,HATPase_c,Response_reg,HTH_18	927
GCF_002998435.1	WP_106040723.1	C4H11_05060	2	Peripla_BP_4,HisKA,HATPase_c,Response_reg,HTH_18	917
GCF_003363715.1	WP_115499455.1	DWU89_09740	2	Peripla_BP_4,HisKA,HATPase_c,Response_reg,HTH_18	911
GCF_003363715.1	WP_115500357.1	DWU89_14540	1	Peripla_BP_4,HisKA,HATPase_c,Response_reg,HTH_18	901
GCF_900065875.1	WP_023983898.1	None	1	Peripla_BP_4,HisKA,HATPase_c,Response_reg,HTH_18	880
GCF_900107795.1	WP_089763610.1	SAMN05660909_03910	1	Peripla_BP_4,HisKA,HATPase_c,Response_reg,HTH_18	922
GCF_900109685.1	WP_089917299.1	SAMN04488505_10658	1	Peripla_BP_4,HisKA,HATPase_c,Response_reg,HTH_18	919
GCF_900110105.1	WP_091220546.1	SAMN05192574_11615	1	Peripla_BP_4,HisKA,HATPase_c,Response_reg,HTH_18	907
GCF_900115775.1	WP_092676062.1	SAMN04515668_3358	2	Peripla_BP_4,HisKA,HATPase_c,Response_reg,HTH_18	926
GCF_900142715.1	WP_073397925.1	SAMN05444387_4272	2	Peripla_BP_4,HisKA,HATPase_c,Response_reg,HTH_18	912
GCF_900187375.1	WP_088845651.1	SAMN06265337_4266	2	Peripla_BP_4,HisKA,HATPase_c,Response_reg,HTH_18	936
GCF_900187375.1	WP_088842834.1	SAMN06265337_1595	2	Peripla_BP_4,HisKA,HATPase_c,Response_reg,HTH_18	927
GCF_900230225.1	WP_097126932.1	SAMN06269250_3394	1	Peripla_BP_4,HisKA,HATPase_c,Response_reg,HTH_18	889
GCF_900230225.1	WP_097131156.1	SAMN06269250_5932	1	Peripla_BP_4,HisKA,HATPase_c,Response_reg,HTH_18	904
GCF_000023285.1	WP_012796984.1	Coch_0220	2	Peripla_BP_4,HisKA,HATPase_c,Response_reg,HTH_18	934
GCF_000060345.1	WP_011707935.1	GFO_0006	1	Peripla_BP_4,HisKA,HATPase_c,Response_reg,HTH_18	907
GCF_000273175.1	WP_007486184.1	HMPREF1068_03006	1	Peripla_BP_4,HisKA,HATPase_c,Response_reg,HTH_18	910
GCF_000714815.1	WP_051719753.1	EL17_01015	2	Peripla_BP_4,HisKA,HATPase_c,Response_reg,HTH_18	929
GCF_002302635.1	WP_095896598.1	CGC58_10150	1	Peripla_BP_4,HisKA,HATPase_c,Response_reg,HTH_18	913
GCF_002797555.1	WP_100336597.1	CLV45_2412	2	Peripla_BP_4,HisKA,HATPase_c,Response_reg,HTH_18	930
GCF_003002875.1	WP_106290983.1	B0I27_101487	1	Peripla_BP_4,HisKA,HATPase_c,Response_reg,HTH_18	929
GCF_003122385.1	WP_109193263.1	HYN56_16960	2	Peripla_BP_4,HisKA,HATPase_c,Response_reg,HTH_18	912
GCF_003347595.2	WP_114780741.1	None	1	Peripla_BP_4,HisKA,HATPase_c,Response_reg,HTH_18	921
GCF_003944715.1	WP_125422552.1	EI291_16705	1	Peripla_BP_4,HisKA,HATPase_c,Response_reg,HTH_18	943
GCF_003944715.1	WP_125419754.1	EI291_10435	2	Peripla_BP_4,HisKA,HATPase_c,Response_reg,HTH_18	922
GCF_007341375.1	WP_004321566.1	None	1	Peripla_BP_4,HisKA,HATPase_c,Response_reg,HTH_18	931
GCF_007830125.1	WP_145719505.1	LX66_5552	2	Peripla_BP_4,HisKA,HATPase_c,Response_reg,HTH_18	928
GCF_008056315.1	WP_147769003.1	FUA22_13095	2	Peripla_BP_4,HisKA,HATPase_c,Response_reg,HTH_18	905
GCF_900607235.1	WP_130856707.1	None	2	Peripla_BP_4,HisKA,HATPase_c,Response_reg,HTH_18	922
GCF_000172175.1	WP_081450321.1	BACINT_03180	1	Peripla_BP_4,HisKA,HATPase_c,Response_reg,HTH_18	922
GCF_000185145.2	WP_004368829.1	HMPREF0663_10167	1	Peripla_BP_4,HisKA,HATPase_c,Response_reg,HTH_18	880
GCF_000325705.1	WP_015266602.1	Echvi_2811	1	Peripla_BP_4,HisKA,HATPase_c,Response_reg,HTH_18	913
GCF_000517085.1	WP_044212543.1	None	2	Peripla_BP_4,HisKA,HATPase_c,Response_reg,HTH_18	932
GCF_000614025.1	WP_025001035.1	None	1	Peripla_BP_4,HisKA,HATPase_c,Response_reg,HTH_18	885
GCF_000799115.1	WP_081987553.1	PBAC_04000	2	Peripla_BP_4,HisKA,HATPase_c,Response_reg,HTH_18	934
GCF_000974425.1	WP_082111741.1	SD10_17205	1	Peripla_BP_4,HisKA,HATPase_c,Response_reg,HTH_18	942
GCF_001318345.1	WP_029428301.1	BcellWH2_01330	1	Peripla_BP_4,HisKA,HATPase_c,Response_reg,HTH_18	921
GCF_001870735.1	WP_071505910.1	BLX24_24625	1	Peripla_BP_4,HisKA,HATPase_c,Response_reg,HTH_18	921
GCF_001870735.1	WP_083422176.1	BLX24_25605	2	Peripla_BP_4,HisKA,HATPase_c,Response_reg,HTH_18	912
GCF_002900095.1	WP_057481940.1	APB85_13395	2	Peripla_BP_4,HisKA,HATPase_c,Response_reg,HTH_18	909
GCF_003003035.1	WP_106153605.1	BY457_11150	2	Peripla_BP_4,HisKA,HATPase_c,Response_reg,HTH_18	918
GCF_003054045.1	WP_108158604.1	C8N37_103186	1	Peripla_BP_4,HisKA,HATPase_c,Response_reg,HTH_18	915
GCF_003096035.1	WP_108779074.1	HYN59_15090	1	Peripla_BP_4,HisKA,HATPase_c,Response_reg,HTH_18	918
GCF_003351025.1	WP_114939118.1	None	2	Peripla_BP_4,HisKA,HATPase_c,Response_reg,HTH_18	923
GCF_003385895.1	WP_115889249.1	BD847_3264	2	Peripla_BP_4,HisKA,HATPase_c,Response_reg,HTH_18	912
GCF_003664035.1	WP_121283440.1	BCL90_0805	2	Peripla_BP_4,HisKA,HATPase_c,Response_reg,HTH_18	923
GCF_003858645.1	WP_185716189.1	EHT87_11490	1	Peripla_BP_4,HisKA,HATPase_c,Response_reg,HTH_18	857
GCF_005048855.1	WP_136899464.1	FAZ15_01605	2	Peripla_BP_4,HisKA,HATPase_c,Response_reg,HTH_18	917
GCF_005771675.1	WP_171025664.1	FDY95_12640	2	Peripla_BP_4,HisKA,HATPase_c,Response_reg,HTH_18	937
GCF_010435915.1	WP_163948940.1	GK108_13670	2	Peripla_BP_4,HisKA,HATPase_c,Response_reg,HTH_18	932
GCF_900101815.1	WP_091873398.1	SAMN05421636_11098	1	Peripla_BP_4,HisKA,HATPase_c,Response_reg,HTH_18	914
GCF_900128455.1	WP_072541716.1	None	2	Peripla_BP_4,HisKA,HATPase_c,Response_reg,HTH_18	927
GCF_900128475.1	WP_072545291.1	None	1	Peripla_BP_4,HisKA,HATPase_c,Response_reg,HTH_18	917
GCF_900128495.1	WP_072531048.1	None	2	Peripla_BP_4,HisKA,HATPase_c,Response_reg,HTH_18	914
GCF_900176135.1	WP_084447205.1	SAMN00120144_0132	1	Peripla_BP_4,HisKA,HATPase_c,Response_reg,HTH_18	900
GCF_900176505.1	WP_084291973.1	SAMN04488101_11929	2	Peripla_BP_4,HisKA,HATPase_c,Response_reg,HTH_18	910
GCF_902387545.1	WP_038605551.1	None	1	Peripla_BP_4,HisKA,HATPase_c,Response_reg,HTH_18	908
GCF_000190575.1	WP_013618747.1	Bacsa_2841	2	Peripla_BP_4,HisKA,HATPase_c,Response_reg,HTH_18	915
GCF_000190595.1	WP_013622025.1	Celly_2465	1	Peripla_BP_4,HisKA,HATPase_c,Response_reg,HTH_18	925
GCF_000517545.1	WP_044161822.1	JCM10512_1850	1	Peripla_BP_4,HisKA,HATPase_c,Response_reg,HTH_18	911
GCF_000566685.1	WP_084299440.1	None	1	Peripla_BP_4,HisKA,HATPase_c,Response_reg,HTH_18	911
GCF_002204745.1	WP_088465300.1	CDA63_15135	1	Peripla_BP_4,HisKA,HATPase_c,Response_reg,HTH_18	942
GCF_002806995.1	WP_100610155.1	None	2	Peripla_BP_4,HisKA,HATPase_c,Response_reg,HTH_18	913
GCF_002920895.1	WP_103804185.1	C3L50_01180	1	Peripla_BP_4,HisKA,HATPase_c,Response_reg,HTH_18	909
GCF_003385495.1	WP_116010758.1	DRF60_03610	1	Peripla_BP_4,HisKA,HATPase_c,Response_reg,HTH_18	903
GCF_003412455.1	WP_116848558.1	DXN05_17420	1	Peripla_BP_4,HisKA,HATPase_c,Response_reg,HTH_18	921
GCF_004793675.1	WP_135999288.1	E5353_06345	1	Peripla_BP_4,HisKA,HATPase_c,Response_reg,HTH_18	931
GCF_007991435.1	WP_111955063.1	CLA01_15310	1	Peripla_BP_4,HisKA,HATPase_c,Response_reg,HTH_18	905
GCF_900129065.1	WP_073349817.1	SAMN05444349_11520	1	Peripla_BP_4,HisKA,HATPase_c,Response_reg,HTH_18	914
GCF_900187255.1	WP_074860822.1	SAMEA44541418_02436	2	Peripla_BP_4,HisKA,HATPase_c,Response_reg,HTH_18	925
GCF_000012825.1	WP_011965253.1	BVU_1666	1	Peripla_BP_4,HisKA,HATPase_c,Response_reg,HTH_18	908
GCF_000218895.1	WP_013926937.1	Runsl_1189	1	Peripla_BP_4,HisKA,HATPase_c,Response_reg,HTH_18	906
GCF_000235885.1	WP_007901239.1	HMPREF0673_02083	1	Peripla_BP_4,HisKA,HATPase_c,Response_reg,HTH_18	908
GCF_000246855.1	WP_014223219.1	Niako_7087	1	Peripla_BP_4,HisKA,HATPase_c,Response_reg,HTH_18	900
GCF_001404975.1	WP_055091016.1	RCH33_264	2	Peripla_BP_4,HisKA,HATPase_c,Response_reg,HTH_18	911
GCF_001404975.1	WP_055092537.1	RCH33_1350	1	Peripla_BP_4,HisKA,HATPase_c,Response_reg,HTH_18	909
GCF_002077945.1	WP_081148369.1	A3860_26410	1	Peripla_BP_4,HisKA,HATPase_c,Response_reg,HTH_18	906
GCF_002077945.1	WP_081152295.1	A3860_05310	1	Peripla_BP_4,HisKA,HATPase_c,Response_reg,HTH_18	907
GCF_002077945.1	WP_081154754.1	A3860_37500	1	Peripla_BP_4,HisKA,HATPase_c,Response_reg,HTH_18	874
GCF_002943425.1	WP_104715610.1	C5O19_22320	1	Peripla_BP_4,HisKA,HATPase_c,Response_reg,HTH_18	909
GCF_002998535.1	WP_106070017.1	C3V43_12065	2	Peripla_BP_4,HisKA,HATPase_c,Response_reg,HTH_18	917
GCF_003610695.1	WP_120213788.1	BXY58_2176	1	Peripla_BP_4,HisKA,HATPase_c,Response_reg,HTH_18	921
GCF_003627955.1	WP_121122411.1	D7322_06415	2	Peripla_BP_4,HisKA,HATPase_c,Response_reg,HTH_18	916
GCF_004118265.1	WP_129130218.1	ESA94_01085	1	Peripla_BP_4,HisKA,HATPase_c,Response_reg,HTH_18	911
GCF_004745865.1	WP_135528731.1	EU557_01930	2	Peripla_BP_4,HisKA,HATPase_c,Response_reg,HTH_18	926
GCF_900108345.1	WP_071148432.1	None	2	Peripla_BP_4,HisKA,HATPase_c,Response_reg,HTH_18	920
GCF_900108855.1	WP_090336491.1	SAMN04487995_2730	1	Peripla_BP_4,HisKA,HATPase_c,Response_reg,HTH_18	903
GCF_900113135.1	WP_093306074.1	SAMN04488033_12739	1	Peripla_BP_4,HisKA,HATPase_c,Response_reg,HTH_18	908
GCF_900116225.1	WP_093363193.1	SAMN05660206_10182	1	Peripla_BP_4,HisKA,HATPase_c,Response_reg,HTH_18	936
GCF_900130135.1	WP_075317820.1	None	2	Peripla_BP_4,HisKA,HATPase_c,Response_reg,HTH_18	924
GCF_900167945.1	WP_082213130.1	SAMN05660293_00561	1	Peripla_BP_4,HisKA,HATPase_c,Response_reg,HTH_18	912
GCF_901472535.1	WP_138089405.1	NCTC13534_00147	1	Peripla_BP_4,HisKA,HATPase_c,Response_reg,HTH_18	920
GCF_000023125.1	WP_015811101.1	Dfer_1604	1	Peripla_BP_4,HisKA,HATPase_c,Response_reg,HTH_18	904
GCF_000195615.1	WP_073212594.1	HMPREF9445_02370	1	Peripla_BP_4,HisKA,HATPase_c,Response_reg,HTH_18	912
GCF_000315485.1	WP_009132726.1	HMPREF9447_05365	2	Peripla_BP_4,HisKA,HATPase_c,Response_reg,HTH_18	921
GCF_000348925.1	WP_009193541.1	ADICEAN_00128	1	Peripla_BP_4,HisKA,HATPase_c,Response_reg,HTH_18	917
GCF_000382225.1	WP_019948778.1	None	2	Peripla_BP_4,HisKA,HATPase_c,Response_reg,HTH_18	927
GCF_000513195.1	WP_074435092.1	None	2	Peripla_BP_4,HisKA,HATPase_c,Response_reg,HTH_18	921
GCF_001405955.1	WP_055171994.1	ERS852494_02008	1	Peripla_BP_4,HisKA,HATPase_c,Response_reg,HTH_18	915
GCF_001953305.1	WP_073039214.1	BUE76_00805	2	Peripla_BP_4,HisKA,HATPase_c,Response_reg,HTH_18	918
GCF_002201315.1	WP_088354815.1	None	1	Peripla_BP_4,HisKA,HATPase_c,Response_reg,HTH_18	903
GCF_003260975.1	WP_112785683.1	DN752_20395	1	Peripla_BP_4,HisKA,HATPase_c,Response_reg,HTH_18	913
GCF_003944765.1	WP_125436502.1	EI293_07340	2	Peripla_BP_4,HisKA,HATPase_c,Response_reg,HTH_18	920
GCF_003944765.1	WP_125437312.1	EI293_10355	1	Peripla_BP_4,HisKA,HATPase_c,Response_reg,HTH_18	961
GCF_004167665.1	WP_129919783.1	EWM57_03680	2	Peripla_BP_4,HisKA,HATPase_c,Response_reg,HTH_18	926
GCF_004803915.1	WP_136416327.1	E7747_12555	2	Peripla_BP_4,HisKA,HATPase_c,Response_reg,HTH_18	910
GCF_005860765.1	WP_138282295.1	FEM55_15705	1	Peripla_BP_4,HisKA,HATPase_c,Response_reg,HTH_18	913
GCF_900102545.1	WP_089835795.1	SAMN04488121_107182	2	Peripla_BP_4,HisKA,HATPase_c,Response_reg,HTH_18	933
GCF_900155425.1	WP_075967575.1	None	2	Peripla_BP_4,HisKA,HATPase_c,Response_reg,HTH_18	910
GCF_900198195.1	WP_095069766.1	TJEJU_0877	1	Peripla_BP_4,HisKA,HATPase_c,Response_reg,HTH_18	897
GCF_000374065.1	WP_018622345.1	None	1	Peripla_BP_4,HisKA,HATPase_c,Response_reg,HTH_18	910
GCF_000382205.1	WP_019945367.1	None	1	Peripla_BP_4,HisKA,HATPase_c,Response_reg,HTH_18	912
GCF_000424985.1	WP_026811030.1	None	2	Peripla_BP_4,HisKA,HATPase_c,Response_reg,HTH_18	914
GCF_000512915.1	WP_025277829.1	BARVI_03235	2	Peripla_BP_4,HisKA,HATPase_c,Response_reg,HTH_18	922
GCF_000737785.1	WP_051884714.1	IX38_13270	2	Peripla_BP_4,HisKA,HATPase_c,Response_reg,HTH_18	920
GCF_001275135.1	WP_053397527.1	ACU52_01800	1	Peripla_BP_4,HisKA,HATPase_c,Response_reg,HTH_18	879
GCF_001988955.1	WP_077131513.1	AWR27_12580	2	Peripla_BP_4,HisKA,HATPase_c,Response_reg,HTH_18	925
GCF_002736205.1	WP_099441019.1	CPT03_05410	1	Peripla_BP_4,HisKA,HATPase_c,Response_reg,HTH_18	915
GCF_002831565.1	WP_100987231.1	CWM47_06590	1	Peripla_BP_4,HisKA,HATPase_c,Response_reg,HTH_18	939
GCF_003014695.1	WP_106593820.1	CLV60_101554	1	Peripla_BP_4,HisKA,HATPase_c,Response_reg,HTH_18	906
GCF_003633615.1	WP_121195826.1	BDD43_0241	1	Peripla_BP_4,HisKA,HATPase_c,Response_reg,HTH_18	925
GCF_007992715.1	WP_146867113.1	CCY01nite_45800	1	Peripla_BP_4,HisKA,HATPase_c,Response_reg,HTH_18	893
GCF_013409575.1	WP_179399839.1	F5613_002360	1	Peripla_BP_4,HisKA,HATPase_c,Response_reg,HTH_18	908
GCF_900100945.1	WP_091166909.1	SAMN05192573_10453	1	Peripla_BP_4,HisKA,HATPase_c,Response_reg,HTH_18	874
GCF_900101875.1	WP_091148807.1	SAMN05216464_103467	1	Peripla_BP_4,HisKA,HATPase_c,Response_reg,HTH_18	903
GCF_900106785.1	WP_071122310.1	None	1	Peripla_BP_4,HisKA,HATPase_c,Response_reg,HTH_18	929
GCF_000025985.1	WP_010993295.1	BF9343_3088	1	Peripla_BP_4,HisKA,HATPase_c,Response_reg,HTH_18	907
GCF_000025985.1	WP_010993812.1	BF9343_4212	1	Peripla_BP_4,HisKA,HATPase_c,Response_reg,HTH_18	917
GCF_000154525.1	WP_074713719.1	BACSTE_03467	2	Peripla_BP_4,HisKA,HATPase_c,Response_reg,HTH_18	912
GCF_000191065.1	WP_040554909.1	HMPREF9141_0065	1	Peripla_BP_4,HisKA,HATPase_c,Response_reg,HTH_18	877
GCF_000220215.1	WP_005845646.1	HMPREF9136_1438	1	Peripla_BP_4,HisKA,HATPase_c,Response_reg,HTH_18	938
GCF_000374365.1	WP_018665915.1	None	2	Peripla_BP_4,HisKA,HATPase_c,Response_reg,HTH_18	912
GCF_000377625.1	WP_018910713.1	None	1	Peripla_BP_4,HisKA,HATPase_c,Response_reg,HTH_18	876
GCF_000380985.1	WP_019540155.1	None	1	Peripla_BP_4,HisKA,HATPase_c,Response_reg,HTH_18	878
GCF_000423065.1	WP_026934772.1	None	1	Peripla_BP_4,HisKA,HATPase_c,Response_reg,HTH_18	908
GCF_000427405.1	WP_052353887.1	None	2	Peripla_BP_4,HisKA,HATPase_c,Response_reg,HTH_18	913
GCF_000518545.1	WP_084567337.1	None	2	Peripla_BP_4,HisKA,HATPase_c,Response_reg,HTH_18	907
GCF_000518545.1	WP_084567354.1	None	1	Peripla_BP_4,HisKA,HATPase_c,Response_reg,HTH_18	938
GCF_000626635.1	WP_038557260.1	FH5T_07730	2	Peripla_BP_4,HisKA,HATPase_c,Response_reg,HTH_18	928
GCF_000949475.1	WP_045025691.1	LH29_00900	2	Peripla_BP_4,HisKA,HATPase_c,Response_reg,HTH_18	928
GCF_000949475.1	WP_045027809.1	LH29_09130	1	Peripla_BP_4,HisKA,HATPase_c,Response_reg,HTH_18	916
GCF_000949475.1	WP_045027825.1	LH29_09170	1	Peripla_BP_4,HisKA,HATPase_c,Response_reg,HTH_18	914
GCF_001752425.1	WP_070053554.1	BHS39_10305	1	Peripla_BP_4,HisKA,HATPase_c,Response_reg,HTH_18	909
GCF_002056795.1	WP_080054962.1	None	2	Peripla_BP_4,HisKA,HATPase_c,Response_reg,HTH_18	932
GCF_003201355.1	WP_110312586.1	CLV62_1455	1	Peripla_BP_4,HisKA,HATPase_c,Response_reg,HTH_18	878
GCF_004349085.1	WP_131910454.1	E0F89_14280	1	Peripla_BP_4,HisKA,HATPase_c,Response_reg,HTH_18	908
GCF_008124885.1	WP_148908346.1	BC792_107126	1	Peripla_BP_4,HisKA,HATPase_c,Response_reg,HTH_18	916
GCF_009674825.1	WP_154364234.1	GJ691_04625	2	Peripla_BP_4,HisKA,HATPase_c,Response_reg,HTH_18	914
GCF_012030425.1	WP_168126100.1	HCX49_03190	1	Peripla_BP_4,HisKA,HATPase_c,Response_reg,HTH_18	918
GCF_900103215.1	WP_089888336.1	SAMN04488514_10457	1	Peripla_BP_4,HisKA,HATPase_c,Response_reg,HTH_18	915
GCF_900130035.1	WP_073120452.1	SAMN05444281_1689	1	Peripla_BP_4,HisKA,HATPase_c,Response_reg,HTH_18	918
GCF_900141765.1	WP_083600699.1	SAMN05444409_1635	2	Peripla_BP_4,HisKA,HATPase_c,Response_reg,HTH_18	921
GCF_900155865.1	WP_077153481.1	None	2	Peripla_BP_4,HisKA,HATPase_c,Response_reg,HTH_18	927
GCF_000468635.1	WP_021589911.1	HMPREF9135_1180	1	Peripla_BP_4,HisKA,Response_reg,HTH_18	741
GCF_900103315.1	WP_074548846.1	SAMN04487899_10510	1	Peripla_BP_4,HisKA,Response_reg,HTH_18	778
GCF_000373185.1	WP_018464501.1	None	1	Peripla_BP_4,HisKA,Response_reg,HTH_18	746
GCF_000218235.1	WP_007572983.1	Premu_0593	1	Peripla_BP_4,HisKA,Response_reg,HTH_18	731
GCF_000426565.1	WP_027452503.1	None	1	Peripla_BP_4,HisKA,Response_reg,HTH_18	740
GCF_000235885.1	WP_007901228.1	HMPREF0673_02077	1	Peripla_BP_4,HisKA,Response_reg,HTH_18	743
GCF_900142855.1	WP_073044845.1	SAMN04488494_1943	1	Peripla_BP_4,HisKA,Response_reg,HTH_18	721
GCF_900454835.1	WP_025067128.1	NCTC13067_01483	1	Peripla_BP_4,Response_reg,HTH_18	716
GCF_000218235.1	WP_007572957.1	Premu_0575	1	Peripla_BP_4,Response_reg,HTH_18	745
GCF_001314975.1	WP_008764437.1	Btheta7330_03870	1	Reg_prop,HATPase_c,Response_reg,HTH_18	1385
GCF_000226135.1	WP_010536841.1	None	2	Reg_prop,HATPase_c,Response_reg,HTH_18	1383
GCF_000195635.1	WP_039969580.1	HMPREF9446_02962	1	Reg_prop,HATPase_c,Response_reg,HTH_18	1303
GCF_900129065.1	WP_025074292.1	SAMN05444349_10898	1	Reg_prop,HATPase_c,Response_reg,HTH_18	1383
GCF_003627955.1	WP_121123126.1	D7322_08335	1	Reg_prop,HATPase_c,Response_reg,HTH_18	1312
GCF_001029445.1	WP_047877324.1	ABT56_02930	2	Reg_prop,HATPase_c,Response_reg,HTH_18	1275
GCF_000169175.1	WP_002694764.1	M23134_03160	1	Reg_prop,HisKA,HATPase_c,Response_reg,HTH_18	1356
GCF_000273235.1	WP_007478777.1	HMPREF1071_00771	3	Reg_prop,HisKA,HATPase_c,Response_reg,HTH_18	1371
GCF_004766125.1	WP_170957431.1	EZ315_01825	1	Reg_prop,HisKA,HATPase_c,Response_reg,HTH_18	906
GCF_900112365.1	WP_093834879.1	SAMN05216167_1419	1	Reg_prop,HisKA,HATPase_c,Response_reg,HTH_18	1361
GCF_000969825.1	WP_028726740.1	HMPREF1536_03609	2	Reg_prop,HisKA,HATPase_c,Response_reg,HTH_18	1308
GCF_900128505.1	WP_075557172.1	None	2	Reg_prop,HisKA,HATPase_c,Response_reg,HTH_18	1308
GCF_902388125.1	WP_008620039.1	None	1	Reg_prop,HisKA,HATPase_c,Response_reg,HTH_18	1299
GCF_902388125.1	WP_008620397.1	None	1	Reg_prop,HisKA,HATPase_c,Response_reg,HTH_18	1362
GCF_000419585.1	WP_028567130.1	None	2	Reg_prop,HisKA,HATPase_c,Response_reg,HTH_18	1296
GCF_002909235.1	WP_103476483.1	None	2	Reg_prop,HisKA,HATPase_c,Response_reg,HTH_18	1367
GCF_000212735.1	WP_013762874.1	Halhy_0399	2	Reg_prop,HisKA,HATPase_c,Response_reg,HTH_18	1361
GCF_000744105.1	WP_036151895.1	None	1	Reg_prop,HisKA,HATPase_c,Response_reg,HTH_18	1374
GCF_900083545.1	WP_064976517.1	None	1	Reg_prop,HisKA,HATPase_c,Response_reg,HTH_18	1327
GCF_000379805.1	WP_020538205.1	None	2	Reg_prop,HisKA,HATPase_c,Response_reg,HTH_18	1368
GCF_900105545.1	WP_074671977.1	SAMN05192540_1754	2	Reg_prop,HisKA,HATPase_c,Response_reg,HTH_18	1373
GCF_003075045.1	WP_116770316.1	None	1	Reg_prop,HisKA,HATPase_c,Response_reg,HTH_18	1374
GCF_902387545.1	WP_008654108.1	None	1	Reg_prop,HisKA,HATPase_c,Response_reg,HTH_18	1327
GCF_000315485.1	WP_081589767.1	HMPREF9447_02063	1	Reg_prop,HisKA,HATPase_c,Response_reg,HTH_18	1302
GCF_000513195.1	WP_044265160.1	None	1	Reg_prop,HisKA,HATPase_c,Response_reg,HTH_18	1298
GCF_004364165.1	WP_133686309.1	CLV90_0935	1	Reg_prop,HisKA,HATPase_c,Response_reg,HTH_18	1374
GCF_005217565.1	WP_137084078.1	EYV94_19820	1	Reg_prop,HisKA,HATPase_c,Response_reg,HTH_18	1277
GCF_000220215.1	WP_005846587.1	HMPREF9136_1942	1	Reg_prop,HisKA,HATPase_c,Response_reg,HTH_18	1305
GCF_000518545.1	WP_027952473.1	None	1	Reg_prop,HisKA,HATPase_c,Response_reg,HTH_18	1305
GCF_003259265.1	WP_111625893.1	LX77_02190	1	Reg_prop,HisKA,HATPase_c,Response_reg,HTH_18	1343
GCF_000403195.1	WP_032941374.1	C802_00032	1	Reg_prop,Reg_prop,HATPase_c,Response_reg,HTH_18	1375
GCF_001405955.1	WP_055172084.1	ERS852494_02319	2	Reg_prop,Reg_prop,HATPase_c,Response_reg,HTH_18	1381
GCF_000789235.1	WP_034040448.1	None	2	Reg_prop,Reg_prop,HisKA,HATPase_c,Response_reg,HTH_18	1314
GCF_002631205.1	WP_099106501.1	CGL56_10545	1	Reg_prop,Reg_prop,HisKA,HATPase_c,Response_reg,HTH_18	1365
GCF_900107675.1	WP_010266848.1	SAMN05444145_10626	1	Reg_prop,Reg_prop,HisKA,HATPase_c,Response_reg,HTH_18	1327
GCF_900142015.1	WP_025830943.1	SAMN05444350_109120	1	Reg_prop,Reg_prop,HisKA,HATPase_c,Response_reg,HTH_18	1302
GCF_900142015.1	WP_025830686.1	SAMN05444350_11698	1	Reg_prop,Reg_prop,HisKA,HATPase_c,Response_reg,HTH_18	1322
GCF_900683745.1	WP_130893889.1	None	1	Reg_prop,Reg_prop,HisKA,HATPase_c,Response_reg,HTH_18	1322
GCF_000304195.1	WP_007761999.1	HMPREF1057_01870	2	Reg_prop,Reg_prop,HisKA,HATPase_c,Response_reg,HTH_18	1315
GCF_000307375.1	WP_008157326.1	HMPREF1077_02593	1	Reg_prop,Reg_prop,HisKA,HATPase_c,Response_reg,HTH_18	1304
GCF_007341395.1	WP_044919255.1	None	1	Reg_prop,Reg_prop,HisKA,HATPase_c,Response_reg,HTH_18	1315
GCF_900112795.1	WP_010528486.1	SAMN05444380_10646	2	Reg_prop,Reg_prop,HisKA,HATPase_c,Response_reg,HTH_18	1337
GCF_000300875.1	WP_008990399.1	I215_02618	1	Reg_prop,Reg_prop,HisKA,HATPase_c,Response_reg,HTH_18	1404
GCF_003024815.1	WP_107036600.1	None	1	Reg_prop,Reg_prop,HisKA,HATPase_c,Response_reg,HTH_18	1309
GCF_007097495.1	WP_144077289.1	EO216_26165	1	Reg_prop,Reg_prop,HisKA,HATPase_c,Response_reg,HTH_18	1333
GCF_900454835.1	WP_025067742.1	NCTC13067_01867	1	Reg_prop,Reg_prop,HisKA,HATPase_c,Response_reg,HTH_18	1299
GCF_900128985.1	WP_070808534.1	SAMN05444362_102423	1	Reg_prop,Reg_prop,HisKA,HATPase_c,Response_reg,HTH_18	1292
GCF_902388125.1	WP_147715957.1	None	1	Reg_prop,Reg_prop,HisKA,HATPase_c,Response_reg,HTH_18	1327
GCF_002209445.1	WP_088594068.1	CBG49_07880	2	Reg_prop,Reg_prop,HisKA,HATPase_c,Response_reg,HTH_18	1293
GCF_901482695.1	WP_028068716.1	NCTC11429_00004	1	Reg_prop,Reg_prop,HisKA,HATPase_c,Response_reg,HTH_18	1314
GCF_000517065.1	WP_084555786.1	None	2	Reg_prop,Reg_prop,HisKA,HATPase_c,Response_reg,HTH_18	1314
GCF_005049105.1	WP_136821410.1	FAZ19_14190	1	Reg_prop,Reg_prop,HisKA,HATPase_c,Response_reg,HTH_18	1301
GCF_900103285.1	WP_093197532.1	SAMN04488090_0613	3	Reg_prop,Reg_prop,HisKA,HATPase_c,Response_reg,HTH_18	1352
GCF_001406135.1	WP_022402066.1	ERS852462_01561	1	Reg_prop,Reg_prop,HisKA,HATPase_c,Response_reg,HTH_18	1329
GCF_002302495.1	WP_095899350.1	CGC57_12310	1	Reg_prop,Reg_prop,HisKA,HATPase_c,Response_reg,HTH_18	1294
GCF_007341375.1	WP_044919255.1	None	1	Reg_prop,Reg_prop,HisKA,HATPase_c,Response_reg,HTH_18	1315
GCF_000172175.1	WP_007665025.1	BACINT_03484	1	Reg_prop,Reg_prop,HisKA,HATPase_c,Response_reg,HTH_18	1321
GCF_000172175.1	WP_007660730.1	BACINT_00866	1	Reg_prop,Reg_prop,HisKA,HATPase_c,Response_reg,HTH_18	1302
GCF_000517085.1	WP_081735964.1	None	1	Reg_prop,Reg_prop,HisKA,HATPase_c,Response_reg,HTH_18	1298
GCF_003054045.1	WP_108157216.1	C8N37_101301	1	Reg_prop,Reg_prop,HisKA,HATPase_c,Response_reg,HTH_18	1310
GCF_005048855.1	WP_162304927.1	FAZ15_11615	1	Reg_prop,Reg_prop,HisKA,HATPase_c,Response_reg,HTH_18	1251
GCF_000012825.1	WP_011965069.1	BVU_1150	1	Reg_prop,Reg_prop,HisKA,HATPase_c,Response_reg,HTH_18	1327
GCF_003627955.1	WP_121126824.1	D7322_24505	1	Reg_prop,Reg_prop,HisKA,HATPase_c,Response_reg,HTH_18	1307
GCF_900445575.1	WP_021644899.1	NCTC11853_00789	1	Reg_prop,Reg_prop,HisKA,HATPase_c,Response_reg,HTH_18	1308
GCF_001405955.1	WP_055172462.1	ERS852494_02692	1	Reg_prop,Reg_prop,HisKA,HATPase_c,Response_reg,HTH_18	1313
GCF_001405955.1	WP_055173048.1	ERS852494_03246	1	Reg_prop,Reg_prop,HisKA,HATPase_c,Response_reg,HTH_18	1307
GCF_005217565.1	WP_137080222.1	EYV94_02690	1	Reg_prop,Reg_prop,HisKA,HATPase_c,Response_reg,HTH_18	1254
GCF_900155425.1	WP_075964339.1	None	1	Reg_prop,Reg_prop,HisKA,HATPase_c,Response_reg,HTH_18	1304
GCF_000512915.1	WP_038534252.1	BARVI_03080	2	Reg_prop,Reg_prop,HisKA,HATPase_c,Response_reg,HTH_18	1314
GCF_900142855.1	WP_073047004.1	SAMN04488494_2838	2	Reg_prop,Reg_prop,HisKA,HATPase_c,Response_reg,HTH_18	1285
GCF_004310335.1	WP_165454359.1	EYD46_07770	1	Reg_prop,Reg_prop,HisKA,HATPase_c,Response_reg,HTH_18	1339
GCF_900130125.1	WP_073347746.1	None	2	Reg_prop,Reg_prop,Reg_prop,HATPase_c,Response_reg,HTH_18	1381
GCF_902387545.1	WP_038605372.1	None	1	Reg_prop,Reg_prop,Reg_prop,HATPase_c,Response_reg,HTH_18	1373
GCF_002094855.1	WP_084840395.1	IIF7_04036	1	Reg_prop,Reg_prop,Reg_prop,HisKA,HATPase_c,Response_reg,HTH_18	1355
GCF_004766125.1	WP_135470071.1	EZ315_01725	1	Reg_prop,Reg_prop,Reg_prop,HisKA,HATPase_c,Response_reg,HTH_18	1330
GCF_000499785.1	WP_052332352.1	None	2	Reg_prop,Reg_prop,Reg_prop,HisKA,HATPase_c,Response_reg,HTH_18	1344
GCF_000160535.1	WP_007173828.1	HMPREF0645_1725	2	Reg_prop,Reg_prop,Reg_prop,HisKA,HATPase_c,Response_reg,HTH_18	1362
GCF_000296465.1	WP_008860997.1	HMPREF9448_00500	2	Reg_prop,Reg_prop,Reg_prop,HisKA,HATPase_c,Response_reg,HTH_18	1319
GCF_004104075.1	WP_164918204.1	DSM02_243	1	Reg_prop,Reg_prop,Reg_prop,HisKA,HATPase_c,Response_reg,HTH_18	1352
GCF_900096715.1	WP_081328417.1	TFUB22_02539	1	Reg_prop,Reg_prop,Reg_prop,HisKA,HATPase_c,Response_reg,HTH_18	1352
GCF_000023285.1	WP_015782655.1	Coch_1562	2	Reg_prop,Reg_prop,Reg_prop,HisKA,HATPase_c,Response_reg,HTH_18	1296
GCF_900112005.1	WP_092896924.1	SAMN04489723_106196	1	Reg_prop,Reg_prop,Reg_prop,HisKA,HATPase_c,Response_reg,HTH_18	1373
GCF_000172175.1	WP_007660795.1	BACINT_00906	1	Reg_prop,Reg_prop,Reg_prop,HisKA,HATPase_c,Response_reg,HTH_18	1370
GCF_900128495.1	WP_072530472.1	None	1	Reg_prop,Reg_prop,Reg_prop,HisKA,HATPase_c,Response_reg,HTH_18	1324
GCF_000224615.1	WP_004380360.1	HMPREF9431_01325	1	Reg_prop,Reg_prop,Reg_prop,HisKA,HATPase_c,Response_reg,HTH_18	1317
GCF_000426565.1	WP_036889073.1	None	1	Reg_prop,Reg_prop,Reg_prop,HisKA,HATPase_c,Response_reg,HTH_18	1295
GCF_000517545.1	WP_044159269.1	JCM10512_98	1	Reg_prop,Reg_prop,Reg_prop,HisKA,HATPase_c,Response_reg,HTH_18	1341
GCF_000613805.1	WP_051532565.1	None	1	Reg_prop,Reg_prop,Reg_prop,HisKA,HATPase_c,Response_reg,HTH_18	1141
GCF_005869935.1	WP_138432286.1	None	1	Reg_prop,Reg_prop,Reg_prop,HisKA,HATPase_c,Response_reg,HTH_18	1329
GCF_900187255.1	WP_066430946.1	SAMEA44541418_02054	1	Reg_prop,Reg_prop,Reg_prop,HisKA,HATPase_c,Response_reg,HTH_18	1295
GCF_003315595.1	WP_113947705.1	DRW42_04885	1	Reg_prop,Reg_prop,Reg_prop,HisKA,HATPase_c,Response_reg,HTH_18	1345
GCF_000183135.1	WP_013445374.1	Palpr_1866	2	Reg_prop,Reg_prop,Reg_prop,HisKA,HATPase_c,Response_reg,HTH_18	1279
GCF_003029735.1	WP_107214974.1	C7T94_08640	2	Reg_prop,Reg_prop,Reg_prop,HisKA,HATPase_c,Response_reg,HTH_18	1315
GCF_013409575.1	WP_179400324.1	F5613_003070	1	Reg_prop,Reg_prop,Reg_prop,HisKA,HATPase_c,Response_reg,HTH_18	1308
GCF_900142855.1	WP_073042910.1	SAMN04488494_0772	2	Reg_prop,Reg_prop,Reg_prop,HisKA,HATPase_c,Response_reg,HTH_18	1287
GCF_000220215.1	WP_005845117.1	HMPREF9136_1119	1	Reg_prop,Reg_prop,Reg_prop,HisKA,HATPase_c,Response_reg,HTH_18	1398
GCF_000518545.1	WP_084567325.1	None	2	Reg_prop,Reg_prop,Reg_prop,HisKA,HATPase_c,Response_reg,HTH_18	1382
GCF_000518545.1	WP_027953113.1	None	1	Reg_prop,Reg_prop,Reg_prop,HisKA,HATPase_c,Response_reg,HTH_18	1398
GCF_001444445.1	WP_051559017.1	AS203_11670	2	Reg_prop,Reg_prop,Reg_prop,Reg_prop,HisKA,HATPase_c,Response_reg,HTH_18	1330
GCF_900683745.1	WP_130894310.1	None	1	Reg_prop,Reg_prop,Reg_prop,Reg_prop,HisKA,HATPase_c,Response_reg,HTH_18	1327
GCF_000304195.1	WP_007767662.1	HMPREF1057_04163	2	Reg_prop,Reg_prop,Reg_prop,Reg_prop,HisKA,HATPase_c,Response_reg,HTH_18	1333
GCF_900103315.1	WP_074548953.1	SAMN04487899_10592	2	Reg_prop,Reg_prop,Reg_prop,Reg_prop,HisKA,HATPase_c,Response_reg,HTH_18	1409
GCF_000969825.1	WP_082207473.1	HMPREF1536_01898	1	Reg_prop,Reg_prop,Reg_prop,Reg_prop,HisKA,HATPase_c,Response_reg,HTH_18	1317
GCF_002843315.1	WP_101262415.1	BZG02_15675	1	Reg_prop,Reg_prop,Reg_prop,Reg_prop,HisKA,HATPase_c,Response_reg,HTH_18	1376
GCF_900168155.1	WP_079683609.1	SAMN05660349_02112	2	Reg_prop,Reg_prop,Reg_prop,Reg_prop,HisKA,HATPase_c,Response_reg,HTH_18	1327
GCF_000468135.1	WP_039876576.1	HMPREF1218_0538	1	Reg_prop,Reg_prop,Reg_prop,Reg_prop,HisKA,HATPase_c,Response_reg,HTH_18	1334
GCF_002980575.1	WP_105727844.1	C5749_19240	1	Reg_prop,Reg_prop,Reg_prop,Reg_prop,HisKA,HATPase_c,Response_reg,HTH_18	1352
GCF_003347595.2	WP_205702910.1	None	1	Reg_prop,Reg_prop,Reg_prop,Reg_prop,HisKA,HATPase_c,Response_reg,HTH_18	1371
GCF_003054045.1	WP_108160584.1	C8N37_10845	2	Reg_prop,Reg_prop,Reg_prop,Reg_prop,HisKA,HATPase_c,Response_reg,HTH_18	1349
GCF_900128455.1	WP_072541555.1	None	1	Reg_prop,Reg_prop,Reg_prop,Reg_prop,HisKA,HATPase_c,Response_reg,HTH_18	1382
GCF_900112105.1	WP_092540283.1	SAMN04487907_1011047	1	Reg_prop,Reg_prop,Reg_prop,Reg_prop,HisKA,HATPase_c,Response_reg,HTH_18	1352
GCF_005217565.1	WP_137086194.1	EYV94_25175	1	Reg_prop,Reg_prop,Reg_prop,Reg_prop,HisKA,HATPase_c,Response_reg,HTH_18	1280
GCF_900637655.1	WP_018920304.1	NCTC13071_00779	1	Reg_prop,Reg_prop,Reg_prop,Reg_prop,HisKA,HATPase_c,Response_reg,HTH_18	1337
GCF_000614125.1	WP_128809683.1	None	1	Reg_prop,Reg_prop,Reg_prop,Reg_prop,HisKA,HATPase_c,Response_reg,HTH_18	1322
GCF_001307765.1	WP_055187534.1	AKJ29_00990	2	Reg_prop,Reg_prop,Reg_prop,Reg_prop,HisKA,Response_reg,HTH_18	1335
GCF_002980525.1	WP_105718510.1	C5745_18530	2	Reg_prop,Reg_prop,Reg_prop,Reg_prop,Reg_prop,HisKA,HATPase_c,Response_reg,HTH_18	1354
GCF_000243015.1	WP_044113415.1	HMPREF9944_00922	2	Reg_prop,Reg_prop,Reg_prop,Reg_prop,Reg_prop,HisKA,HATPase_c,Response_reg,HTH_18	1337
GCF_000426565.1	WP_081657225.1	None	1	Reg_prop,Reg_prop,Reg_prop,Reg_prop,Reg_prop,HisKA,HATPase_c,Response_reg,HTH_18	1387
GCF_000613805.1	WP_034541707.1	None	1	Reg_prop,Reg_prop,Reg_prop,Reg_prop,Reg_prop,HisKA,HATPase_c,Response_reg,HTH_18	1369
GCF_000626635.1	WP_081804742.1	FH5T_02040	2	Reg_prop,Reg_prop,Reg_prop,Reg_prop,Reg_prop,HisKA,HATPase_c,Response_reg,HTH_18	1329
GCF_900130045.1	WP_084673119.1	SAMN04487999_2099	1	Reg_prop,Reg_prop,Reg_prop,Reg_prop,Reg_prop,Reg_prop,HisKA,HATPase_c,Response_reg,HTH_18	1351
GCF_003627955.1	WP_121126156.1	D7322_20800	2	Reg_prop,Reg_prop,Reg_prop,Reg_prop,Reg_prop,Reg_prop,HisKA,HATPase_c,Response_reg,HTH_18	1336
GCF_000477535.1	WP_021825385.1	HMPREF9145_1987	1	Reg_prop,Reg_prop,Reg_prop,Reg_prop,Reg_prop,Reg_prop,HisKA,HATPase_c,Response_reg,HTH_18	1337
GCF_000512915.1	WP_084546965.1	BARVI_02925	1	Reg_prop,Reg_prop,Reg_prop,Reg_prop,Reg_prop,Reg_prop,HisKA,HATPase_c,Response_reg,HTH_18	1333
GCF_901482695.1	WP_028070614.1	NCTC11429_02371	2	Reg_prop,Reg_prop,Reg_prop,Reg_prop,Reg_prop,Reg_prop,Reg_prop,HisKA,HATPase_c,Response_reg,HTH_18	1333
GCF_003046545.1	WP_107891047.1	C8N32_10334	1	Reg_prop,Reg_prop,Reg_prop,Reg_prop,Reg_prop,Reg_prop,Reg_prop,HisKA,Response_reg,HTH_18	1307
GCF_000314995.1	WP_007619618.1	GARC_2162	2	Reg_prop,Reg_prop,Reg_prop,Reg_prop,Reg_prop,Reg_prop,Reg_prop,Reg_prop,Reg_prop,Reg_prop,Reg_prop,Reg_prop,Reg_prop,Y_Y_Y,HisKA,HATPase_c,Response_reg,HTH_18	1379
GCF_000799115.1	WP_039448594.1	PBAC_05480	2	Reg_prop,Reg_prop,Reg_prop,Reg_prop,Reg_prop,Reg_prop,Reg_prop,Reg_prop,Reg_prop,Reg_prop,Reg_prop,Reg_prop,Y_Y_Y,HisKA,HATPase_c,Response_reg,HTH_18	1369
GCF_002834295.1	WP_101073818.1	CWD77_12090	1	Reg_prop,Reg_prop,Reg_prop,Reg_prop,Reg_prop,Reg_prop,Reg_prop,Reg_prop,Reg_prop,Reg_prop,Reg_prop,Reg_prop,Y_Y_Y,HisKA,HATPase_c,Response_reg,HTH_18	1466
GCF_004291315.1	WP_130539824.1	EV199_1323	1	Reg_prop,Reg_prop,Reg_prop,Reg_prop,Reg_prop,Reg_prop,Reg_prop,Reg_prop,Reg_prop,Reg_prop,Reg_prop,Reg_prop,Y_Y_Y,HisKA,HATPase_c,Response_reg,HTH_18	1401
GCF_900100765.1	WP_089682551.1	SAMN05421823_104442	1	Reg_prop,Reg_prop,Reg_prop,Reg_prop,Reg_prop,Reg_prop,Reg_prop,Reg_prop,Reg_prop,Reg_prop,Reg_prop,Y_Y_Y,HisKA,HATPase_c,Response_reg,HTH_18	1367
GCF_002013915.1	WP_078348137.1	BC343_04295	2	Reg_prop,Reg_prop,Reg_prop,Reg_prop,Reg_prop,Reg_prop,Reg_prop,Reg_prop,Reg_prop,Reg_prop,Reg_prop,Y_Y_Y,HisKA,HATPase_c,Response_reg,HTH_18	1380
GCF_006716645.1	WP_141813358.1	BDE36_0156	2	Reg_prop,Reg_prop,Reg_prop,Reg_prop,Reg_prop,Reg_prop,Reg_prop,Reg_prop,Reg_prop,Reg_prop,Reg_prop,Y_Y_Y,HisKA,HATPase_c,Response_reg,HTH_18	1346
GCF_003858645.1	WP_124907085.1	EHT87_13225	1	Reg_prop,Reg_prop,Reg_prop,Reg_prop,Reg_prop,Reg_prop,Reg_prop,Reg_prop,Reg_prop,Reg_prop,Reg_prop,Y_Y_Y,HisKA,HATPase_c,Response_reg,HTH_18	1379
GCF_002646595.1	WP_099153342.1	CRP01_27865	1	Reg_prop,Reg_prop,Reg_prop,Reg_prop,Reg_prop,Reg_prop,Reg_prop,Reg_prop,Reg_prop,Reg_prop,Reg_prop,Y_Y_Y,HisKA,HATPase_c,Response_reg,HTH_18	1488
GCF_003313335.1	WP_113635754.1	None	2	Reg_prop,Reg_prop,Reg_prop,Reg_prop,Reg_prop,Reg_prop,Reg_prop,Reg_prop,Reg_prop,Reg_prop,Reg_prop,Y_Y_Y,HisKA,HATPase_c,Response_reg,HTH_18	1365
GCF_004335085.1	WP_165585743.1	None	1	Reg_prop,Reg_prop,Reg_prop,Reg_prop,Reg_prop,Reg_prop,Reg_prop,Reg_prop,Reg_prop,Reg_prop,Reg_prop,Y_Y_Y,HisKA,HATPase_c,Response_reg,HTH_18	1332
GCF_000166195.2	WP_008510462.1	Mucpa_5251	1	Reg_prop,Reg_prop,Reg_prop,Reg_prop,Reg_prop,Reg_prop,Reg_prop,Reg_prop,Reg_prop,Reg_prop,Y_Y_Y,HisKA,HATPase_c,Response_reg,HTH_18	1371
GCF_002909255.1	WP_103440070.1	None	1	Reg_prop,Reg_prop,Reg_prop,Reg_prop,Reg_prop,Reg_prop,Reg_prop,Reg_prop,Reg_prop,Reg_prop,Y_Y_Y,HisKA,HATPase_c,Response_reg,HTH_18	1461
GCF_000832545.1	WP_041880985.1	TH53_09235	2	Reg_prop,Reg_prop,Reg_prop,Reg_prop,Reg_prop,Reg_prop,Reg_prop,Reg_prop,Reg_prop,Reg_prop,Y_Y_Y,HisKA,HATPase_c,Response_reg,HTH_18	1362
GCF_002210225.1	WP_088654156.1	None	1	Reg_prop,Reg_prop,Reg_prop,Reg_prop,Reg_prop,Reg_prop,Reg_prop,Reg_prop,Reg_prop,Reg_prop,Y_Y_Y,HisKA,HATPase_c,Response_reg,HTH_18	1377
GCF_900176535.1	WP_084236357.1	SAMN04488524_0096	2	Reg_prop,Reg_prop,Reg_prop,Reg_prop,Reg_prop,Reg_prop,Reg_prop,Reg_prop,Reg_prop,Reg_prop,Y_Y_Y,HisKA,HATPase_c,Response_reg,HTH_18	1360
GCF_900115665.1	WP_092010421.1	SAMN04515674_10163	3	Reg_prop,Reg_prop,Reg_prop,Reg_prop,Reg_prop,Reg_prop,Reg_prop,Reg_prop,Reg_prop,Reg_prop,Y_Y_Y,HisKA,HATPase_c,Response_reg,HTH_18	1371
GCF_900167975.1	WP_079689416.1	SAMN05660236_4890	1	Reg_prop,Reg_prop,Reg_prop,Reg_prop,Reg_prop,Reg_prop,Reg_prop,Reg_prop,Reg_prop,Reg_prop,Y_Y_Y,HisKA,HATPase_c,Response_reg,HTH_18	1394
GCF_900167975.1	WP_079689127.1	SAMN05660236_4620	2	Reg_prop,Reg_prop,Reg_prop,Reg_prop,Reg_prop,Reg_prop,Reg_prop,Reg_prop,Reg_prop,Reg_prop,Y_Y_Y,HisKA,HATPase_c,Response_reg,HTH_18	1376
GCF_900176505.1	WP_084291726.1	SAMN04488101_117112	1	Reg_prop,Reg_prop,Reg_prop,Reg_prop,Reg_prop,Reg_prop,Reg_prop,Reg_prop,Reg_prop,Reg_prop,Y_Y_Y,HisKA,HATPase_c,Response_reg,HTH_18	1353
GCF_000246855.1	WP_049815525.1	Niako_2987	4	Reg_prop,Reg_prop,Reg_prop,Reg_prop,Reg_prop,Reg_prop,Reg_prop,Reg_prop,Reg_prop,Reg_prop,Y_Y_Y,HisKA,HATPase_c,Response_reg,HTH_18	1447
GCF_005217565.1	WP_137085394.1	EYV94_23135	1	Reg_prop,Reg_prop,Reg_prop,Reg_prop,Reg_prop,Reg_prop,Reg_prop,Reg_prop,Reg_prop,Reg_prop,Y_Y_Y,HisKA,HATPase_c,Response_reg,HTH_18	1423
GCF_002736205.1	WP_099438021.1	CPT03_06200	1	Reg_prop,Reg_prop,Reg_prop,Reg_prop,Reg_prop,Reg_prop,Reg_prop,Reg_prop,Reg_prop,Reg_prop,Y_Y_Y,HisKA,HATPase_c,Response_reg,HTH_18	1342
GCF_003014695.1	WP_106593707.1	CLV60_101416	2	Reg_prop,Reg_prop,Reg_prop,Reg_prop,Reg_prop,Reg_prop,Reg_prop,Reg_prop,Reg_prop,Reg_prop,Y_Y_Y,HisKA,HATPase_c,Response_reg,HTH_18	1431
GCF_000708285.2	WP_029278387.1	None	1	Reg_prop,Reg_prop,Reg_prop,Reg_prop,Reg_prop,Reg_prop,Reg_prop,Reg_prop,Reg_prop,Reg_prop,Y_Y_Y,HisKA,HATPase_c,Response_reg,HTH_18	1362
GCF_000789235.1	WP_052143619.1	None	1	Reg_prop,Reg_prop,Reg_prop,Reg_prop,Reg_prop,Reg_prop,Reg_prop,Reg_prop,Reg_prop,Y_Y_Y,HisKA,HATPase_c,Response_reg,HTH_18	1372
GCF_000273235.1	WP_007482128.1	HMPREF1071_04152	1	Reg_prop,Reg_prop,Reg_prop,Reg_prop,Reg_prop,Reg_prop,Reg_prop,Reg_prop,Reg_prop,Y_Y_Y,HisKA,HATPase_c,Response_reg,HTH_18	1358
GCF_000425585.1	WP_051268433.1	None	1	Reg_prop,Reg_prop,Reg_prop,Reg_prop,Reg_prop,Reg_prop,Reg_prop,Reg_prop,Reg_prop,Y_Y_Y,HisKA,HATPase_c,Response_reg,HTH_18	1349
GCF_000973105.1	WP_013991734.1	zobellia_348	1	Reg_prop,Reg_prop,Reg_prop,Reg_prop,Reg_prop,Reg_prop,Reg_prop,Reg_prop,Reg_prop,Y_Y_Y,HisKA,HATPase_c,Response_reg,HTH_18	1362
GCF_004310665.1	WP_131030467.1	EYS08_13085	3	Reg_prop,Reg_prop,Reg_prop,Reg_prop,Reg_prop,Reg_prop,Reg_prop,Reg_prop,Reg_prop,Y_Y_Y,HisKA,HATPase_c,Response_reg,HTH_18	1360
GCF_900100765.1	WP_089682467.1	SAMN05421823_104392	1	Reg_prop,Reg_prop,Reg_prop,Reg_prop,Reg_prop,Reg_prop,Reg_prop,Reg_prop,Reg_prop,Y_Y_Y,HisKA,HATPase_c,Response_reg,HTH_18	1371
GCF_900109575.1	WP_093324780.1	SAMN05661044_02566	1	Reg_prop,Reg_prop,Reg_prop,Reg_prop,Reg_prop,Reg_prop,Reg_prop,Reg_prop,Reg_prop,Y_Y_Y,HisKA,HATPase_c,Response_reg,HTH_18	1403
GCF_003991355.1	WP_127132927.1	None	1	Reg_prop,Reg_prop,Reg_prop,Reg_prop,Reg_prop,Reg_prop,Reg_prop,Reg_prop,Reg_prop,Y_Y_Y,HisKA,HATPase_c,Response_reg,HTH_18	1359
GCF_900109365.1	WP_090607492.1	SAMN05421740_10896	1	Reg_prop,Reg_prop,Reg_prop,Reg_prop,Reg_prop,Reg_prop,Reg_prop,Reg_prop,Reg_prop,Y_Y_Y,HisKA,HATPase_c,Response_reg,HTH_18	1394
GCF_900143075.1	WP_084097534.1	SAMN04488057_11943	1	Reg_prop,Reg_prop,Reg_prop,Reg_prop,Reg_prop,Reg_prop,Reg_prop,Reg_prop,Reg_prop,Y_Y_Y,HisKA,HATPase_c,Response_reg,HTH_18	1428
GCF_900168055.1	WP_079717084.1	SAMN05660226_02400	1	Reg_prop,Reg_prop,Reg_prop,Reg_prop,Reg_prop,Reg_prop,Reg_prop,Reg_prop,Reg_prop,Y_Y_Y,HisKA,HATPase_c,Response_reg,HTH_18	1331
GCF_003634345.1	WP_022601849.1	BC742_0615	1	Reg_prop,Reg_prop,Reg_prop,Reg_prop,Reg_prop,Reg_prop,Reg_prop,Reg_prop,Reg_prop,Y_Y_Y,HisKA,HATPase_c,Response_reg,HTH_18	1355
GCF_900176535.1	WP_084241434.1	SAMN04488524_4660	2	Reg_prop,Reg_prop,Reg_prop,Reg_prop,Reg_prop,Reg_prop,Reg_prop,Reg_prop,Reg_prop,Y_Y_Y,HisKA,HATPase_c,Response_reg,HTH_18	1372
GCF_000279145.1	WP_014854799.1	MROS_0118	1	Reg_prop,Reg_prop,Reg_prop,Reg_prop,Reg_prop,Reg_prop,Reg_prop,Reg_prop,Reg_prop,Y_Y_Y,HisKA,HATPase_c,Response_reg,HTH_18	1378
GCF_001442625.1	WP_083505442.1	ASU31_19485	3	Reg_prop,Reg_prop,Reg_prop,Reg_prop,Reg_prop,Reg_prop,Reg_prop,Reg_prop,Reg_prop,Y_Y_Y,HisKA,HATPase_c,Response_reg,HTH_18	1362
GCF_005925345.1	WP_138730040.1	None	1	Reg_prop,Reg_prop,Reg_prop,Reg_prop,Reg_prop,Reg_prop,Reg_prop,Reg_prop,Reg_prop,Y_Y_Y,HisKA,HATPase_c,Response_reg,HTH_18	1349
GCF_900103285.1	WP_093196387.1	SAMN04488090_0065	1	Reg_prop,Reg_prop,Reg_prop,Reg_prop,Reg_prop,Reg_prop,Reg_prop,Reg_prop,Reg_prop,Y_Y_Y,HisKA,HATPase_c,Response_reg,HTH_18	1329
GCF_900111155.1	WP_090886804.1	SAMN04488023_1261	1	Reg_prop,Reg_prop,Reg_prop,Reg_prop,Reg_prop,Reg_prop,Reg_prop,Reg_prop,Reg_prop,Y_Y_Y,HisKA,HATPase_c,Response_reg,HTH_18	1373
GCF_001975665.1	WP_068362056.1	BW723_03820	1	Reg_prop,Reg_prop,Reg_prop,Reg_prop,Reg_prop,Reg_prop,Reg_prop,Reg_prop,Reg_prop,Y_Y_Y,HisKA,HATPase_c,Response_reg,HTH_18	1417
GCF_900167975.1	WP_079686681.1	SAMN05660236_2212	2	Reg_prop,Reg_prop,Reg_prop,Reg_prop,Reg_prop,Reg_prop,Reg_prop,Reg_prop,Reg_prop,Y_Y_Y,HisKA,HATPase_c,Response_reg,HTH_18	1372
GCF_001730525.1	WP_069658946.1	None	1	Reg_prop,Reg_prop,Reg_prop,Reg_prop,Reg_prop,Reg_prop,Reg_prop,Reg_prop,Reg_prop,Y_Y_Y,HisKA,HATPase_c,Response_reg,HTH_18	1383
GCF_900129215.1	WP_073233311.1	SAMN04488522_104621	1	Reg_prop,Reg_prop,Reg_prop,Reg_prop,Reg_prop,Reg_prop,Reg_prop,Reg_prop,Reg_prop,Y_Y_Y,HisKA,HATPase_c,Response_reg,HTH_18	1366
GCF_001870735.1	WP_071505086.1	BLX24_20590	2	Reg_prop,Reg_prop,Reg_prop,Reg_prop,Reg_prop,Reg_prop,Reg_prop,Reg_prop,Reg_prop,Y_Y_Y,HisKA,HATPase_c,Response_reg,HTH_18	1379
GCF_003253485.1	WP_111391041.1	CLV31_101232	1	Reg_prop,Reg_prop,Reg_prop,Reg_prop,Reg_prop,Reg_prop,Reg_prop,Reg_prop,Reg_prop,Y_Y_Y,HisKA,HATPase_c,Response_reg,HTH_18	1424
GCF_009674725.1	WP_167515687.1	GJU39_12850	1	Reg_prop,Reg_prop,Reg_prop,Reg_prop,Reg_prop,Reg_prop,Reg_prop,Reg_prop,Reg_prop,Y_Y_Y,HisKA,HATPase_c,Response_reg,HTH_18	1396
GCF_000220525.1	WP_010135253.1	None	2	Reg_prop,Reg_prop,Reg_prop,Reg_prop,Reg_prop,Reg_prop,Reg_prop,Reg_prop,Reg_prop,Y_Y_Y,HisKA,HATPase_c,Response_reg,HTH_18	1408
GCF_000410815.1	WP_012780951.1	None	2	Reg_prop,Reg_prop,Reg_prop,Reg_prop,Reg_prop,Reg_prop,Reg_prop,Reg_prop,Reg_prop,Y_Y_Y,HisKA,HATPase_c,Response_reg,HTH_18	1374
GCF_002886045.1	WP_102755184.1	C1H87_07320	1	Reg_prop,Reg_prop,Reg_prop,Reg_prop,Reg_prop,Reg_prop,Reg_prop,Reg_prop,Reg_prop,Y_Y_Y,HisKA,HATPase_c,Response_reg,HTH_18	1365
GCF_002943425.1	WP_104716049.1	C5O19_24735	1	Reg_prop,Reg_prop,Reg_prop,Reg_prop,Reg_prop,Reg_prop,Reg_prop,Reg_prop,Reg_prop,Y_Y_Y,HisKA,HATPase_c,Response_reg,HTH_18	1344
GCF_004118265.1	WP_129129038.1	ESA94_01215	2	Reg_prop,Reg_prop,Reg_prop,Reg_prop,Reg_prop,Reg_prop,Reg_prop,Reg_prop,Reg_prop,Y_Y_Y,HisKA,HATPase_c,Response_reg,HTH_18	1357
GCF_900113135.1	WP_093303135.1	SAMN04488033_10462	1	Reg_prop,Reg_prop,Reg_prop,Reg_prop,Reg_prop,Reg_prop,Reg_prop,Reg_prop,Reg_prop,Y_Y_Y,HisKA,HATPase_c,Response_reg,HTH_18	1410
GCF_004291315.1	WP_130542186.1	EV199_3619	1	Reg_prop,Reg_prop,Reg_prop,Reg_prop,Reg_prop,Reg_prop,Reg_prop,Reg_prop,Reg_prop,Y_Y_Y,HisKA,HATPase_c,Response_reg,HTH_18	1359
GCF_008274825.1	WP_187773995.1	None	1	Reg_prop,Reg_prop,Reg_prop,Reg_prop,Reg_prop,Reg_prop,Reg_prop,Reg_prop,Reg_prop,Y_Y_Y,HisKA,HATPase_c,Response_reg,HTH_18	1386
GCF_004346135.1	WP_132127407.1	EDD80_101126	1	Reg_prop,Reg_prop,Reg_prop,Reg_prop,Reg_prop,Reg_prop,Reg_prop,Reg_prop,Reg_prop,Y_Y_Y,HisKA,HATPase_c,Response_reg,HTH_18	1385
GCF_009617915.1	WP_027585661.1	PbJCM13498_33330	2	Reg_prop,Reg_prop,Reg_prop,Reg_prop,Reg_prop,Reg_prop,Reg_prop,Reg_prop,Reg_prop,Y_Y_Y,HisKA,HATPase_c,Response_reg,HTH_18	1388
GCF_003555545.1	WP_119048933.1	D3H65_03515	1	Reg_prop,Reg_prop,Reg_prop,Reg_prop,Reg_prop,Reg_prop,Reg_prop,Reg_prop,Y_Y_Y,HisKA,HATPase_c,Response_reg,HTH_18	1373
GCF_004405045.1	WP_134436056.1	E2605_07950	2	Reg_prop,Reg_prop,Reg_prop,Reg_prop,Reg_prop,Reg_prop,Reg_prop,Reg_prop,Y_Y_Y,HisKA,HATPase_c,Response_reg,HTH_18	1370
GCF_013204795.1	WP_172662581.1	HQN86_19555	1	Reg_prop,Reg_prop,Reg_prop,Reg_prop,Reg_prop,Reg_prop,Reg_prop,Reg_prop,Y_Y_Y,HisKA,HATPase_c,Response_reg,HTH_18	1340
GCF_013204795.1	WP_172660221.1	HQN86_06720	2	Reg_prop,Reg_prop,Reg_prop,Reg_prop,Reg_prop,Reg_prop,Reg_prop,Reg_prop,Y_Y_Y,HisKA,HATPase_c,Response_reg,HTH_18	1359
GCF_900215335.1	WP_097127587.1	SAMN06297358_0167	1	Reg_prop,Reg_prop,Reg_prop,Reg_prop,Reg_prop,Reg_prop,Reg_prop,Reg_prop,Y_Y_Y,HisKA,HATPase_c,Response_reg,HTH_18	1362
GCF_000429425.1	WP_051287396.1	None	1	Reg_prop,Reg_prop,Reg_prop,Reg_prop,Reg_prop,Reg_prop,Reg_prop,Reg_prop,Y_Y_Y,HisKA,HATPase_c,Response_reg,HTH_18	1436
GCF_900104585.1	WP_071146062.1	None	1	Reg_prop,Reg_prop,Reg_prop,Reg_prop,Reg_prop,Reg_prop,Reg_prop,Reg_prop,Y_Y_Y,HisKA,HATPase_c,Response_reg,HTH_18	1394
GCF_003626755.1	WP_120711979.1	D7Z94_07955	2	Reg_prop,Reg_prop,Reg_prop,Reg_prop,Reg_prop,Reg_prop,Reg_prop,Reg_prop,Y_Y_Y,HisKA,HATPase_c,Response_reg,HTH_18	1390
GCF_900101885.1	WP_090149965.1	SAMN04487996_10748	2	Reg_prop,Reg_prop,Reg_prop,Reg_prop,Reg_prop,Reg_prop,Reg_prop,Reg_prop,Y_Y_Y,HisKA,HATPase_c,Response_reg,HTH_18	1396
GCF_900292045.1	WP_106829955.1	None	1	Reg_prop,Reg_prop,Reg_prop,Reg_prop,Reg_prop,Reg_prop,Reg_prop,Reg_prop,Y_Y_Y,HisKA,HATPase_c,Response_reg,HTH_18	1340
GCF_000190735.1	WP_013631914.1	Pedsa_0842	2	Reg_prop,Reg_prop,Reg_prop,Reg_prop,Reg_prop,Reg_prop,Reg_prop,Reg_prop,Y_Y_Y,HisKA,HATPase_c,Response_reg,HTH_18	1328
GCF_000190735.1	WP_013633596.1	None	1	Reg_prop,Reg_prop,Reg_prop,Reg_prop,Reg_prop,Reg_prop,Reg_prop,Reg_prop,Y_Y_Y,HisKA,HATPase_c,Response_reg,HTH_18	1363
GCF_000226135.1	WP_010535829.1	None	1	Reg_prop,Reg_prop,Reg_prop,Reg_prop,Reg_prop,Reg_prop,Reg_prop,Reg_prop,Y_Y_Y,HisKA,HATPase_c,Response_reg,HTH_18	1371
GCF_000258405.1	WP_083832071.1	IALB_3182	1	Reg_prop,Reg_prop,Reg_prop,Reg_prop,Reg_prop,Reg_prop,Reg_prop,Reg_prop,Y_Y_Y,HisKA,HATPase_c,Response_reg,HTH_18	1392
GCF_001721645.1	WP_069380575.1	BFS30_18090	1	Reg_prop,Reg_prop,Reg_prop,Reg_prop,Reg_prop,Reg_prop,Reg_prop,Reg_prop,Y_Y_Y,HisKA,HATPase_c,Response_reg,HTH_18	1354
GCF_002557795.1	WP_098192827.1	COR50_04195	2	Reg_prop,Reg_prop,Reg_prop,Reg_prop,Reg_prop,Reg_prop,Reg_prop,Reg_prop,Y_Y_Y,HisKA,HATPase_c,Response_reg,HTH_18	1358
GCF_002934635.1	WP_090625373.1	CLV26_102412	1	Reg_prop,Reg_prop,Reg_prop,Reg_prop,Reg_prop,Reg_prop,Reg_prop,Reg_prop,Y_Y_Y,HisKA,HATPase_c,Response_reg,HTH_18	1437
GCF_003014595.1	WP_106604924.1	CLV42_114152	1	Reg_prop,Reg_prop,Reg_prop,Reg_prop,Reg_prop,Reg_prop,Reg_prop,Reg_prop,Y_Y_Y,HisKA,HATPase_c,Response_reg,HTH_18	1359
GCF_003254625.1	WP_111289630.1	None	1	Reg_prop,Reg_prop,Reg_prop,Reg_prop,Reg_prop,Reg_prop,Reg_prop,Reg_prop,Y_Y_Y,HisKA,HATPase_c,Response_reg,HTH_18	1364
GCF_005877885.1	WP_138530351.1	E9993_07125	1	Reg_prop,Reg_prop,Reg_prop,Reg_prop,Reg_prop,Reg_prop,Reg_prop,Reg_prop,Y_Y_Y,HisKA,HATPase_c,Response_reg,HTH_18	1371
GCF_900128985.1	WP_062184566.1	SAMN05444362_1237	1	Reg_prop,Reg_prop,Reg_prop,Reg_prop,Reg_prop,Reg_prop,Reg_prop,Reg_prop,Y_Y_Y,HisKA,HATPase_c,Response_reg,HTH_18	1351
GCF_900188235.1	WP_089379752.1	SAMN06265371_10169	1	Reg_prop,Reg_prop,Reg_prop,Reg_prop,Reg_prop,Reg_prop,Reg_prop,Reg_prop,Y_Y_Y,HisKA,HATPase_c,Response_reg,HTH_18	1425
GCF_001310085.1	WP_062542592.1	DC20_03650	1	Reg_prop,Reg_prop,Reg_prop,Reg_prop,Reg_prop,Reg_prop,Reg_prop,Reg_prop,Y_Y_Y,HisKA,HATPase_c,Response_reg,HTH_18	1390
GCF_005869225.1	WP_138475701.1	None	1	Reg_prop,Reg_prop,Reg_prop,Reg_prop,Reg_prop,Reg_prop,Reg_prop,Reg_prop,Y_Y_Y,HisKA,HATPase_c,Response_reg,HTH_18	1373
GCF_900119105.1	WP_072363157.1	SAMN05661012_03965	1	Reg_prop,Reg_prop,Reg_prop,Reg_prop,Reg_prop,Reg_prop,Reg_prop,Reg_prop,Y_Y_Y,HisKA,HATPase_c,Response_reg,HTH_18	1335
GCF_900129465.1	WP_074239621.1	SAMN04488055_2573	1	Reg_prop,Reg_prop,Reg_prop,Reg_prop,Reg_prop,Reg_prop,Reg_prop,Reg_prop,Y_Y_Y,HisKA,HATPase_c,Response_reg,HTH_18	1325
GCF_000517065.1	WP_044117715.1	None	1	Reg_prop,Reg_prop,Reg_prop,Reg_prop,Reg_prop,Reg_prop,Reg_prop,Reg_prop,Y_Y_Y,HisKA,HATPase_c,Response_reg,HTH_18	1381
GCF_000517065.1	WP_026473419.1	None	2	Reg_prop,Reg_prop,Reg_prop,Reg_prop,Reg_prop,Reg_prop,Reg_prop,Reg_prop,Y_Y_Y,HisKA,HATPase_c,Response_reg,HTH_18	1336
GCF_000701505.1	WP_031529924.1	None	2	Reg_prop,Reg_prop,Reg_prop,Reg_prop,Reg_prop,Reg_prop,Reg_prop,Reg_prop,Y_Y_Y,HisKA,HATPase_c,Response_reg,HTH_18	1384
GCF_000701505.1	WP_031527708.1	None	2	Reg_prop,Reg_prop,Reg_prop,Reg_prop,Reg_prop,Reg_prop,Reg_prop,Reg_prop,Y_Y_Y,HisKA,HATPase_c,Response_reg,HTH_18	1380
GCF_004345615.1	WP_132433425.1	EV194_104157	1	Reg_prop,Reg_prop,Reg_prop,Reg_prop,Reg_prop,Reg_prop,Reg_prop,Reg_prop,Y_Y_Y,HisKA,HATPase_c,Response_reg,HTH_18	1380
GCF_004834005.1	WP_136580248.1	FAM09_26805	2	Reg_prop,Reg_prop,Reg_prop,Reg_prop,Reg_prop,Reg_prop,Reg_prop,Reg_prop,Y_Y_Y,HisKA,HATPase_c,Response_reg,HTH_18	1366
GCF_004834005.1	WP_136576945.1	FAM09_09970	1	Reg_prop,Reg_prop,Reg_prop,Reg_prop,Reg_prop,Reg_prop,Reg_prop,Reg_prop,Y_Y_Y,HisKA,HATPase_c,Response_reg,HTH_18	1373
GCF_900111155.1	WP_090883984.1	SAMN04488023_110129	1	Reg_prop,Reg_prop,Reg_prop,Reg_prop,Reg_prop,Reg_prop,Reg_prop,Reg_prop,Y_Y_Y,HisKA,HATPase_c,Response_reg,HTH_18	1345
GCF_900128905.1	WP_073403810.1	SAMN05444405_12033	1	Reg_prop,Reg_prop,Reg_prop,Reg_prop,Reg_prop,Reg_prop,Reg_prop,Reg_prop,Y_Y_Y,HisKA,HATPase_c,Response_reg,HTH_18	1380
GCF_900141855.1	WP_072992313.1	SAMN04488513_102854	1	Reg_prop,Reg_prop,Reg_prop,Reg_prop,Reg_prop,Reg_prop,Reg_prop,Reg_prop,Y_Y_Y,HisKA,HATPase_c,Response_reg,HTH_18	1407
GCF_001647285.1	WP_066625207.1	None	1	Reg_prop,Reg_prop,Reg_prop,Reg_prop,Reg_prop,Reg_prop,Reg_prop,Reg_prop,Y_Y_Y,HisKA,HATPase_c,Response_reg,HTH_18	1392
GCF_007997385.1	WP_147136583.1	FUA26_12415	1	Reg_prop,Reg_prop,Reg_prop,Reg_prop,Reg_prop,Reg_prop,Reg_prop,Reg_prop,Y_Y_Y,HisKA,HATPase_c,Response_reg,HTH_18	1399
GCF_900110105.1	WP_091212232.1	SAMN05192574_105388	1	Reg_prop,Reg_prop,Reg_prop,Reg_prop,Reg_prop,Reg_prop,Reg_prop,Reg_prop,Y_Y_Y,HisKA,HATPase_c,Response_reg,HTH_18	1378
GCF_900167975.1	WP_079685951.1	SAMN05660236_1411	2	Reg_prop,Reg_prop,Reg_prop,Reg_prop,Reg_prop,Reg_prop,Reg_prop,Reg_prop,Y_Y_Y,HisKA,HATPase_c,Response_reg,HTH_18	1396
GCF_900182605.1	WP_142533533.1	SAMN06265379_10571	2	Reg_prop,Reg_prop,Reg_prop,Reg_prop,Reg_prop,Reg_prop,Reg_prop,Reg_prop,Y_Y_Y,HisKA,HATPase_c,Response_reg,HTH_18	1421
GCF_000273175.1	WP_007487357.1	HMPREF1068_04034	1	Reg_prop,Reg_prop,Reg_prop,Reg_prop,Reg_prop,Reg_prop,Reg_prop,Reg_prop,Y_Y_Y,HisKA,HATPase_c,Response_reg,HTH_18	1330
GCF_003148625.1	WP_109744109.1	LV89_03414	1	Reg_prop,Reg_prop,Reg_prop,Reg_prop,Reg_prop,Reg_prop,Reg_prop,Reg_prop,Y_Y_Y,HisKA,HATPase_c,Response_reg,HTH_18	1394
GCF_005937185.1	WP_138834620.1	FGG15_07010	1	Reg_prop,Reg_prop,Reg_prop,Reg_prop,Reg_prop,Reg_prop,Reg_prop,Reg_prop,Y_Y_Y,HisKA,HATPase_c,Response_reg,HTH_18	1410
GCF_009617855.1	WP_170108988.1	JCM18694_25710	1	Reg_prop,Reg_prop,Reg_prop,Reg_prop,Reg_prop,Reg_prop,Reg_prop,Reg_prop,Y_Y_Y,HisKA,HATPase_c,Response_reg,HTH_18	1338
GCF_011762155.1	WP_167184705.1	FHR24_000973	1	Reg_prop,Reg_prop,Reg_prop,Reg_prop,Reg_prop,Reg_prop,Reg_prop,Reg_prop,Y_Y_Y,HisKA,HATPase_c,Response_reg,HTH_18	1407
GCF_900105545.1	WP_074674459.1	SAMN05192540_3757	2	Reg_prop,Reg_prop,Reg_prop,Reg_prop,Reg_prop,Reg_prop,Reg_prop,Reg_prop,Y_Y_Y,HisKA,HATPase_c,Response_reg,HTH_18	1408
GCF_900607235.1	WP_130858469.1	None	1	Reg_prop,Reg_prop,Reg_prop,Reg_prop,Reg_prop,Reg_prop,Reg_prop,Reg_prop,Y_Y_Y,HisKA,HATPase_c,Response_reg,HTH_18	1377
GCF_000325705.1	WP_015268061.1	Echvi_4346	1	Reg_prop,Reg_prop,Reg_prop,Reg_prop,Reg_prop,Reg_prop,Reg_prop,Reg_prop,Y_Y_Y,HisKA,HATPase_c,Response_reg,HTH_18	1400
GCF_000799115.1	WP_039449724.1	PBAC_10610	1	Reg_prop,Reg_prop,Reg_prop,Reg_prop,Reg_prop,Reg_prop,Reg_prop,Reg_prop,Y_Y_Y,HisKA,HATPase_c,Response_reg,HTH_18	1363
GCF_000799115.1	WP_081987634.1	PBAC_18640	2	Reg_prop,Reg_prop,Reg_prop,Reg_prop,Reg_prop,Reg_prop,Reg_prop,Reg_prop,Y_Y_Y,HisKA,HATPase_c,Response_reg,HTH_18	1347
GCF_003003035.1	WP_106153774.1	BY457_112124	2	Reg_prop,Reg_prop,Reg_prop,Reg_prop,Reg_prop,Reg_prop,Reg_prop,Reg_prop,Y_Y_Y,HisKA,HATPase_c,Response_reg,HTH_18	1385
GCF_003386095.1	WP_115869185.1	C7460_11678	1	Reg_prop,Reg_prop,Reg_prop,Reg_prop,Reg_prop,Reg_prop,Reg_prop,Reg_prop,Y_Y_Y,HisKA,HATPase_c,Response_reg,HTH_18	1404
GCF_009674725.1	WP_154281172.1	GJU39_12695	3	Reg_prop,Reg_prop,Reg_prop,Reg_prop,Reg_prop,Reg_prop,Reg_prop,Reg_prop,Y_Y_Y,HisKA,HATPase_c,Response_reg,HTH_18	1391
GCF_000410815.1	WP_012781476.1	None	2	Reg_prop,Reg_prop,Reg_prop,Reg_prop,Reg_prop,Reg_prop,Reg_prop,Reg_prop,Y_Y_Y,HisKA,HATPase_c,Response_reg,HTH_18	1370
GCF_000410815.1	WP_015808538.1	None	1	Reg_prop,Reg_prop,Reg_prop,Reg_prop,Reg_prop,Reg_prop,Reg_prop,Reg_prop,Y_Y_Y,HisKA,HATPase_c,Response_reg,HTH_18	1355
GCF_002886045.1	WP_102756022.1	C1H87_11870	2	Reg_prop,Reg_prop,Reg_prop,Reg_prop,Reg_prop,Reg_prop,Reg_prop,Reg_prop,Y_Y_Y,HisKA,HATPase_c,Response_reg,HTH_18	1427
GCF_002886045.1	WP_102757126.1	C1H87_17880	2	Reg_prop,Reg_prop,Reg_prop,Reg_prop,Reg_prop,Reg_prop,Reg_prop,Reg_prop,Y_Y_Y,HisKA,HATPase_c,Response_reg,HTH_18	1411
GCF_001618385.1	WP_068704926.1	PJIAN_4112	2	Reg_prop,Reg_prop,Reg_prop,Reg_prop,Reg_prop,Reg_prop,Reg_prop,Reg_prop,Y_Y_Y,HisKA,HATPase_c,Response_reg,HTH_18	1372
GCF_001652725.1	WP_068821517.1	A5893_04810	1	Reg_prop,Reg_prop,Reg_prop,Reg_prop,Reg_prop,Reg_prop,Reg_prop,Reg_prop,Y_Y_Y,HisKA,HATPase_c,Response_reg,HTH_18	1411
GCF_001652725.1	WP_068821592.1	A5893_05220	1	Reg_prop,Reg_prop,Reg_prop,Reg_prop,Reg_prop,Reg_prop,Reg_prop,Reg_prop,Y_Y_Y,HisKA,HATPase_c,Response_reg,HTH_18	1346
GCF_002077945.1	WP_081147378.1	A3860_22515	1	Reg_prop,Reg_prop,Reg_prop,Reg_prop,Reg_prop,Reg_prop,Reg_prop,Reg_prop,Y_Y_Y,HisKA,HATPase_c,Response_reg,HTH_18	1381
GCF_002077945.1	WP_081155537.1	A3860_08375	1	Reg_prop,Reg_prop,Reg_prop,Reg_prop,Reg_prop,Reg_prop,Reg_prop,Reg_prop,Y_Y_Y,HisKA,HATPase_c,Response_reg,HTH_18	1365
GCF_002077945.1	WP_081155865.1	A3860_09995	1	Reg_prop,Reg_prop,Reg_prop,Reg_prop,Reg_prop,Reg_prop,Reg_prop,Reg_prop,Y_Y_Y,HisKA,HATPase_c,Response_reg,HTH_18	1365
GCF_002998535.1	WP_106069929.1	C3V43_11495	1	Reg_prop,Reg_prop,Reg_prop,Reg_prop,Reg_prop,Reg_prop,Reg_prop,Reg_prop,Y_Y_Y,HisKA,HATPase_c,Response_reg,HTH_18	1351
GCF_003313335.1	WP_113638900.1	None	1	Reg_prop,Reg_prop,Reg_prop,Reg_prop,Reg_prop,Reg_prop,Reg_prop,Reg_prop,Y_Y_Y,HisKA,HATPase_c,Response_reg,HTH_18	1377
GCF_003627955.1	WP_121126830.1	D7322_24545	1	Reg_prop,Reg_prop,Reg_prop,Reg_prop,Reg_prop,Reg_prop,Reg_prop,Reg_prop,Y_Y_Y,HisKA,HATPase_c,Response_reg,HTH_18	1368
GCF_004362715.1	WP_133574170.1	ATK78_0175	1	Reg_prop,Reg_prop,Reg_prop,Reg_prop,Reg_prop,Reg_prop,Reg_prop,Reg_prop,Y_Y_Y,HisKA,HATPase_c,Response_reg,HTH_18	1364
GCF_004362715.1	WP_133577015.1	ATK78_3181	1	Reg_prop,Reg_prop,Reg_prop,Reg_prop,Reg_prop,Reg_prop,Reg_prop,Reg_prop,Y_Y_Y,HisKA,HATPase_c,Response_reg,HTH_18	1379
GCF_006149045.1	WP_139012043.1	FEM33_10630	1	Reg_prop,Reg_prop,Reg_prop,Reg_prop,Reg_prop,Reg_prop,Reg_prop,Reg_prop,Y_Y_Y,HisKA,HATPase_c,Response_reg,HTH_18	1384
GCF_000023125.1	WP_015811072.1	Dfer_1574	1	Reg_prop,Reg_prop,Reg_prop,Reg_prop,Reg_prop,Reg_prop,Reg_prop,Reg_prop,Y_Y_Y,HisKA,HATPase_c,Response_reg,HTH_18	1378
GCF_005217565.1	WP_162381474.1	EYV94_20360	1	Reg_prop,Reg_prop,Reg_prop,Reg_prop,Reg_prop,Reg_prop,Reg_prop,Reg_prop,Y_Y_Y,HisKA,HATPase_c,Response_reg,HTH_18	1331
GCF_005217565.1	WP_137082003.1	EYV94_11615	1	Reg_prop,Reg_prop,Reg_prop,Reg_prop,Reg_prop,Reg_prop,Reg_prop,Reg_prop,Y_Y_Y,HisKA,HATPase_c,Response_reg,HTH_18	1413
GCF_005860765.1	WP_171036432.1	FEM55_01450	1	Reg_prop,Reg_prop,Reg_prop,Reg_prop,Reg_prop,Reg_prop,Reg_prop,Reg_prop,Y_Y_Y,HisKA,HATPase_c,Response_reg,HTH_18	1357
GCF_900102545.1	WP_089838189.1	SAMN04488121_112141	1	Reg_prop,Reg_prop,Reg_prop,Reg_prop,Reg_prop,Reg_prop,Reg_prop,Reg_prop,Y_Y_Y,HisKA,HATPase_c,Response_reg,HTH_18	1361
GCF_002736205.1	WP_099437352.1	CPT03_02435	1	Reg_prop,Reg_prop,Reg_prop,Reg_prop,Reg_prop,Reg_prop,Reg_prop,Reg_prop,Y_Y_Y,HisKA,HATPase_c,Response_reg,HTH_18	1391
GCF_002736205.1	WP_099437714.1	CPT03_04445	1	Reg_prop,Reg_prop,Reg_prop,Reg_prop,Reg_prop,Reg_prop,Reg_prop,Reg_prop,Y_Y_Y,HisKA,HATPase_c,Response_reg,HTH_18	1359
GCF_003014695.1	WP_106595009.1	CLV60_10433	2	Reg_prop,Reg_prop,Reg_prop,Reg_prop,Reg_prop,Reg_prop,Reg_prop,Reg_prop,Y_Y_Y,HisKA,HATPase_c,Response_reg,HTH_18	1380
GCF_007992715.1	WP_146867572.1	CCY01nite_52080	1	Reg_prop,Reg_prop,Reg_prop,Reg_prop,Reg_prop,Reg_prop,Reg_prop,Reg_prop,Y_Y_Y,HisKA,HATPase_c,Response_reg,HTH_18	1336
GCF_012844305.1	WP_169656491.1	HHU12_09425	2	Reg_prop,Reg_prop,Reg_prop,Reg_prop,Reg_prop,Reg_prop,Reg_prop,Reg_prop,Y_Y_Y,HisKA,HATPase_c,Response_reg,HTH_18	1397
GCF_900100945.1	WP_091169634.1	SAMN05192573_108205	1	Reg_prop,Reg_prop,Reg_prop,Reg_prop,Reg_prop,Reg_prop,Reg_prop,Reg_prop,Y_Y_Y,HisKA,HATPase_c,Response_reg,HTH_18	1380
GCF_003071385.1	WP_089715540.1	DCM91_20265	1	Reg_prop,Reg_prop,Reg_prop,Reg_prop,Reg_prop,Reg_prop,Reg_prop,Reg_prop,Y_Y_Y,HisKA,HATPase_c,Response_reg,HTH_18	1406
GCF_004378255.1	WP_134337008.1	E2R65_12840	2	Reg_prop,Reg_prop,Reg_prop,Reg_prop,Reg_prop,Reg_prop,Reg_prop,Reg_prop,Y_Y_Y,HisKA,HATPase_c,Response_reg,HTH_18	1356
GCF_900607235.1	WP_130856162.1	None	1	Reg_prop,Reg_prop,Reg_prop,Reg_prop,Reg_prop,Reg_prop,Reg_prop,Y_Y_Y,HATPase_c,Response_reg,HTH_18	1385
GCF_900176505.1	WP_084287102.1	SAMN04488101_101536	3	Reg_prop,Reg_prop,Reg_prop,Reg_prop,Reg_prop,Reg_prop,Reg_prop,Y_Y_Y,HATPase_c,Response_reg,HTH_18	1377
GCF_001654455.1	WP_084490026.1	A8C56_05440	2	Reg_prop,Reg_prop,Reg_prop,Reg_prop,Reg_prop,Reg_prop,Reg_prop,Y_Y_Y,HisKA,HATPase_c,Response_reg,HTH_18	1352
GCF_001654455.1	WP_067756172.1	A8C56_11910	2	Reg_prop,Reg_prop,Reg_prop,Reg_prop,Reg_prop,Reg_prop,Reg_prop,Y_Y_Y,HisKA,HATPase_c,Response_reg,HTH_18	1382
GCF_002909255.1	WP_103439030.1	None	2	Reg_prop,Reg_prop,Reg_prop,Reg_prop,Reg_prop,Reg_prop,Reg_prop,Y_Y_Y,HisKA,HATPase_c,Response_reg,HTH_18	1350
GCF_004340665.1	WP_132534833.1	EV200_10753	2	Reg_prop,Reg_prop,Reg_prop,Reg_prop,Reg_prop,Reg_prop,Reg_prop,Y_Y_Y,HisKA,HATPase_c,Response_reg,HTH_18	1343
GCF_004405045.1	WP_134436753.1	E2605_13090	1	Reg_prop,Reg_prop,Reg_prop,Reg_prop,Reg_prop,Reg_prop,Reg_prop,Y_Y_Y,HisKA,HATPase_c,Response_reg,HTH_18	1436
GCF_005860805.1	WP_138366823.1	FEN17_18660	1	Reg_prop,Reg_prop,Reg_prop,Reg_prop,Reg_prop,Reg_prop,Reg_prop,Y_Y_Y,HisKA,HATPase_c,Response_reg,HTH_18	1364
GCF_010645065.1	WP_163397420.1	None	2	Reg_prop,Reg_prop,Reg_prop,Reg_prop,Reg_prop,Reg_prop,Reg_prop,Y_Y_Y,HisKA,HATPase_c,Response_reg,HTH_18	1352
GCF_010747415.1	WP_164043614.1	GK091_25710	1	Reg_prop,Reg_prop,Reg_prop,Reg_prop,Reg_prop,Reg_prop,Reg_prop,Y_Y_Y,HisKA,HATPase_c,Response_reg,HTH_18	1393
GCF_011927765.1	WP_167898201.1	GGR97_001826	1	Reg_prop,Reg_prop,Reg_prop,Reg_prop,Reg_prop,Reg_prop,Reg_prop,Y_Y_Y,HisKA,HATPase_c,Response_reg,HTH_18	1407
GCF_013204795.1	WP_172660116.1	HQN86_06140	1	Reg_prop,Reg_prop,Reg_prop,Reg_prop,Reg_prop,Reg_prop,Reg_prop,Y_Y_Y,HisKA,HATPase_c,Response_reg,HTH_18	1361
GCF_900129725.1	WP_073135494.1	SAMN04488109_2971	1	Reg_prop,Reg_prop,Reg_prop,Reg_prop,Reg_prop,Reg_prop,Reg_prop,Y_Y_Y,HisKA,HATPase_c,Response_reg,HTH_18	1382
GCF_900129725.1	WP_084137919.1	SAMN04488109_1132	2	Reg_prop,Reg_prop,Reg_prop,Reg_prop,Reg_prop,Reg_prop,Reg_prop,Y_Y_Y,HisKA,HATPase_c,Response_reg,HTH_18	1381
GCF_900168065.1	WP_079472272.1	SAMN05660461_5012	1	Reg_prop,Reg_prop,Reg_prop,Reg_prop,Reg_prop,Reg_prop,Reg_prop,Y_Y_Y,HisKA,HATPase_c,Response_reg,HTH_18	1323
GCF_000273235.1	WP_007479769.1	HMPREF1071_01868	1	Reg_prop,Reg_prop,Reg_prop,Reg_prop,Reg_prop,Reg_prop,Reg_prop,Y_Y_Y,HisKA,HATPase_c,Response_reg,HTH_18	1366
GCF_001647275.1	WP_066835680.1	None	1	Reg_prop,Reg_prop,Reg_prop,Reg_prop,Reg_prop,Reg_prop,Reg_prop,Y_Y_Y,HisKA,HATPase_c,Response_reg,HTH_18	1361
GCF_003014755.1	WP_106528984.1	CLV51_103154	2	Reg_prop,Reg_prop,Reg_prop,Reg_prop,Reg_prop,Reg_prop,Reg_prop,Y_Y_Y,HisKA,HATPase_c,Response_reg,HTH_18	1365
GCF_003130405.1	WP_109414494.1	DDR33_04175	3	Reg_prop,Reg_prop,Reg_prop,Reg_prop,Reg_prop,Reg_prop,Reg_prop,Y_Y_Y,HisKA,HATPase_c,Response_reg,HTH_18	1393
GCF_003130405.1	WP_109417234.1	DDR33_18190	1	Reg_prop,Reg_prop,Reg_prop,Reg_prop,Reg_prop,Reg_prop,Reg_prop,Y_Y_Y,HisKA,HATPase_c,Response_reg,HTH_18	1361
GCF_003130405.1	WP_109415276.1	DDR33_08170	1	Reg_prop,Reg_prop,Reg_prop,Reg_prop,Reg_prop,Reg_prop,Reg_prop,Y_Y_Y,HisKA,HATPase_c,Response_reg,HTH_18	1377
GCF_003991195.1	WP_126973211.1	None	2	Reg_prop,Reg_prop,Reg_prop,Reg_prop,Reg_prop,Reg_prop,Reg_prop,Y_Y_Y,HisKA,HATPase_c,Response_reg,HTH_18	1381
GCF_004310665.1	WP_131029606.1	EYS08_08375	1	Reg_prop,Reg_prop,Reg_prop,Reg_prop,Reg_prop,Reg_prop,Reg_prop,Y_Y_Y,HisKA,HATPase_c,Response_reg,HTH_18	1390
GCF_004310665.1	WP_131029648.1	EYS08_08625	2	Reg_prop,Reg_prop,Reg_prop,Reg_prop,Reg_prop,Reg_prop,Reg_prop,Y_Y_Y,HisKA,HATPase_c,Response_reg,HTH_18	1380
GCF_007829335.1	WP_145670229.1	FHW36_103284	2	Reg_prop,Reg_prop,Reg_prop,Reg_prop,Reg_prop,Reg_prop,Reg_prop,Y_Y_Y,HisKA,HATPase_c,Response_reg,HTH_18	1361
GCF_007971025.1	WP_147030152.1	FRZ54_02890	2	Reg_prop,Reg_prop,Reg_prop,Reg_prop,Reg_prop,Reg_prop,Reg_prop,Y_Y_Y,HisKA,HATPase_c,Response_reg,HTH_18	1382
GCF_900101435.1	WP_090772086.1	SAMN04488024_112102	1	Reg_prop,Reg_prop,Reg_prop,Reg_prop,Reg_prop,Reg_prop,Reg_prop,Y_Y_Y,HisKA,HATPase_c,Response_reg,HTH_18	1345
GCF_000832545.1	WP_052496557.1	TH53_22685	1	Reg_prop,Reg_prop,Reg_prop,Reg_prop,Reg_prop,Reg_prop,Reg_prop,Y_Y_Y,HisKA,HATPase_c,Response_reg,HTH_18	1356
GCF_001314975.1	WP_008767321.1	Btheta7330_00070	1	Reg_prop,Reg_prop,Reg_prop,Reg_prop,Reg_prop,Reg_prop,Reg_prop,Y_Y_Y,HisKA,HATPase_c,Response_reg,HTH_18	1376
GCF_001697185.1	WP_068825754.1	AXE80_06990	1	Reg_prop,Reg_prop,Reg_prop,Reg_prop,Reg_prop,Reg_prop,Reg_prop,Y_Y_Y,HisKA,HATPase_c,Response_reg,HTH_18	1406
GCF_003610355.1	WP_120260793.1	DFQ12_4111	1	Reg_prop,Reg_prop,Reg_prop,Reg_prop,Reg_prop,Reg_prop,Reg_prop,Y_Y_Y,HisKA,HATPase_c,Response_reg,HTH_18	1391
GCF_900683745.1	WP_130894378.1	None	1	Reg_prop,Reg_prop,Reg_prop,Reg_prop,Reg_prop,Reg_prop,Reg_prop,Y_Y_Y,HisKA,HATPase_c,Response_reg,HTH_18	1320
GCF_000258495.1	WP_010600187.1	PAGRP_RS0106540	1	Reg_prop,Reg_prop,Reg_prop,Reg_prop,Reg_prop,Reg_prop,Reg_prop,Y_Y_Y,HisKA,HATPase_c,Response_reg,HTH_18	1256
GCF_000304195.1	WP_007764897.1	HMPREF1057_03051	2	Reg_prop,Reg_prop,Reg_prop,Reg_prop,Reg_prop,Reg_prop,Reg_prop,Y_Y_Y,HisKA,HATPase_c,Response_reg,HTH_18	1444
GCF_000374125.1	WP_083927744.1	None	2	Reg_prop,Reg_prop,Reg_prop,Reg_prop,Reg_prop,Reg_prop,Reg_prop,Y_Y_Y,HisKA,HATPase_c,Response_reg,HTH_18	1399
GCF_001747085.1	WP_069831366.1	A8C32_05650	1	Reg_prop,Reg_prop,Reg_prop,Reg_prop,Reg_prop,Reg_prop,Reg_prop,Y_Y_Y,HisKA,HATPase_c,Response_reg,HTH_18	1403
GCF_002078015.1	WP_081158782.1	A4R26_01090	2	Reg_prop,Reg_prop,Reg_prop,Reg_prop,Reg_prop,Reg_prop,Reg_prop,Y_Y_Y,HisKA,HATPase_c,Response_reg,HTH_18	1364
GCF_002078015.1	WP_081168132.1	A4R26_25365	1	Reg_prop,Reg_prop,Reg_prop,Reg_prop,Reg_prop,Reg_prop,Reg_prop,Y_Y_Y,HisKA,HATPase_c,Response_reg,HTH_18	1363
GCF_002201795.1	WP_079557313.1	CDL62_13670	1	Reg_prop,Reg_prop,Reg_prop,Reg_prop,Reg_prop,Reg_prop,Reg_prop,Y_Y_Y,HisKA,HATPase_c,Response_reg,HTH_18	1380
GCF_003148845.1	WP_109607317.1	LX99_01547	2	Reg_prop,Reg_prop,Reg_prop,Reg_prop,Reg_prop,Reg_prop,Reg_prop,Y_Y_Y,HisKA,HATPase_c,Response_reg,HTH_18	1390
GCF_003208655.1	WP_110830251.1	B0O44_103602	2	Reg_prop,Reg_prop,Reg_prop,Reg_prop,Reg_prop,Reg_prop,Reg_prop,Y_Y_Y,HisKA,HATPase_c,Response_reg,HTH_18	1377
GCF_004345565.1	WP_132033450.1	EV142_102186	2	Reg_prop,Reg_prop,Reg_prop,Reg_prop,Reg_prop,Reg_prop,Reg_prop,Y_Y_Y,HisKA,HATPase_c,Response_reg,HTH_18	1395
GCF_004345565.1	WP_132037039.1	EV142_107118	1	Reg_prop,Reg_prop,Reg_prop,Reg_prop,Reg_prop,Reg_prop,Reg_prop,Y_Y_Y,HisKA,HATPase_c,Response_reg,HTH_18	1364
GCF_900109365.1	WP_090606239.1	SAMN05421740_105152	2	Reg_prop,Reg_prop,Reg_prop,Reg_prop,Reg_prop,Reg_prop,Reg_prop,Y_Y_Y,HisKA,HATPase_c,Response_reg,HTH_18	1334
GCF_900112795.1	WP_010527241.1	SAMN05444380_110110	1	Reg_prop,Reg_prop,Reg_prop,Reg_prop,Reg_prop,Reg_prop,Reg_prop,Y_Y_Y,HisKA,HATPase_c,Response_reg,HTH_18	1390
GCF_900142605.1	WP_073081002.1	SAMN05444266_104322	1	Reg_prop,Reg_prop,Reg_prop,Reg_prop,Reg_prop,Reg_prop,Reg_prop,Y_Y_Y,HisKA,HATPase_c,Response_reg,HTH_18	1377
GCF_900167135.1	WP_078668567.1	SAMN04488128_1011371	1	Reg_prop,Reg_prop,Reg_prop,Reg_prop,Reg_prop,Reg_prop,Reg_prop,Y_Y_Y,HisKA,HATPase_c,Response_reg,HTH_18	1289
GCF_900168055.1	WP_079717046.1	SAMN05660226_02353	1	Reg_prop,Reg_prop,Reg_prop,Reg_prop,Reg_prop,Reg_prop,Reg_prop,Y_Y_Y,HisKA,HATPase_c,Response_reg,HTH_18	1359
GCF_900182595.1	WP_185960385.1	SAMN06265348_102454	2	Reg_prop,Reg_prop,Reg_prop,Reg_prop,Reg_prop,Reg_prop,Reg_prop,Y_Y_Y,HisKA,HATPase_c,Response_reg,HTH_18	1380
GCF_000190735.1	WP_013633525.1	Pedsa_2495	1	Reg_prop,Reg_prop,Reg_prop,Reg_prop,Reg_prop,Reg_prop,Reg_prop,Y_Y_Y,HisKA,HATPase_c,Response_reg,HTH_18	1365
GCF_000190735.1	WP_013634179.1	Pedsa_3158	1	Reg_prop,Reg_prop,Reg_prop,Reg_prop,Reg_prop,Reg_prop,Reg_prop,Y_Y_Y,HisKA,HATPase_c,Response_reg,HTH_18	1375
GCF_000373245.1	WP_018474739.1	None	1	Reg_prop,Reg_prop,Reg_prop,Reg_prop,Reg_prop,Reg_prop,Reg_prop,Y_Y_Y,HisKA,HATPase_c,Response_reg,HTH_18	1376
GCF_000428845.1	WP_026631045.1	None	1	Reg_prop,Reg_prop,Reg_prop,Reg_prop,Reg_prop,Reg_prop,Reg_prop,Y_Y_Y,HisKA,HATPase_c,Response_reg,HTH_18	1378
GCF_900156625.1	WP_076456749.1	SAMN05421766_10786	1	Reg_prop,Reg_prop,Reg_prop,Reg_prop,Reg_prop,Reg_prop,Reg_prop,Y_Y_Y,HisKA,HATPase_c,Response_reg,HTH_18	1362
GCF_900156625.1	WP_076455062.1	SAMN05421766_103268	1	Reg_prop,Reg_prop,Reg_prop,Reg_prop,Reg_prop,Reg_prop,Reg_prop,Y_Y_Y,HisKA,HATPase_c,Response_reg,HTH_18	1408
GCF_900156625.1	WP_076454121.1	SAMN05421766_102365	1	Reg_prop,Reg_prop,Reg_prop,Reg_prop,Reg_prop,Reg_prop,Reg_prop,Y_Y_Y,HisKA,HATPase_c,Response_reg,HTH_18	1413
GCF_001721645.1	WP_069377917.1	BFS30_03015	3	Reg_prop,Reg_prop,Reg_prop,Reg_prop,Reg_prop,Reg_prop,Reg_prop,Y_Y_Y,HisKA,HATPase_c,Response_reg,HTH_18	1364
GCF_001721645.1	WP_069379025.1	BFS30_09270	2	Reg_prop,Reg_prop,Reg_prop,Reg_prop,Reg_prop,Reg_prop,Reg_prop,Y_Y_Y,HisKA,HATPase_c,Response_reg,HTH_18	1396
GCF_001721645.1	WP_069379773.1	BFS30_13525	2	Reg_prop,Reg_prop,Reg_prop,Reg_prop,Reg_prop,Reg_prop,Reg_prop,Y_Y_Y,HisKA,HATPase_c,Response_reg,HTH_18	1363
GCF_003634105.1	WP_121063404.1	CLV91_0381	2	Reg_prop,Reg_prop,Reg_prop,Reg_prop,Reg_prop,Reg_prop,Reg_prop,Y_Y_Y,HisKA,HATPase_c,Response_reg,HTH_18	1410
GCF_003634105.1	WP_121063878.1	CLV91_0636	2	Reg_prop,Reg_prop,Reg_prop,Reg_prop,Reg_prop,Reg_prop,Reg_prop,Y_Y_Y,HisKA,HATPase_c,Response_reg,HTH_18	1410
GCF_005877885.1	WP_138533244.1	E9993_19865	1	Reg_prop,Reg_prop,Reg_prop,Reg_prop,Reg_prop,Reg_prop,Reg_prop,Y_Y_Y,HisKA,HATPase_c,Response_reg,HTH_18	1417
GCF_900105165.1	WP_091373230.1	SAMN05216490_2578	3	Reg_prop,Reg_prop,Reg_prop,Reg_prop,Reg_prop,Reg_prop,Reg_prop,Y_Y_Y,HisKA,HATPase_c,Response_reg,HTH_18	1360
GCF_900128985.1	WP_062175443.1	SAMN05444362_101354	1	Reg_prop,Reg_prop,Reg_prop,Reg_prop,Reg_prop,Reg_prop,Reg_prop,Y_Y_Y,HisKA,HATPase_c,Response_reg,HTH_18	1436
GCF_900178525.1	WP_085536855.1	None	1	Reg_prop,Reg_prop,Reg_prop,Reg_prop,Reg_prop,Reg_prop,Reg_prop,Y_Y_Y,HisKA,HATPase_c,Response_reg,HTH_18	1361
GCF_000812965.1	WP_052266123.1	OC25_10555	1	Reg_prop,Reg_prop,Reg_prop,Reg_prop,Reg_prop,Reg_prop,Reg_prop,Y_Y_Y,HisKA,HATPase_c,Response_reg,HTH_18	1345
GCF_000974365.1	WP_062124939.1	JCM15548_12412	1	Reg_prop,Reg_prop,Reg_prop,Reg_prop,Reg_prop,Reg_prop,Reg_prop,Y_Y_Y,HisKA,HATPase_c,Response_reg,HTH_18	1474
GCF_001761465.1	WP_051877861.1	EM308_03205	2	Reg_prop,Reg_prop,Reg_prop,Reg_prop,Reg_prop,Reg_prop,Reg_prop,Y_Y_Y,HisKA,HATPase_c,Response_reg,HTH_18	1350
GCF_001761465.1	WP_083273911.1	EM308_13330	1	Reg_prop,Reg_prop,Reg_prop,Reg_prop,Reg_prop,Reg_prop,Reg_prop,Y_Y_Y,HisKA,HATPase_c,Response_reg,HTH_18	1360
GCF_002909235.1	WP_103475774.1	None	1	Reg_prop,Reg_prop,Reg_prop,Reg_prop,Reg_prop,Reg_prop,Reg_prop,Y_Y_Y,HisKA,HATPase_c,Response_reg,HTH_18	1348
GCF_003353085.1	WP_115138067.1	None	2	Reg_prop,Reg_prop,Reg_prop,Reg_prop,Reg_prop,Reg_prop,Reg_prop,Y_Y_Y,HisKA,HATPase_c,Response_reg,HTH_18	1437
GCF_004791695.1	WP_135877133.1	EM932_10455	1	Reg_prop,Reg_prop,Reg_prop,Reg_prop,Reg_prop,Reg_prop,Reg_prop,Y_Y_Y,HisKA,HATPase_c,Response_reg,HTH_18	1415
GCF_004791695.1	WP_135874622.1	EM932_01150	1	Reg_prop,Reg_prop,Reg_prop,Reg_prop,Reg_prop,Reg_prop,Reg_prop,Y_Y_Y,HisKA,HATPase_c,Response_reg,HTH_18	1372
GCF_900176535.1	WP_084236548.1	SAMN04488524_0194	1	Reg_prop,Reg_prop,Reg_prop,Reg_prop,Reg_prop,Reg_prop,Reg_prop,Y_Y_Y,HisKA,HATPase_c,Response_reg,HTH_18	1356
GCF_000379765.1	WP_020532559.1	None	1	Reg_prop,Reg_prop,Reg_prop,Reg_prop,Reg_prop,Reg_prop,Reg_prop,Y_Y_Y,HisKA,HATPase_c,Response_reg,HTH_18	1388
GCF_000943555.1	WP_044625104.1	PK35_02865	1	Reg_prop,Reg_prop,Reg_prop,Reg_prop,Reg_prop,Reg_prop,Reg_prop,Y_Y_Y,HisKA,HATPase_c,Response_reg,HTH_18	1369
GCF_001442625.1	WP_083505385.1	ASU31_15400	2	Reg_prop,Reg_prop,Reg_prop,Reg_prop,Reg_prop,Reg_prop,Reg_prop,Y_Y_Y,HisKA,HATPase_c,Response_reg,HTH_18	1380
GCF_006265225.1	WP_139695047.1	FGF67_03285	1	Reg_prop,Reg_prop,Reg_prop,Reg_prop,Reg_prop,Reg_prop,Reg_prop,Y_Y_Y,HisKA,HATPase_c,Response_reg,HTH_18	1381
GCF_007489275.1	WP_143915412.1	FOF46_02995	1	Reg_prop,Reg_prop,Reg_prop,Reg_prop,Reg_prop,Reg_prop,Reg_prop,Y_Y_Y,HisKA,HATPase_c,Response_reg,HTH_18	1415
GCF_007994055.1	WP_146829108.1	FHW48_101610	1	Reg_prop,Reg_prop,Reg_prop,Reg_prop,Reg_prop,Reg_prop,Reg_prop,Y_Y_Y,HisKA,HATPase_c,Response_reg,HTH_18	1363
GCF_900112575.1	WP_091495527.1	SAMN05216297_10955	1	Reg_prop,Reg_prop,Reg_prop,Reg_prop,Reg_prop,Reg_prop,Reg_prop,Y_Y_Y,HisKA,HATPase_c,Response_reg,HTH_18	1362
GCF_900112575.1	WP_091491880.1	SAMN05216297_103211	2	Reg_prop,Reg_prop,Reg_prop,Reg_prop,Reg_prop,Reg_prop,Reg_prop,Y_Y_Y,HisKA,HATPase_c,Response_reg,HTH_18	1347
GCF_900128905.1	WP_073401083.1	SAMN05444405_10780	2	Reg_prop,Reg_prop,Reg_prop,Reg_prop,Reg_prop,Reg_prop,Reg_prop,Y_Y_Y,HisKA,HATPase_c,Response_reg,HTH_18	1361
GCF_900130125.1	WP_073347535.1	None	2	Reg_prop,Reg_prop,Reg_prop,Reg_prop,Reg_prop,Reg_prop,Reg_prop,Y_Y_Y,HisKA,HATPase_c,Response_reg,HTH_18	1379
GCF_000260115.1	WP_008615314.1	JoomaDRAFT_3833	2	Reg_prop,Reg_prop,Reg_prop,Reg_prop,Reg_prop,Reg_prop,Reg_prop,Y_Y_Y,HisKA,HATPase_c,Response_reg,HTH_18	1411
GCF_000302595.1	WP_017257566.1	None	3	Reg_prop,Reg_prop,Reg_prop,Reg_prop,Reg_prop,Reg_prop,Reg_prop,Y_Y_Y,HisKA,HATPase_c,Response_reg,HTH_18	1359
GCF_000302595.1	WP_017258092.1	None	3	Reg_prop,Reg_prop,Reg_prop,Reg_prop,Reg_prop,Reg_prop,Reg_prop,Y_Y_Y,HisKA,HATPase_c,Response_reg,HTH_18	1357
GCF_002920915.1	WP_103787301.1	C3K47_01510	1	Reg_prop,Reg_prop,Reg_prop,Reg_prop,Reg_prop,Reg_prop,Reg_prop,Y_Y_Y,HisKA,HATPase_c,Response_reg,HTH_18	1389
GCF_002998435.1	WP_106040925.1	C4H11_06410	1	Reg_prop,Reg_prop,Reg_prop,Reg_prop,Reg_prop,Reg_prop,Reg_prop,Y_Y_Y,HisKA,HATPase_c,Response_reg,HTH_18	1354
GCF_004025525.1	WP_113646313.1	DPV69_05745	2	Reg_prop,Reg_prop,Reg_prop,Reg_prop,Reg_prop,Reg_prop,Reg_prop,Y_Y_Y,HisKA,HATPase_c,Response_reg,HTH_18	1355
GCF_004025525.1	WP_113648826.1	DPV69_18130	2	Reg_prop,Reg_prop,Reg_prop,Reg_prop,Reg_prop,Reg_prop,Reg_prop,Y_Y_Y,HisKA,HATPase_c,Response_reg,HTH_18	1351
GCF_006381105.1	WP_166461169.1	None	1	Reg_prop,Reg_prop,Reg_prop,Reg_prop,Reg_prop,Reg_prop,Reg_prop,Y_Y_Y,HisKA,HATPase_c,Response_reg,HTH_18	1348
GCF_009725985.1	WP_155599104.1	D9O36_05170	2	Reg_prop,Reg_prop,Reg_prop,Reg_prop,Reg_prop,Reg_prop,Reg_prop,Y_Y_Y,HisKA,HATPase_c,Response_reg,HTH_18	1419
GCF_009725985.1	WP_166521582.1	D9O36_08765	1	Reg_prop,Reg_prop,Reg_prop,Reg_prop,Reg_prop,Reg_prop,Reg_prop,Y_Y_Y,HisKA,HATPase_c,Response_reg,HTH_18	1402
GCF_900107795.1	WP_089764546.1	SAMN05660909_04580	1	Reg_prop,Reg_prop,Reg_prop,Reg_prop,Reg_prop,Reg_prop,Reg_prop,Y_Y_Y,HisKA,HATPase_c,Response_reg,HTH_18	1379
GCF_900110105.1	WP_091214714.1	SAMN05192574_107254	1	Reg_prop,Reg_prop,Reg_prop,Reg_prop,Reg_prop,Reg_prop,Reg_prop,Y_Y_Y,HisKA,HATPase_c,Response_reg,HTH_18	1376
GCF_900167975.1	WP_079689907.1	SAMN05660236_5444	1	Reg_prop,Reg_prop,Reg_prop,Reg_prop,Reg_prop,Reg_prop,Reg_prop,Y_Y_Y,HisKA,HATPase_c,Response_reg,HTH_18	1368
GCF_900167975.1	WP_079685041.1	SAMN05660236_0417	1	Reg_prop,Reg_prop,Reg_prop,Reg_prop,Reg_prop,Reg_prop,Reg_prop,Y_Y_Y,HisKA,HATPase_c,Response_reg,HTH_18	1379
GCF_900167975.1	WP_079686699.1	SAMN05660236_2232	1	Reg_prop,Reg_prop,Reg_prop,Reg_prop,Reg_prop,Reg_prop,Reg_prop,Y_Y_Y,HisKA,HATPase_c,Response_reg,HTH_18	1385
GCF_900182605.1	WP_142534597.1	SAMN06265379_11226	2	Reg_prop,Reg_prop,Reg_prop,Reg_prop,Reg_prop,Reg_prop,Reg_prop,Y_Y_Y,HisKA,HATPase_c,Response_reg,HTH_18	1351
GCF_000403135.1	WP_016196467.1	ADIARSV_3238	2	Reg_prop,Reg_prop,Reg_prop,Reg_prop,Reg_prop,Reg_prop,Reg_prop,Y_Y_Y,HisKA,HATPase_c,Response_reg,HTH_18	1357
GCF_001730525.1	WP_069660988.1	None	1	Reg_prop,Reg_prop,Reg_prop,Reg_prop,Reg_prop,Reg_prop,Reg_prop,Y_Y_Y,HisKA,HATPase_c,Response_reg,HTH_18	1373
GCF_002356295.1	WP_096427423.1	ALGA_0091	1	Reg_prop,Reg_prop,Reg_prop,Reg_prop,Reg_prop,Reg_prop,Reg_prop,Y_Y_Y,HisKA,HATPase_c,Response_reg,HTH_18	1392
GCF_003002875.1	WP_106290352.1	B0I27_101119	2	Reg_prop,Reg_prop,Reg_prop,Reg_prop,Reg_prop,Reg_prop,Reg_prop,Y_Y_Y,HisKA,HATPase_c,Response_reg,HTH_18	1409
GCF_003002875.1	WP_106294090.1	B0I27_10834	2	Reg_prop,Reg_prop,Reg_prop,Reg_prop,Reg_prop,Reg_prop,Reg_prop,Y_Y_Y,HisKA,HATPase_c,Response_reg,HTH_18	1362
GCF_003173575.1	WP_109932895.1	DF947_21800	2	Reg_prop,Reg_prop,Reg_prop,Reg_prop,Reg_prop,Reg_prop,Reg_prop,Y_Y_Y,HisKA,HATPase_c,Response_reg,HTH_18	1343
GCF_003347595.2	WP_114778586.1	None	2	Reg_prop,Reg_prop,Reg_prop,Reg_prop,Reg_prop,Reg_prop,Reg_prop,Y_Y_Y,HisKA,HATPase_c,Response_reg,HTH_18	1360
GCF_003349965.1	WP_114790754.1	None	1	Reg_prop,Reg_prop,Reg_prop,Reg_prop,Reg_prop,Reg_prop,Reg_prop,Y_Y_Y,HisKA,HATPase_c,Response_reg,HTH_18	1372
GCF_009617855.1	WP_170288138.1	JCM18694_05230	2	Reg_prop,Reg_prop,Reg_prop,Reg_prop,Reg_prop,Reg_prop,Reg_prop,Y_Y_Y,HisKA,HATPase_c,Response_reg,HTH_18	1362
GCF_900129215.1	WP_073233434.1	SAMN04488522_104699	1	Reg_prop,Reg_prop,Reg_prop,Reg_prop,Reg_prop,Reg_prop,Reg_prop,Y_Y_Y,HisKA,HATPase_c,Response_reg,HTH_18	1360
GCF_900129215.1	WP_073234216.1	SAMN04488522_10549	2	Reg_prop,Reg_prop,Reg_prop,Reg_prop,Reg_prop,Reg_prop,Reg_prop,Y_Y_Y,HisKA,HATPase_c,Response_reg,HTH_18	1354
GCF_000172175.1	WP_007661294.1	BACINT_01251	1	Reg_prop,Reg_prop,Reg_prop,Reg_prop,Reg_prop,Reg_prop,Reg_prop,Y_Y_Y,HisKA,HATPase_c,Response_reg,HTH_18	1316
GCF_000242635.2	WP_014679905.1	Solca_1611	1	Reg_prop,Reg_prop,Reg_prop,Reg_prop,Reg_prop,Reg_prop,Reg_prop,Y_Y_Y,HisKA,HATPase_c,Response_reg,HTH_18	1375
GCF_003003035.1	WP_106151710.1	BY457_10295	1	Reg_prop,Reg_prop,Reg_prop,Reg_prop,Reg_prop,Reg_prop,Reg_prop,Y_Y_Y,HisKA,HATPase_c,Response_reg,HTH_18	1343
GCF_003075045.1	WP_116769643.1	None	2	Reg_prop,Reg_prop,Reg_prop,Reg_prop,Reg_prop,Reg_prop,Reg_prop,Y_Y_Y,HisKA,HATPase_c,Response_reg,HTH_18	1424
GCF_007341385.1	WP_144338640.1	FND99_14430	2	Reg_prop,Reg_prop,Reg_prop,Reg_prop,Reg_prop,Reg_prop,Reg_prop,Y_Y_Y,HisKA,HATPase_c,Response_reg,HTH_18	1367
GCF_007341385.1	WP_144338683.1	FND99_14645	1	Reg_prop,Reg_prop,Reg_prop,Reg_prop,Reg_prop,Reg_prop,Reg_prop,Y_Y_Y,HisKA,HATPase_c,Response_reg,HTH_18	1348
GCF_900176505.1	WP_084290765.1	SAMN04488101_11046	1	Reg_prop,Reg_prop,Reg_prop,Reg_prop,Reg_prop,Reg_prop,Reg_prop,Y_Y_Y,HisKA,HATPase_c,Response_reg,HTH_18	1366
GCF_900176505.1	WP_084290622.1	SAMN04488101_109135	1	Reg_prop,Reg_prop,Reg_prop,Reg_prop,Reg_prop,Reg_prop,Reg_prop,Y_Y_Y,HisKA,HATPase_c,Response_reg,HTH_18	1360
GCF_902387545.1	WP_032933340.1	None	1	Reg_prop,Reg_prop,Reg_prop,Reg_prop,Reg_prop,Reg_prop,Reg_prop,Y_Y_Y,HisKA,HATPase_c,Response_reg,HTH_18	1428
GCF_000517545.1	WP_044163638.1	JCM10512_3179	3	Reg_prop,Reg_prop,Reg_prop,Reg_prop,Reg_prop,Reg_prop,Reg_prop,Y_Y_Y,HisKA,HATPase_c,Response_reg,HTH_18	1430
GCF_000613805.1	WP_024993296.1	None	2	Reg_prop,Reg_prop,Reg_prop,Reg_prop,Reg_prop,Reg_prop,Reg_prop,Y_Y_Y,HisKA,HATPase_c,Response_reg,HTH_18	1434
GCF_002646595.1	WP_099155427.1	CRP01_38480	1	Reg_prop,Reg_prop,Reg_prop,Reg_prop,Reg_prop,Reg_prop,Reg_prop,Y_Y_Y,HisKA,HATPase_c,Response_reg,HTH_18	1425
GCF_003071345.1	WP_108687772.1	DCC81_16955	1	Reg_prop,Reg_prop,Reg_prop,Reg_prop,Reg_prop,Reg_prop,Reg_prop,Y_Y_Y,HisKA,HATPase_c,Response_reg,HTH_18	1360
GCF_003589925.1	WP_119756879.1	D4L85_25030	3	Reg_prop,Reg_prop,Reg_prop,Reg_prop,Reg_prop,Reg_prop,Reg_prop,Y_Y_Y,HisKA,HATPase_c,Response_reg,HTH_18	1386
GCF_900110835.1	WP_089895924.1	SAMN04488122_2940	1	Reg_prop,Reg_prop,Reg_prop,Reg_prop,Reg_prop,Reg_prop,Reg_prop,Y_Y_Y,HisKA,HATPase_c,Response_reg,HTH_18	1357
GCF_000012825.1	WP_011964635.1	BVU_0149	2	Reg_prop,Reg_prop,Reg_prop,Reg_prop,Reg_prop,Reg_prop,Reg_prop,Y_Y_Y,HisKA,HATPase_c,Response_reg,HTH_18	1426
GCF_000246855.1	WP_014218643.1	Niako_2385	1	Reg_prop,Reg_prop,Reg_prop,Reg_prop,Reg_prop,Reg_prop,Reg_prop,Y_Y_Y,HisKA,HATPase_c,Response_reg,HTH_18	1373
GCF_001652725.1	WP_082911289.1	A5893_02575	2	Reg_prop,Reg_prop,Reg_prop,Reg_prop,Reg_prop,Reg_prop,Reg_prop,Y_Y_Y,HisKA,HATPase_c,Response_reg,HTH_18	1394
GCF_002077945.1	WP_081152084.1	A3860_06510	1	Reg_prop,Reg_prop,Reg_prop,Reg_prop,Reg_prop,Reg_prop,Reg_prop,Y_Y_Y,HisKA,HATPase_c,Response_reg,HTH_18	1372
GCF_002077945.1	WP_081155081.1	A3860_39070	1	Reg_prop,Reg_prop,Reg_prop,Reg_prop,Reg_prop,Reg_prop,Reg_prop,Y_Y_Y,HisKA,HATPase_c,Response_reg,HTH_18	1368
GCF_002077945.1	WP_081155376.1	A3860_07845	1	Reg_prop,Reg_prop,Reg_prop,Reg_prop,Reg_prop,Reg_prop,Reg_prop,Y_Y_Y,HisKA,HATPase_c,Response_reg,HTH_18	1374
GCF_002077945.1	WP_081156025.1	A3860_10870	1	Reg_prop,Reg_prop,Reg_prop,Reg_prop,Reg_prop,Reg_prop,Reg_prop,Y_Y_Y,HisKA,HATPase_c,Response_reg,HTH_18	1369
GCF_002943425.1	WP_104715434.1	C5O19_21490	1	Reg_prop,Reg_prop,Reg_prop,Reg_prop,Reg_prop,Reg_prop,Reg_prop,Y_Y_Y,HisKA,HATPase_c,Response_reg,HTH_18	1354
GCF_003970675.1	WP_126617246.1	EI427_17700	2	Reg_prop,Reg_prop,Reg_prop,Reg_prop,Reg_prop,Reg_prop,Reg_prop,Y_Y_Y,HisKA,HATPase_c,Response_reg,HTH_18	1391
GCF_004118265.1	WP_129130239.1	ESA94_03075	1	Reg_prop,Reg_prop,Reg_prop,Reg_prop,Reg_prop,Reg_prop,Reg_prop,Y_Y_Y,HisKA,HATPase_c,Response_reg,HTH_18	1313
GCF_006149045.1	WP_139013810.1	FEM33_20235	1	Reg_prop,Reg_prop,Reg_prop,Reg_prop,Reg_prop,Reg_prop,Reg_prop,Y_Y_Y,HisKA,HATPase_c,Response_reg,HTH_18	1405
GCF_006149045.1	WP_161597217.1	FEM33_23600	1	Reg_prop,Reg_prop,Reg_prop,Reg_prop,Reg_prop,Reg_prop,Reg_prop,Y_Y_Y,HisKA,HATPase_c,Response_reg,HTH_18	1370
GCF_008271745.1	WP_149100588.1	FOE74_20890	2	Reg_prop,Reg_prop,Reg_prop,Reg_prop,Reg_prop,Reg_prop,Reg_prop,Y_Y_Y,HisKA,HATPase_c,Response_reg,HTH_18	1388
GCF_900108855.1	WP_090335539.1	SAMN04487995_2525	1	Reg_prop,Reg_prop,Reg_prop,Reg_prop,Reg_prop,Reg_prop,Reg_prop,Y_Y_Y,HisKA,HATPase_c,Response_reg,HTH_18	1371
GCF_900130135.1	WP_075319081.1	None	1	Reg_prop,Reg_prop,Reg_prop,Reg_prop,Reg_prop,Reg_prop,Reg_prop,Y_Y_Y,HisKA,HATPase_c,Response_reg,HTH_18	1357
GCF_900167945.1	WP_082214544.1	SAMN05660293_02026	1	Reg_prop,Reg_prop,Reg_prop,Reg_prop,Reg_prop,Reg_prop,Reg_prop,Y_Y_Y,HisKA,HATPase_c,Response_reg,HTH_18	1378
GCF_000195615.1	WP_009123116.1	HMPREF9445_03056	1	Reg_prop,Reg_prop,Reg_prop,Reg_prop,Reg_prop,Reg_prop,Reg_prop,Y_Y_Y,HisKA,HATPase_c,Response_reg,HTH_18	1347
GCF_003260195.1	WP_111708241.1	None	1	Reg_prop,Reg_prop,Reg_prop,Reg_prop,Reg_prop,Reg_prop,Reg_prop,Y_Y_Y,HisKA,HATPase_c,Response_reg,HTH_18	1356
GCF_003260195.1	WP_111708312.1	None	1	Reg_prop,Reg_prop,Reg_prop,Reg_prop,Reg_prop,Reg_prop,Reg_prop,Y_Y_Y,HisKA,HATPase_c,Response_reg,HTH_18	1425
GCF_005217565.1	WP_162381302.1	EYV94_14380	2	Reg_prop,Reg_prop,Reg_prop,Reg_prop,Reg_prop,Reg_prop,Reg_prop,Y_Y_Y,HisKA,HATPase_c,Response_reg,HTH_18	1382
GCF_900102545.1	WP_089833240.1	SAMN04488121_103584	2	Reg_prop,Reg_prop,Reg_prop,Reg_prop,Reg_prop,Reg_prop,Reg_prop,Y_Y_Y,HisKA,HATPase_c,Response_reg,HTH_18	1346
GCF_000614125.1	WP_025832494.1	None	2	Reg_prop,Reg_prop,Reg_prop,Reg_prop,Reg_prop,Reg_prop,Reg_prop,Y_Y_Y,HisKA,HATPase_c,Response_reg,HTH_18	1355
GCF_002736205.1	WP_099439803.1	CPT03_16225	2	Reg_prop,Reg_prop,Reg_prop,Reg_prop,Reg_prop,Reg_prop,Reg_prop,Y_Y_Y,HisKA,HATPase_c,Response_reg,HTH_18	1351
GCF_003014695.1	WP_106593634.1	CLV60_101333	1	Reg_prop,Reg_prop,Reg_prop,Reg_prop,Reg_prop,Reg_prop,Reg_prop,Y_Y_Y,HisKA,HATPase_c,Response_reg,HTH_18	1381
GCF_003029735.1	WP_107215128.1	C7T94_09550	1	Reg_prop,Reg_prop,Reg_prop,Reg_prop,Reg_prop,Reg_prop,Reg_prop,Y_Y_Y,HisKA,HATPase_c,Response_reg,HTH_18	1332
GCF_003050755.1	WP_107828611.1	C8P68_104135	1	Reg_prop,Reg_prop,Reg_prop,Reg_prop,Reg_prop,Reg_prop,Reg_prop,Y_Y_Y,HisKA,HATPase_c,Response_reg,HTH_18	1391
GCF_003633615.1	WP_121195806.1	BDD43_0227	1	Reg_prop,Reg_prop,Reg_prop,Reg_prop,Reg_prop,Reg_prop,Reg_prop,Y_Y_Y,HisKA,HATPase_c,Response_reg,HTH_18	1371
GCF_009617915.1	WP_025865146.1	PbJCM13498_13600	2	Reg_prop,Reg_prop,Reg_prop,Reg_prop,Reg_prop,Reg_prop,Reg_prop,Y_Y_Y,HisKA,HATPase_c,Response_reg,HTH_18	1364
GCF_900100945.1	WP_091170042.1	SAMN05192573_109107	1	Reg_prop,Reg_prop,Reg_prop,Reg_prop,Reg_prop,Reg_prop,Reg_prop,Y_Y_Y,HisKA,HATPase_c,Response_reg,HTH_18	1384
GCF_900100945.1	WP_091162982.1	SAMN05192573_10243	1	Reg_prop,Reg_prop,Reg_prop,Reg_prop,Reg_prop,Reg_prop,Reg_prop,Y_Y_Y,HisKA,HATPase_c,Response_reg,HTH_18	1395
GCF_900155965.1	WP_076372726.1	SAMN05421821_103474	1	Reg_prop,Reg_prop,Reg_prop,Reg_prop,Reg_prop,Reg_prop,Reg_prop,Y_Y_Y,HisKA,HATPase_c,Response_reg,HTH_18	1394
GCF_000626635.1	WP_038554353.1	FH5T_00775	1	Reg_prop,Reg_prop,Reg_prop,Reg_prop,Reg_prop,Reg_prop,Reg_prop,Y_Y_Y,HisKA,HATPase_c,Response_reg,HTH_18	1404
GCF_000633455.1	WP_025142497.1	None	1	Reg_prop,Reg_prop,Reg_prop,Reg_prop,Reg_prop,Reg_prop,Reg_prop,Y_Y_Y,HisKA,HATPase_c,Response_reg,HTH_18	1347
GCF_000708285.2	WP_029277757.1	None	1	Reg_prop,Reg_prop,Reg_prop,Reg_prop,Reg_prop,Reg_prop,Reg_prop,Y_Y_Y,HisKA,HATPase_c,Response_reg,HTH_18	1357
GCF_001659685.2	WP_075589936.1	None	1	Reg_prop,Reg_prop,Reg_prop,Reg_prop,Reg_prop,Reg_prop,Reg_prop,Y_Y_Y,HisKA,HATPase_c,Response_reg,HTH_18	1377
GCF_003201355.1	WP_110309995.1	CLV62_10587	1	Reg_prop,Reg_prop,Reg_prop,Reg_prop,Reg_prop,Reg_prop,Reg_prop,Y_Y_Y,HisKA,HATPase_c,Response_reg,HTH_18	1367
GCF_003201355.1	WP_110311718.1	CLV62_12348	2	Reg_prop,Reg_prop,Reg_prop,Reg_prop,Reg_prop,Reg_prop,Reg_prop,Y_Y_Y,HisKA,HATPase_c,Response_reg,HTH_18	1324
GCF_003259335.1	WP_111595807.1	LX64_00279	1	Reg_prop,Reg_prop,Reg_prop,Reg_prop,Reg_prop,Reg_prop,Reg_prop,Y_Y_Y,HisKA,HATPase_c,Response_reg,HTH_18	1328
GCF_900103215.1	WP_089890787.1	SAMN04488514_10796	1	Reg_prop,Reg_prop,Reg_prop,Reg_prop,Reg_prop,Reg_prop,Reg_prop,Y_Y_Y,HisKA,HATPase_c,Response_reg,HTH_18	1413
GCF_900113525.1	WP_090993180.1	SAMN04489864_104238	1	Reg_prop,Reg_prop,Reg_prop,Reg_prop,Reg_prop,Reg_prop,Reg_prop,Y_Y_Y,HisKA,HATPase_c,Response_reg,HTH_18	1354
GCF_900240225.1	WP_101690449.1	None	1	Reg_prop,Reg_prop,Reg_prop,Reg_prop,Reg_prop,Reg_prop,Reg_prop,Y_Y_Y,HisKA,HATPase_c,Response_reg,HTH_18	1344
GCF_003991195.1	WP_126970984.1	None	2	Reg_prop,Reg_prop,Reg_prop,Reg_prop,Reg_prop,Reg_prop,Y_Y_Y,HATPase_c,Response_reg,HTH_18	1347
GCF_900112795.1	WP_010527652.1	SAMN05444380_1294	3	Reg_prop,Reg_prop,Reg_prop,Reg_prop,Reg_prop,Reg_prop,Y_Y_Y,HATPase_c,Response_reg,HTH_18	1381
GCF_003003035.1	WP_106153356.1	BY457_10999	1	Reg_prop,Reg_prop,Reg_prop,Reg_prop,Reg_prop,Reg_prop,Y_Y_Y,HATPase_c,Response_reg,HTH_18	1382
GCF_000166195.2	WP_008505017.1	None	1	Reg_prop,Reg_prop,Reg_prop,Reg_prop,Reg_prop,Reg_prop,Y_Y_Y,HisKA,HATPase_c,Response_reg,HTH_18	1400
GCF_000166195.2	WP_008505898.1	Mucpa_1830	2	Reg_prop,Reg_prop,Reg_prop,Reg_prop,Reg_prop,Reg_prop,Y_Y_Y,HisKA,HATPase_c,Response_reg,HTH_18	1401
GCF_000166195.2	WP_008509549.1	Mucpa_4583	2	Reg_prop,Reg_prop,Reg_prop,Reg_prop,Reg_prop,Reg_prop,Y_Y_Y,HisKA,HATPase_c,Response_reg,HTH_18	1392
GCF_000186225.1	WP_013547207.1	Bache_1610	2	Reg_prop,Reg_prop,Reg_prop,Reg_prop,Reg_prop,Reg_prop,Y_Y_Y,HisKA,HATPase_c,Response_reg,HTH_18	1345
GCF_000243215.1	WP_009136304.1	HMPREF9449_01156	1	Reg_prop,Reg_prop,Reg_prop,Reg_prop,Reg_prop,Reg_prop,Y_Y_Y,HisKA,HATPase_c,Response_reg,HTH_18	1345
GCF_000403195.1	WP_016277416.1	C802_03089	1	Reg_prop,Reg_prop,Reg_prop,Reg_prop,Reg_prop,Reg_prop,Y_Y_Y,HisKA,HATPase_c,Response_reg,HTH_18	1369
GCF_000403195.1	WP_016277745.1	C802_03463	1	Reg_prop,Reg_prop,Reg_prop,Reg_prop,Reg_prop,Reg_prop,Y_Y_Y,HisKA,HATPase_c,Response_reg,HTH_18	1340
GCF_001654455.1	WP_067761766.1	A8C56_08195	1	Reg_prop,Reg_prop,Reg_prop,Reg_prop,Reg_prop,Reg_prop,Y_Y_Y,HisKA,HATPase_c,Response_reg,HTH_18	1346
GCF_002245765.1	WP_094280513.1	CHU00_05920	1	Reg_prop,Reg_prop,Reg_prop,Reg_prop,Reg_prop,Reg_prop,Y_Y_Y,HisKA,HATPase_c,Response_reg,HTH_18	1305
GCF_003254585.1	WP_111425618.1	None	1	Reg_prop,Reg_prop,Reg_prop,Reg_prop,Reg_prop,Reg_prop,Y_Y_Y,HisKA,HATPase_c,Response_reg,HTH_18	1363
GCF_003259375.1	WP_111622734.1	LV92_01212	2	Reg_prop,Reg_prop,Reg_prop,Reg_prop,Reg_prop,Reg_prop,Y_Y_Y,HisKA,HATPase_c,Response_reg,HTH_18	1388
GCF_003259375.1	WP_111624408.1	LV92_03004	1	Reg_prop,Reg_prop,Reg_prop,Reg_prop,Reg_prop,Reg_prop,Y_Y_Y,HisKA,HATPase_c,Response_reg,HTH_18	1419
GCF_004340665.1	WP_132533144.1	EV200_104461	2	Reg_prop,Reg_prop,Reg_prop,Reg_prop,Reg_prop,Reg_prop,Y_Y_Y,HisKA,HATPase_c,Response_reg,HTH_18	1371
GCF_004405045.1	WP_134435660.1	E2605_04585	2	Reg_prop,Reg_prop,Reg_prop,Reg_prop,Reg_prop,Reg_prop,Y_Y_Y,HisKA,HATPase_c,Response_reg,HTH_18	1345
GCF_004405045.1	WP_134435385.1	E2605_02540	1	Reg_prop,Reg_prop,Reg_prop,Reg_prop,Reg_prop,Reg_prop,Y_Y_Y,HisKA,HATPase_c,Response_reg,HTH_18	1325
GCF_004405045.1	WP_134435416.1	E2605_02785	1	Reg_prop,Reg_prop,Reg_prop,Reg_prop,Reg_prop,Reg_prop,Y_Y_Y,HisKA,HATPase_c,Response_reg,HTH_18	1353
GCF_013204795.1	WP_172660982.1	HQN86_10780	1	Reg_prop,Reg_prop,Reg_prop,Reg_prop,Reg_prop,Reg_prop,Y_Y_Y,HisKA,HATPase_c,Response_reg,HTH_18	1377
GCF_013204795.1	WP_172663775.1	HQN86_26140	2	Reg_prop,Reg_prop,Reg_prop,Reg_prop,Reg_prop,Reg_prop,Y_Y_Y,HisKA,HATPase_c,Response_reg,HTH_18	1330
GCF_013204795.1	WP_172660214.1	HQN86_06675	1	Reg_prop,Reg_prop,Reg_prop,Reg_prop,Reg_prop,Reg_prop,Y_Y_Y,HisKA,HATPase_c,Response_reg,HTH_18	1398
GCF_900168065.1	WP_079469969.1	SAMN05660461_0853	1	Reg_prop,Reg_prop,Reg_prop,Reg_prop,Reg_prop,Reg_prop,Y_Y_Y,HisKA,HATPase_c,Response_reg,HTH_18	1302
GCF_900215465.1	WP_097045008.1	SAMN06265377_1326	1	Reg_prop,Reg_prop,Reg_prop,Reg_prop,Reg_prop,Reg_prop,Y_Y_Y,HisKA,HATPase_c,Response_reg,HTH_18	1346
GCF_000273235.1	WP_007479666.1	HMPREF1071_01752	1	Reg_prop,Reg_prop,Reg_prop,Reg_prop,Reg_prop,Reg_prop,Y_Y_Y,HisKA,HATPase_c,Response_reg,HTH_18	1335
GCF_000273235.1	WP_007480020.1	HMPREF1071_02090	2	Reg_prop,Reg_prop,Reg_prop,Reg_prop,Reg_prop,Reg_prop,Y_Y_Y,HisKA,HATPase_c,Response_reg,HTH_18	1386
GCF_000973105.1	WP_013994964.1	zobellia_3636	1	Reg_prop,Reg_prop,Reg_prop,Reg_prop,Reg_prop,Reg_prop,Y_Y_Y,HisKA,HATPase_c,Response_reg,HTH_18	1413
GCF_002807055.1	WP_100614349.1	None	1	Reg_prop,Reg_prop,Reg_prop,Reg_prop,Reg_prop,Reg_prop,Y_Y_Y,HisKA,HATPase_c,Response_reg,HTH_18	1378
GCF_002973595.1	WP_105473496.1	CLV33_10475	1	Reg_prop,Reg_prop,Reg_prop,Reg_prop,Reg_prop,Reg_prop,Y_Y_Y,HisKA,HATPase_c,Response_reg,HTH_18	1352
GCF_003130405.1	WP_109414794.1	DDR33_05740	1	Reg_prop,Reg_prop,Reg_prop,Reg_prop,Reg_prop,Reg_prop,Y_Y_Y,HisKA,HATPase_c,Response_reg,HTH_18	1359
GCF_003254355.1	WP_086502807.1	LV84_03519	1	Reg_prop,Reg_prop,Reg_prop,Reg_prop,Reg_prop,Reg_prop,Y_Y_Y,HisKA,HATPase_c,Response_reg,HTH_18	1414
GCF_003286915.1	WP_112748668.1	DQQ10_19715	1	Reg_prop,Reg_prop,Reg_prop,Reg_prop,Reg_prop,Reg_prop,Y_Y_Y,HisKA,HATPase_c,Response_reg,HTH_18	1376
GCF_003286915.1	WP_112749656.1	DQQ10_24900	1	Reg_prop,Reg_prop,Reg_prop,Reg_prop,Reg_prop,Reg_prop,Y_Y_Y,HisKA,HATPase_c,Response_reg,HTH_18	1372
GCF_003383615.1	WP_115829462.1	DSL64_04575	2	Reg_prop,Reg_prop,Reg_prop,Reg_prop,Reg_prop,Reg_prop,Y_Y_Y,HisKA,HATPase_c,Response_reg,HTH_18	1378
GCF_003725795.1	WP_123205991.1	D7004_11420	1	Reg_prop,Reg_prop,Reg_prop,Reg_prop,Reg_prop,Reg_prop,Y_Y_Y,HisKA,HATPase_c,Response_reg,HTH_18	1233
GCF_004310665.1	WP_131028316.1	EYS08_02685	1	Reg_prop,Reg_prop,Reg_prop,Reg_prop,Reg_prop,Reg_prop,Y_Y_Y,HisKA,HATPase_c,Response_reg,HTH_18	1349
GCF_004519315.1	WP_133230909.1	E2R66_12105	2	Reg_prop,Reg_prop,Reg_prop,Reg_prop,Reg_prop,Reg_prop,Y_Y_Y,HisKA,HATPase_c,Response_reg,HTH_18	1397
GCF_004519315.1	WP_133228782.1	E2R66_08645	2	Reg_prop,Reg_prop,Reg_prop,Reg_prop,Reg_prop,Reg_prop,Y_Y_Y,HisKA,HATPase_c,Response_reg,HTH_18	1396
GCF_004519315.1	WP_133229324.1	E2R66_09835	2	Reg_prop,Reg_prop,Reg_prop,Reg_prop,Reg_prop,Reg_prop,Y_Y_Y,HisKA,HATPase_c,Response_reg,HTH_18	1336
GCF_007829335.1	WP_145673204.1	FHW36_10912	1	Reg_prop,Reg_prop,Reg_prop,Reg_prop,Reg_prop,Reg_prop,Y_Y_Y,HisKA,HATPase_c,Response_reg,HTH_18	1370
GCF_009193215.1	WP_152285468.1	None	1	Reg_prop,Reg_prop,Reg_prop,Reg_prop,Reg_prop,Reg_prop,Y_Y_Y,HisKA,HATPase_c,Response_reg,HTH_18	1422
GCF_009725995.1	WP_155595952.1	D9V96_09060	2	Reg_prop,Reg_prop,Reg_prop,Reg_prop,Reg_prop,Reg_prop,Y_Y_Y,HisKA,HATPase_c,Response_reg,HTH_18	1406
GCF_009725995.1	WP_155596812.1	D9V96_13480	1	Reg_prop,Reg_prop,Reg_prop,Reg_prop,Reg_prop,Reg_prop,Y_Y_Y,HisKA,HATPase_c,Response_reg,HTH_18	1365
GCF_013179575.1	WP_172391001.1	HP439_14215	1	Reg_prop,Reg_prop,Reg_prop,Reg_prop,Reg_prop,Reg_prop,Y_Y_Y,HisKA,HATPase_c,Response_reg,HTH_18	1349
GCF_900101435.1	WP_090767101.1	SAMN04488024_103220	2	Reg_prop,Reg_prop,Reg_prop,Reg_prop,Reg_prop,Reg_prop,Y_Y_Y,HisKA,HATPase_c,Response_reg,HTH_18	1352
GCF_900107675.1	WP_010260334.1	SAMN05444145_10595	1	Reg_prop,Reg_prop,Reg_prop,Reg_prop,Reg_prop,Reg_prop,Y_Y_Y,HisKA,HATPase_c,Response_reg,HTH_18	1325
GCF_900109575.1	WP_093322903.1	SAMN05661044_01974	1	Reg_prop,Reg_prop,Reg_prop,Reg_prop,Reg_prop,Reg_prop,Y_Y_Y,HisKA,HATPase_c,Response_reg,HTH_18	1385
GCF_900142015.1	WP_051568869.1	SAMN05444350_1423	1	Reg_prop,Reg_prop,Reg_prop,Reg_prop,Reg_prop,Reg_prop,Y_Y_Y,HisKA,HATPase_c,Response_reg,HTH_18	1421
GCF_900142015.1	WP_081795781.1	SAMN05444350_10825	3	Reg_prop,Reg_prop,Reg_prop,Reg_prop,Reg_prop,Reg_prop,Y_Y_Y,HisKA,HATPase_c,Response_reg,HTH_18	1378
GCF_900142015.1	WP_073313300.1	SAMN05444350_10870	1	Reg_prop,Reg_prop,Reg_prop,Reg_prop,Reg_prop,Reg_prop,Y_Y_Y,HisKA,HATPase_c,Response_reg,HTH_18	1345
GCF_001314975.1	WP_062695290.1	Btheta7330_03329	1	Reg_prop,Reg_prop,Reg_prop,Reg_prop,Reg_prop,Reg_prop,Y_Y_Y,HisKA,HATPase_c,Response_reg,HTH_18	1353
GCF_001314975.1	WP_055300472.1	Btheta7330_03925	1	Reg_prop,Reg_prop,Reg_prop,Reg_prop,Reg_prop,Reg_prop,Y_Y_Y,HisKA,HATPase_c,Response_reg,HTH_18	1431
GCF_001314975.1	WP_011109153.1	Btheta7330_03929	1	Reg_prop,Reg_prop,Reg_prop,Reg_prop,Reg_prop,Reg_prop,Y_Y_Y,HisKA,HATPase_c,Response_reg,HTH_18	1433
GCF_001314975.1	WP_008767023.1	Btheta7330_04617	2	Reg_prop,Reg_prop,Reg_prop,Reg_prop,Reg_prop,Reg_prop,Y_Y_Y,HisKA,HATPase_c,Response_reg,HTH_18	1381
GCF_001688725.2	WP_065537528.1	A4V03_00450	1	Reg_prop,Reg_prop,Reg_prop,Reg_prop,Reg_prop,Reg_prop,Y_Y_Y,HisKA,HATPase_c,Response_reg,HTH_18	1385
GCF_001688725.2	WP_065540497.1	A4V03_17605	1	Reg_prop,Reg_prop,Reg_prop,Reg_prop,Reg_prop,Reg_prop,Y_Y_Y,HisKA,HATPase_c,Response_reg,HTH_18	1338
GCF_002980525.1	WP_105715072.1	C5745_00960	2	Reg_prop,Reg_prop,Reg_prop,Reg_prop,Reg_prop,Reg_prop,Y_Y_Y,HisKA,HATPase_c,Response_reg,HTH_18	1263
GCF_003046625.1	WP_107822002.1	C8N47_106194	1	Reg_prop,Reg_prop,Reg_prop,Reg_prop,Reg_prop,Reg_prop,Y_Y_Y,HisKA,HATPase_c,Response_reg,HTH_18	1416
GCF_003046625.1	WP_107823164.1	C8N47_11575	2	Reg_prop,Reg_prop,Reg_prop,Reg_prop,Reg_prop,Reg_prop,Y_Y_Y,HisKA,HATPase_c,Response_reg,HTH_18	1450
GCF_900095135.1	WP_076932049.1	PSM36_0931	1	Reg_prop,Reg_prop,Reg_prop,Reg_prop,Reg_prop,Reg_prop,Y_Y_Y,HisKA,HATPase_c,Response_reg,HTH_18	1427
GCF_900095135.1	WP_076929282.1	PSM36_0941	1	Reg_prop,Reg_prop,Reg_prop,Reg_prop,Reg_prop,Reg_prop,Y_Y_Y,HisKA,HATPase_c,Response_reg,HTH_18	1356
GCF_900095135.1	WP_083711137.1	PSM36_1176	1	Reg_prop,Reg_prop,Reg_prop,Reg_prop,Reg_prop,Reg_prop,Y_Y_Y,HisKA,HATPase_c,Response_reg,HTH_18	1335
GCF_900095135.1	WP_083711105.1	PSM36_3311	1	Reg_prop,Reg_prop,Reg_prop,Reg_prop,Reg_prop,Reg_prop,Y_Y_Y,HisKA,HATPase_c,Response_reg,HTH_18	1387
GCF_000213555.1	WP_006799000.1	HMPREF9455_01485	1	Reg_prop,Reg_prop,Reg_prop,Reg_prop,Reg_prop,Reg_prop,Y_Y_Y,HisKA,HATPase_c,Response_reg,HTH_18	1347
GCF_000213555.1	WP_006799071.1	HMPREF9455_01556	2	Reg_prop,Reg_prop,Reg_prop,Reg_prop,Reg_prop,Reg_prop,Y_Y_Y,HisKA,HATPase_c,Response_reg,HTH_18	1374
GCF_000213555.1	WP_006799478.1	HMPREF9455_01949	1	Reg_prop,Reg_prop,Reg_prop,Reg_prop,Reg_prop,Reg_prop,Y_Y_Y,HisKA,HATPase_c,Response_reg,HTH_18	1324
GCF_000213555.1	WP_006800049.1	HMPREF9455_02518	1	Reg_prop,Reg_prop,Reg_prop,Reg_prop,Reg_prop,Reg_prop,Y_Y_Y,HisKA,HATPase_c,Response_reg,HTH_18	1341
GCF_000213555.1	WP_006801002.1	HMPREF9455_03469	1	Reg_prop,Reg_prop,Reg_prop,Reg_prop,Reg_prop,Reg_prop,Y_Y_Y,HisKA,HATPase_c,Response_reg,HTH_18	1352
GCF_000304195.1	WP_007762183.1	HMPREF1057_01939	1	Reg_prop,Reg_prop,Reg_prop,Reg_prop,Reg_prop,Reg_prop,Y_Y_Y,HisKA,HATPase_c,Response_reg,HTH_18	1341
GCF_000304195.1	WP_007764941.1	HMPREF1057_03068	1	Reg_prop,Reg_prop,Reg_prop,Reg_prop,Reg_prop,Reg_prop,Y_Y_Y,HisKA,HATPase_c,Response_reg,HTH_18	1433
GCF_000374125.1	WP_018627952.1	None	2	Reg_prop,Reg_prop,Reg_prop,Reg_prop,Reg_prop,Reg_prop,Y_Y_Y,HisKA,HATPase_c,Response_reg,HTH_18	1378
GCF_002078015.1	WP_081167968.1	A4R26_25115	2	Reg_prop,Reg_prop,Reg_prop,Reg_prop,Reg_prop,Reg_prop,Y_Y_Y,HisKA,HATPase_c,Response_reg,HTH_18	1413
GCF_002078015.1	WP_081169564.1	A4R26_06845	1	Reg_prop,Reg_prop,Reg_prop,Reg_prop,Reg_prop,Reg_prop,Y_Y_Y,HisKA,HATPase_c,Response_reg,HTH_18	1377
GCF_002201795.1	WP_079558763.1	CDL62_00105	1	Reg_prop,Reg_prop,Reg_prop,Reg_prop,Reg_prop,Reg_prop,Y_Y_Y,HisKA,HATPase_c,Response_reg,HTH_18	1407
GCF_002201795.1	WP_088328895.1	CDL62_14085	1	Reg_prop,Reg_prop,Reg_prop,Reg_prop,Reg_prop,Reg_prop,Y_Y_Y,HisKA,HATPase_c,Response_reg,HTH_18	1420
GCF_003148845.1	WP_109607989.1	LX99_02301	2	Reg_prop,Reg_prop,Reg_prop,Reg_prop,Reg_prop,Reg_prop,Y_Y_Y,HisKA,HATPase_c,Response_reg,HTH_18	1380
GCF_003208655.1	WP_110829542.1	B0O44_103217	1	Reg_prop,Reg_prop,Reg_prop,Reg_prop,Reg_prop,Reg_prop,Y_Y_Y,HisKA,HATPase_c,Response_reg,HTH_18	1370
GCF_003957295.1	WP_126160765.1	EHW67_02530	2	Reg_prop,Reg_prop,Reg_prop,Reg_prop,Reg_prop,Reg_prop,Y_Y_Y,HisKA,HATPase_c,Response_reg,HTH_18	1390
GCF_003957295.1	WP_126160836.1	EHW67_02920	2	Reg_prop,Reg_prop,Reg_prop,Reg_prop,Reg_prop,Reg_prop,Y_Y_Y,HisKA,HATPase_c,Response_reg,HTH_18	1350
GCF_003957295.1	WP_126162009.1	EHW67_08820	2	Reg_prop,Reg_prop,Reg_prop,Reg_prop,Reg_prop,Reg_prop,Y_Y_Y,HisKA,HATPase_c,Response_reg,HTH_18	1410
GCF_004341235.1	WP_165876092.1	EV196_1023	1	Reg_prop,Reg_prop,Reg_prop,Reg_prop,Reg_prop,Reg_prop,Y_Y_Y,HisKA,HATPase_c,Response_reg,HTH_18	1369
GCF_004341235.1	WP_132217084.1	EV196_103248	2	Reg_prop,Reg_prop,Reg_prop,Reg_prop,Reg_prop,Reg_prop,Y_Y_Y,HisKA,HATPase_c,Response_reg,HTH_18	1387
GCF_007341395.1	WP_143722907.1	None	1	Reg_prop,Reg_prop,Reg_prop,Reg_prop,Reg_prop,Reg_prop,Y_Y_Y,HisKA,HATPase_c,Response_reg,HTH_18	1336
GCF_007341395.1	WP_004300974.1	None	2	Reg_prop,Reg_prop,Reg_prop,Reg_prop,Reg_prop,Reg_prop,Y_Y_Y,HisKA,HATPase_c,Response_reg,HTH_18	1362
GCF_007341395.1	WP_004301581.1	None	2	Reg_prop,Reg_prop,Reg_prop,Reg_prop,Reg_prop,Reg_prop,Y_Y_Y,HisKA,HATPase_c,Response_reg,HTH_18	1427
GCF_007341395.1	WP_004296586.1	None	1	Reg_prop,Reg_prop,Reg_prop,Reg_prop,Reg_prop,Reg_prop,Y_Y_Y,HisKA,HATPase_c,Response_reg,HTH_18	1338
GCF_007971525.1	WP_147055761.1	FSB76_18130	1	Reg_prop,Reg_prop,Reg_prop,Reg_prop,Reg_prop,Reg_prop,Y_Y_Y,HisKA,HATPase_c,Response_reg,HTH_18	1368
GCF_007971525.1	WP_158642996.1	FSB76_27360	1	Reg_prop,Reg_prop,Reg_prop,Reg_prop,Reg_prop,Reg_prop,Y_Y_Y,HisKA,HATPase_c,Response_reg,HTH_18	1356
GCF_900101885.1	WP_090150237.1	SAMN04487996_107148	2	Reg_prop,Reg_prop,Reg_prop,Reg_prop,Reg_prop,Reg_prop,Y_Y_Y,HisKA,HATPase_c,Response_reg,HTH_18	1384
GCF_900106565.1	WP_090122957.1	SAMN05444411_104131	1	Reg_prop,Reg_prop,Reg_prop,Reg_prop,Reg_prop,Reg_prop,Y_Y_Y,HisKA,HATPase_c,Response_reg,HTH_18	1422
GCF_900112365.1	WP_093832898.1	SAMN05216167_12032	2	Reg_prop,Reg_prop,Reg_prop,Reg_prop,Reg_prop,Reg_prop,Y_Y_Y,HisKA,HATPase_c,Response_reg,HTH_18	1392
GCF_900112795.1	WP_010527296.1	SAMN05444380_10144	1	Reg_prop,Reg_prop,Reg_prop,Reg_prop,Reg_prop,Reg_prop,Y_Y_Y,HisKA,HATPase_c,Response_reg,HTH_18	1419
GCF_900112795.1	WP_010527130.1	SAMN05444380_13112	1	Reg_prop,Reg_prop,Reg_prop,Reg_prop,Reg_prop,Reg_prop,Y_Y_Y,HisKA,HATPase_c,Response_reg,HTH_18	1347
GCF_900112795.1	WP_010527970.1	SAMN05444380_10249	2	Reg_prop,Reg_prop,Reg_prop,Reg_prop,Reg_prop,Reg_prop,Y_Y_Y,HisKA,HATPase_c,Response_reg,HTH_18	1384
GCF_900143075.1	WP_084097221.1	SAMN04488057_106129	1	Reg_prop,Reg_prop,Reg_prop,Reg_prop,Reg_prop,Reg_prop,Y_Y_Y,HisKA,HATPase_c,Response_reg,HTH_18	1385
GCF_900167135.1	WP_078671556.1	SAMN04488128_104196	1	Reg_prop,Reg_prop,Reg_prop,Reg_prop,Reg_prop,Reg_prop,Y_Y_Y,HisKA,HATPase_c,Response_reg,HTH_18	1370
GCF_900177645.1	WP_085500045.1	SAMN03080602_03319	1	Reg_prop,Reg_prop,Reg_prop,Reg_prop,Reg_prop,Reg_prop,Y_Y_Y,HisKA,HATPase_c,Response_reg,HTH_18	1350
GCF_000190735.1	WP_013634092.1	Pedsa_3068	1	Reg_prop,Reg_prop,Reg_prop,Reg_prop,Reg_prop,Reg_prop,Y_Y_Y,HisKA,HATPase_c,Response_reg,HTH_18	1337
GCF_000191885.1	WP_010416879.1	None	2	Reg_prop,Reg_prop,Reg_prop,Reg_prop,Reg_prop,Reg_prop,Y_Y_Y,HisKA,HATPase_c,Response_reg,HTH_18	1355
GCF_000226135.1	WP_010537309.1	None	1	Reg_prop,Reg_prop,Reg_prop,Reg_prop,Reg_prop,Reg_prop,Y_Y_Y,HisKA,HATPase_c,Response_reg,HTH_18	1353
GCF_000226135.1	WP_029425335.1	None	3	Reg_prop,Reg_prop,Reg_prop,Reg_prop,Reg_prop,Reg_prop,Y_Y_Y,HisKA,HATPase_c,Response_reg,HTH_18	1434
GCF_000226135.1	WP_010536779.1	None	1	Reg_prop,Reg_prop,Reg_prop,Reg_prop,Reg_prop,Reg_prop,Y_Y_Y,HisKA,HATPase_c,Response_reg,HTH_18	1432
GCF_000226135.1	WP_010536339.1	None	2	Reg_prop,Reg_prop,Reg_prop,Reg_prop,Reg_prop,Reg_prop,Y_Y_Y,HisKA,HATPase_c,Response_reg,HTH_18	1384
GCF_000226135.1	WP_010536339.1	None	2	Reg_prop,Reg_prop,Reg_prop,Reg_prop,Reg_prop,Reg_prop,Y_Y_Y,HisKA,HATPase_c,Response_reg,HTH_18	1384
GCF_000226135.1	WP_081477577.1	None	1	Reg_prop,Reg_prop,Reg_prop,Reg_prop,Reg_prop,Reg_prop,Y_Y_Y,HisKA,HATPase_c,Response_reg,HTH_18	1348
GCF_000373245.1	WP_018475767.1	None	1	Reg_prop,Reg_prop,Reg_prop,Reg_prop,Reg_prop,Reg_prop,Y_Y_Y,HisKA,HATPase_c,Response_reg,HTH_18	1383
GCF_000499785.1	WP_042368723.1	None	1	Reg_prop,Reg_prop,Reg_prop,Reg_prop,Reg_prop,Reg_prop,Y_Y_Y,HisKA,HATPase_c,Response_reg,HTH_18	1349
GCF_000969825.1	WP_028727830.1	HMPREF1536_00536	2	Reg_prop,Reg_prop,Reg_prop,Reg_prop,Reg_prop,Reg_prop,Y_Y_Y,HisKA,HATPase_c,Response_reg,HTH_18	1322
GCF_003675385.1	WP_121808951.1	None	1	Reg_prop,Reg_prop,Reg_prop,Reg_prop,Reg_prop,Reg_prop,Y_Y_Y,HisKA,HATPase_c,Response_reg,HTH_18	1358
GCF_003675385.1	WP_121811159.1	None	2	Reg_prop,Reg_prop,Reg_prop,Reg_prop,Reg_prop,Reg_prop,Y_Y_Y,HisKA,HATPase_c,Response_reg,HTH_18	1396
GCF_007097495.1	WP_144076971.1	EO216_24645	1	Reg_prop,Reg_prop,Reg_prop,Reg_prop,Reg_prop,Reg_prop,Y_Y_Y,HisKA,HATPase_c,Response_reg,HTH_18	1345
GCF_009758125.1	WP_157303139.1	GO495_27350	1	Reg_prop,Reg_prop,Reg_prop,Reg_prop,Reg_prop,Reg_prop,Y_Y_Y,HisKA,HATPase_c,Response_reg,HTH_18	1364
GCF_902167625.1	WP_143305895.1	None	1	Reg_prop,Reg_prop,Reg_prop,Reg_prop,Reg_prop,Reg_prop,Y_Y_Y,HisKA,HATPase_c,Response_reg,HTH_18	1326
GCF_000166395.1	WP_013407636.1	Lbys_0837	1	Reg_prop,Reg_prop,Reg_prop,Reg_prop,Reg_prop,Reg_prop,Y_Y_Y,HisKA,HATPase_c,Response_reg,HTH_18	1259
GCF_000195635.1	WP_009123569.1	HMPREF9446_00203	2	Reg_prop,Reg_prop,Reg_prop,Reg_prop,Reg_prop,Reg_prop,Y_Y_Y,HisKA,HATPase_c,Response_reg,HTH_18	1376
GCF_001721645.1	WP_083252160.1	BFS30_21100	1	Reg_prop,Reg_prop,Reg_prop,Reg_prop,Reg_prop,Reg_prop,Y_Y_Y,HisKA,HATPase_c,Response_reg,HTH_18	1377
GCF_002934605.1	WP_104417735.1	CLV84_0051	1	Reg_prop,Reg_prop,Reg_prop,Reg_prop,Reg_prop,Reg_prop,Y_Y_Y,HisKA,HATPase_c,Response_reg,HTH_18	1458
GCF_003014595.1	WP_106603456.1	CLV42_107221	1	Reg_prop,Reg_prop,Reg_prop,Reg_prop,Reg_prop,Reg_prop,Y_Y_Y,HisKA,HATPase_c,Response_reg,HTH_18	1375
GCF_003634105.1	WP_121063622.1	CLV91_0497	1	Reg_prop,Reg_prop,Reg_prop,Reg_prop,Reg_prop,Reg_prop,Y_Y_Y,HisKA,HATPase_c,Response_reg,HTH_18	1385
GCF_008806775.1	WP_151108580.1	F6464_14010	2	Reg_prop,Reg_prop,Reg_prop,Reg_prop,Reg_prop,Reg_prop,Y_Y_Y,HisKA,HATPase_c,Response_reg,HTH_18	1357
GCF_900105165.1	WP_091372693.1	SAMN05216490_2363	1	Reg_prop,Reg_prop,Reg_prop,Reg_prop,Reg_prop,Reg_prop,Y_Y_Y,HisKA,HATPase_c,Response_reg,HTH_18	1400
GCF_900105165.1	WP_091380755.1	SAMN05216490_3502	1	Reg_prop,Reg_prop,Reg_prop,Reg_prop,Reg_prop,Reg_prop,Y_Y_Y,HisKA,HATPase_c,Response_reg,HTH_18	1407
GCF_900128505.1	WP_075556646.1	None	3	Reg_prop,Reg_prop,Reg_prop,Reg_prop,Reg_prop,Reg_prop,Y_Y_Y,HisKA,HATPase_c,Response_reg,HTH_18	1346
GCF_900128985.1	WP_062177132.1	SAMN05444362_10325	1	Reg_prop,Reg_prop,Reg_prop,Reg_prop,Reg_prop,Reg_prop,Y_Y_Y,HisKA,HATPase_c,Response_reg,HTH_18	1323
GCF_900142685.1	WP_068842525.1	SAMN05444484_103211	1	Reg_prop,Reg_prop,Reg_prop,Reg_prop,Reg_prop,Reg_prop,Y_Y_Y,HisKA,HATPase_c,Response_reg,HTH_18	1363
GCF_900168155.1	WP_079681879.1	SAMN05660349_00098	1	Reg_prop,Reg_prop,Reg_prop,Reg_prop,Reg_prop,Reg_prop,Y_Y_Y,HisKA,HATPase_c,Response_reg,HTH_18	1362
GCF_900168155.1	WP_079683009.1	SAMN05660349_01411	1	Reg_prop,Reg_prop,Reg_prop,Reg_prop,Reg_prop,Reg_prop,Y_Y_Y,HisKA,HATPase_c,Response_reg,HTH_18	1369
GCF_900178525.1	WP_085536096.1	None	2	Reg_prop,Reg_prop,Reg_prop,Reg_prop,Reg_prop,Reg_prop,Y_Y_Y,HisKA,HATPase_c,Response_reg,HTH_18	1352
GCF_000812965.1	WP_082018667.1	OC25_20085	1	Reg_prop,Reg_prop,Reg_prop,Reg_prop,Reg_prop,Reg_prop,Y_Y_Y,HisKA,HATPase_c,Response_reg,HTH_18	1347
GCF_000812965.1	WP_039483565.1	OC25_26525	2	Reg_prop,Reg_prop,Reg_prop,Reg_prop,Reg_prop,Reg_prop,Y_Y_Y,HisKA,HATPase_c,Response_reg,HTH_18	1352
GCF_000974365.1	WP_062122213.1	JCM15548_1487	1	Reg_prop,Reg_prop,Reg_prop,Reg_prop,Reg_prop,Reg_prop,Y_Y_Y,HisKA,HATPase_c,Response_reg,HTH_18	1414
GCF_001404985.1	WP_055095357.1	RC62_744	1	Reg_prop,Reg_prop,Reg_prop,Reg_prop,Reg_prop,Reg_prop,Y_Y_Y,HisKA,HATPase_c,Response_reg,HTH_18	1363
GCF_002161635.1	WP_087394698.1	B5F99_10530	2	Reg_prop,Reg_prop,Reg_prop,Reg_prop,Reg_prop,Reg_prop,Y_Y_Y,HisKA,HATPase_c,Response_reg,HTH_18	1349
GCF_003148525.1	WP_089478057.1	BC749_103231	1	Reg_prop,Reg_prop,Reg_prop,Reg_prop,Reg_prop,Reg_prop,Y_Y_Y,HisKA,HATPase_c,Response_reg,HTH_18	1360
GCF_003996965.1	WP_127336607.1	D0817_01480	1	Reg_prop,Reg_prop,Reg_prop,Reg_prop,Reg_prop,Reg_prop,Y_Y_Y,HisKA,HATPase_c,Response_reg,HTH_18	1363
GCF_004366355.1	WP_133998038.1	EDB95_4692	1	Reg_prop,Reg_prop,Reg_prop,Reg_prop,Reg_prop,Reg_prop,Y_Y_Y,HisKA,HATPase_c,Response_reg,HTH_18	1359
GCF_004791695.1	WP_170179703.1	EM932_03325	1	Reg_prop,Reg_prop,Reg_prop,Reg_prop,Reg_prop,Reg_prop,Y_Y_Y,HisKA,HATPase_c,Response_reg,HTH_18	1338
GCF_005281475.1	WP_137403648.1	None	1	Reg_prop,Reg_prop,Reg_prop,Reg_prop,Reg_prop,Reg_prop,Y_Y_Y,HisKA,HATPase_c,Response_reg,HTH_18	1387
GCF_005281475.1	WP_137404549.1	None	2	Reg_prop,Reg_prop,Reg_prop,Reg_prop,Reg_prop,Reg_prop,Y_Y_Y,HisKA,HATPase_c,Response_reg,HTH_18	1401
GCF_005869225.1	WP_138475046.1	None	1	Reg_prop,Reg_prop,Reg_prop,Reg_prop,Reg_prop,Reg_prop,Y_Y_Y,HisKA,HATPase_c,Response_reg,HTH_18	1379
GCF_005869225.1	WP_138485372.1	None	2	Reg_prop,Reg_prop,Reg_prop,Reg_prop,Reg_prop,Reg_prop,Y_Y_Y,HisKA,HATPase_c,Response_reg,HTH_18	1372
GCF_005869225.1	WP_138476867.1	None	2	Reg_prop,Reg_prop,Reg_prop,Reg_prop,Reg_prop,Reg_prop,Y_Y_Y,HisKA,HATPase_c,Response_reg,HTH_18	1351
GCF_006716645.1	WP_141815174.1	BDE36_2645	2	Reg_prop,Reg_prop,Reg_prop,Reg_prop,Reg_prop,Reg_prop,Y_Y_Y,HisKA,HATPase_c,Response_reg,HTH_18	1378
GCF_006716645.1	WP_141815270.1	BDE36_2778	1	Reg_prop,Reg_prop,Reg_prop,Reg_prop,Reg_prop,Reg_prop,Y_Y_Y,HisKA,HATPase_c,Response_reg,HTH_18	1389
GCF_007997225.1	WP_147086205.1	ESY88_07515	1	Reg_prop,Reg_prop,Reg_prop,Reg_prop,Reg_prop,Reg_prop,Y_Y_Y,HisKA,HATPase_c,Response_reg,HTH_18	1318
GCF_900119105.1	WP_083571634.1	SAMN05661012_03977	2	Reg_prop,Reg_prop,Reg_prop,Reg_prop,Reg_prop,Reg_prop,Y_Y_Y,HisKA,HATPase_c,Response_reg,HTH_18	1474
GCF_900129465.1	WP_084185397.1	SAMN04488055_0914	1	Reg_prop,Reg_prop,Reg_prop,Reg_prop,Reg_prop,Reg_prop,Y_Y_Y,HisKA,HATPase_c,Response_reg,HTH_18	1361
GCF_900129555.1	WP_073417476.1	SAMN05443663_10913	1	Reg_prop,Reg_prop,Reg_prop,Reg_prop,Reg_prop,Reg_prop,Y_Y_Y,HisKA,HATPase_c,Response_reg,HTH_18	1363
GCF_900176535.1	WP_084238074.1	SAMN04488524_1896	2	Reg_prop,Reg_prop,Reg_prop,Reg_prop,Reg_prop,Reg_prop,Y_Y_Y,HisKA,HATPase_c,Response_reg,HTH_18	1424
GCF_900241005.1	WP_101543882.1	None	1	Reg_prop,Reg_prop,Reg_prop,Reg_prop,Reg_prop,Reg_prop,Y_Y_Y,HisKA,HATPase_c,Response_reg,HTH_18	1348
GCF_900241005.1	WP_101542430.1	None	1	Reg_prop,Reg_prop,Reg_prop,Reg_prop,Reg_prop,Reg_prop,Y_Y_Y,HisKA,HATPase_c,Response_reg,HTH_18	1351
GCF_000296465.1	WP_008860673.1	HMPREF9448_00039	2	Reg_prop,Reg_prop,Reg_prop,Reg_prop,Reg_prop,Reg_prop,Y_Y_Y,HisKA,HATPase_c,Response_reg,HTH_18	1360
GCF_000517065.1	WP_026473316.1	None	2	Reg_prop,Reg_prop,Reg_prop,Reg_prop,Reg_prop,Reg_prop,Y_Y_Y,HisKA,HATPase_c,Response_reg,HTH_18	1469
GCF_000701505.1	WP_084165823.1	None	2	Reg_prop,Reg_prop,Reg_prop,Reg_prop,Reg_prop,Reg_prop,Y_Y_Y,HisKA,HATPase_c,Response_reg,HTH_18	1368
GCF_000701505.1	WP_084165779.1	None	1	Reg_prop,Reg_prop,Reg_prop,Reg_prop,Reg_prop,Reg_prop,Y_Y_Y,HisKA,HATPase_c,Response_reg,HTH_18	1343
GCF_001442625.1	WP_057933777.1	ASU31_18575	1	Reg_prop,Reg_prop,Reg_prop,Reg_prop,Reg_prop,Reg_prop,Y_Y_Y,HisKA,HATPase_c,Response_reg,HTH_18	1351
GCF_002843385.1	WP_101309855.1	BZG01_10810	1	Reg_prop,Reg_prop,Reg_prop,Reg_prop,Reg_prop,Reg_prop,Y_Y_Y,HisKA,HATPase_c,Response_reg,HTH_18	1365
GCF_003171675.1	WP_109830638.1	None	1	Reg_prop,Reg_prop,Reg_prop,Reg_prop,Reg_prop,Reg_prop,Y_Y_Y,HisKA,HATPase_c,Response_reg,HTH_18	1423
GCF_003171675.1	WP_109832029.1	None	1	Reg_prop,Reg_prop,Reg_prop,Reg_prop,Reg_prop,Reg_prop,Y_Y_Y,HisKA,HATPase_c,Response_reg,HTH_18	1361
GCF_003610535.1	WP_170154532.1	BC643_2400	1	Reg_prop,Reg_prop,Reg_prop,Reg_prop,Reg_prop,Reg_prop,Y_Y_Y,HisKA,HATPase_c,Response_reg,HTH_18	1399
GCF_004345615.1	WP_132431276.1	EV194_101260	1	Reg_prop,Reg_prop,Reg_prop,Reg_prop,Reg_prop,Reg_prop,Y_Y_Y,HisKA,HATPase_c,Response_reg,HTH_18	1438
GCF_004345615.1	WP_132433364.1	EV194_10488	2	Reg_prop,Reg_prop,Reg_prop,Reg_prop,Reg_prop,Reg_prop,Y_Y_Y,HisKA,HATPase_c,Response_reg,HTH_18	1473
GCF_004834005.1	WP_136575552.1	FAM09_02805	1	Reg_prop,Reg_prop,Reg_prop,Reg_prop,Reg_prop,Reg_prop,Y_Y_Y,HisKA,HATPase_c,Response_reg,HTH_18	1372
GCF_004834005.1	WP_136577500.1	FAM09_12730	1	Reg_prop,Reg_prop,Reg_prop,Reg_prop,Reg_prop,Reg_prop,Y_Y_Y,HisKA,HATPase_c,Response_reg,HTH_18	1377
GCF_005925345.1	WP_138728398.1	None	1	Reg_prop,Reg_prop,Reg_prop,Reg_prop,Reg_prop,Reg_prop,Y_Y_Y,HisKA,HATPase_c,Response_reg,HTH_18	1377
GCF_006265225.1	WP_139695062.1	FGF67_03365	2	Reg_prop,Reg_prop,Reg_prop,Reg_prop,Reg_prop,Reg_prop,Y_Y_Y,HisKA,HATPase_c,Response_reg,HTH_18	1366
GCF_007994055.1	WP_146838293.1	FHW48_11197	2	Reg_prop,Reg_prop,Reg_prop,Reg_prop,Reg_prop,Reg_prop,Y_Y_Y,HisKA,HATPase_c,Response_reg,HTH_18	1351
GCF_900103285.1	WP_093208796.1	SAMN04488090_4818	1	Reg_prop,Reg_prop,Reg_prop,Reg_prop,Reg_prop,Reg_prop,Y_Y_Y,HisKA,HATPase_c,Response_reg,HTH_18	1382
GCF_900103285.1	WP_093196857.1	SAMN04488090_0330	2	Reg_prop,Reg_prop,Reg_prop,Reg_prop,Reg_prop,Reg_prop,Y_Y_Y,HisKA,HATPase_c,Response_reg,HTH_18	1383
GCF_900111155.1	WP_090885529.1	SAMN04488023_11769	1	Reg_prop,Reg_prop,Reg_prop,Reg_prop,Reg_prop,Reg_prop,Y_Y_Y,HisKA,HATPase_c,Response_reg,HTH_18	1353
GCF_900128905.1	WP_073401149.1	SAMN05444405_107114	1	Reg_prop,Reg_prop,Reg_prop,Reg_prop,Reg_prop,Reg_prop,Y_Y_Y,HisKA,HATPase_c,Response_reg,HTH_18	1384
GCF_900130125.1	WP_073347704.1	None	2	Reg_prop,Reg_prop,Reg_prop,Reg_prop,Reg_prop,Reg_prop,Y_Y_Y,HisKA,HATPase_c,Response_reg,HTH_18	1434
GCF_900130125.1	WP_073348465.1	None	1	Reg_prop,Reg_prop,Reg_prop,Reg_prop,Reg_prop,Reg_prop,Y_Y_Y,HisKA,HATPase_c,Response_reg,HTH_18	1444
GCF_900130125.1	WP_073347047.1	None	1	Reg_prop,Reg_prop,Reg_prop,Reg_prop,Reg_prop,Reg_prop,Y_Y_Y,HisKA,HATPase_c,Response_reg,HTH_18	1322
GCF_900130125.1	WP_083589251.1	None	1	Reg_prop,Reg_prop,Reg_prop,Reg_prop,Reg_prop,Reg_prop,Y_Y_Y,HisKA,HATPase_c,Response_reg,HTH_18	1330
GCF_900130125.1	WP_073347206.1	None	2	Reg_prop,Reg_prop,Reg_prop,Reg_prop,Reg_prop,Reg_prop,Y_Y_Y,HisKA,HATPase_c,Response_reg,HTH_18	1338
GCF_000302595.1	WP_017258518.1	None	1	Reg_prop,Reg_prop,Reg_prop,Reg_prop,Reg_prop,Reg_prop,Y_Y_Y,HisKA,HATPase_c,Response_reg,HTH_18	1364
GCF_000427965.1	WP_084163762.1	None	1	Reg_prop,Reg_prop,Reg_prop,Reg_prop,Reg_prop,Reg_prop,Y_Y_Y,HisKA,HATPase_c,Response_reg,HTH_18	1351
GCF_000473765.1	WP_019598237.1	P872_21740	3	Reg_prop,Reg_prop,Reg_prop,Reg_prop,Reg_prop,Reg_prop,Y_Y_Y,HisKA,HATPase_c,Response_reg,HTH_18	1328
GCF_000948985.1	WP_084723924.1	SG34_13660	2	Reg_prop,Reg_prop,Reg_prop,Reg_prop,Reg_prop,Reg_prop,Y_Y_Y,HisKA,HATPase_c,Response_reg,HTH_18	1433
GCF_001406135.1	WP_057097387.1	ERS852462_00667	1	Reg_prop,Reg_prop,Reg_prop,Reg_prop,Reg_prop,Reg_prop,Y_Y_Y,HisKA,HATPase_c,Response_reg,HTH_18	1317
GCF_001406135.1	WP_057097413.1	ERS852462_00729	1	Reg_prop,Reg_prop,Reg_prop,Reg_prop,Reg_prop,Reg_prop,Y_Y_Y,HisKA,HATPase_c,Response_reg,HTH_18	1357
GCF_001406135.1	WP_022401403.1	ERS852462_01120	2	Reg_prop,Reg_prop,Reg_prop,Reg_prop,Reg_prop,Reg_prop,Y_Y_Y,HisKA,HATPase_c,Response_reg,HTH_18	1355
GCF_001975665.1	WP_068361765.1	BW723_04370	2	Reg_prop,Reg_prop,Reg_prop,Reg_prop,Reg_prop,Reg_prop,Y_Y_Y,HisKA,HATPase_c,Response_reg,HTH_18	1413
GCF_002843175.1	WP_106659267.1	CSW08_07355	1	Reg_prop,Reg_prop,Reg_prop,Reg_prop,Reg_prop,Reg_prop,Y_Y_Y,HisKA,HATPase_c,Response_reg,HTH_18	1378
GCF_003363715.1	WP_115500751.1	DWU89_16610	1	Reg_prop,Reg_prop,Reg_prop,Reg_prop,Reg_prop,Reg_prop,Y_Y_Y,HisKA,HATPase_c,Response_reg,HTH_18	1377
GCF_007197645.1	WP_143563915.1	FN961_07435	2	Reg_prop,Reg_prop,Reg_prop,Reg_prop,Reg_prop,Reg_prop,Y_Y_Y,HisKA,HATPase_c,Response_reg,HTH_18	1422
GCF_900109685.1	WP_089919796.1	SAMN04488505_110151	2	Reg_prop,Reg_prop,Reg_prop,Reg_prop,Reg_prop,Reg_prop,Y_Y_Y,HisKA,HATPase_c,Response_reg,HTH_18	1373
GCF_900110105.1	WP_091207923.1	SAMN05192574_101812	2	Reg_prop,Reg_prop,Reg_prop,Reg_prop,Reg_prop,Reg_prop,Y_Y_Y,HisKA,HATPase_c,Response_reg,HTH_18	1383
GCF_900129025.1	WP_083570602.1	SAMN05444274_102481	1	Reg_prop,Reg_prop,Reg_prop,Reg_prop,Reg_prop,Reg_prop,Y_Y_Y,HisKA,HATPase_c,Response_reg,HTH_18	1354
GCF_900142715.1	WP_073398297.1	SAMN05444387_4716	1	Reg_prop,Reg_prop,Reg_prop,Reg_prop,Reg_prop,Reg_prop,Y_Y_Y,HisKA,HATPase_c,Response_reg,HTH_18	1361
GCF_900167975.1	WP_079686785.1	SAMN05660236_2327	1	Reg_prop,Reg_prop,Reg_prop,Reg_prop,Reg_prop,Reg_prop,Y_Y_Y,HisKA,HATPase_c,Response_reg,HTH_18	1397
GCF_000060345.1	WP_011709575.1	GFO_1697	2	Reg_prop,Reg_prop,Reg_prop,Reg_prop,Reg_prop,Reg_prop,Y_Y_Y,HisKA,HATPase_c,Response_reg,HTH_18	1406
GCF_000273175.1	WP_007484706.1	HMPREF1068_01677	2	Reg_prop,Reg_prop,Reg_prop,Reg_prop,Reg_prop,Reg_prop,Y_Y_Y,HisKA,HATPase_c,Response_reg,HTH_18	1350
GCF_000273175.1	WP_007487014.1	HMPREF1068_03737	1	Reg_prop,Reg_prop,Reg_prop,Reg_prop,Reg_prop,Reg_prop,Y_Y_Y,HisKA,HATPase_c,Response_reg,HTH_18	1349
GCF_000373105.1	WP_020571000.1	None	1	Reg_prop,Reg_prop,Reg_prop,Reg_prop,Reg_prop,Reg_prop,Y_Y_Y,HisKA,HATPase_c,Response_reg,HTH_18	1420
GCF_001730525.1	WP_083257277.1	None	1	Reg_prop,Reg_prop,Reg_prop,Reg_prop,Reg_prop,Reg_prop,Y_Y_Y,HisKA,HATPase_c,Response_reg,HTH_18	1385
GCF_002261065.1	WP_094786266.1	None	1	Reg_prop,Reg_prop,Reg_prop,Reg_prop,Reg_prop,Reg_prop,Y_Y_Y,HisKA,HATPase_c,Response_reg,HTH_18	1375
GCF_002980575.1	WP_105727843.1	C5749_19235	1	Reg_prop,Reg_prop,Reg_prop,Reg_prop,Reg_prop,Reg_prop,Y_Y_Y,HisKA,HATPase_c,Response_reg,HTH_18	1414
GCF_003122385.1	WP_109193921.1	HYN56_20680	1	Reg_prop,Reg_prop,Reg_prop,Reg_prop,Reg_prop,Reg_prop,Y_Y_Y,HisKA,HATPase_c,Response_reg,HTH_18	1363
GCF_003148625.1	WP_109745236.1	LV89_04589	1	Reg_prop,Reg_prop,Reg_prop,Reg_prop,Reg_prop,Reg_prop,Y_Y_Y,HisKA,HATPase_c,Response_reg,HTH_18	1362
GCF_003349965.1	WP_114790448.1	None	1	Reg_prop,Reg_prop,Reg_prop,Reg_prop,Reg_prop,Reg_prop,Y_Y_Y,HisKA,HATPase_c,Response_reg,HTH_18	1397
GCF_003614855.1	WP_120514214.1	None	1	Reg_prop,Reg_prop,Reg_prop,Reg_prop,Reg_prop,Reg_prop,Y_Y_Y,HisKA,HATPase_c,Response_reg,HTH_18	1335
GCF_007341375.1	WP_004300974.1	None	2	Reg_prop,Reg_prop,Reg_prop,Reg_prop,Reg_prop,Reg_prop,Y_Y_Y,HisKA,HATPase_c,Response_reg,HTH_18	1362
GCF_007341375.1	WP_143722907.1	None	1	Reg_prop,Reg_prop,Reg_prop,Reg_prop,Reg_prop,Reg_prop,Y_Y_Y,HisKA,HATPase_c,Response_reg,HTH_18	1336
GCF_007341375.1	WP_004301581.1	None	2	Reg_prop,Reg_prop,Reg_prop,Reg_prop,Reg_prop,Reg_prop,Y_Y_Y,HisKA,HATPase_c,Response_reg,HTH_18	1427
GCF_007341375.1	WP_004296586.1	None	1	Reg_prop,Reg_prop,Reg_prop,Reg_prop,Reg_prop,Reg_prop,Y_Y_Y,HisKA,HATPase_c,Response_reg,HTH_18	1338
GCF_007830125.1	WP_145714467.1	LX66_2800	1	Reg_prop,Reg_prop,Reg_prop,Reg_prop,Reg_prop,Reg_prop,Y_Y_Y,HisKA,HATPase_c,Response_reg,HTH_18	1371
GCF_008056315.1	WP_147765995.1	FUA22_01800	2	Reg_prop,Reg_prop,Reg_prop,Reg_prop,Reg_prop,Reg_prop,Y_Y_Y,HisKA,HATPase_c,Response_reg,HTH_18	1411
GCF_008056315.1	WP_147769151.1	FUA22_13605	1	Reg_prop,Reg_prop,Reg_prop,Reg_prop,Reg_prop,Reg_prop,Y_Y_Y,HisKA,HATPase_c,Response_reg,HTH_18	1402
GCF_900129215.1	WP_073226233.1	SAMN04488522_101190	1	Reg_prop,Reg_prop,Reg_prop,Reg_prop,Reg_prop,Reg_prop,Y_Y_Y,HisKA,HATPase_c,Response_reg,HTH_18	1373
GCF_900129215.1	WP_073232451.1	SAMN04488522_103712	2	Reg_prop,Reg_prop,Reg_prop,Reg_prop,Reg_prop,Reg_prop,Y_Y_Y,HisKA,HATPase_c,Response_reg,HTH_18	1346
GCF_900607235.1	WP_130857163.1	None	2	Reg_prop,Reg_prop,Reg_prop,Reg_prop,Reg_prop,Reg_prop,Y_Y_Y,HisKA,HATPase_c,Response_reg,HTH_18	1374
GCF_900607235.1	WP_130857169.1	None	1	Reg_prop,Reg_prop,Reg_prop,Reg_prop,Reg_prop,Reg_prop,Y_Y_Y,HisKA,HATPase_c,Response_reg,HTH_18	1387
GCF_000172175.1	WP_007661226.1	BACINT_01200	1	Reg_prop,Reg_prop,Reg_prop,Reg_prop,Reg_prop,Reg_prop,Y_Y_Y,HisKA,HATPase_c,Response_reg,HTH_18	1347
GCF_000172175.1	WP_044154805.1	BACINT_01363	1	Reg_prop,Reg_prop,Reg_prop,Reg_prop,Reg_prop,Reg_prop,Y_Y_Y,HisKA,HATPase_c,Response_reg,HTH_18	1357
GCF_000172175.1	WP_007660057.1	BACINT_00332	1	Reg_prop,Reg_prop,Reg_prop,Reg_prop,Reg_prop,Reg_prop,Y_Y_Y,HisKA,HATPase_c,Response_reg,HTH_18	1329
GCF_000172175.1	WP_007660092.1	BACINT_00354	2	Reg_prop,Reg_prop,Reg_prop,Reg_prop,Reg_prop,Reg_prop,Y_Y_Y,HisKA,HATPase_c,Response_reg,HTH_18	1399
GCF_000172175.1	WP_007660106.1	BACINT_00361	2	Reg_prop,Reg_prop,Reg_prop,Reg_prop,Reg_prop,Reg_prop,Y_Y_Y,HisKA,HATPase_c,Response_reg,HTH_18	1428
GCF_000172175.1	WP_044154569.1	BACINT_00188	2	Reg_prop,Reg_prop,Reg_prop,Reg_prop,Reg_prop,Reg_prop,Y_Y_Y,HisKA,HATPase_c,Response_reg,HTH_18	1345
GCF_000325705.1	WP_015267508.1	Echvi_3754	1	Reg_prop,Reg_prop,Reg_prop,Reg_prop,Reg_prop,Reg_prop,Y_Y_Y,HisKA,HATPase_c,Response_reg,HTH_18	1386
GCF_000376405.1	WP_006844641.1	None	2	Reg_prop,Reg_prop,Reg_prop,Reg_prop,Reg_prop,Reg_prop,Y_Y_Y,HisKA,HATPase_c,Response_reg,HTH_18	1435
GCF_000468615.2	WP_029446868.1	M666_09795	1	Reg_prop,Reg_prop,Reg_prop,Reg_prop,Reg_prop,Reg_prop,Y_Y_Y,HisKA,HATPase_c,Response_reg,HTH_18	1427
GCF_000723205.1	WP_084817516.1	BN863_20850	1	Reg_prop,Reg_prop,Reg_prop,Reg_prop,Reg_prop,Reg_prop,Y_Y_Y,HisKA,HATPase_c,Response_reg,HTH_18	1436
GCF_001318345.1	WP_029427880.1	BcellWH2_01659	1	Reg_prop,Reg_prop,Reg_prop,Reg_prop,Reg_prop,Reg_prop,Y_Y_Y,HisKA,HATPase_c,Response_reg,HTH_18	1387
GCF_001318345.1	WP_029427874.1	BcellWH2_01668	2	Reg_prop,Reg_prop,Reg_prop,Reg_prop,Reg_prop,Reg_prop,Y_Y_Y,HisKA,HATPase_c,Response_reg,HTH_18	1403
GCF_001318345.1	WP_044128795.1	BcellWH2_03519	1	Reg_prop,Reg_prop,Reg_prop,Reg_prop,Reg_prop,Reg_prop,Y_Y_Y,HisKA,HATPase_c,Response_reg,HTH_18	1315
GCF_001318345.1	WP_026367877.1	BcellWH2_04307	1	Reg_prop,Reg_prop,Reg_prop,Reg_prop,Reg_prop,Reg_prop,Y_Y_Y,HisKA,HATPase_c,Response_reg,HTH_18	1370
GCF_003351025.1	WP_114941456.1	None	1	Reg_prop,Reg_prop,Reg_prop,Reg_prop,Reg_prop,Reg_prop,Y_Y_Y,HisKA,HATPase_c,Response_reg,HTH_18	1383
GCF_003351025.1	WP_114938803.1	None	1	Reg_prop,Reg_prop,Reg_prop,Reg_prop,Reg_prop,Reg_prop,Y_Y_Y,HisKA,HATPase_c,Response_reg,HTH_18	1396
GCF_003351025.1	WP_114940160.1	None	2	Reg_prop,Reg_prop,Reg_prop,Reg_prop,Reg_prop,Reg_prop,Y_Y_Y,HisKA,HATPase_c,Response_reg,HTH_18	1358
GCF_003664035.1	WP_121282157.1	BCL90_0272	1	Reg_prop,Reg_prop,Reg_prop,Reg_prop,Reg_prop,Reg_prop,Y_Y_Y,HisKA,HATPase_c,Response_reg,HTH_18	1391
GCF_003664035.1	WP_121282321.1	BCL90_0462	1	Reg_prop,Reg_prop,Reg_prop,Reg_prop,Reg_prop,Reg_prop,Y_Y_Y,HisKA,HATPase_c,Response_reg,HTH_18	1380
GCF_007830615.1	WP_144916047.1	JN11_04384	1	Reg_prop,Reg_prop,Reg_prop,Reg_prop,Reg_prop,Reg_prop,Y_Y_Y,HisKA,HATPase_c,Response_reg,HTH_18	1401
GCF_007833675.1	WP_145856579.1	None	1	Reg_prop,Reg_prop,Reg_prop,Reg_prop,Reg_prop,Reg_prop,Y_Y_Y,HisKA,HATPase_c,Response_reg,HTH_18	1391
GCF_009674725.1	WP_154282193.1	GJU39_16970	1	Reg_prop,Reg_prop,Reg_prop,Reg_prop,Reg_prop,Reg_prop,Y_Y_Y,HisKA,HATPase_c,Response_reg,HTH_18	1371
GCF_900101815.1	WP_091865007.1	SAMN05421636_101314	3	Reg_prop,Reg_prop,Reg_prop,Reg_prop,Reg_prop,Reg_prop,Y_Y_Y,HisKA,HATPase_c,Response_reg,HTH_18	1345
GCF_900128455.1	WP_072541538.1	None	2	Reg_prop,Reg_prop,Reg_prop,Reg_prop,Reg_prop,Reg_prop,Y_Y_Y,HisKA,HATPase_c,Response_reg,HTH_18	1327
GCF_900128475.1	WP_072546771.1	None	2	Reg_prop,Reg_prop,Reg_prop,Reg_prop,Reg_prop,Reg_prop,Y_Y_Y,HisKA,HATPase_c,Response_reg,HTH_18	1366
GCF_900176505.1	WP_084290690.1	SAMN04488101_10967	1	Reg_prop,Reg_prop,Reg_prop,Reg_prop,Reg_prop,Reg_prop,Y_Y_Y,HisKA,HATPase_c,Response_reg,HTH_18	1355
GCF_902387545.1	WP_007840844.1	None	2	Reg_prop,Reg_prop,Reg_prop,Reg_prop,Reg_prop,Reg_prop,Y_Y_Y,HisKA,HATPase_c,Response_reg,HTH_18	1344
GCF_902387545.1	WP_038604975.1	None	1	Reg_prop,Reg_prop,Reg_prop,Reg_prop,Reg_prop,Reg_prop,Y_Y_Y,HisKA,HATPase_c,Response_reg,HTH_18	1331
GCF_902387545.1	WP_038605866.1	None	2	Reg_prop,Reg_prop,Reg_prop,Reg_prop,Reg_prop,Reg_prop,Y_Y_Y,HisKA,HATPase_c,Response_reg,HTH_18	1316
GCF_000016645.1	WP_012026167.1	Fjoh_4193	1	Reg_prop,Reg_prop,Reg_prop,Reg_prop,Reg_prop,Reg_prop,Y_Y_Y,HisKA,HATPase_c,Response_reg,HTH_18	1400
GCF_000220525.1	WP_010136040.1	None	1	Reg_prop,Reg_prop,Reg_prop,Reg_prop,Reg_prop,Reg_prop,Y_Y_Y,HisKA,HATPase_c,Response_reg,HTH_18	1360
GCF_000517545.1	WP_044159796.1	JCM10512_423	2	Reg_prop,Reg_prop,Reg_prop,Reg_prop,Reg_prop,Reg_prop,Y_Y_Y,HisKA,HATPase_c,Response_reg,HTH_18	1361
GCF_000974785.1	WP_046370542.1	FPE01S_03_06880	1	Reg_prop,Reg_prop,Reg_prop,Reg_prop,Reg_prop,Reg_prop,Y_Y_Y,HisKA,HATPase_c,Response_reg,HTH_18	1386
GCF_002355595.1	WP_076376223.1	FLA_5609	1	Reg_prop,Reg_prop,Reg_prop,Reg_prop,Reg_prop,Reg_prop,Y_Y_Y,HisKA,HATPase_c,Response_reg,HTH_18	1367
GCF_003589925.1	WP_160143980.1	D4L85_24700	2	Reg_prop,Reg_prop,Reg_prop,Reg_prop,Reg_prop,Reg_prop,Y_Y_Y,HisKA,HATPase_c,Response_reg,HTH_18	1387
GCF_003589925.1	WP_119756828.1	D4L85_24745	1	Reg_prop,Reg_prop,Reg_prop,Reg_prop,Reg_prop,Reg_prop,Y_Y_Y,HisKA,HATPase_c,Response_reg,HTH_18	1377
GCF_004793675.1	WP_135999307.1	E5353_06475	1	Reg_prop,Reg_prop,Reg_prop,Reg_prop,Reg_prop,Reg_prop,Y_Y_Y,HisKA,HATPase_c,Response_reg,HTH_18	1338
GCF_004793675.1	WP_135999658.1	E5353_09700	2	Reg_prop,Reg_prop,Reg_prop,Reg_prop,Reg_prop,Reg_prop,Y_Y_Y,HisKA,HATPase_c,Response_reg,HTH_18	1385
GCF_900095795.1	WP_071136235.1	ING2E5A_0762	1	Reg_prop,Reg_prop,Reg_prop,Reg_prop,Reg_prop,Reg_prop,Y_Y_Y,HisKA,HATPase_c,Response_reg,HTH_18	1324
GCF_900095795.1	WP_071136589.1	ING2E5A_1205	1	Reg_prop,Reg_prop,Reg_prop,Reg_prop,Reg_prop,Reg_prop,Y_Y_Y,HisKA,HATPase_c,Response_reg,HTH_18	1387
GCF_000430645.1	WP_027395908.1	None	1	Reg_prop,Reg_prop,Reg_prop,Reg_prop,Reg_prop,Reg_prop,Y_Y_Y,HisKA,HATPase_c,Response_reg,HTH_18	1348
GCF_000737685.1	WP_035689090.1	IW19_21405	1	Reg_prop,Reg_prop,Reg_prop,Reg_prop,Reg_prop,Reg_prop,Y_Y_Y,HisKA,HATPase_c,Response_reg,HTH_18	1363
GCF_002077945.1	WP_081155871.1	A3860_10030	2	Reg_prop,Reg_prop,Reg_prop,Reg_prop,Reg_prop,Reg_prop,Y_Y_Y,HisKA,HATPase_c,Response_reg,HTH_18	1384
GCF_002943425.1	WP_104711156.1	C5O19_07940	1	Reg_prop,Reg_prop,Reg_prop,Reg_prop,Reg_prop,Reg_prop,Y_Y_Y,HisKA,HATPase_c,Response_reg,HTH_18	1382
GCF_002998535.1	WP_106069507.1	C3V43_08920	1	Reg_prop,Reg_prop,Reg_prop,Reg_prop,Reg_prop,Reg_prop,Y_Y_Y,HisKA,HATPase_c,Response_reg,HTH_18	1359
GCF_002998535.1	WP_106069637.1	C3V43_09715	1	Reg_prop,Reg_prop,Reg_prop,Reg_prop,Reg_prop,Reg_prop,Y_Y_Y,HisKA,HATPase_c,Response_reg,HTH_18	1317
GCF_003313335.1	WP_113639308.1	None	1	Reg_prop,Reg_prop,Reg_prop,Reg_prop,Reg_prop,Reg_prop,Y_Y_Y,HisKA,HATPase_c,Response_reg,HTH_18	1385
GCF_003315595.1	WP_113951932.1	DRW42_26780	2	Reg_prop,Reg_prop,Reg_prop,Reg_prop,Reg_prop,Reg_prop,Y_Y_Y,HisKA,HATPase_c,Response_reg,HTH_18	1358
GCF_003627955.1	WP_121123753.1	D7322_09930	2	Reg_prop,Reg_prop,Reg_prop,Reg_prop,Reg_prop,Reg_prop,Y_Y_Y,HisKA,HATPase_c,Response_reg,HTH_18	1404
GCF_004118265.1	WP_129129027.1	ESA94_01160	2	Reg_prop,Reg_prop,Reg_prop,Reg_prop,Reg_prop,Reg_prop,Y_Y_Y,HisKA,HATPase_c,Response_reg,HTH_18	1395
GCF_005925325.1	WP_138724834.1	None	1	Reg_prop,Reg_prop,Reg_prop,Reg_prop,Reg_prop,Reg_prop,Y_Y_Y,HisKA,HATPase_c,Response_reg,HTH_18	1377
GCF_007830055.1	WP_158637292.1	IQ13_0685	1	Reg_prop,Reg_prop,Reg_prop,Reg_prop,Reg_prop,Reg_prop,Y_Y_Y,HisKA,HATPase_c,Response_reg,HTH_18	1351
GCF_007830055.1	WP_158637401.1	IQ13_2812	1	Reg_prop,Reg_prop,Reg_prop,Reg_prop,Reg_prop,Reg_prop,Y_Y_Y,HisKA,HATPase_c,Response_reg,HTH_18	1333
GCF_900445575.1	WP_021645476.1	NCTC11853_02424	2	Reg_prop,Reg_prop,Reg_prop,Reg_prop,Reg_prop,Reg_prop,Y_Y_Y,HisKA,HATPase_c,Response_reg,HTH_18	1352
GCF_000023125.1	WP_015810309.1	Dfer_0792	2	Reg_prop,Reg_prop,Reg_prop,Reg_prop,Reg_prop,Reg_prop,Y_Y_Y,HisKA,HATPase_c,Response_reg,HTH_18	1378
GCF_000195615.1	WP_009120237.1	HMPREF9445_00020	1	Reg_prop,Reg_prop,Reg_prop,Reg_prop,Reg_prop,Reg_prop,Y_Y_Y,HisKA,HATPase_c,Response_reg,HTH_18	1356
GCF_000195615.1	WP_009123139.1	HMPREF9445_03079	1	Reg_prop,Reg_prop,Reg_prop,Reg_prop,Reg_prop,Reg_prop,Y_Y_Y,HisKA,HATPase_c,Response_reg,HTH_18	1348
GCF_000315485.1	WP_009129159.1	HMPREF9447_01594	1	Reg_prop,Reg_prop,Reg_prop,Reg_prop,Reg_prop,Reg_prop,Y_Y_Y,HisKA,HATPase_c,Response_reg,HTH_18	1432
GCF_000315485.1	WP_009129754.1	HMPREF9447_02193	1	Reg_prop,Reg_prop,Reg_prop,Reg_prop,Reg_prop,Reg_prop,Y_Y_Y,HisKA,HATPase_c,Response_reg,HTH_18	1355
GCF_000513195.1	WP_044265492.1	None	1	Reg_prop,Reg_prop,Reg_prop,Reg_prop,Reg_prop,Reg_prop,Y_Y_Y,HisKA,HATPase_c,Response_reg,HTH_18	1357
GCF_000513195.1	WP_044266308.1	None	2	Reg_prop,Reg_prop,Reg_prop,Reg_prop,Reg_prop,Reg_prop,Y_Y_Y,HisKA,HATPase_c,Response_reg,HTH_18	1403
GCF_000513195.1	WP_044269971.1	None	1	Reg_prop,Reg_prop,Reg_prop,Reg_prop,Reg_prop,Reg_prop,Y_Y_Y,HisKA,HATPase_c,Response_reg,HTH_18	1367
GCF_001405955.1	WP_055172420.1	ERS852494_02624	1	Reg_prop,Reg_prop,Reg_prop,Reg_prop,Reg_prop,Reg_prop,Y_Y_Y,HisKA,HATPase_c,Response_reg,HTH_18	1338
GCF_002201315.1	WP_088354774.1	None	1	Reg_prop,Reg_prop,Reg_prop,Reg_prop,Reg_prop,Reg_prop,Y_Y_Y,HisKA,HATPase_c,Response_reg,HTH_18	1380
GCF_003149185.1	WP_109622107.1	BC781_10875	1	Reg_prop,Reg_prop,Reg_prop,Reg_prop,Reg_prop,Reg_prop,Y_Y_Y,HisKA,HATPase_c,Response_reg,HTH_18	1398
GCF_003260195.1	WP_111706395.1	None	1	Reg_prop,Reg_prop,Reg_prop,Reg_prop,Reg_prop,Reg_prop,Y_Y_Y,HisKA,HATPase_c,Response_reg,HTH_18	1426
GCF_004291315.1	WP_130538935.1	EV199_0320	1	Reg_prop,Reg_prop,Reg_prop,Reg_prop,Reg_prop,Reg_prop,Y_Y_Y,HisKA,HATPase_c,Response_reg,HTH_18	1374
GCF_004352915.1	WP_132987633.1	EYY60_01560	1	Reg_prop,Reg_prop,Reg_prop,Reg_prop,Reg_prop,Reg_prop,Y_Y_Y,HisKA,HATPase_c,Response_reg,HTH_18	1369
GCF_004364165.1	WP_133686746.1	CLV90_1434	1	Reg_prop,Reg_prop,Reg_prop,Reg_prop,Reg_prop,Reg_prop,Y_Y_Y,HisKA,HATPase_c,Response_reg,HTH_18	1369
GCF_005217565.1	WP_137080398.1	EYV94_03510	1	Reg_prop,Reg_prop,Reg_prop,Reg_prop,Reg_prop,Reg_prop,Y_Y_Y,HisKA,HATPase_c,Response_reg,HTH_18	1326
GCF_005217565.1	WP_137086318.1	EYV94_25475	1	Reg_prop,Reg_prop,Reg_prop,Reg_prop,Reg_prop,Reg_prop,Y_Y_Y,HisKA,HATPase_c,Response_reg,HTH_18	1331
GCF_005217565.1	WP_137086515.1	EYV94_25990	1	Reg_prop,Reg_prop,Reg_prop,Reg_prop,Reg_prop,Reg_prop,Y_Y_Y,HisKA,HATPase_c,Response_reg,HTH_18	1342
GCF_005217565.1	WP_137082303.1	EYV94_13145	2	Reg_prop,Reg_prop,Reg_prop,Reg_prop,Reg_prop,Reg_prop,Y_Y_Y,HisKA,HATPase_c,Response_reg,HTH_18	1369
GCF_008369745.1	WP_111376811.1	None	1	Reg_prop,Reg_prop,Reg_prop,Reg_prop,Reg_prop,Reg_prop,Y_Y_Y,HisKA,HATPase_c,Response_reg,HTH_18	1363
GCF_900102545.1	WP_089833618.1	SAMN04488121_103802	1	Reg_prop,Reg_prop,Reg_prop,Reg_prop,Reg_prop,Reg_prop,Y_Y_Y,HisKA,HATPase_c,Response_reg,HTH_18	1357
GCF_900445565.1	WP_004288506.1	NCTC11155_03629	2	Reg_prop,Reg_prop,Reg_prop,Reg_prop,Reg_prop,Reg_prop,Y_Y_Y,HisKA,HATPase_c,Response_reg,HTH_18	1348
GCF_000428125.1	WP_027318050.1	None	2	Reg_prop,Reg_prop,Reg_prop,Reg_prop,Reg_prop,Reg_prop,Y_Y_Y,HisKA,HATPase_c,Response_reg,HTH_18	1389
GCF_002736205.1	WP_099437708.1	CPT03_04410	2	Reg_prop,Reg_prop,Reg_prop,Reg_prop,Reg_prop,Reg_prop,Y_Y_Y,HisKA,HATPase_c,Response_reg,HTH_18	1398
GCF_002736205.1	WP_099438791.1	CPT03_10395	1	Reg_prop,Reg_prop,Reg_prop,Reg_prop,Reg_prop,Reg_prop,Y_Y_Y,HisKA,HATPase_c,Response_reg,HTH_18	1329
GCF_003050755.1	WP_107826817.1	C8P68_101663	2	Reg_prop,Reg_prop,Reg_prop,Reg_prop,Reg_prop,Reg_prop,Y_Y_Y,HisKA,HATPase_c,Response_reg,HTH_18	1507
GCF_003385115.1	WP_115810890.1	C8P67_102453	1	Reg_prop,Reg_prop,Reg_prop,Reg_prop,Reg_prop,Reg_prop,Y_Y_Y,HisKA,HATPase_c,Response_reg,HTH_18	1347
GCF_003687485.1	WP_121847278.1	D1013_01915	2	Reg_prop,Reg_prop,Reg_prop,Reg_prop,Reg_prop,Reg_prop,Y_Y_Y,HisKA,HATPase_c,Response_reg,HTH_18	1326
GCF_012844305.1	WP_169658321.1	HHU12_19005	1	Reg_prop,Reg_prop,Reg_prop,Reg_prop,Reg_prop,Reg_prop,Y_Y_Y,HisKA,HATPase_c,Response_reg,HTH_18	1373
GCF_013409575.1	WP_179398242.1	F5613_000066	1	Reg_prop,Reg_prop,Reg_prop,Reg_prop,Reg_prop,Reg_prop,Y_Y_Y,HisKA,HATPase_c,Response_reg,HTH_18	1369
GCF_013409575.1	WP_179399295.1	F5613_001539	1	Reg_prop,Reg_prop,Reg_prop,Reg_prop,Reg_prop,Reg_prop,Y_Y_Y,HisKA,HATPase_c,Response_reg,HTH_18	1362
GCF_900100945.1	WP_091164060.1	SAMN05192573_103243	2	Reg_prop,Reg_prop,Reg_prop,Reg_prop,Reg_prop,Reg_prop,Y_Y_Y,HisKA,HATPase_c,Response_reg,HTH_18	1397
GCF_900101875.1	WP_091143799.1	SAMN05216464_101533	1	Reg_prop,Reg_prop,Reg_prop,Reg_prop,Reg_prop,Reg_prop,Y_Y_Y,HisKA,HATPase_c,Response_reg,HTH_18	1390
GCF_900101875.1	WP_091143925.1	SAMN05216464_101576	2	Reg_prop,Reg_prop,Reg_prop,Reg_prop,Reg_prop,Reg_prop,Y_Y_Y,HisKA,HATPase_c,Response_reg,HTH_18	1345
GCF_900107535.1	WP_090554158.1	SAMN05443550_10189	1	Reg_prop,Reg_prop,Reg_prop,Reg_prop,Reg_prop,Reg_prop,Y_Y_Y,HisKA,HATPase_c,Response_reg,HTH_18	1327
GCF_900155965.1	WP_084192121.1	SAMN05421821_103257	2	Reg_prop,Reg_prop,Reg_prop,Reg_prop,Reg_prop,Reg_prop,Y_Y_Y,HisKA,HATPase_c,Response_reg,HTH_18	1395
GCF_900155965.1	WP_084192314.1	SAMN05421821_1153	1	Reg_prop,Reg_prop,Reg_prop,Reg_prop,Reg_prop,Reg_prop,Y_Y_Y,HisKA,HATPase_c,Response_reg,HTH_18	1332
GCF_900182645.1	WP_142452258.1	SAMN06265349_106191	1	Reg_prop,Reg_prop,Reg_prop,Reg_prop,Reg_prop,Reg_prop,Y_Y_Y,HisKA,HATPase_c,Response_reg,HTH_18	1369
GCF_000154525.1	WP_040316213.1	BACSTE_03217	1	Reg_prop,Reg_prop,Reg_prop,Reg_prop,Reg_prop,Reg_prop,Y_Y_Y,HisKA,HATPase_c,Response_reg,HTH_18	1346
GCF_000374365.1	WP_025069066.1	None	2	Reg_prop,Reg_prop,Reg_prop,Reg_prop,Reg_prop,Reg_prop,Y_Y_Y,HisKA,HATPase_c,Response_reg,HTH_18	1346
GCF_000374365.1	WP_018668931.1	None	1	Reg_prop,Reg_prop,Reg_prop,Reg_prop,Reg_prop,Reg_prop,Y_Y_Y,HisKA,HATPase_c,Response_reg,HTH_18	1355
GCF_000380985.1	WP_019537807.1	None	1	Reg_prop,Reg_prop,Reg_prop,Reg_prop,Reg_prop,Reg_prop,Y_Y_Y,HisKA,HATPase_c,Response_reg,HTH_18	1350
GCF_000380985.1	WP_019537814.1	None	2	Reg_prop,Reg_prop,Reg_prop,Reg_prop,Reg_prop,Reg_prop,Y_Y_Y,HisKA,HATPase_c,Response_reg,HTH_18	1356
GCF_000626635.1	WP_038560445.1	FH5T_15730	2	Reg_prop,Reg_prop,Reg_prop,Reg_prop,Reg_prop,Reg_prop,Y_Y_Y,HisKA,HATPase_c,Response_reg,HTH_18	1340
GCF_000633455.1	WP_084153025.1	None	2	Reg_prop,Reg_prop,Reg_prop,Reg_prop,Reg_prop,Reg_prop,Y_Y_Y,HisKA,HATPase_c,Response_reg,HTH_18	1359
GCF_000807855.2	WP_071397133.1	NH26_09775	2	Reg_prop,Reg_prop,Reg_prop,Reg_prop,Reg_prop,Reg_prop,Y_Y_Y,HisKA,HATPase_c,Response_reg,HTH_18	1407
GCF_000949475.1	WP_045028118.1	LH29_09945	1	Reg_prop,Reg_prop,Reg_prop,Reg_prop,Reg_prop,Reg_prop,Y_Y_Y,HisKA,HATPase_c,Response_reg,HTH_18	1404
GCF_000973725.1	WP_071843102.1	PKOR_01775	1	Reg_prop,Reg_prop,Reg_prop,Reg_prop,Reg_prop,Reg_prop,Y_Y_Y,HisKA,HATPase_c,Response_reg,HTH_18	1397
GCF_001270965.1	WP_082326434.1	NC99_23380	1	Reg_prop,Reg_prop,Reg_prop,Reg_prop,Reg_prop,Reg_prop,Y_Y_Y,HisKA,HATPase_c,Response_reg,HTH_18	1482
GCF_001270965.1	WP_053188903.1	NC99_46130	1	Reg_prop,Reg_prop,Reg_prop,Reg_prop,Reg_prop,Reg_prop,Y_Y_Y,HisKA,HATPase_c,Response_reg,HTH_18	1383
GCF_001659685.2	WP_066629056.1	None	1	Reg_prop,Reg_prop,Reg_prop,Reg_prop,Reg_prop,Reg_prop,Y_Y_Y,HisKA,HATPase_c,Response_reg,HTH_18	1386
GCF_001659685.2	WP_083631281.1	None	1	Reg_prop,Reg_prop,Reg_prop,Reg_prop,Reg_prop,Reg_prop,Y_Y_Y,HisKA,HATPase_c,Response_reg,HTH_18	1379
GCF_001659685.2	WP_066631388.1	None	1	Reg_prop,Reg_prop,Reg_prop,Reg_prop,Reg_prop,Reg_prop,Y_Y_Y,HisKA,HATPase_c,Response_reg,HTH_18	1388
GCF_001659685.2	WP_075590052.1	None	1	Reg_prop,Reg_prop,Reg_prop,Reg_prop,Reg_prop,Reg_prop,Y_Y_Y,HisKA,HATPase_c,Response_reg,HTH_18	1384
GCF_001705175.1	WP_066034272.1	BB050_03274	1	Reg_prop,Reg_prop,Reg_prop,Reg_prop,Reg_prop,Reg_prop,Y_Y_Y,HisKA,HATPase_c,Response_reg,HTH_18	1363
GCF_003201355.1	WP_110310012.1	CLV62_105107	1	Reg_prop,Reg_prop,Reg_prop,Reg_prop,Reg_prop,Reg_prop,Y_Y_Y,HisKA,HATPase_c,Response_reg,HTH_18	1352
GCF_003201355.1	WP_110310436.1	CLV62_10942	1	Reg_prop,Reg_prop,Reg_prop,Reg_prop,Reg_prop,Reg_prop,Y_Y_Y,HisKA,HATPase_c,Response_reg,HTH_18	1373
GCF_003254545.1	WP_111367188.1	None	1	Reg_prop,Reg_prop,Reg_prop,Reg_prop,Reg_prop,Reg_prop,Y_Y_Y,HisKA,HATPase_c,Response_reg,HTH_18	1363
GCF_003313505.1	WP_113663217.1	None	1	Reg_prop,Reg_prop,Reg_prop,Reg_prop,Reg_prop,Reg_prop,Y_Y_Y,HisKA,HATPase_c,Response_reg,HTH_18	1349
GCF_003313505.1	WP_113664126.1	None	1	Reg_prop,Reg_prop,Reg_prop,Reg_prop,Reg_prop,Reg_prop,Y_Y_Y,HisKA,HATPase_c,Response_reg,HTH_18	1357
GCF_003725735.1	WP_123217238.1	ED312_17055	1	Reg_prop,Reg_prop,Reg_prop,Reg_prop,Reg_prop,Reg_prop,Y_Y_Y,HisKA,HATPase_c,Response_reg,HTH_18	1418
GCF_003725735.1	WP_123216070.1	ED312_11000	1	Reg_prop,Reg_prop,Reg_prop,Reg_prop,Reg_prop,Reg_prop,Y_Y_Y,HisKA,HATPase_c,Response_reg,HTH_18	1329
GCF_003958645.1	WP_126243372.1	None	1	Reg_prop,Reg_prop,Reg_prop,Reg_prop,Reg_prop,Reg_prop,Y_Y_Y,HisKA,HATPase_c,Response_reg,HTH_18	1352
GCF_004378255.1	WP_134334775.1	E2R65_01870	1	Reg_prop,Reg_prop,Reg_prop,Reg_prop,Reg_prop,Reg_prop,Y_Y_Y,HisKA,HATPase_c,Response_reg,HTH_18	1391
GCF_009674825.1	WP_154366990.1	GJ691_11450	1	Reg_prop,Reg_prop,Reg_prop,Reg_prop,Reg_prop,Reg_prop,Y_Y_Y,HisKA,HATPase_c,Response_reg,HTH_18	1365
GCF_001647275.1	WP_066835685.1	None	1	Reg_prop,Reg_prop,Reg_prop,Reg_prop,Reg_prop,Y_Y_Y,HATPase_c,Response_reg,HTH_18	1363
GCF_003349965.1	WP_114791243.1	None	1	Reg_prop,Reg_prop,Reg_prop,Reg_prop,Reg_prop,Y_Y_Y,HATPase_c,Response_reg,HTH_18	1373
GCF_000025985.1	WP_010993744.1	BF9343_4071	1	Reg_prop,Reg_prop,Reg_prop,Reg_prop,Reg_prop,Y_Y_Y,HATPase_c,Response_reg,HTH_18	1342
GCF_000708285.2	WP_083488768.1	None	1	Reg_prop,Reg_prop,Reg_prop,Reg_prop,Reg_prop,Y_Y_Y,HATPase_c,Response_reg,HTH_18	1329
GCF_003201355.1	WP_110312117.1	CLV62_13033	1	Reg_prop,Reg_prop,Reg_prop,Reg_prop,Reg_prop,Y_Y_Y,HATPase_c,Response_reg,HTH_18	1356
GCF_000166195.2	WP_008505771.1	Mucpa_1730	1	Reg_prop,Reg_prop,Reg_prop,Reg_prop,Reg_prop,Y_Y_Y,HisKA,HATPase_c,Response_reg,HTH_18	1379
GCF_000166195.2	WP_008512739.1	Mucpa_6727	1	Reg_prop,Reg_prop,Reg_prop,Reg_prop,Reg_prop,Y_Y_Y,HisKA,HATPase_c,Response_reg,HTH_18	1463
GCF_000186225.1	WP_013546292.1	Bache_0654	1	Reg_prop,Reg_prop,Reg_prop,Reg_prop,Reg_prop,Y_Y_Y,HisKA,HATPase_c,Response_reg,HTH_18	1317
GCF_000403195.1	WP_016275445.1	C802_01014	2	Reg_prop,Reg_prop,Reg_prop,Reg_prop,Reg_prop,Y_Y_Y,HisKA,HATPase_c,Response_reg,HTH_18	1340
GCF_000403195.1	WP_016275517.1	C802_01093	1	Reg_prop,Reg_prop,Reg_prop,Reg_prop,Reg_prop,Y_Y_Y,HisKA,HATPase_c,Response_reg,HTH_18	1428
GCF_000403195.1	WP_016277747.1	C802_03465	1	Reg_prop,Reg_prop,Reg_prop,Reg_prop,Reg_prop,Y_Y_Y,HisKA,HATPase_c,Response_reg,HTH_18	1420
GCF_001280435.1	WP_053975895.1	None	1	Reg_prop,Reg_prop,Reg_prop,Reg_prop,Reg_prop,Y_Y_Y,HisKA,HATPase_c,Response_reg,HTH_18	1350
GCF_002355435.1	WP_096353578.1	MgSA37_03498	1	Reg_prop,Reg_prop,Reg_prop,Reg_prop,Reg_prop,Y_Y_Y,HisKA,HATPase_c,Response_reg,HTH_18	1384
GCF_003254275.1	WP_111444714.1	LX69_01001	1	Reg_prop,Reg_prop,Reg_prop,Reg_prop,Reg_prop,Y_Y_Y,HisKA,HATPase_c,Response_reg,HTH_18	1359
GCF_003254275.1	WP_111444723.1	LX69_01011	2	Reg_prop,Reg_prop,Reg_prop,Reg_prop,Reg_prop,Y_Y_Y,HisKA,HATPase_c,Response_reg,HTH_18	1449
GCF_003254275.1	WP_111445744.1	LX69_01881	2	Reg_prop,Reg_prop,Reg_prop,Reg_prop,Reg_prop,Y_Y_Y,HisKA,HATPase_c,Response_reg,HTH_18	1395
GCF_003254275.1	WP_111446408.1	LX69_02562	2	Reg_prop,Reg_prop,Reg_prop,Reg_prop,Reg_prop,Y_Y_Y,HisKA,HATPase_c,Response_reg,HTH_18	1488
GCF_003555545.1	WP_119049425.1	D3H65_06160	2	Reg_prop,Reg_prop,Reg_prop,Reg_prop,Reg_prop,Y_Y_Y,HisKA,HATPase_c,Response_reg,HTH_18	1390
GCF_003555545.1	WP_162915659.1	D3H65_15900	1	Reg_prop,Reg_prop,Reg_prop,Reg_prop,Reg_prop,Y_Y_Y,HisKA,HATPase_c,Response_reg,HTH_18	1398
GCF_003555545.1	WP_162915923.1	D3H65_32525	2	Reg_prop,Reg_prop,Reg_prop,Reg_prop,Reg_prop,Y_Y_Y,HisKA,HATPase_c,Response_reg,HTH_18	1353
GCF_004355225.1	WP_133275394.1	E1750_03280	1	Reg_prop,Reg_prop,Reg_prop,Reg_prop,Reg_prop,Y_Y_Y,HisKA,HATPase_c,Response_reg,HTH_18	1367
GCF_004355225.1	WP_165698045.1	E1750_12120	1	Reg_prop,Reg_prop,Reg_prop,Reg_prop,Reg_prop,Y_Y_Y,HisKA,HATPase_c,Response_reg,HTH_18	1366
GCF_004355225.1	WP_165698049.1	E1750_12410	1	Reg_prop,Reg_prop,Reg_prop,Reg_prop,Reg_prop,Y_Y_Y,HisKA,HATPase_c,Response_reg,HTH_18	1327
GCF_004368925.1	WP_133966524.1	DFQ06_1154	1	Reg_prop,Reg_prop,Reg_prop,Reg_prop,Reg_prop,Y_Y_Y,HisKA,HATPase_c,Response_reg,HTH_18	1430
GCF_004405045.1	WP_134435818.1	E2605_06040	2	Reg_prop,Reg_prop,Reg_prop,Reg_prop,Reg_prop,Y_Y_Y,HisKA,HATPase_c,Response_reg,HTH_18	1361
GCF_004405045.1	WP_134436617.1	E2605_12115	1	Reg_prop,Reg_prop,Reg_prop,Reg_prop,Reg_prop,Y_Y_Y,HisKA,HATPase_c,Response_reg,HTH_18	1358
GCF_004405045.1	WP_134436337.1	E2605_09915	1	Reg_prop,Reg_prop,Reg_prop,Reg_prop,Reg_prop,Y_Y_Y,HisKA,HATPase_c,Response_reg,HTH_18	1341
GCF_011927765.1	WP_167898589.1	GGR97_002231	2	Reg_prop,Reg_prop,Reg_prop,Reg_prop,Reg_prop,Y_Y_Y,HisKA,HATPase_c,Response_reg,HTH_18	1403
GCF_900091655.1	WP_068690916.1	None	1	Reg_prop,Reg_prop,Reg_prop,Reg_prop,Reg_prop,Y_Y_Y,HisKA,HATPase_c,Response_reg,HTH_18	1310
GCF_900116355.1	WP_074489501.1	SAMN04487890_11957	1	Reg_prop,Reg_prop,Reg_prop,Reg_prop,Reg_prop,Y_Y_Y,HisKA,HATPase_c,Response_reg,HTH_18	1379
GCF_900129725.1	WP_073138041.1	SAMN04488109_4283	2	Reg_prop,Reg_prop,Reg_prop,Reg_prop,Reg_prop,Y_Y_Y,HisKA,HATPase_c,Response_reg,HTH_18	1387
GCF_900168065.1	WP_079469601.1	SAMN05660461_2422	1	Reg_prop,Reg_prop,Reg_prop,Reg_prop,Reg_prop,Y_Y_Y,HisKA,HATPase_c,Response_reg,HTH_18	1347
GCF_000273235.1	WP_007478234.1	HMPREF1071_00031	2	Reg_prop,Reg_prop,Reg_prop,Reg_prop,Reg_prop,Y_Y_Y,HisKA,HATPase_c,Response_reg,HTH_18	1392
GCF_000273235.1	WP_007478690.1	HMPREF1071_00605	1	Reg_prop,Reg_prop,Reg_prop,Reg_prop,Reg_prop,Y_Y_Y,HisKA,HATPase_c,Response_reg,HTH_18	1468
GCF_000273235.1	WP_007479238.1	HMPREF1071_01375	1	Reg_prop,Reg_prop,Reg_prop,Reg_prop,Reg_prop,Y_Y_Y,HisKA,HATPase_c,Response_reg,HTH_18	1335
GCF_000273235.1	WP_007479394.1	HMPREF1071_01498	2	Reg_prop,Reg_prop,Reg_prop,Reg_prop,Reg_prop,Y_Y_Y,HisKA,HATPase_c,Response_reg,HTH_18	1387
GCF_000273235.1	WP_007479397.1	HMPREF1071_01501	1	Reg_prop,Reg_prop,Reg_prop,Reg_prop,Reg_prop,Y_Y_Y,HisKA,HATPase_c,Response_reg,HTH_18	1346
GCF_000425645.1	WP_027137437.1	None	2	Reg_prop,Reg_prop,Reg_prop,Reg_prop,Reg_prop,Y_Y_Y,HisKA,HATPase_c,Response_reg,HTH_18	1347
GCF_000832125.1	WP_041517247.1	IW18_08975	1	Reg_prop,Reg_prop,Reg_prop,Reg_prop,Reg_prop,Y_Y_Y,HisKA,HATPase_c,Response_reg,HTH_18	1347
GCF_000973105.1	WP_013995133.1	zobellia_3806	1	Reg_prop,Reg_prop,Reg_prop,Reg_prop,Reg_prop,Y_Y_Y,HisKA,HATPase_c,Response_reg,HTH_18	1364
GCF_001660705.2	WP_068473032.1	None	1	Reg_prop,Reg_prop,Reg_prop,Reg_prop,Reg_prop,Y_Y_Y,HisKA,HATPase_c,Response_reg,HTH_18	1381
GCF_001660705.2	WP_075603979.1	None	1	Reg_prop,Reg_prop,Reg_prop,Reg_prop,Reg_prop,Y_Y_Y,HisKA,HATPase_c,Response_reg,HTH_18	1332
GCF_003130405.1	WP_109417887.1	DDR33_21605	2	Reg_prop,Reg_prop,Reg_prop,Reg_prop,Reg_prop,Y_Y_Y,HisKA,HATPase_c,Response_reg,HTH_18	1334
GCF_003286915.1	WP_112749010.1	DQQ10_21615	1	Reg_prop,Reg_prop,Reg_prop,Reg_prop,Reg_prop,Y_Y_Y,HisKA,HATPase_c,Response_reg,HTH_18	1387
GCF_003383615.1	WP_115832291.1	DSL64_17890	2	Reg_prop,Reg_prop,Reg_prop,Reg_prop,Reg_prop,Y_Y_Y,HisKA,HATPase_c,Response_reg,HTH_18	1402
GCF_003725795.1	WP_123204544.1	D7004_03820	1	Reg_prop,Reg_prop,Reg_prop,Reg_prop,Reg_prop,Y_Y_Y,HisKA,HATPase_c,Response_reg,HTH_18	1374
GCF_003813905.1	WP_123898813.1	EGM88_12795	1	Reg_prop,Reg_prop,Reg_prop,Reg_prop,Reg_prop,Y_Y_Y,HisKA,HATPase_c,Response_reg,HTH_18	1370
GCF_004310665.1	WP_131030414.1	EYS08_12800	2	Reg_prop,Reg_prop,Reg_prop,Reg_prop,Reg_prop,Y_Y_Y,HisKA,HATPase_c,Response_reg,HTH_18	1374
GCF_004310665.1	WP_165456472.1	EYS08_15005	1	Reg_prop,Reg_prop,Reg_prop,Reg_prop,Reg_prop,Y_Y_Y,HisKA,HATPase_c,Response_reg,HTH_18	1331
GCF_004310665.1	WP_131029663.1	EYS08_08720	1	Reg_prop,Reg_prop,Reg_prop,Reg_prop,Reg_prop,Y_Y_Y,HisKA,HATPase_c,Response_reg,HTH_18	1381
GCF_004571135.1	WP_161971819.1	E4S40_15900	3	Reg_prop,Reg_prop,Reg_prop,Reg_prop,Reg_prop,Y_Y_Y,HisKA,HATPase_c,Response_reg,HTH_18	1329
GCF_007829335.1	WP_145672306.1	FHW36_107230	1	Reg_prop,Reg_prop,Reg_prop,Reg_prop,Reg_prop,Y_Y_Y,HisKA,HATPase_c,Response_reg,HTH_18	1357
GCF_007971025.1	WP_147032641.1	FRZ54_16285	1	Reg_prop,Reg_prop,Reg_prop,Reg_prop,Reg_prop,Y_Y_Y,HisKA,HATPase_c,Response_reg,HTH_18	1393
GCF_900100765.1	WP_089680041.1	SAMN05421823_102412	1	Reg_prop,Reg_prop,Reg_prop,Reg_prop,Reg_prop,Y_Y_Y,HisKA,HATPase_c,Response_reg,HTH_18	1413
GCF_900142015.1	WP_073312904.1	SAMN05444350_104165	2	Reg_prop,Reg_prop,Reg_prop,Reg_prop,Reg_prop,Y_Y_Y,HisKA,HATPase_c,Response_reg,HTH_18	1367
GCF_900142015.1	WP_073313250.1	SAMN05444350_10843	1	Reg_prop,Reg_prop,Reg_prop,Reg_prop,Reg_prop,Y_Y_Y,HisKA,HATPase_c,Response_reg,HTH_18	1403
GCF_900142015.1	WP_073312670.1	SAMN05444350_102195	2	Reg_prop,Reg_prop,Reg_prop,Reg_prop,Reg_prop,Y_Y_Y,HisKA,HATPase_c,Response_reg,HTH_18	1472
GCF_900142015.1	WP_083595432.1	SAMN05444350_103204	2	Reg_prop,Reg_prop,Reg_prop,Reg_prop,Reg_prop,Y_Y_Y,HisKA,HATPase_c,Response_reg,HTH_18	1471
GCF_900142015.1	WP_073313057.1	SAMN05444350_10651	1	Reg_prop,Reg_prop,Reg_prop,Reg_prop,Reg_prop,Y_Y_Y,HisKA,HATPase_c,Response_reg,HTH_18	1357
GCF_001310225.1	WP_054728183.1	APS56_11355	2	Reg_prop,Reg_prop,Reg_prop,Reg_prop,Reg_prop,Y_Y_Y,HisKA,HATPase_c,Response_reg,HTH_18	1376
GCF_001314975.1	WP_062694206.1	Btheta7330_00174	1	Reg_prop,Reg_prop,Reg_prop,Reg_prop,Reg_prop,Y_Y_Y,HisKA,HATPase_c,Response_reg,HTH_18	1340
GCF_001314975.1	WP_007761576.1	Btheta7330_01626	2	Reg_prop,Reg_prop,Reg_prop,Reg_prop,Reg_prop,Y_Y_Y,HisKA,HATPase_c,Response_reg,HTH_18	1322
GCF_001688725.2	WP_065537810.1	A4V03_02370	2	Reg_prop,Reg_prop,Reg_prop,Reg_prop,Reg_prop,Y_Y_Y,HisKA,HATPase_c,Response_reg,HTH_18	1426
GCF_001688725.2	WP_065538361.1	A4V03_06570	1	Reg_prop,Reg_prop,Reg_prop,Reg_prop,Reg_prop,Y_Y_Y,HisKA,HATPase_c,Response_reg,HTH_18	1426
GCF_001688725.2	WP_065539534.1	A4V03_15005	2	Reg_prop,Reg_prop,Reg_prop,Reg_prop,Reg_prop,Y_Y_Y,HisKA,HATPase_c,Response_reg,HTH_18	1320
GCF_001697185.1	WP_068825375.1	AXE80_05950	1	Reg_prop,Reg_prop,Reg_prop,Reg_prop,Reg_prop,Y_Y_Y,HisKA,HATPase_c,Response_reg,HTH_18	1349
GCF_001697185.1	WP_068826456.1	AXE80_08905	2	Reg_prop,Reg_prop,Reg_prop,Reg_prop,Reg_prop,Y_Y_Y,HisKA,HATPase_c,Response_reg,HTH_18	1375
GCF_002094855.1	WP_084843366.1	IIF7_19524	1	Reg_prop,Reg_prop,Reg_prop,Reg_prop,Reg_prop,Y_Y_Y,HisKA,HATPase_c,Response_reg,HTH_18	1377
GCF_002980525.1	WP_105717494.1	C5745_13265	2	Reg_prop,Reg_prop,Reg_prop,Reg_prop,Reg_prop,Y_Y_Y,HisKA,HATPase_c,Response_reg,HTH_18	1331
GCF_003202155.1	WP_110358714.1	DF185_00220	2	Reg_prop,Reg_prop,Reg_prop,Reg_prop,Reg_prop,Y_Y_Y,HisKA,HATPase_c,Response_reg,HTH_18	1306
GCF_003610355.1	WP_120258713.1	DFQ12_2004	1	Reg_prop,Reg_prop,Reg_prop,Reg_prop,Reg_prop,Y_Y_Y,HisKA,HATPase_c,Response_reg,HTH_18	1354
GCF_003610355.1	WP_120260029.1	DFQ12_3129	1	Reg_prop,Reg_prop,Reg_prop,Reg_prop,Reg_prop,Y_Y_Y,HisKA,HATPase_c,Response_reg,HTH_18	1313
GCF_004362245.1	WP_166641878.1	CLV32_0901	1	Reg_prop,Reg_prop,Reg_prop,Reg_prop,Reg_prop,Y_Y_Y,HisKA,HATPase_c,Response_reg,HTH_18	1382
GCF_007558865.1	WP_144250803.1	FO440_23710	1	Reg_prop,Reg_prop,Reg_prop,Reg_prop,Reg_prop,Y_Y_Y,HisKA,HATPase_c,Response_reg,HTH_18	1324
GCF_900095135.1	WP_076929306.1	PSM36_0954	2	Reg_prop,Reg_prop,Reg_prop,Reg_prop,Reg_prop,Y_Y_Y,HisKA,HATPase_c,Response_reg,HTH_18	1380
GCF_900095135.1	WP_076931674.1	PSM36_3155	1	Reg_prop,Reg_prop,Reg_prop,Reg_prop,Reg_prop,Y_Y_Y,HisKA,HATPase_c,Response_reg,HTH_18	1318
GCF_900104585.1	WP_071146946.1	None	2	Reg_prop,Reg_prop,Reg_prop,Reg_prop,Reg_prop,Y_Y_Y,HisKA,HATPase_c,Response_reg,HTH_18	1376
GCF_900141715.1	WP_019388492.1	SAMN05216261_0252	1	Reg_prop,Reg_prop,Reg_prop,Reg_prop,Reg_prop,Y_Y_Y,HisKA,HATPase_c,Response_reg,HTH_18	1359
GCF_900142775.1	WP_073247009.1	SAMN05443543_11325	1	Reg_prop,Reg_prop,Reg_prop,Reg_prop,Reg_prop,Y_Y_Y,HisKA,HATPase_c,Response_reg,HTH_18	1406
GCF_900683745.1	WP_130894358.1	None	1	Reg_prop,Reg_prop,Reg_prop,Reg_prop,Reg_prop,Y_Y_Y,HisKA,HATPase_c,Response_reg,HTH_18	1328
GCF_000213555.1	WP_006798948.1	HMPREF9455_01433	1	Reg_prop,Reg_prop,Reg_prop,Reg_prop,Reg_prop,Y_Y_Y,HisKA,HATPase_c,Response_reg,HTH_18	1329
GCF_000304195.1	WP_007758847.1	HMPREF1057_00246	1	Reg_prop,Reg_prop,Reg_prop,Reg_prop,Reg_prop,Y_Y_Y,HisKA,HATPase_c,Response_reg,HTH_18	1353
GCF_000304195.1	WP_007761576.1	HMPREF1057_01668	2	Reg_prop,Reg_prop,Reg_prop,Reg_prop,Reg_prop,Y_Y_Y,HisKA,HATPase_c,Response_reg,HTH_18	1322
GCF_000304195.1	WP_007762983.1	HMPREF1057_02271	1	Reg_prop,Reg_prop,Reg_prop,Reg_prop,Reg_prop,Y_Y_Y,HisKA,HATPase_c,Response_reg,HTH_18	1353
GCF_000307375.1	WP_036607126.1	HMPREF1077_00918	1	Reg_prop,Reg_prop,Reg_prop,Reg_prop,Reg_prop,Y_Y_Y,HisKA,HATPase_c,Response_reg,HTH_18	1318
GCF_000374125.1	WP_018625880.1	None	2	Reg_prop,Reg_prop,Reg_prop,Reg_prop,Reg_prop,Y_Y_Y,HisKA,HATPase_c,Response_reg,HTH_18	1350
GCF_000374125.1	WP_018629063.1	None	1	Reg_prop,Reg_prop,Reg_prop,Reg_prop,Reg_prop,Y_Y_Y,HisKA,HATPase_c,Response_reg,HTH_18	1326
GCF_000943565.1	WP_044631174.1	PW52_01670	2	Reg_prop,Reg_prop,Reg_prop,Reg_prop,Reg_prop,Y_Y_Y,HisKA,HATPase_c,Response_reg,HTH_18	1391
GCF_001747085.1	WP_069829486.1	A8C32_00580	2	Reg_prop,Reg_prop,Reg_prop,Reg_prop,Reg_prop,Y_Y_Y,HisKA,HATPase_c,Response_reg,HTH_18	1371
GCF_001761365.1	WP_065318878.1	LPB03_05580	2	Reg_prop,Reg_prop,Reg_prop,Reg_prop,Reg_prop,Y_Y_Y,HisKA,HATPase_c,Response_reg,HTH_18	1340
GCF_002201795.1	WP_079557194.1	CDL62_01955	2	Reg_prop,Reg_prop,Reg_prop,Reg_prop,Reg_prop,Y_Y_Y,HisKA,HATPase_c,Response_reg,HTH_18	1388
GCF_002201795.1	WP_079555998.1	CDL62_06105	1	Reg_prop,Reg_prop,Reg_prop,Reg_prop,Reg_prop,Y_Y_Y,HisKA,HATPase_c,Response_reg,HTH_18	1437
GCF_002210225.1	WP_088655438.1	None	2	Reg_prop,Reg_prop,Reg_prop,Reg_prop,Reg_prop,Y_Y_Y,HisKA,HATPase_c,Response_reg,HTH_18	1410
GCF_002210225.1	WP_088654435.1	None	1	Reg_prop,Reg_prop,Reg_prop,Reg_prop,Reg_prop,Y_Y_Y,HisKA,HATPase_c,Response_reg,HTH_18	1435
GCF_003148845.1	WP_109606840.1	LX99_01015	1	Reg_prop,Reg_prop,Reg_prop,Reg_prop,Reg_prop,Y_Y_Y,HisKA,HATPase_c,Response_reg,HTH_18	1319
GCF_003148845.1	WP_109607959.1	LX99_02269	1	Reg_prop,Reg_prop,Reg_prop,Reg_prop,Reg_prop,Y_Y_Y,HisKA,HATPase_c,Response_reg,HTH_18	1403
GCF_003208655.1	WP_110833859.1	B0O44_10860	1	Reg_prop,Reg_prop,Reg_prop,Reg_prop,Reg_prop,Y_Y_Y,HisKA,HATPase_c,Response_reg,HTH_18	1380
GCF_003208655.1	WP_110834218.1	B0O44_109131	1	Reg_prop,Reg_prop,Reg_prop,Reg_prop,Reg_prop,Y_Y_Y,HisKA,HATPase_c,Response_reg,HTH_18	1369
GCF_003609575.1	WP_120181928.1	BCY91_05905	1	Reg_prop,Reg_prop,Reg_prop,Reg_prop,Reg_prop,Y_Y_Y,HisKA,HATPase_c,Response_reg,HTH_18	1370
GCF_003609575.1	WP_182995410.1	BCY91_10885	1	Reg_prop,Reg_prop,Reg_prop,Reg_prop,Reg_prop,Y_Y_Y,HisKA,HATPase_c,Response_reg,HTH_18	1349
GCF_004345565.1	WP_132038239.1	EV142_11422	2	Reg_prop,Reg_prop,Reg_prop,Reg_prop,Reg_prop,Y_Y_Y,HisKA,HATPase_c,Response_reg,HTH_18	1349
GCF_007341395.1	WP_004318292.1	None	1	Reg_prop,Reg_prop,Reg_prop,Reg_prop,Reg_prop,Y_Y_Y,HisKA,HATPase_c,Response_reg,HTH_18	1464
GCF_007341395.1	WP_004318650.1	None	2	Reg_prop,Reg_prop,Reg_prop,Reg_prop,Reg_prop,Y_Y_Y,HisKA,HATPase_c,Response_reg,HTH_18	1322
GCF_007341395.1	WP_004322898.1	None	1	Reg_prop,Reg_prop,Reg_prop,Reg_prop,Reg_prop,Y_Y_Y,HisKA,HATPase_c,Response_reg,HTH_18	1369
GCF_007341395.1	WP_143722885.1	None	1	Reg_prop,Reg_prop,Reg_prop,Reg_prop,Reg_prop,Y_Y_Y,HisKA,HATPase_c,Response_reg,HTH_18	1428
GCF_007341395.1	WP_004323095.1	None	1	Reg_prop,Reg_prop,Reg_prop,Reg_prop,Reg_prop,Y_Y_Y,HisKA,HATPase_c,Response_reg,HTH_18	1356
GCF_007971525.1	WP_147052386.1	FSB76_04490	1	Reg_prop,Reg_prop,Reg_prop,Reg_prop,Reg_prop,Y_Y_Y,HisKA,HATPase_c,Response_reg,HTH_18	1401
GCF_009711405.1	WP_155173686.1	E1163_17100	1	Reg_prop,Reg_prop,Reg_prop,Reg_prop,Reg_prop,Y_Y_Y,HisKA,HATPase_c,Response_reg,HTH_18	1380
GCF_900106565.1	WP_090119328.1	SAMN05444411_101478	1	Reg_prop,Reg_prop,Reg_prop,Reg_prop,Reg_prop,Y_Y_Y,HisKA,HATPase_c,Response_reg,HTH_18	1352
GCF_900112395.1	WP_074935600.1	SAMN04489722_101448	1	Reg_prop,Reg_prop,Reg_prop,Reg_prop,Reg_prop,Y_Y_Y,HisKA,HATPase_c,Response_reg,HTH_18	1430
GCF_900142605.1	WP_083549504.1	SAMN05444266_102589	2	Reg_prop,Reg_prop,Reg_prop,Reg_prop,Reg_prop,Y_Y_Y,HisKA,HATPase_c,Response_reg,HTH_18	1354
GCF_900142605.1	WP_073086085.1	SAMN05444266_11013	2	Reg_prop,Reg_prop,Reg_prop,Reg_prop,Reg_prop,Y_Y_Y,HisKA,HATPase_c,Response_reg,HTH_18	1356
GCF_900142605.1	WP_083549609.1	SAMN05444266_103182	1	Reg_prop,Reg_prop,Reg_prop,Reg_prop,Reg_prop,Y_Y_Y,HisKA,HATPase_c,Response_reg,HTH_18	1326
GCF_900142605.1	WP_073087455.1	SAMN05444266_1147	1	Reg_prop,Reg_prop,Reg_prop,Reg_prop,Reg_prop,Y_Y_Y,HisKA,HATPase_c,Response_reg,HTH_18	1347
GCF_900177645.1	WP_085500542.1	SAMN03080602_03868	2	Reg_prop,Reg_prop,Reg_prop,Reg_prop,Reg_prop,Y_Y_Y,HisKA,HATPase_c,Response_reg,HTH_18	1388
GCF_000023465.1	WP_013070401.1	ZPR_0902	1	Reg_prop,Reg_prop,Reg_prop,Reg_prop,Reg_prop,Y_Y_Y,HisKA,HATPase_c,Response_reg,HTH_18	1351
GCF_000023465.1	WP_041579380.1	ZPR_4653	1	Reg_prop,Reg_prop,Reg_prop,Reg_prop,Reg_prop,Y_Y_Y,HisKA,HATPase_c,Response_reg,HTH_18	1358
GCF_000190735.1	WP_013632854.1	Pedsa_1809	1	Reg_prop,Reg_prop,Reg_prop,Reg_prop,Reg_prop,Y_Y_Y,HisKA,HATPase_c,Response_reg,HTH_18	1368
GCF_000191885.1	WP_010420620.1	None	1	Reg_prop,Reg_prop,Reg_prop,Reg_prop,Reg_prop,Y_Y_Y,HisKA,HATPase_c,Response_reg,HTH_18	1451
GCF_000226135.1	WP_004318650.1	None	2	Reg_prop,Reg_prop,Reg_prop,Reg_prop,Reg_prop,Y_Y_Y,HisKA,HATPase_c,Response_reg,HTH_18	1322
GCF_000226135.1	WP_010535736.1	None	1	Reg_prop,Reg_prop,Reg_prop,Reg_prop,Reg_prop,Y_Y_Y,HisKA,HATPase_c,Response_reg,HTH_18	1340
GCF_000373245.1	WP_018472141.1	None	1	Reg_prop,Reg_prop,Reg_prop,Reg_prop,Reg_prop,Y_Y_Y,HisKA,HATPase_c,Response_reg,HTH_18	1370
GCF_000373245.1	WP_018473398.1	None	2	Reg_prop,Reg_prop,Reg_prop,Reg_prop,Reg_prop,Y_Y_Y,HisKA,HATPase_c,Response_reg,HTH_18	1388
GCF_000428845.1	WP_026629810.1	None	2	Reg_prop,Reg_prop,Reg_prop,Reg_prop,Reg_prop,Y_Y_Y,HisKA,HATPase_c,Response_reg,HTH_18	1370
GCF_000499785.1	WP_042367338.1	None	1	Reg_prop,Reg_prop,Reg_prop,Reg_prop,Reg_prop,Y_Y_Y,HisKA,HATPase_c,Response_reg,HTH_18	1349
GCF_000499785.1	WP_042372280.1	None	2	Reg_prop,Reg_prop,Reg_prop,Reg_prop,Reg_prop,Y_Y_Y,HisKA,HATPase_c,Response_reg,HTH_18	1354
GCF_000759025.1	WP_044216379.1	IX84_02925	1	Reg_prop,Reg_prop,Reg_prop,Reg_prop,Reg_prop,Y_Y_Y,HisKA,HATPase_c,Response_reg,HTH_18	1349
GCF_000969825.1	WP_081693452.1	HMPREF1536_00439	1	Reg_prop,Reg_prop,Reg_prop,Reg_prop,Reg_prop,Y_Y_Y,HisKA,HATPase_c,Response_reg,HTH_18	1310
GCF_002843315.1	WP_101261008.1	BZG02_08520	1	Reg_prop,Reg_prop,Reg_prop,Reg_prop,Reg_prop,Y_Y_Y,HisKA,HATPase_c,Response_reg,HTH_18	1362
GCF_003367245.1	WP_115564560.1	DXT99_05630	2	Reg_prop,Reg_prop,Reg_prop,Reg_prop,Reg_prop,Y_Y_Y,HisKA,HATPase_c,Response_reg,HTH_18	1389
GCF_003675385.1	WP_162996821.1	None	2	Reg_prop,Reg_prop,Reg_prop,Reg_prop,Reg_prop,Y_Y_Y,HisKA,HATPase_c,Response_reg,HTH_18	1356
GCF_007097495.1	WP_158631182.1	EO216_19855	1	Reg_prop,Reg_prop,Reg_prop,Reg_prop,Reg_prop,Y_Y_Y,HisKA,HATPase_c,Response_reg,HTH_18	1324
GCF_011927795.1	WP_167963473.1	GGR42_002039	2	Reg_prop,Reg_prop,Reg_prop,Reg_prop,Reg_prop,Y_Y_Y,HisKA,HATPase_c,Response_reg,HTH_18	1346
GCF_011927795.1	WP_167964226.1	GGR42_002413	1	Reg_prop,Reg_prop,Reg_prop,Reg_prop,Reg_prop,Y_Y_Y,HisKA,HATPase_c,Response_reg,HTH_18	1360
GCF_900156625.1	WP_076454262.1	SAMN05421766_102536	1	Reg_prop,Reg_prop,Reg_prop,Reg_prop,Reg_prop,Y_Y_Y,HisKA,HATPase_c,Response_reg,HTH_18	1359
GCF_000195635.1	WP_009123804.1	HMPREF9446_00545	1	Reg_prop,Reg_prop,Reg_prop,Reg_prop,Reg_prop,Y_Y_Y,HisKA,HATPase_c,Response_reg,HTH_18	1317
GCF_000195635.1	WP_009124365.1	HMPREF9446_01132	1	Reg_prop,Reg_prop,Reg_prop,Reg_prop,Reg_prop,Y_Y_Y,HisKA,HATPase_c,Response_reg,HTH_18	1361
GCF_000296815.2	WP_009284017.1	BN8_04708	2	Reg_prop,Reg_prop,Reg_prop,Reg_prop,Reg_prop,Y_Y_Y,HisKA,HATPase_c,Response_reg,HTH_18	1336
GCF_000296815.2	WP_009285207.1	BN8_06022	1	Reg_prop,Reg_prop,Reg_prop,Reg_prop,Reg_prop,Y_Y_Y,HisKA,HATPase_c,Response_reg,HTH_18	1387
GCF_000374085.1	WP_020606498.1	None	1	Reg_prop,Reg_prop,Reg_prop,Reg_prop,Reg_prop,Y_Y_Y,HisKA,HATPase_c,Response_reg,HTH_18	1359
GCF_000374085.1	WP_020606862.1	None	1	Reg_prop,Reg_prop,Reg_prop,Reg_prop,Reg_prop,Y_Y_Y,HisKA,HATPase_c,Response_reg,HTH_18	1350
GCF_000374585.1	WP_081621805.1	None	1	Reg_prop,Reg_prop,Reg_prop,Reg_prop,Reg_prop,Y_Y_Y,HisKA,HATPase_c,Response_reg,HTH_18	1341
GCF_000420705.1	WP_084708621.1	None	1	Reg_prop,Reg_prop,Reg_prop,Reg_prop,Reg_prop,Y_Y_Y,HisKA,HATPase_c,Response_reg,HTH_18	1378
GCF_002013915.1	WP_078348500.1	BC343_06220	1	Reg_prop,Reg_prop,Reg_prop,Reg_prop,Reg_prop,Y_Y_Y,HisKA,HATPase_c,Response_reg,HTH_18	1398
GCF_002934605.1	WP_104419171.1	CLV84_1604	2	Reg_prop,Reg_prop,Reg_prop,Reg_prop,Reg_prop,Y_Y_Y,HisKA,HATPase_c,Response_reg,HTH_18	1336
GCF_002934635.1	WP_090630592.1	CLV26_112135	2	Reg_prop,Reg_prop,Reg_prop,Reg_prop,Reg_prop,Y_Y_Y,HisKA,HATPase_c,Response_reg,HTH_18	1370
GCF_003014595.1	WP_106602490.1	CLV42_104511	1	Reg_prop,Reg_prop,Reg_prop,Reg_prop,Reg_prop,Y_Y_Y,HisKA,HATPase_c,Response_reg,HTH_18	1363
GCF_003014595.1	WP_106603677.1	CLV42_108127	1	Reg_prop,Reg_prop,Reg_prop,Reg_prop,Reg_prop,Y_Y_Y,HisKA,HATPase_c,Response_reg,HTH_18	1358
GCF_005877885.1	WP_138531826.1	E9993_12830	2	Reg_prop,Reg_prop,Reg_prop,Reg_prop,Reg_prop,Y_Y_Y,HisKA,HATPase_c,Response_reg,HTH_18	1431
GCF_005877885.1	WP_138533296.1	E9993_20135	1	Reg_prop,Reg_prop,Reg_prop,Reg_prop,Reg_prop,Y_Y_Y,HisKA,HATPase_c,Response_reg,HTH_18	1349
GCF_005877885.1	WP_138530474.1	E9993_07490	2	Reg_prop,Reg_prop,Reg_prop,Reg_prop,Reg_prop,Y_Y_Y,HisKA,HATPase_c,Response_reg,HTH_18	1355
GCF_007970805.1	WP_172623074.1	FSB75_06255	1	Reg_prop,Reg_prop,Reg_prop,Reg_prop,Reg_prop,Y_Y_Y,HisKA,HATPase_c,Response_reg,HTH_18	1321
GCF_007991695.1	WP_170235701.1	CQA01_41260	1	Reg_prop,Reg_prop,Reg_prop,Reg_prop,Reg_prop,Y_Y_Y,HisKA,HATPase_c,Response_reg,HTH_18	1368
GCF_900105165.1	WP_091380333.1	SAMN05216490_1596	1	Reg_prop,Reg_prop,Reg_prop,Reg_prop,Reg_prop,Y_Y_Y,HisKA,HATPase_c,Response_reg,HTH_18	1388
GCF_900105165.1	WP_091373336.1	SAMN05216490_2615	1	Reg_prop,Reg_prop,Reg_prop,Reg_prop,Reg_prop,Y_Y_Y,HisKA,HATPase_c,Response_reg,HTH_18	1375
GCF_900105165.1	WP_091375012.1	SAMN05216490_3223	1	Reg_prop,Reg_prop,Reg_prop,Reg_prop,Reg_prop,Y_Y_Y,HisKA,HATPase_c,Response_reg,HTH_18	1364
GCF_900112315.1	WP_090970236.1	SAMN05421747_101243	1	Reg_prop,Reg_prop,Reg_prop,Reg_prop,Reg_prop,Y_Y_Y,HisKA,HATPase_c,Response_reg,HTH_18	1242
GCF_900128505.1	WP_075558256.1	None	1	Reg_prop,Reg_prop,Reg_prop,Reg_prop,Reg_prop,Y_Y_Y,HisKA,HATPase_c,Response_reg,HTH_18	1367
GCF_900128505.1	WP_075558454.1	None	2	Reg_prop,Reg_prop,Reg_prop,Reg_prop,Reg_prop,Y_Y_Y,HisKA,HATPase_c,Response_reg,HTH_18	1320
GCF_900128505.1	WP_075559560.1	None	1	Reg_prop,Reg_prop,Reg_prop,Reg_prop,Reg_prop,Y_Y_Y,HisKA,HATPase_c,Response_reg,HTH_18	1347
GCF_900128985.1	WP_062175193.1	SAMN05444362_10168	2	Reg_prop,Reg_prop,Reg_prop,Reg_prop,Reg_prop,Y_Y_Y,HisKA,HATPase_c,Response_reg,HTH_18	1419
GCF_900128985.1	WP_062175349.1	SAMN05444362_101244	1	Reg_prop,Reg_prop,Reg_prop,Reg_prop,Reg_prop,Y_Y_Y,HisKA,HATPase_c,Response_reg,HTH_18	1357
GCF_900128985.1	WP_062176972.1	SAMN05444362_1024	2	Reg_prop,Reg_prop,Reg_prop,Reg_prop,Reg_prop,Y_Y_Y,HisKA,HATPase_c,Response_reg,HTH_18	1326
GCF_900142685.1	WP_068840540.1	SAMN05444484_10949	1	Reg_prop,Reg_prop,Reg_prop,Reg_prop,Reg_prop,Y_Y_Y,HisKA,HATPase_c,Response_reg,HTH_18	1346
GCF_900188235.1	WP_089382918.1	SAMN06265371_11314	1	Reg_prop,Reg_prop,Reg_prop,Reg_prop,Reg_prop,Y_Y_Y,HisKA,HATPase_c,Response_reg,HTH_18	1421
GCF_000295935.2	WP_051394908.1	A33Q_4554	1	Reg_prop,Reg_prop,Reg_prop,Reg_prop,Reg_prop,Y_Y_Y,HisKA,HATPase_c,Response_reg,HTH_18	1363
GCF_001661495.1	WP_064667738.1	None	2	Reg_prop,Reg_prop,Reg_prop,Reg_prop,Reg_prop,Y_Y_Y,HisKA,HATPase_c,Response_reg,HTH_18	1339
GCF_001761465.1	WP_051877838.1	EM308_17750	1	Reg_prop,Reg_prop,Reg_prop,Reg_prop,Reg_prop,Y_Y_Y,HisKA,HATPase_c,Response_reg,HTH_18	1350
GCF_004366355.1	WP_133999043.1	EDB95_5058	1	Reg_prop,Reg_prop,Reg_prop,Reg_prop,Reg_prop,Y_Y_Y,HisKA,HATPase_c,Response_reg,HTH_18	1437
GCF_004366355.1	WP_133999208.1	EDB95_5118	1	Reg_prop,Reg_prop,Reg_prop,Reg_prop,Reg_prop,Y_Y_Y,HisKA,HATPase_c,Response_reg,HTH_18	1344
GCF_005281475.1	WP_137402067.1	None	2	Reg_prop,Reg_prop,Reg_prop,Reg_prop,Reg_prop,Y_Y_Y,HisKA,HATPase_c,Response_reg,HTH_18	1243
GCF_005281475.1	WP_137403060.1	None	2	Reg_prop,Reg_prop,Reg_prop,Reg_prop,Reg_prop,Y_Y_Y,HisKA,HATPase_c,Response_reg,HTH_18	1351
GCF_006716645.1	WP_141815759.1	BDE36_3460	1	Reg_prop,Reg_prop,Reg_prop,Reg_prop,Reg_prop,Y_Y_Y,HisKA,HATPase_c,Response_reg,HTH_18	1333
GCF_900114265.1	WP_072403197.1	SAMN05428642_1042	2	Reg_prop,Reg_prop,Reg_prop,Reg_prop,Reg_prop,Y_Y_Y,HisKA,HATPase_c,Response_reg,HTH_18	1349
GCF_900176535.1	WP_084241407.1	SAMN04488524_4631	1	Reg_prop,Reg_prop,Reg_prop,Reg_prop,Reg_prop,Y_Y_Y,HisKA,HATPase_c,Response_reg,HTH_18	1341
GCF_900241005.1	WP_101543923.1	None	1	Reg_prop,Reg_prop,Reg_prop,Reg_prop,Reg_prop,Y_Y_Y,HisKA,HATPase_c,Response_reg,HTH_18	1346
GCF_900241005.1	WP_101542400.1	None	2	Reg_prop,Reg_prop,Reg_prop,Reg_prop,Reg_prop,Y_Y_Y,HisKA,HATPase_c,Response_reg,HTH_18	1355
GCF_000212735.1	WP_013767637.1	Halhy_5277	1	Reg_prop,Reg_prop,Reg_prop,Reg_prop,Reg_prop,Y_Y_Y,HisKA,HATPase_c,Response_reg,HTH_18	1381
GCF_000379765.1	WP_020528366.1	None	2	Reg_prop,Reg_prop,Reg_prop,Reg_prop,Reg_prop,Y_Y_Y,HisKA,HATPase_c,Response_reg,HTH_18	1414
GCF_000379765.1	WP_020533144.1	None	2	Reg_prop,Reg_prop,Reg_prop,Reg_prop,Reg_prop,Y_Y_Y,HisKA,HATPase_c,Response_reg,HTH_18	1377
GCF_000757725.1	WP_052072444.1	DI53_3056	1	Reg_prop,Reg_prop,Reg_prop,Reg_prop,Reg_prop,Y_Y_Y,HisKA,HATPase_c,Response_reg,HTH_18	1343
GCF_001282625.1	WP_053826142.1	None	2	Reg_prop,Reg_prop,Reg_prop,Reg_prop,Reg_prop,Y_Y_Y,HisKA,HATPase_c,Response_reg,HTH_18	1335
GCF_001442625.1	WP_057933315.1	ASU31_16145	1	Reg_prop,Reg_prop,Reg_prop,Reg_prop,Reg_prop,Y_Y_Y,HisKA,HATPase_c,Response_reg,HTH_18	1381
GCF_001442625.1	WP_057935176.1	ASU31_26115	2	Reg_prop,Reg_prop,Reg_prop,Reg_prop,Reg_prop,Y_Y_Y,HisKA,HATPase_c,Response_reg,HTH_18	1367
GCF_001857965.1	WP_071185543.1	BIW12_13210	2	Reg_prop,Reg_prop,Reg_prop,Reg_prop,Reg_prop,Y_Y_Y,HisKA,HATPase_c,Response_reg,HTH_18	1394
GCF_002843385.1	WP_101308635.1	BZG01_04475	2	Reg_prop,Reg_prop,Reg_prop,Reg_prop,Reg_prop,Y_Y_Y,HisKA,HATPase_c,Response_reg,HTH_18	1353
GCF_002843385.1	WP_101309077.1	BZG01_06870	2	Reg_prop,Reg_prop,Reg_prop,Reg_prop,Reg_prop,Y_Y_Y,HisKA,HATPase_c,Response_reg,HTH_18	1434
GCF_002843385.1	WP_101309270.1	BZG01_07790	1	Reg_prop,Reg_prop,Reg_prop,Reg_prop,Reg_prop,Y_Y_Y,HisKA,HATPase_c,Response_reg,HTH_18	1450
GCF_002843385.1	WP_101310239.1	BZG01_12770	1	Reg_prop,Reg_prop,Reg_prop,Reg_prop,Reg_prop,Y_Y_Y,HisKA,HATPase_c,Response_reg,HTH_18	1319
GCF_002843385.1	WP_101310606.1	BZG01_14705	1	Reg_prop,Reg_prop,Reg_prop,Reg_prop,Reg_prop,Y_Y_Y,HisKA,HATPase_c,Response_reg,HTH_18	1475
GCF_003610535.1	WP_120274446.1	BC643_3420	1	Reg_prop,Reg_prop,Reg_prop,Reg_prop,Reg_prop,Y_Y_Y,HisKA,HATPase_c,Response_reg,HTH_18	1306
GCF_003610535.1	WP_170154631.1	BC643_3970	1	Reg_prop,Reg_prop,Reg_prop,Reg_prop,Reg_prop,Y_Y_Y,HisKA,HATPase_c,Response_reg,HTH_18	1449
GCF_004104075.1	WP_128765777.1	DSM02_2359	1	Reg_prop,Reg_prop,Reg_prop,Reg_prop,Reg_prop,Y_Y_Y,HisKA,HATPase_c,Response_reg,HTH_18	1358
GCF_004345615.1	WP_165921870.1	EV194_107154	2	Reg_prop,Reg_prop,Reg_prop,Reg_prop,Reg_prop,Y_Y_Y,HisKA,HATPase_c,Response_reg,HTH_18	1380
GCF_005049105.1	WP_136821515.1	FAZ19_14745	2	Reg_prop,Reg_prop,Reg_prop,Reg_prop,Reg_prop,Y_Y_Y,HisKA,HATPase_c,Response_reg,HTH_18	1244
GCF_007279655.1	WP_143955538.1	DMZ48_12825	1	Reg_prop,Reg_prop,Reg_prop,Reg_prop,Reg_prop,Y_Y_Y,HisKA,HATPase_c,Response_reg,HTH_18	1310
GCF_007279655.1	WP_143955851.1	DMZ48_14465	1	Reg_prop,Reg_prop,Reg_prop,Reg_prop,Reg_prop,Y_Y_Y,HisKA,HATPase_c,Response_reg,HTH_18	1308
GCF_900112575.1	WP_091495842.1	SAMN05216297_109215	2	Reg_prop,Reg_prop,Reg_prop,Reg_prop,Reg_prop,Y_Y_Y,HisKA,HATPase_c,Response_reg,HTH_18	1335
GCF_900115665.1	WP_092015506.1	SAMN04515674_104175	1	Reg_prop,Reg_prop,Reg_prop,Reg_prop,Reg_prop,Y_Y_Y,HisKA,HATPase_c,Response_reg,HTH_18	1360
GCF_900115665.1	WP_092010430.1	SAMN04515674_10169	1	Reg_prop,Reg_prop,Reg_prop,Reg_prop,Reg_prop,Y_Y_Y,HisKA,HATPase_c,Response_reg,HTH_18	1346
GCF_900115665.1	WP_092010578.1	SAMN04515674_101128	1	Reg_prop,Reg_prop,Reg_prop,Reg_prop,Reg_prop,Y_Y_Y,HisKA,HATPase_c,Response_reg,HTH_18	1392
GCF_900128905.1	WP_073399108.1	SAMN05444405_102292	1	Reg_prop,Reg_prop,Reg_prop,Reg_prop,Reg_prop,Y_Y_Y,HisKA,HATPase_c,Response_reg,HTH_18	1348
GCF_900129275.1	WP_072860186.1	SAMN03080594_101552	2	Reg_prop,Reg_prop,Reg_prop,Reg_prop,Reg_prop,Y_Y_Y,HisKA,HATPase_c,Response_reg,HTH_18	1399
GCF_900130125.1	WP_073348076.1	None	1	Reg_prop,Reg_prop,Reg_prop,Reg_prop,Reg_prop,Y_Y_Y,HisKA,HATPase_c,Response_reg,HTH_18	1353
GCF_900130125.1	WP_097677766.1	None	2	Reg_prop,Reg_prop,Reg_prop,Reg_prop,Reg_prop,Y_Y_Y,HisKA,HATPase_c,Response_reg,HTH_18	1476
GCF_900130125.1	WP_073342534.1	None	2	Reg_prop,Reg_prop,Reg_prop,Reg_prop,Reg_prop,Y_Y_Y,HisKA,HATPase_c,Response_reg,HTH_18	1362
GCF_900130125.1	WP_073343546.1	None	1	Reg_prop,Reg_prop,Reg_prop,Reg_prop,Reg_prop,Y_Y_Y,HisKA,HATPase_c,Response_reg,HTH_18	1339
GCF_900130125.1	WP_073346907.1	None	1	Reg_prop,Reg_prop,Reg_prop,Reg_prop,Reg_prop,Y_Y_Y,HisKA,HATPase_c,Response_reg,HTH_18	1351
GCF_900130125.1	WP_073347143.1	None	1	Reg_prop,Reg_prop,Reg_prop,Reg_prop,Reg_prop,Y_Y_Y,HisKA,HATPase_c,Response_reg,HTH_18	1376
GCF_900141855.1	WP_072988288.1	SAMN04488513_101608	1	Reg_prop,Reg_prop,Reg_prop,Reg_prop,Reg_prop,Y_Y_Y,HisKA,HATPase_c,Response_reg,HTH_18	1330
GCF_000302595.1	WP_017257154.1	None	1	Reg_prop,Reg_prop,Reg_prop,Reg_prop,Reg_prop,Y_Y_Y,HisKA,HATPase_c,Response_reg,HTH_18	1320
GCF_000302595.1	WP_017257158.1	None	1	Reg_prop,Reg_prop,Reg_prop,Reg_prop,Reg_prop,Y_Y_Y,HisKA,HATPase_c,Response_reg,HTH_18	1340
GCF_000302595.1	WP_017259823.1	None	1	Reg_prop,Reg_prop,Reg_prop,Reg_prop,Reg_prop,Y_Y_Y,HisKA,HATPase_c,Response_reg,HTH_18	1362
GCF_000427965.1	WP_051293106.1	None	2	Reg_prop,Reg_prop,Reg_prop,Reg_prop,Reg_prop,Y_Y_Y,HisKA,HATPase_c,Response_reg,HTH_18	1320
GCF_000473765.1	WP_019599691.1	P872_06280	1	Reg_prop,Reg_prop,Reg_prop,Reg_prop,Reg_prop,Y_Y_Y,HisKA,HATPase_c,Response_reg,HTH_18	1333
GCF_001406135.1	WP_022401109.1	ERS852462_01941	2	Reg_prop,Reg_prop,Reg_prop,Reg_prop,Reg_prop,Y_Y_Y,HisKA,HATPase_c,Response_reg,HTH_18	1336
GCF_001975665.1	WP_068357344.1	BW723_06330	1	Reg_prop,Reg_prop,Reg_prop,Reg_prop,Reg_prop,Y_Y_Y,HisKA,HATPase_c,Response_reg,HTH_18	1370
GCF_002998435.1	WP_106043170.1	C4H11_06230	1	Reg_prop,Reg_prop,Reg_prop,Reg_prop,Reg_prop,Y_Y_Y,HisKA,HATPase_c,Response_reg,HTH_18	1367
GCF_002998435.1	WP_106041265.1	C4H11_08455	1	Reg_prop,Reg_prop,Reg_prop,Reg_prop,Reg_prop,Y_Y_Y,HisKA,HATPase_c,Response_reg,HTH_18	1317
GCF_003363715.1	WP_115500267.1	DWU89_14090	1	Reg_prop,Reg_prop,Reg_prop,Reg_prop,Reg_prop,Y_Y_Y,HisKA,HATPase_c,Response_reg,HTH_18	1355
GCF_004025525.1	WP_113647030.1	DPV69_09080	1	Reg_prop,Reg_prop,Reg_prop,Reg_prop,Reg_prop,Y_Y_Y,HisKA,HATPase_c,Response_reg,HTH_18	1379
GCF_004354365.1	WP_133262574.1	EZJ43_10005	1	Reg_prop,Reg_prop,Reg_prop,Reg_prop,Reg_prop,Y_Y_Y,HisKA,HATPase_c,Response_reg,HTH_18	1385
GCF_006381105.1	WP_139958296.1	None	1	Reg_prop,Reg_prop,Reg_prop,Reg_prop,Reg_prop,Y_Y_Y,HisKA,HATPase_c,Response_reg,HTH_18	1358
GCF_007997385.1	WP_147138009.1	FUA26_15070	1	Reg_prop,Reg_prop,Reg_prop,Reg_prop,Reg_prop,Y_Y_Y,HisKA,HATPase_c,Response_reg,HTH_18	1384
GCF_007997385.1	WP_186826919.1	FUA26_13385	1	Reg_prop,Reg_prop,Reg_prop,Reg_prop,Reg_prop,Y_Y_Y,HisKA,HATPase_c,Response_reg,HTH_18	1395
GCF_900083545.1	WP_064975243.1	None	1	Reg_prop,Reg_prop,Reg_prop,Reg_prop,Reg_prop,Y_Y_Y,HisKA,HATPase_c,Response_reg,HTH_18	1328
GCF_900108085.1	WP_103923693.1	SAMN03080598_01008	1	Reg_prop,Reg_prop,Reg_prop,Reg_prop,Reg_prop,Y_Y_Y,HisKA,HATPase_c,Response_reg,HTH_18	1369
GCF_900110105.1	WP_091218375.1	SAMN05192574_1125	2	Reg_prop,Reg_prop,Reg_prop,Reg_prop,Reg_prop,Y_Y_Y,HisKA,HATPase_c,Response_reg,HTH_18	1389
GCF_900110105.1	WP_091217948.1	SAMN05192574_11150	1	Reg_prop,Reg_prop,Reg_prop,Reg_prop,Reg_prop,Y_Y_Y,HisKA,HATPase_c,Response_reg,HTH_18	1383
GCF_900110105.1	WP_091212051.1	SAMN05192574_105199	2	Reg_prop,Reg_prop,Reg_prop,Reg_prop,Reg_prop,Y_Y_Y,HisKA,HATPase_c,Response_reg,HTH_18	1364
GCF_900110105.1	WP_091211001.1	SAMN05192574_103699	2	Reg_prop,Reg_prop,Reg_prop,Reg_prop,Reg_prop,Y_Y_Y,HisKA,HATPase_c,Response_reg,HTH_18	1395
GCF_900110105.1	WP_091208642.1	SAMN05192574_101948	1	Reg_prop,Reg_prop,Reg_prop,Reg_prop,Reg_prop,Y_Y_Y,HisKA,HATPase_c,Response_reg,HTH_18	1328
GCF_900110105.1	WP_091220673.1	SAMN05192574_11754	1	Reg_prop,Reg_prop,Reg_prop,Reg_prop,Reg_prop,Y_Y_Y,HisKA,HATPase_c,Response_reg,HTH_18	1368
GCF_900110105.1	WP_091221661.1	SAMN05192574_11988	2	Reg_prop,Reg_prop,Reg_prop,Reg_prop,Reg_prop,Y_Y_Y,HisKA,HATPase_c,Response_reg,HTH_18	1358
GCF_900129025.1	WP_083570587.1	SAMN05444274_102297	2	Reg_prop,Reg_prop,Reg_prop,Reg_prop,Reg_prop,Y_Y_Y,HisKA,HATPase_c,Response_reg,HTH_18	1385
GCF_000218485.1	WP_010522879.1	None	1	Reg_prop,Reg_prop,Reg_prop,Reg_prop,Reg_prop,Y_Y_Y,HisKA,HATPase_c,Response_reg,HTH_18	1414
GCF_000273175.1	WP_007483336.1	HMPREF1068_00458	2	Reg_prop,Reg_prop,Reg_prop,Reg_prop,Reg_prop,Y_Y_Y,HisKA,HATPase_c,Response_reg,HTH_18	1356
GCF_000273175.1	WP_007485898.1	HMPREF1068_02786	1	Reg_prop,Reg_prop,Reg_prop,Reg_prop,Reg_prop,Y_Y_Y,HisKA,HATPase_c,Response_reg,HTH_18	1350
GCF_000273175.1	WP_007487592.1	HMPREF1068_04284	1	Reg_prop,Reg_prop,Reg_prop,Reg_prop,Reg_prop,Y_Y_Y,HisKA,HATPase_c,Response_reg,HTH_18	1349
GCF_000312445.1	WP_051007699.1	BN102_01575	2	Reg_prop,Reg_prop,Reg_prop,Reg_prop,Reg_prop,Y_Y_Y,HisKA,HATPase_c,Response_reg,HTH_18	1333
GCF_000714815.1	WP_035076166.1	EL17_15380	1	Reg_prop,Reg_prop,Reg_prop,Reg_prop,Reg_prop,Y_Y_Y,HisKA,HATPase_c,Response_reg,HTH_18	1374
GCF_000714815.1	WP_051720259.1	EL17_20645	2	Reg_prop,Reg_prop,Reg_prop,Reg_prop,Reg_prop,Y_Y_Y,HisKA,HATPase_c,Response_reg,HTH_18	1357
GCF_001730525.1	WP_083257070.1	None	1	Reg_prop,Reg_prop,Reg_prop,Reg_prop,Reg_prop,Y_Y_Y,HisKA,HATPase_c,Response_reg,HTH_18	1308
GCF_002217335.1	WP_035625538.1	B0A62_23320	1	Reg_prop,Reg_prop,Reg_prop,Reg_prop,Reg_prop,Y_Y_Y,HisKA,HATPase_c,Response_reg,HTH_18	1353
GCF_002356295.1	WP_096427857.1	ALGA_0555	1	Reg_prop,Reg_prop,Reg_prop,Reg_prop,Reg_prop,Y_Y_Y,HisKA,HATPase_c,Response_reg,HTH_18	1396
GCF_002744755.1	WP_099644526.1	CJ305_01820	1	Reg_prop,Reg_prop,Reg_prop,Reg_prop,Reg_prop,Y_Y_Y,HisKA,HATPase_c,Response_reg,HTH_18	1358
GCF_002744755.1	WP_099644764.1	CJ305_03120	1	Reg_prop,Reg_prop,Reg_prop,Reg_prop,Reg_prop,Y_Y_Y,HisKA,HATPase_c,Response_reg,HTH_18	1367
GCF_002980575.1	WP_105726350.1	C5749_12035	1	Reg_prop,Reg_prop,Reg_prop,Reg_prop,Reg_prop,Y_Y_Y,HisKA,HATPase_c,Response_reg,HTH_18	1251
GCF_003002875.1	WP_106292013.1	B0I27_102417	2	Reg_prop,Reg_prop,Reg_prop,Reg_prop,Reg_prop,Y_Y_Y,HisKA,HATPase_c,Response_reg,HTH_18	1485
GCF_003002875.1	WP_106292207.1	B0I27_10364	1	Reg_prop,Reg_prop,Reg_prop,Reg_prop,Reg_prop,Y_Y_Y,HisKA,HATPase_c,Response_reg,HTH_18	1384
GCF_003002875.1	WP_106292861.1	B0I27_104302	1	Reg_prop,Reg_prop,Reg_prop,Reg_prop,Reg_prop,Y_Y_Y,HisKA,HATPase_c,Response_reg,HTH_18	1402
GCF_007341375.1	WP_004318292.1	None	1	Reg_prop,Reg_prop,Reg_prop,Reg_prop,Reg_prop,Y_Y_Y,HisKA,HATPase_c,Response_reg,HTH_18	1464
GCF_007341375.1	WP_004318650.1	None	2	Reg_prop,Reg_prop,Reg_prop,Reg_prop,Reg_prop,Y_Y_Y,HisKA,HATPase_c,Response_reg,HTH_18	1322
GCF_007341375.1	WP_004322898.1	None	1	Reg_prop,Reg_prop,Reg_prop,Reg_prop,Reg_prop,Y_Y_Y,HisKA,HATPase_c,Response_reg,HTH_18	1369
GCF_007341375.1	WP_143722885.1	None	1	Reg_prop,Reg_prop,Reg_prop,Reg_prop,Reg_prop,Y_Y_Y,HisKA,HATPase_c,Response_reg,HTH_18	1428
GCF_007341375.1	WP_004323095.1	None	1	Reg_prop,Reg_prop,Reg_prop,Reg_prop,Reg_prop,Y_Y_Y,HisKA,HATPase_c,Response_reg,HTH_18	1356
GCF_007991635.1	WP_146901241.1	AAE02nite_36870	1	Reg_prop,Reg_prop,Reg_prop,Reg_prop,Reg_prop,Y_Y_Y,HisKA,HATPase_c,Response_reg,HTH_18	1392
GCF_011762155.1	WP_167190679.1	FHR24_002962	2	Reg_prop,Reg_prop,Reg_prop,Reg_prop,Reg_prop,Y_Y_Y,HisKA,HATPase_c,Response_reg,HTH_18	1362
GCF_900105545.1	WP_074673452.1	SAMN05192540_2709	1	Reg_prop,Reg_prop,Reg_prop,Reg_prop,Reg_prop,Y_Y_Y,HisKA,HATPase_c,Response_reg,HTH_18	1374
GCF_900489835.1	WP_111844625.1	AEQU3_02003	1	Reg_prop,Reg_prop,Reg_prop,Reg_prop,Reg_prop,Y_Y_Y,HisKA,HATPase_c,Response_reg,HTH_18	1295
GCF_000172175.1	WP_044155130.1	None	1	Reg_prop,Reg_prop,Reg_prop,Reg_prop,Reg_prop,Y_Y_Y,HisKA,HATPase_c,Response_reg,HTH_18	1436
GCF_000172175.1	WP_007660050.1	BACINT_00326	3	Reg_prop,Reg_prop,Reg_prop,Reg_prop,Reg_prop,Y_Y_Y,HisKA,HATPase_c,Response_reg,HTH_18	1382
GCF_000222485.1	WP_014021497.1	Cycma_3490	1	Reg_prop,Reg_prop,Reg_prop,Reg_prop,Reg_prop,Y_Y_Y,HisKA,HATPase_c,Response_reg,HTH_18	1369
GCF_000242635.2	WP_014679108.1	Solca_0761	1	Reg_prop,Reg_prop,Reg_prop,Reg_prop,Reg_prop,Y_Y_Y,HisKA,HATPase_c,Response_reg,HTH_18	1311
GCF_000517085.1	WP_027473779.1	None	1	Reg_prop,Reg_prop,Reg_prop,Reg_prop,Reg_prop,Y_Y_Y,HisKA,HATPase_c,Response_reg,HTH_18	1355
GCF_000517085.1	WP_027473868.1	None	2	Reg_prop,Reg_prop,Reg_prop,Reg_prop,Reg_prop,Y_Y_Y,HisKA,HATPase_c,Response_reg,HTH_18	1363
GCF_000799115.1	WP_081987587.1	PBAC_08530	2	Reg_prop,Reg_prop,Reg_prop,Reg_prop,Reg_prop,Y_Y_Y,HisKA,HATPase_c,Response_reg,HTH_18	1381
GCF_001318345.1	WP_060550571.1	BcellWH2_01204	1	Reg_prop,Reg_prop,Reg_prop,Reg_prop,Reg_prop,Y_Y_Y,HisKA,HATPase_c,Response_reg,HTH_18	1369
GCF_001318345.1	WP_029427898.1	BcellWH2_01642	2	Reg_prop,Reg_prop,Reg_prop,Reg_prop,Reg_prop,Y_Y_Y,HisKA,HATPase_c,Response_reg,HTH_18	1348
GCF_001318345.1	WP_029427859.1	BcellWH2_01699	2	Reg_prop,Reg_prop,Reg_prop,Reg_prop,Reg_prop,Y_Y_Y,HisKA,HATPase_c,Response_reg,HTH_18	1344
GCF_001318345.1	WP_029426176.1	BcellWH2_02517	1	Reg_prop,Reg_prop,Reg_prop,Reg_prop,Reg_prop,Y_Y_Y,HisKA,HATPase_c,Response_reg,HTH_18	1359
GCF_001318345.1	WP_029426257.1	BcellWH2_02661	2	Reg_prop,Reg_prop,Reg_prop,Reg_prop,Reg_prop,Y_Y_Y,HisKA,HATPase_c,Response_reg,HTH_18	1316
GCF_003003035.1	WP_106153319.1	BY457_10961	1	Reg_prop,Reg_prop,Reg_prop,Reg_prop,Reg_prop,Y_Y_Y,HisKA,HATPase_c,Response_reg,HTH_18	1447
GCF_003351025.1	WP_114940103.1	None	1	Reg_prop,Reg_prop,Reg_prop,Reg_prop,Reg_prop,Y_Y_Y,HisKA,HATPase_c,Response_reg,HTH_18	1374
GCF_004115975.1	WP_129019048.1	ESZ48_18785	1	Reg_prop,Reg_prop,Reg_prop,Reg_prop,Reg_prop,Y_Y_Y,HisKA,HATPase_c,Response_reg,HTH_18	1318
GCF_005048855.1	WP_136901380.1	FAZ15_11070	2	Reg_prop,Reg_prop,Reg_prop,Reg_prop,Reg_prop,Y_Y_Y,HisKA,HATPase_c,Response_reg,HTH_18	1245
GCF_007833675.1	WP_145855566.1	None	1	Reg_prop,Reg_prop,Reg_prop,Reg_prop,Reg_prop,Y_Y_Y,HisKA,HATPase_c,Response_reg,HTH_18	1409
GCF_900128475.1	WP_072546362.1	None	1	Reg_prop,Reg_prop,Reg_prop,Reg_prop,Reg_prop,Y_Y_Y,HisKA,HATPase_c,Response_reg,HTH_18	1360
GCF_900128495.1	WP_072530340.1	None	2	Reg_prop,Reg_prop,Reg_prop,Reg_prop,Reg_prop,Y_Y_Y,HisKA,HATPase_c,Response_reg,HTH_18	1374
GCF_900128495.1	WP_072531095.1	None	1	Reg_prop,Reg_prop,Reg_prop,Reg_prop,Reg_prop,Y_Y_Y,HisKA,HATPase_c,Response_reg,HTH_18	1486
GCF_902387545.1	WP_007832924.1	None	1	Reg_prop,Reg_prop,Reg_prop,Reg_prop,Reg_prop,Y_Y_Y,HisKA,HATPase_c,Response_reg,HTH_18	1386
GCF_902387545.1	WP_134770949.1	None	2	Reg_prop,Reg_prop,Reg_prop,Reg_prop,Reg_prop,Y_Y_Y,HisKA,HATPase_c,Response_reg,HTH_18	1406
GCF_902387545.1	WP_038605618.1	None	1	Reg_prop,Reg_prop,Reg_prop,Reg_prop,Reg_prop,Y_Y_Y,HisKA,HATPase_c,Response_reg,HTH_18	1417
GCF_000190575.1	WP_013617513.1	Bacsa_1510	1	Reg_prop,Reg_prop,Reg_prop,Reg_prop,Reg_prop,Y_Y_Y,HisKA,HATPase_c,Response_reg,HTH_18	1353
GCF_000220525.1	WP_010133917.1	None	2	Reg_prop,Reg_prop,Reg_prop,Reg_prop,Reg_prop,Y_Y_Y,HisKA,HATPase_c,Response_reg,HTH_18	1412
GCF_000238355.1	WP_016709030.1	None	2	Reg_prop,Reg_prop,Reg_prop,Reg_prop,Reg_prop,Y_Y_Y,HisKA,HATPase_c,Response_reg,HTH_18	1339
GCF_000410815.1	WP_012780682.1	None	2	Reg_prop,Reg_prop,Reg_prop,Reg_prop,Reg_prop,Y_Y_Y,HisKA,HATPase_c,Response_reg,HTH_18	1334
GCF_000517545.1	WP_052517070.1	JCM10512_432	2	Reg_prop,Reg_prop,Reg_prop,Reg_prop,Reg_prop,Y_Y_Y,HisKA,HATPase_c,Response_reg,HTH_18	1354
GCF_000566685.1	WP_025764813.1	None	1	Reg_prop,Reg_prop,Reg_prop,Reg_prop,Reg_prop,Y_Y_Y,HisKA,HATPase_c,Response_reg,HTH_18	1343
GCF_000613805.1	WP_034541866.1	None	1	Reg_prop,Reg_prop,Reg_prop,Reg_prop,Reg_prop,Y_Y_Y,HisKA,HATPase_c,Response_reg,HTH_18	1348
GCF_000613805.1	WP_024993753.1	None	1	Reg_prop,Reg_prop,Reg_prop,Reg_prop,Reg_prop,Y_Y_Y,HisKA,HATPase_c,Response_reg,HTH_18	1354
GCF_000613805.1	WP_024993604.1	None	1	Reg_prop,Reg_prop,Reg_prop,Reg_prop,Reg_prop,Y_Y_Y,HisKA,HATPase_c,Response_reg,HTH_18	1455
GCF_000974785.1	WP_052956129.1	FPE01S_05_01490	1	Reg_prop,Reg_prop,Reg_prop,Reg_prop,Reg_prop,Y_Y_Y,HisKA,HATPase_c,Response_reg,HTH_18	1311
GCF_001641615.1	WP_063701501.1	None	1	Reg_prop,Reg_prop,Reg_prop,Reg_prop,Reg_prop,Y_Y_Y,HisKA,HATPase_c,Response_reg,HTH_18	1328
GCF_002355595.1	WP_076380100.1	FLA_1281	1	Reg_prop,Reg_prop,Reg_prop,Reg_prop,Reg_prop,Y_Y_Y,HisKA,HATPase_c,Response_reg,HTH_18	1469
GCF_002886045.1	WP_102757310.1	C1H87_18870	2	Reg_prop,Reg_prop,Reg_prop,Reg_prop,Reg_prop,Y_Y_Y,HisKA,HATPase_c,Response_reg,HTH_18	1379
GCF_003259435.1	WP_111592620.1	CLV59_104297	1	Reg_prop,Reg_prop,Reg_prop,Reg_prop,Reg_prop,Y_Y_Y,HisKA,HATPase_c,Response_reg,HTH_18	1357
GCF_004793675.1	WP_135999138.1	E5353_04710	2	Reg_prop,Reg_prop,Reg_prop,Reg_prop,Reg_prop,Y_Y_Y,HisKA,HATPase_c,Response_reg,HTH_18	1426
GCF_004793675.1	WP_135999536.1	E5353_08620	1	Reg_prop,Reg_prop,Reg_prop,Reg_prop,Reg_prop,Y_Y_Y,HisKA,HATPase_c,Response_reg,HTH_18	1426
GCF_004793675.1	WP_135999805.1	E5353_11150	2	Reg_prop,Reg_prop,Reg_prop,Reg_prop,Reg_prop,Y_Y_Y,HisKA,HATPase_c,Response_reg,HTH_18	1320
GCF_900095795.1	WP_071136889.1	ING2E5A_1584	2	Reg_prop,Reg_prop,Reg_prop,Reg_prop,Reg_prop,Y_Y_Y,HisKA,HATPase_c,Response_reg,HTH_18	1333
GCF_900110245.1	WP_081201933.1	SAMN05660816_06437	2	Reg_prop,Reg_prop,Reg_prop,Reg_prop,Reg_prop,Y_Y_Y,HisKA,HATPase_c,Response_reg,HTH_18	1379
GCF_900187255.1	WP_066431473.1	SAMEA44541418_01827	2	Reg_prop,Reg_prop,Reg_prop,Reg_prop,Reg_prop,Y_Y_Y,HisKA,HATPase_c,Response_reg,HTH_18	1337
GCF_000012825.1	WP_011964785.1	BVU_0512	1	Reg_prop,Reg_prop,Reg_prop,Reg_prop,Reg_prop,Y_Y_Y,HisKA,HATPase_c,Response_reg,HTH_18	1340
GCF_000012825.1	WP_008667576.1	BVU_0603	1	Reg_prop,Reg_prop,Reg_prop,Reg_prop,Reg_prop,Y_Y_Y,HisKA,HATPase_c,Response_reg,HTH_18	1386
GCF_000012825.1	WP_005839122.1	BVU_2226	2	Reg_prop,Reg_prop,Reg_prop,Reg_prop,Reg_prop,Y_Y_Y,HisKA,HATPase_c,Response_reg,HTH_18	1316
GCF_000246855.1	WP_041346430.1	Niako_1342	1	Reg_prop,Reg_prop,Reg_prop,Reg_prop,Reg_prop,Y_Y_Y,HisKA,HATPase_c,Response_reg,HTH_18	1456
GCF_000425445.1	WP_026729916.1	None	1	Reg_prop,Reg_prop,Reg_prop,Reg_prop,Reg_prop,Y_Y_Y,HisKA,HATPase_c,Response_reg,HTH_18	1363
GCF_001404975.1	WP_055092604.1	RCH33_1390	1	Reg_prop,Reg_prop,Reg_prop,Reg_prop,Reg_prop,Y_Y_Y,HisKA,HATPase_c,Response_reg,HTH_18	1351
GCF_001652725.1	WP_068821538.1	A5893_04915	1	Reg_prop,Reg_prop,Reg_prop,Reg_prop,Reg_prop,Y_Y_Y,HisKA,HATPase_c,Response_reg,HTH_18	1366
GCF_001652725.1	WP_082911445.1	A5893_13175	2	Reg_prop,Reg_prop,Reg_prop,Reg_prop,Reg_prop,Y_Y_Y,HisKA,HATPase_c,Response_reg,HTH_18	1395
GCF_001652725.1	WP_094336742.1	A5893_15900	1	Reg_prop,Reg_prop,Reg_prop,Reg_prop,Reg_prop,Y_Y_Y,HisKA,HATPase_c,Response_reg,HTH_18	1288
GCF_002077945.1	WP_081145478.1	A3860_13730	1	Reg_prop,Reg_prop,Reg_prop,Reg_prop,Reg_prop,Y_Y_Y,HisKA,HATPase_c,Response_reg,HTH_18	1381
GCF_002077945.1	WP_081151469.1	A3860_05335	3	Reg_prop,Reg_prop,Reg_prop,Reg_prop,Reg_prop,Y_Y_Y,HisKA,HATPase_c,Response_reg,HTH_18	1514
GCF_002077945.1	WP_081152942.1	A3860_33155	1	Reg_prop,Reg_prop,Reg_prop,Reg_prop,Reg_prop,Y_Y_Y,HisKA,HATPase_c,Response_reg,HTH_18	1404
GCF_002943425.1	WP_104714431.1	C5O19_16090	1	Reg_prop,Reg_prop,Reg_prop,Reg_prop,Reg_prop,Y_Y_Y,HisKA,HATPase_c,Response_reg,HTH_18	1311
GCF_002998535.1	WP_106069954.1	C3V43_11645	1	Reg_prop,Reg_prop,Reg_prop,Reg_prop,Reg_prop,Y_Y_Y,HisKA,HATPase_c,Response_reg,HTH_18	1366
GCF_003315595.1	WP_113948746.1	DRW42_10105	1	Reg_prop,Reg_prop,Reg_prop,Reg_prop,Reg_prop,Y_Y_Y,HisKA,HATPase_c,Response_reg,HTH_18	1340
GCF_003627955.1	WP_121122763.1	D7322_06290	1	Reg_prop,Reg_prop,Reg_prop,Reg_prop,Reg_prop,Y_Y_Y,HisKA,HATPase_c,Response_reg,HTH_18	1311
GCF_004118265.1	WP_129129006.1	ESA94_01045	2	Reg_prop,Reg_prop,Reg_prop,Reg_prop,Reg_prop,Y_Y_Y,HisKA,HATPase_c,Response_reg,HTH_18	1348
GCF_004118265.1	WP_205755905.1	ESA94_04365	1	Reg_prop,Reg_prop,Reg_prop,Reg_prop,Reg_prop,Y_Y_Y,HisKA,HATPase_c,Response_reg,HTH_18	1348
GCF_900101395.1	WP_090391119.1	SAMN04487894_108180	3	Reg_prop,Reg_prop,Reg_prop,Reg_prop,Reg_prop,Y_Y_Y,HisKA,HATPase_c,Response_reg,HTH_18	1370
GCF_900108345.1	WP_071149941.1	None	1	Reg_prop,Reg_prop,Reg_prop,Reg_prop,Reg_prop,Y_Y_Y,HisKA,HATPase_c,Response_reg,HTH_18	1423
GCF_900112105.1	WP_092543857.1	SAMN04487907_107111	1	Reg_prop,Reg_prop,Reg_prop,Reg_prop,Reg_prop,Y_Y_Y,HisKA,HATPase_c,Response_reg,HTH_18	1376
GCF_900130135.1	WP_075319171.1	None	1	Reg_prop,Reg_prop,Reg_prop,Reg_prop,Reg_prop,Y_Y_Y,HisKA,HATPase_c,Response_reg,HTH_18	1355
GCF_900130135.1	WP_075319246.1	None	1	Reg_prop,Reg_prop,Reg_prop,Reg_prop,Reg_prop,Y_Y_Y,HisKA,HATPase_c,Response_reg,HTH_18	1430
GCF_900141875.1	WP_083578113.1	SAMN05444280_10661	2	Reg_prop,Reg_prop,Reg_prop,Reg_prop,Reg_prop,Y_Y_Y,HisKA,HATPase_c,Response_reg,HTH_18	1393
GCF_900142175.1	WP_073242997.1	SAMN04488007_1699	1	Reg_prop,Reg_prop,Reg_prop,Reg_prop,Reg_prop,Y_Y_Y,HisKA,HATPase_c,Response_reg,HTH_18	1422
GCF_900167945.1	WP_082213157.1	SAMN05660293_00591	2	Reg_prop,Reg_prop,Reg_prop,Reg_prop,Reg_prop,Y_Y_Y,HisKA,HATPase_c,Response_reg,HTH_18	1372
GCF_000023125.1	WP_015810989.1	Dfer_1489	1	Reg_prop,Reg_prop,Reg_prop,Reg_prop,Reg_prop,Y_Y_Y,HisKA,HATPase_c,Response_reg,HTH_18	1404
GCF_000183135.1	WP_013445627.1	Palpr_2122	1	Reg_prop,Reg_prop,Reg_prop,Reg_prop,Reg_prop,Y_Y_Y,HisKA,HATPase_c,Response_reg,HTH_18	1140
GCF_000195615.1	WP_009121910.1	HMPREF9445_01778	2	Reg_prop,Reg_prop,Reg_prop,Reg_prop,Reg_prop,Y_Y_Y,HisKA,HATPase_c,Response_reg,HTH_18	1450
GCF_000195615.1	WP_039950971.1	HMPREF9445_02673	2	Reg_prop,Reg_prop,Reg_prop,Reg_prop,Reg_prop,Y_Y_Y,HisKA,HATPase_c,Response_reg,HTH_18	1354
GCF_000195615.1	WP_009123138.1	HMPREF9445_03078	1	Reg_prop,Reg_prop,Reg_prop,Reg_prop,Reg_prop,Y_Y_Y,HisKA,HATPase_c,Response_reg,HTH_18	1343
GCF_000315485.1	WP_009129031.1	HMPREF9447_01463	1	Reg_prop,Reg_prop,Reg_prop,Reg_prop,Reg_prop,Y_Y_Y,HisKA,HATPase_c,Response_reg,HTH_18	1366
GCF_000315485.1	WP_009129860.1	HMPREF9447_02300	2	Reg_prop,Reg_prop,Reg_prop,Reg_prop,Reg_prop,Y_Y_Y,HisKA,HATPase_c,Response_reg,HTH_18	1341
GCF_000315485.1	WP_009129876.1	HMPREF9447_02316	2	Reg_prop,Reg_prop,Reg_prop,Reg_prop,Reg_prop,Y_Y_Y,HisKA,HATPase_c,Response_reg,HTH_18	1315
GCF_000315485.1	WP_044138212.1	HMPREF9447_03034	2	Reg_prop,Reg_prop,Reg_prop,Reg_prop,Reg_prop,Y_Y_Y,HisKA,HATPase_c,Response_reg,HTH_18	1404
GCF_000315485.1	WP_009130678.1	HMPREF9447_03143	1	Reg_prop,Reg_prop,Reg_prop,Reg_prop,Reg_prop,Y_Y_Y,HisKA,HATPase_c,Response_reg,HTH_18	1355
GCF_000513195.1	WP_044262095.1	None	1	Reg_prop,Reg_prop,Reg_prop,Reg_prop,Reg_prop,Y_Y_Y,HisKA,HATPase_c,Response_reg,HTH_18	1436
GCF_000513195.1	WP_044263242.1	None	1	Reg_prop,Reg_prop,Reg_prop,Reg_prop,Reg_prop,Y_Y_Y,HisKA,HATPase_c,Response_reg,HTH_18	1369
GCF_000513195.1	WP_044266462.1	None	2	Reg_prop,Reg_prop,Reg_prop,Reg_prop,Reg_prop,Y_Y_Y,HisKA,HATPase_c,Response_reg,HTH_18	1348
GCF_000513195.1	WP_044268203.1	None	2	Reg_prop,Reg_prop,Reg_prop,Reg_prop,Reg_prop,Y_Y_Y,HisKA,HATPase_c,Response_reg,HTH_18	1316
GCF_001405955.1	WP_007761576.1	ERS852494_03746	2	Reg_prop,Reg_prop,Reg_prop,Reg_prop,Reg_prop,Y_Y_Y,HisKA,HATPase_c,Response_reg,HTH_18	1322
GCF_003149185.1	WP_109616083.1	BC781_101971	1	Reg_prop,Reg_prop,Reg_prop,Reg_prop,Reg_prop,Y_Y_Y,HisKA,HATPase_c,Response_reg,HTH_18	1412
GCF_003260195.1	WP_111708800.1	None	1	Reg_prop,Reg_prop,Reg_prop,Reg_prop,Reg_prop,Y_Y_Y,HisKA,HATPase_c,Response_reg,HTH_18	1371
GCF_003260975.1	WP_112782447.1	DN752_02115	1	Reg_prop,Reg_prop,Reg_prop,Reg_prop,Reg_prop,Y_Y_Y,HisKA,HATPase_c,Response_reg,HTH_18	1388
GCF_003260975.1	WP_112784556.1	DN752_14170	1	Reg_prop,Reg_prop,Reg_prop,Reg_prop,Reg_prop,Y_Y_Y,HisKA,HATPase_c,Response_reg,HTH_18	1222
GCF_003260975.1	WP_112786633.1	DN752_20165	1	Reg_prop,Reg_prop,Reg_prop,Reg_prop,Reg_prop,Y_Y_Y,HisKA,HATPase_c,Response_reg,HTH_18	1351
GCF_004291315.1	WP_207234156.1	EV199_0029	1	Reg_prop,Reg_prop,Reg_prop,Reg_prop,Reg_prop,Y_Y_Y,HisKA,HATPase_c,Response_reg,HTH_18	1317
GCF_004352915.1	WP_132988021.1	EYY60_03150	1	Reg_prop,Reg_prop,Reg_prop,Reg_prop,Reg_prop,Y_Y_Y,HisKA,HATPase_c,Response_reg,HTH_18	1309
GCF_004364165.1	WP_133686695.1	CLV90_1381	1	Reg_prop,Reg_prop,Reg_prop,Reg_prop,Reg_prop,Y_Y_Y,HisKA,HATPase_c,Response_reg,HTH_18	1429
GCF_005217565.1	WP_162380819.1	EYV94_00415	1	Reg_prop,Reg_prop,Reg_prop,Reg_prop,Reg_prop,Y_Y_Y,HisKA,HATPase_c,Response_reg,HTH_18	1291
GCF_005217565.1	WP_137080254.1	EYV94_02880	2	Reg_prop,Reg_prop,Reg_prop,Reg_prop,Reg_prop,Y_Y_Y,HisKA,HATPase_c,Response_reg,HTH_18	1331
GCF_005217565.1	WP_137080321.1	EYV94_03240	1	Reg_prop,Reg_prop,Reg_prop,Reg_prop,Reg_prop,Y_Y_Y,HisKA,HATPase_c,Response_reg,HTH_18	1322
GCF_005217565.1	WP_137080613.1	EYV94_04685	2	Reg_prop,Reg_prop,Reg_prop,Reg_prop,Reg_prop,Y_Y_Y,HisKA,HATPase_c,Response_reg,HTH_18	1359
GCF_005217565.1	WP_137080730.1	EYV94_05305	2	Reg_prop,Reg_prop,Reg_prop,Reg_prop,Reg_prop,Y_Y_Y,HisKA,HATPase_c,Response_reg,HTH_18	1337
GCF_005217565.1	WP_137081390.1	EYV94_08565	2	Reg_prop,Reg_prop,Reg_prop,Reg_prop,Reg_prop,Y_Y_Y,HisKA,HATPase_c,Response_reg,HTH_18	1370
GCF_008274825.1	WP_149525480.1	None	1	Reg_prop,Reg_prop,Reg_prop,Reg_prop,Reg_prop,Y_Y_Y,HisKA,HATPase_c,Response_reg,HTH_18	1234
GCF_008369745.1	WP_111376157.1	None	2	Reg_prop,Reg_prop,Reg_prop,Reg_prop,Reg_prop,Y_Y_Y,HisKA,HATPase_c,Response_reg,HTH_18	1335
GCF_900155425.1	WP_075966361.1	None	1	Reg_prop,Reg_prop,Reg_prop,Reg_prop,Reg_prop,Y_Y_Y,HisKA,HATPase_c,Response_reg,HTH_18	1319
GCF_900176595.1	WP_084121028.1	SAMN00777080_2845	2	Reg_prop,Reg_prop,Reg_prop,Reg_prop,Reg_prop,Y_Y_Y,HisKA,HATPase_c,Response_reg,HTH_18	1328
GCF_900445565.1	WP_004288333.1	NCTC11155_02149	1	Reg_prop,Reg_prop,Reg_prop,Reg_prop,Reg_prop,Y_Y_Y,HisKA,HATPase_c,Response_reg,HTH_18	1354
GCF_900445565.1	WP_039952997.1	NCTC11155_03600	1	Reg_prop,Reg_prop,Reg_prop,Reg_prop,Reg_prop,Y_Y_Y,HisKA,HATPase_c,Response_reg,HTH_18	1348
GCF_000428125.1	WP_027317625.1	None	1	Reg_prop,Reg_prop,Reg_prop,Reg_prop,Reg_prop,Y_Y_Y,HisKA,HATPase_c,Response_reg,HTH_18	1418
GCF_000428125.1	WP_027317698.1	None	1	Reg_prop,Reg_prop,Reg_prop,Reg_prop,Reg_prop,Y_Y_Y,HisKA,HATPase_c,Response_reg,HTH_18	1317
GCF_000428125.1	WP_027317837.1	None	2	Reg_prop,Reg_prop,Reg_prop,Reg_prop,Reg_prop,Y_Y_Y,HisKA,HATPase_c,Response_reg,HTH_18	1486
GCF_000428125.1	WP_024996705.1	None	2	Reg_prop,Reg_prop,Reg_prop,Reg_prop,Reg_prop,Y_Y_Y,HisKA,HATPase_c,Response_reg,HTH_18	1415
GCF_001442615.1	WP_057937127.1	None	2	Reg_prop,Reg_prop,Reg_prop,Reg_prop,Reg_prop,Y_Y_Y,HisKA,HATPase_c,Response_reg,HTH_18	1370
GCF_002736205.1	WP_099437605.1	CPT03_03845	1	Reg_prop,Reg_prop,Reg_prop,Reg_prop,Reg_prop,Y_Y_Y,HisKA,HATPase_c,Response_reg,HTH_18	1400
GCF_002736205.1	WP_099439449.1	CPT03_14130	2	Reg_prop,Reg_prop,Reg_prop,Reg_prop,Reg_prop,Y_Y_Y,HisKA,HATPase_c,Response_reg,HTH_18	1377
GCF_003014695.1	WP_106593804.1	CLV60_101535	1	Reg_prop,Reg_prop,Reg_prop,Reg_prop,Reg_prop,Y_Y_Y,HisKA,HATPase_c,Response_reg,HTH_18	1417
GCF_003050755.1	WP_107827037.1	C8P68_101902	1	Reg_prop,Reg_prop,Reg_prop,Reg_prop,Reg_prop,Y_Y_Y,HisKA,HATPase_c,Response_reg,HTH_18	1466
GCF_003050755.1	WP_107828429.1	C8P68_103415	1	Reg_prop,Reg_prop,Reg_prop,Reg_prop,Reg_prop,Y_Y_Y,HisKA,HATPase_c,Response_reg,HTH_18	1263
GCF_003633615.1	WP_121197616.1	BDD43_2130	1	Reg_prop,Reg_prop,Reg_prop,Reg_prop,Reg_prop,Y_Y_Y,HisKA,HATPase_c,Response_reg,HTH_18	1365
GCF_003633615.1	WP_121199152.1	BDD43_3898	1	Reg_prop,Reg_prop,Reg_prop,Reg_prop,Reg_prop,Y_Y_Y,HisKA,HATPase_c,Response_reg,HTH_18	1365
GCF_003633615.1	WP_121199170.1	BDD43_3917	3	Reg_prop,Reg_prop,Reg_prop,Reg_prop,Reg_prop,Y_Y_Y,HisKA,HATPase_c,Response_reg,HTH_18	1377
GCF_009617915.1	WP_082229563.1	PbJCM13498_00240	1	Reg_prop,Reg_prop,Reg_prop,Reg_prop,Reg_prop,Y_Y_Y,HisKA,HATPase_c,Response_reg,HTH_18	1342
GCF_012844305.1	WP_169658124.1	HHU12_17995	1	Reg_prop,Reg_prop,Reg_prop,Reg_prop,Reg_prop,Y_Y_Y,HisKA,HATPase_c,Response_reg,HTH_18	1397
GCF_900100945.1	WP_091167684.1	SAMN05192573_1068	2	Reg_prop,Reg_prop,Reg_prop,Reg_prop,Reg_prop,Y_Y_Y,HisKA,HATPase_c,Response_reg,HTH_18	1380
GCF_900100945.1	WP_091170011.1	SAMN05192573_10990	1	Reg_prop,Reg_prop,Reg_prop,Reg_prop,Reg_prop,Y_Y_Y,HisKA,HATPase_c,Response_reg,HTH_18	1371
GCF_900100945.1	WP_091172258.1	SAMN05192573_113145	2	Reg_prop,Reg_prop,Reg_prop,Reg_prop,Reg_prop,Y_Y_Y,HisKA,HATPase_c,Response_reg,HTH_18	1368
GCF_900101875.1	WP_091149864.1	SAMN05216464_105300	2	Reg_prop,Reg_prop,Reg_prop,Reg_prop,Reg_prop,Y_Y_Y,HisKA,HATPase_c,Response_reg,HTH_18	1368
GCF_900142855.1	WP_073046948.1	SAMN04488494_2815	1	Reg_prop,Reg_prop,Reg_prop,Reg_prop,Reg_prop,Y_Y_Y,HisKA,HATPase_c,Response_reg,HTH_18	1327
GCF_900142975.1	WP_079735852.1	SAMN05878281_2870	1	Reg_prop,Reg_prop,Reg_prop,Reg_prop,Reg_prop,Y_Y_Y,HisKA,HATPase_c,Response_reg,HTH_18	1353
GCF_000154525.1	WP_005655910.1	BACSTE_02460	1	Reg_prop,Reg_prop,Reg_prop,Reg_prop,Reg_prop,Y_Y_Y,HisKA,HATPase_c,Response_reg,HTH_18	1356
[truncated: 2,644 more rows]
