# Supplementary material for: Transmembrane Transcription Regulators Are Widespread in Bacteria and Archaea
Source: Microbiol Spectr. 2023 May 8;11(3):e00266-23. doi: 10.1128/spectrum.00266-23 (PMC10269533; doi:10.1128/spectrum.00266-23)
Supplement: Supplemental file 4 — Supplemental material. Download spectrum.00266-23-s0004.xlsx, XLSX file, 0.03 MB [file spectrum.00266-23-s0004.xlsx]

## Sheet: Table 1A
Supplemental Table 1A: DNA binding domains present in TTRs. Domains presented here were identified using Pfam.
DNA binding domains	# of TTRs with the indicated domain	% of all MLTRs with the indicated domain
HTH_18	16725	33.2492
HTH_25	5597	11.1268
GerE	4943	9.82665
HTH_3	4523	8.99169
Trans_reg_C	3459	6.87647
TetR_N	2995	5.95404
LytTR	2570	5.10914
HTH_1	1650	3.28019
HTH_31	1471	2.92434
HTH_20	635	1.26238
HTH_24	601	1.19478
LacI	467	0.928393
HTH_40	412	0.819053
MerR	386	0.767365
MerR_1	350	0.695797
HTH_IclR	345	0.685857
HxlR	294	0.58447
HTH_6	289	0.57453
MarR_2	273	0.542722
TetR_C_8	236	0.469166
HTH_23	231	0.459226
HTH_19	196	0.389647
AsnC_trans_reg	192	0.381695
HTH_5	165	0.328019
PadR	158	0.314103
HTH_17	151	0.300187
GntR	150	0.298199
Rrf2	128	0.254463
HTH_21	126	0.250487
AraC_binding	120	0.238559
UvrD_C_2	120	0.238559
HTH_11	111	0.220667
HTH_DeoR	104	0.206751
Herpes_Helicase	101	0.200787
HTH_30	100	0.198799
DNA_PPF	87	0.172955
HTH_26	78	0.155063
HTH_AsnC-type	77	0.153075
TetR_C_6	74	0.147111
HTH_8	72	0.143135
HTH_10	71	0.141147
TrmB	65	0.12922
Crp	64	0.127232
HTH_Crp_2	62	0.123256
TetR_C	55	0.10934
TetR_C_11	49	0.0974116
HTH_Tnp_1	45	0.0894597
Mga	44	0.0874717
Helicase_C	42	0.0834957
HTH_33	42	0.0834957
RecQ_Zn_bind	42	0.0834957
TetR_C_9	39	0.0775317
HTH_38	32	0.0636158
TetR_C_4	29	0.0576518
HTH_27	27	0.0536758
HTH_36	26	0.0516878
Fe_dep_repress	26	0.0516878
HTH_43	25	0.0496998
PaaX	24	0.0477118
PaaX_C	23	0.0457238
HTH_7	22	0.0437358
TetR_C_2	20	0.0397599
Put_DNA-bind_N	18	0.0357839
TetR_C_13	18	0.0357839
TetR_C_10	16	0.0318079
TetR_C_3	16	0.0318079
HTH_AraC	15	0.0298199
Resolvase	15	0.0298199
FUR	15	0.0298199
Arg_repressor	14	0.0278319
HTH_29	13	0.0258439
Arc	12	0.0238559
Vir_act_alpha_C	12	0.0238559
DNA_binding_1	11	0.0218679
MerR-DNA-bind	11	0.0218679
HTH_22	10	0.0198799
HTH_28	10	0.0198799
HTH_32	10	0.0198799
RHH_1	10	0.0198799
AraC_binding_2	9	0.0178919
HTH_45	9	0.0178919
HTH_WhiA	9	0.0178919
LexA_DNA_bind	9	0.0178919
Regulator_TrmB	9	0.0178919
HTH_46	8	0.0159039
PucR	8	0.0159039
HhH-GPD	6	0.011928
HTH_34	6	0.011928
HTH_37	6	0.011928
HTH_47	6	0.011928
TetR_C_12	6	0.011928
TetR_C_7	6	0.011928
Mor	6	0.011928
ComK	5	0.00993996
GcrA	5	0.00993996
DnaB_2	4	0.00795197
HTH_39	4	0.00795197
Phage_CI_repr	4	0.00795197
PuR_N	4	0.00795197
AraC_N	3	0.00596398
BetR	3	0.00596398
HrcA_DNA-bdg	3	0.00596398
ArsD	3	0.00596398
RepL	3	0.00596398
FAD_binding_4	2	0.00397599
HTH_12	2	0.00397599
Replicase	2	0.00397599
TetR_C_5	2	0.00397599
DNA_pol_B_exo1	1	0.00198799
HTH_15	1	0.00198799
HTH_35	1	0.00198799
HTH_41	1	0.00198799
Phage_CI_C	1	0.00198799
Recombinase	1	0.00198799
Rep_trans	1	0.00198799
Trp_repressor	1	0.00198799
YhfZ_C	1	0.00198799
Zn_ribbon_recom	1	0.00198799
Recombinase	1	0.00198799
DNA_pol_B_exo1	1	0.00198799
Rep_trans	1	0.00198799
FaeA	1	0.00198799
FeoC	1	0.00198799
PSK_trans_fac	1	0.00198799
RHH_3	1	0.00198799

## Sheet: Table 1B
Supplemental Table 1B: DNA binding domains not present in TTRs.
Supplemental Table 1B: DNA binding domains not present in TTRs.
Cro
HSF_DNA-bind
HTH_13
HTH_CodY
KORA
KorB
MarR
MerR_2
MetJ
Omega_Repress
RHH_4
RHH_7
ROS_MUCR
AphA_like
CtsR
HTH_Mga
Pencillinase_R
SgrR_N
UPF0122
