# Supplementary material for: Transmembrane Transcription Regulators Are Widespread in Bacteria and Archaea
Source: Microbiol Spectr. 2023 May 8;11(3):e00266-23. doi: 10.1128/spectrum.00266-23 (PMC10269533; doi:10.1128/spectrum.00266-23)
Supplement: Supplemental file 5 — Supplemental material. Download spectrum.00266-23-s0005.xlsx, XLSX file, 0.03 MB [file spectrum.00266-23-s0005.xlsx]

## Sheet: Sheet1
Supplemental Table 2: Non-DNA/RNA binding domains present in TTRs. Domains presented here were identified using Pfam.
Non-DNA/RNA binding domains presnet in MLTRs	# of TTRs with the indicated domain	% of all TTRs with the indicated domain
Response_reg	4642	9.22826
PAS	4467	8.88036
HATPase_c	4352	8.65174
DUF4115	4344	8.63584
HisKA	4240	8.42909
Y_Y_Y	3879	7.71142
Reg_prop	3631	7.2184
LysR_substrate	1582	3.145
DJ-1_PfpI	1223	2.43131
dCache_1	936	1.86076
TPR_1	669	1.32997
TPR_8	494	0.982068
TPR_12	485	0.964176
Peripla_BP_4	406	0.807125
Peripla_BP_3	388	0.771341
DUF2690	379	0.753449
DUF4870	372	0.739533
PIF1	368	0.731581
IclR	345	0.685857
PD40	321	0.638146
7TMR-DISM_7TM	294	0.58447
HxlR	294	0.58447
SIS	278	0.552662
2TM	255	0.506938
BTAD	213	0.423442
ROK	202	0.401574
DUF2637	198	0.393623
Abi	185	0.367779
Arabinose_bd	184	0.365791
HisKA_3	152	0.302175
GAF	147	0.292235
PG_binding_1	142	0.282295
MHYT	141	0.280307
GAF_2	138	0.274343
NACHT	134	0.266391
rve	122	0.242535
HRDC	107	0.212715
TPR_16	104	0.206751
WHG	103	0.204763
DeoRC	89	0.176931
DUF4019	87	0.172955
LytR_cpsA_psr	87	0.172955
Virul_fac_BrkB	85	0.168979
MacB_PCD	76	0.151087
WD40	73	0.145123
FtsX	72	0.143135
DUF1232	68	0.135183
FCD	68	0.135183
BAT	67	0.133195
TPR_19	59	0.117292
PAS_4	55	0.10934
DUF3955	54	0.107352
cNMP_binding	52	0.103376
PAS_9	52	0.103376
DDE_3	50	0.0993996
PEGA	50	0.0993996
DEAD	49	0.0974116
TPR_7	48	0.0954236
rve_2	43	0.0854837
HAMP	42	0.0834957
Peripla_BP_1	41	0.0815077
RQC	40	0.0795197
TPR_10	40	0.0795197
WYL	36	0.0715677
AAA_16	34	0.0675917
PAS_3	34	0.0675917
Ada_Zn_binding	33	0.0656038
Beta-lactamase	32	0.0636158
HHH_3	31	0.0616278
Aminotran_1_2	27	0.0536758
Pkinase	27	0.0536758
Glucokinase	26	0.0516878
GyrI-like	25	0.0496998
LysM	25	0.0496998
Peripla_BP_2	25	0.0496998
N_BRCA1_IG	23	0.0457238
HisKA_7TM	22	0.0437358
MFS_1	21	0.0417478
TPR_2	21	0.0417478
Cupin_6	20	0.0397599
Dynamin_N	20	0.0397599
AlkA_N	19	0.0377719
CoA_binding	18	0.0357839
TPR_11	18	0.0357839
Autoind_bind	17	0.0337959
Cupin_2	17	0.0337959
Hydrolase	17	0.0337959
Citrate_synt	15	0.0298199
DUF805	15	0.0298199
FUR	15	0.0298199
Glyco_hydro_18	15	0.0298199
PRD	15	0.0298199
RDD	15	0.0298199
sCache_3_3	15	0.0298199
UTRA	15	0.0298199
DUF1700	14	0.0278319
Phosphonate-bd	14	0.0278319
TOBE	14	0.0278319
DUF4118	13	0.0258439
Laminin_G_3	12	0.0238559
PTS_EIIA_2	12	0.0238559
Ricin_B_lectin	12	0.0238559
ABC-3	10	0.0198799
PAS_6	10	0.0198799
PAS_8	10	0.0198799
RHH_1	10	0.0198799
SNAP	10	0.0198799
CW_binding_2	9	0.0178919
DUF1648	9	0.0178919
Kelch_1	9	0.0178919
Peptidase_M78	9	0.0178919
His_kinase	8	0.0159039
NB-ARC	8	0.0159039
Peptidase_S24	8	0.0159039
PQQ_2	8	0.0159039
SGL	8	0.0159039
TPR_14	8	0.0159039
ANAPC5	7	0.0139159
BPL_C	7	0.0139159
BPL_LplA_LipB	7	0.0139159
Fe_dep_repr_C	7	0.0139159
Glyco_hydro_42	7	0.0139159
HATPase_c_5	7	0.0139159
WhiA_N	7	0.0139159
DUF4910	6	0.011928
LAGLIDADG_WhiA	6	0.011928
Methyltransf_1N	6	0.011928
Peptidase_S9_N	6	0.011928
SdpI	6	0.011928
TPR_17	6	0.011928
Acetyltransf_1	5	0.00993996
BPD_transp_1	5	0.00993996
CbiC	5	0.00993996
CBS	5	0.00993996
dCache_2	5	0.00993996
DUF1956	5	0.00993996
DUF2007	5	0.00993996
DUF4077	5	0.00993996
DUF4825	5	0.00993996
DUF5050	5	0.00993996
FHA	5	0.00993996
Fic	5	0.00993996
HATPase_c_4	5	0.00993996
PBP_like	5	0.00993996
PocR	5	0.00993996
TPR_6	5	0.00993996
Abhydrolase_6	4	0.00795197
AMP-binding	4	0.00795197
AMP-binding_C	4	0.00795197
ANAPC3	4	0.00795197
DRTGG	4	0.00795197
DUF2083	4	0.00795197
E1-E2_ATPase	4	0.00795197
EamA	4	0.00795197
Fic_N	4	0.00795197
Glycos_transf_1	4	0.00795197
HD_5	4	0.00795197
HrcA	4	0.00795197
Hydrolase_4	4	0.00795197
MatE	4	0.00795197
MFS_3	4	0.00795197
PEP_hydrolase	4	0.00795197
Pribosyltran	4	0.00795197
RCC1	4	0.00795197
RCC1_2	4	0.00795197
RicinB_lectin_2	4	0.00795197
SecA_DEAD	4	0.00795197
UPF0060	4	0.00795197
AAA_30	3	0.00596398
AlbA_2	3	0.00596398
Amidase	3	0.00596398
ArsD	3	0.00596398
Bac_transf	3	0.00596398
CBM9_1	3	0.00596398
DPPIV_N	3	0.00596398
DUF2914	3	0.00596398
DUF3365	3	0.00596398
Guanylate_cyc	3	0.00596398
HEM4	3	0.00596398
Inhibitor_I42	3	0.00596398
Kelch_4	3	0.00596398
Kelch_6	3	0.00596398
Methyltransf_11	3	0.00596398
PASTA	3	0.00596398
Peptidase_M20	3	0.00596398
Peptidase_M3	3	0.00596398
PGA_cap	3	0.00596398
PHO4	3	0.00596398
Rhodanese	3	0.00596398
rve_3	3	0.00596398
SBF	3	0.00596398
SH3_3	3	0.00596398
SPO22	3	0.00596398
Sugar_tr	3	0.00596398
Sugar-bind	3	0.00596398
TM2	3	0.00596398
TonB_C	3	0.00596398
TrkA_C	3	0.00596398
4HBT	2	0.00397599
A_deaminase	2	0.00397599
AA_permease	2	0.00397599
AAA_25	2	0.00397599
ABC_membrane	2	0.00397599
Abhydrolase_1	2	0.00397599
ACR_tran	2	0.00397599
Acyl_transf_3	2	0.00397599
ANAPC4_WD40	2	0.00397599
B12-binding_2	2	0.00397599
Cation_efflux	2	0.00397599
CHASE	2	0.00397599
Choline_kinase	2	0.00397599
Diacid_rec	2	0.00397599
DUF1707	2	0.00397599
DUF2812	2	0.00397599
DUF3923	2	0.00397599
DUF4369	2	0.00397599
DUF4440	2	0.00397599
DUF485	2	0.00397599
EF-hand_5	2	0.00397599
EF-hand_7	2	0.00397599
eIF2A	2	0.00397599
EPSP_synthase	2	0.00397599
FeoA	2	0.00397599
GLTT	2	0.00397599
GrpE	2	0.00397599
HATPase_c_2	2	0.00397599
Hemerythrin	2	0.00397599
His_Phos_1	2	0.00397599
Ion_trans	2	0.00397599
MMR_HSR1	2	0.00397599
PfkB	2	0.00397599
PP2C_2	2	0.00397599
PriCT_1	2	0.00397599
PTS_IIB	2	0.00397599
SBP_bac_3	2	0.00397599
SBP_bac_8	2	0.00397599
SNARE_assoc	2	0.00397599
Terminase_5	2	0.00397599
TolB_N	2	0.00397599
TPR_15	2	0.00397599
Transgly	2	0.00397599
WG_beta_rep	2	0.00397599
2CSK_N	1	0.00198799
3H	1	0.00198799
5TM-5TMR_LYT	1	0.00198799
7TM_GPCR_Srab	1	0.00198799
AA_permease_2	1	0.00198799
AAA_22	1	0.00198799
AAA_31	1	0.00198799
ABC_tran	1	0.00198799
ABC2_membrane_2	1	0.00198799
ABC2_membrane_3	1	0.00198799
Abhydrolase_4	1	0.00198799
Abhydrolase_8	1	0.00198799
Acetyltransf_10	1	0.00198799
Acetyltransf_4	1	0.00198799
Acyltransferase	1	0.00198799
AfaD	1	0.00198799
AHSA1	1	0.00198799
Amidase_3	1	0.00198799
Amidohydro_1	1	0.00198799
Amidoligase_2	1	0.00198799
ApbA	1	0.00198799
ApbA_C	1	0.00198799
APH	1	0.00198799
Archaeal_AmoA	1	0.00198799
ArsP_1	1	0.00198799
ART	1	0.00198799
Baculo_11_kDa	1	0.00198799
Cas_Cas1	1	0.00198799
Cass2	1	0.00198799
Cation_ATPase_C	1	0.00198799
Cation_ATPase_N	1	0.00198799
ChAPs	1	0.00198799
CHASE3	1	0.00198799
CorA	1	0.00198799
Cornifin	1	0.00198799
COX1	1	0.00198799
CTP-dep_RFKase	1	0.00198799
Cyt_bd_oxida_I	1	0.00198799
DcuC	1	0.00198799
DHquinase_II	1	0.00198799
DPBB_1	1	0.00198799
DrsE	1	0.00198799
DUF1080	1	0.00198799
DUF1510	1	0.00198799
DUF1646	1	0.00198799
DUF2087	1	0.00198799
DUF2154	1	0.00198799
DUF218	1	0.00198799
DUF2306	1	0.00198799
DUF2568	1	0.00198799
DUF2892	1	0.00198799
DUF2975	1	0.00198799
DUF3329	1	0.00198799
DUF3626	1	0.00198799
DUF3987	1	0.00198799
DUF4071	1	0.00198799
DUF4097	1	0.00198799
DUF4230	1	0.00198799
DUF4349	1	0.00198799
DUF4407	1	0.00198799
DZR	1	0.00198799
EndoU_bacteria	1	0.00198799
Enterotoxin_a	1	0.00198799
Epiglycanin_C	1	0.00198799
FecCD	1	0.00198799
Folate_carrier	1	0.00198799
FTSW_RODA_SPOVE	1	0.00198799
GAF_3	1	0.00198799
Gln_amidase	1	0.00198799
Glug	1	0.00198799
Glyco_hydro_16	1	0.00198799
Glyco_hydro_28	1	0.00198799
Glyco_hydro_39	1	0.00198799
Gmad1	1	0.00198799
GMC_oxred_C	1	0.00198799
Gram_pos_anchor	1	0.00198799
GT87	1	0.00198799
HHH_4	1	0.00198799
HisKA_2	1	0.00198799
HMA	1	0.00198799
Homez	1	0.00198799
Ion_trans_2	1	0.00198799
KAP_NTPase	1	0.00198799
KdpA	1	0.00198799
KdpD	1	0.00198799
Kelch_2	1	0.00198799
Kelch_3	1	0.00198799
Kelch_5	1	0.00198799
LysE	1	0.00198799
Methyltransf_25	1	0.00198799
MFS_1_like	1	0.00198799
MMPL	1	0.00198799
MucBP	1	0.00198799
N6_Mtase	1	0.00198799
NfeD	1	0.00198799
Ni_hydr_CYTB	1	0.00198799
Nitrate_red_gam	1	0.00198799
NPCBM	1	0.00198799
Nramp	1	0.00198799
NTP_transf_3	1	0.00198799
NTPase_1	1	0.00198799
NUDIX	1	0.00198799
ODV-E18	1	0.00198799
OST-HTH	1	0.00198799
PAN_1	1	0.00198799
Pectinesterase	1	0.00198799
Pentapeptide	1	0.00198799
Peripla_BP_6	1	0.00198799
Polysacc_synt_C	1	0.00198799
PQQ_3	1	0.00198799
PTS_EIIC	1	0.00198799
sCache_2	1	0.00198799
SCP2	1	0.00198799
SinI	1	0.00198799
SIS_2	1	0.00198799
SKI	1	0.00198799
SLT	1	0.00198799
SpoIIIAH	1	0.00198799
SSF	1	0.00198799
Sulf_transp	1	0.00198799
T5orf172	1	0.00198799
TaqI_C	1	0.00198799
TctC	1	0.00198799
ThiP_synth	1	0.00198799
TipAS	1	0.00198799
TIR_2	1	0.00198799
TPR_3	1	0.00198799
TPR_4	1	0.00198799
Transpeptidase	1	0.00198799
TrkH	1	0.00198799
Trypsin_2	1	0.00198799
UPF0182	1	0.00198799
Usp	1	0.00198799
VanZ	1	0.00198799
Voltage_CLC	1	0.00198799
VWA_2	1	0.00198799
YcxB	1	0.00198799
zf-C4_ClpX	1	0.00198799
Zn_Tnp_IS1595	1	0.00198799
