# Supplementary material for: Transmembrane Transcription Regulators Are Widespread in Bacteria and Archaea
Source: Microbiol Spectr. 2023 May 8;11(3):e00266-23. doi: 10.1128/spectrum.00266-23 (PMC10269533; doi:10.1128/spectrum.00266-23)
Supplement: Supplemental file 6 — Supplemental material. Download spectrum.00266-23-s0006.xlsx, XLSX file, 1.1 MB [file spectrum.00266-23-s0006.xlsx]

## Sheet: Sheet1
Supplemental File 5: Amino acid composition and surface area of all transmembrane domains (TM) encoded by Transmembrane Transcription Regulators (TTRs) with 2 TM regions.
Genome ID	Protein ID	TM length	total residue surface area (sum)	average surface area per amino acid	# of Alanine residues	# of Cystine residues	# of Aspartic residues	# of Glutamic acid residues	# of Phenylalanine residues	# of Glycine residues	# of Histidine residues	# of Isoleucine residues	# of Lysine residues	# of Leucine residues	# of Methionine residues	# of Asparagine residues	# of Proline residues	# of Glutamine residues	# of Arginine residues	# of Serine residues	# of Threonine residues	# of Valine residues	# of Tryptophan residues	# of Tyrosine residues
GCF_000008445.1|WP_000577665.1|tm:86-108	WP_000577665.1	23	4397.31	191.187	0	0	1	0	6	1	0	3	1	3	2	0	0	0	0	1	1	3	1	0
GCF_000008465.1|WP_011233323.1|tm:7-24	WP_011233323.1	18	3079.08	171.06	3	0	1	0	2	0	0	2	0	3	1	1	0	0	0	1	0	4	0	0
GCF_000008465.1|WP_011233320.1|tm:89-106	WP_011233320.1	18	3286.92	182.607	1	0	0	1	0	1	0	2	0	5	0	0	0	0	0	1	1	3	2	1
GCF_000009765.2|WP_010982857.1|tm:189-211	WP_010982857.1	23	3608.22	156.879	3	0	0	0	1	4	0	3	0	4	1	0	2	1	0	0	0	4	0	0
GCF_000009825.1|WP_011245996.1|tm:10-29	WP_011245996.1	20	3307.38	165.369	1	0	0	0	1	3	0	2	0	4	0	0	1	0	0	1	1	4	0	2
GCF_900142675.1|WP_011246068.1|tm:84-100	WP_011246068.1	17	2931.72	172.454	2	0	0	0	2	3	0	4	0	4	1	0	0	0	0	0	0	0	0	1
GCF_000011245.1|WP_011066488.1|tm:15-34	WP_011066488.1	20	3436.09	171.804	0	0	0	0	2	1	0	3	0	3	0	0	1	0	0	2	2	5	0	1
GCF_000011245.1|WP_041544590.1|tm:91-113	WP_041544590.1	23	4069.92	176.953	2	0	0	0	3	3	0	2	1	7	1	1	0	0	0	0	0	2	0	1
GCF_000011645.1|WP_011198215.1|tm:10-32	WP_011198215.1	23	4193.93	182.345	0	0	0	0	4	1	0	4	1	3	0	0	1	0	0	2	2	3	0	2
GCF_000011965.2|WP_011046038.1|tm:12-34	WP_011046038.1	23	3958.76	172.12	5	1	1	0	2	1	0	3	0	5	1	0	0	1	0	0	0	2	1	0
GCF_000012325.1|WP_011042769.1|tm:5-23	WP_011042769.1	19	3458.24	182.013	0	0	1	0	1	0	0	5	0	5	1	1	0	0	0	1	1	3	0	0
GCF_000012325.1|WP_011042473.1|tm:90-107	WP_011042473.1	18	3218.66	178.814	1	1	0	1	1	1	0	2	0	5	1	0	0	0	0	0	2	2	1	0
GCF_000012825.1|WP_011964635.1|tm:5-23	WP_011964635.1	19	3333.47	175.446	4	0	0	0	3	0	0	3	0	2	0	0	0	1	0	3	0	1	1	1
GCF_000012825.1|WP_005839122.1|tm:5-27	WP_005839122.1	23	4415.2	191.965	1	0	0	0	4	1	0	3	0	4	0	1	0	1	1	2	1	0	0	4
GCF_000012825.1|WP_011964627.1|tm:7-26	WP_011964627.1	20	3870.44	193.522	0	0	0	0	5	0	0	5	0	5	0	1	1	0	1	2	0	0	0	0
GCF_000012825.1|WP_005843108.1|tm:5-27	WP_005843108.1	23	4466.65	194.202	1	0	0	0	1	0	0	1	0	7	0	0	1	0	2	2	0	4	2	2
GCF_000012825.1|WP_032946382.1|tm:7-25	WP_032946382.1	19	3362.86	176.993	1	0	0	0	0	0	0	5	0	4	0	1	2	0	1	0	1	4	0	0
GCF_000012825.1|WP_011965113.1|tm:5-27	WP_011965113.1	23	4312.96	187.52	1	2	0	0	1	0	1	4	1	2	0	1	1	0	1	1	0	3	0	4
GCF_000012825.1|WP_012055914.1|tm:398-420	WP_012055914.1	23	3701.58	160.938	2	1	0	1	2	4	0	5	0	1	0	0	1	0	0	2	1	1	1	1
GCF_000012825.1|WP_005851092.1|tm:10-28	WP_005851092.1	19	3469.05	182.582	2	1	0	0	4	1	0	3	0	3	0	0	0	0	0	1	0	2	1	1
GCF_000012825.1|WP_005846569.1|tm:7-26	WP_005846569.1	20	3651.72	182.586	2	0	0	0	2	0	1	4	0	2	1	0	0	0	0	0	3	3	0	2
GCF_000012945.1|WP_011354094.1|tm:20-42	WP_011354094.1	23	4032.41	175.322	1	0	1	0	4	2	0	1	0	5	1	1	1	0	1	1	2	2	0	0
GCF_000013045.1|YP_444228.1|tm:143-165	YP_444228.1	23	3446.56	149.85	5	0	0	0	1	7	0	0	0	3	1	0	1	0	1	0	0	2	2	0
GCF_000013605.1|WP_011462492.1|tm:194-216	WP_011462492.1	23	3486.95	151.607	5	1	2	0	0	2	0	1	0	3	0	0	0	1	1	2	0	5	0	0
GCF_000013665.1|WP_011466667.1|tm:7-26	WP_011466667.1	20	3446.41	172.32	4	1	0	0	2	0	0	0	0	5	0	0	0	0	0	2	2	2	2	0
GCF_000013665.1|WP_011466668.1|tm:7-29	WP_011466668.1	23	4307.5	187.283	3	0	0	0	5	0	1	2	1	4	0	0	0	1	0	1	1	2	0	2
GCF_000013665.1|WP_011466812.1|tm:10-27	WP_011466812.1	18	2916.24	162.013	1	1	0	0	0	2	0	2	0	6	0	0	0	0	0	1	1	4	0	0
GCF_000013665.1|WP_011470083.1|tm:9-31	WP_011470083.1	23	3759.99	163.478	2	0	0	0	2	2	0	3	0	4	0	0	0	0	0	4	2	3	1	0
GCF_000013665.1|WP_011467264.1|tm:101-123	WP_011467264.1	23	4125.63	179.375	3	0	0	1	3	1	0	1	0	2	0	0	1	0	0	2	1	3	1	4
GCF_000013765.1|WP_083759681.1|tm:123-142	WP_083759681.1	20	3660.55	183.027	0	0	0	0	0	1	1	3	0	8	0	0	1	0	0	2	0	2	1	1
GCF_000014145.1|WP_011586680.1|tm:12-31	WP_011586680.1	20	3525	176.25	3	1	0	0	4	0	0	4	0	3	0	0	0	1	0	1	1	2	0	0
GCF_000014265.1|WP_011611540.1|tm:123-145	WP_011611540.1	23	3620.82	157.427	4	0	1	0	3	4	1	2	0	4	0	1	1	0	0	0	1	1	0	0
GCF_000014425.1|WP_021314941.1|tm:141-163	WP_021314941.1	23	3909.35	169.972	2	0	0	1	1	4	0	2	0	6	0	0	0	0	0	0	2	2	1	2
GCF_000014705.1|WP_011639299.1|tm:5-24	WP_011639299.1	20	3582.21	179.11	1	0	2	0	2	1	0	4	1	5	1	1	0	0	0	1	0	1	0	0
GCF_000014745.1|WP_049755644.1|tm:15-37	WP_049755644.1	23	4179.45	181.715	5	0	0	1	1	1	0	0	0	6	0	0	1	1	1	0	0	2	2	2
GCF_000014745.1|WP_083759551.1|tm:56-78	WP_083759551.1	23	4103.12	178.397	2	0	0	0	6	2	0	1	0	3	2	0	1	0	0	1	0	4	0	1
GCF_000014745.1|WP_011642514.1|tm:98-120	WP_011642514.1	23	3824.14	166.267	5	0	0	0	1	2	0	0	0	4	2	0	0	1	0	0	2	4	1	1
GCF_000014745.1|WP_011643228.1|tm:77-99	WP_011643228.1	23	4149.81	180.427	5	0	0	0	2	0	2	1	0	4	0	0	0	0	1	2	1	2	2	1
GCF_000014745.1|WP_011643527.1|tm:86-108	WP_011643527.1	23	4101.24	178.315	2	0	0	0	3	2	1	4	0	4	1	0	0	1	0	3	0	0	1	1
GCF_000014885.1|WP_020910406.1|tm:98-117	WP_020910406.1	20	3406.69	170.334	3	0	0	0	2	2	0	1	0	4	0	0	0	0	0	1	2	2	0	3
GCF_000015245.1|WP_011760604.1|tm:7-24	WP_011760604.1	18	3052.48	169.582	1	0	1	0	0	1	0	3	0	4	1	0	0	0	0	2	1	3	0	1
GCF_000015305.1|WP_036371463.1|tm:21-43	WP_036371463.1	23	3361.69	146.16	7	0	1	1	1	4	0	4	0	1	1	0	0	1	0	1	0	1	0	0
GCF_000015325.1|WP_011796923.1|tm:97-119	WP_011796923.1	23	3358.99	146.043	6	0	0	0	2	2	0	0	0	1	2	0	2	0	0	4	1	3	0	0
GCF_000016065.1|WP_011867557.1|tm:5-24	WP_011867557.1	20	3626.2	181.31	2	0	1	0	1	0	0	4	1	6	1	0	0	0	0	0	0	4	0	0
GCF_000016065.1|WP_011864818.1|tm:97-119	WP_011864818.1	23	4167.89	181.213	1	0	0	0	1	1	0	2	0	7	2	2	1	0	0	1	1	2	0	2
GCF_000016545.1|WP_011918213.1|tm:20-42	WP_011918213.1	23	4147.08	180.308	0	0	0	0	2	0	0	3	1	8	0	0	0	0	0	5	1	2	0	1
GCF_000016545.1|WP_011916189.1|tm:185-207	WP_011916189.1	23	4037.64	175.55	3	0	0	1	3	1	0	1	0	4	1	0	0	0	0	4	1	1	1	2
GCF_000016545.1|WP_011916636.1|tm:185-207	WP_011916636.1	23	4037.64	175.55	3	0	0	1	3	1	0	1	0	4	1	0	0	0	0	4	1	1	1	2
GCF_000016645.1|WP_012025866.1|tm:7-29	WP_012025866.1	23	3986.84	173.341	0	0	0	0	1	1	0	6	0	4	0	0	0	0	0	4	3	2	0	2
GCF_000017005.1|WP_012131016.1|tm:81-100	WP_012131016.1	20	3799.93	189.996	1	0	0	0	2	1	1	3	0	4	0	0	0	0	0	1	0	3	1	3
GCF_000017005.1|WP_012131020.1|tm:89-111	WP_012131020.1	23	4114.37	178.886	3	0	0	0	5	2	0	2	0	3	0	0	0	1	0	2	0	2	1	2
GCF_000017265.1|WP_012522162.1|tm:7-26	WP_012522162.1	20	3166.41	158.32	9	1	0	0	2	0	0	3	0	1	0	0	0	1	1	0	0	2	0	0
GCF_000018025.1|WP_012144193.1|tm:98-117	WP_012144193.1	20	3493.17	174.659	0	0	0	0	1	2	0	4	0	4	0	0	0	0	0	3	2	1	0	3
GCF_000018145.1|WP_012177707.1|tm:13-35	WP_012177707.1	23	3871.57	168.329	2	2	1	0	3	0	0	1	0	3	0	0	0	1	0	1	2	7	0	0
GCF_000018785.1|WP_012242505.1|tm:35-57	WP_012242505.1	23	4341.77	188.773	0	0	0	0	6	1	0	1	2	5	0	0	0	0	0	1	1	5	0	1
GCF_000018885.1|WP_012246560.1|tm:10-32	WP_012246560.1	23	3248.11	141.222	6	0	0	0	0	2	0	0	0	2	0	1	0	0	0	2	4	6	0	0
GCF_000019225.1|WP_012488590.1|tm:9-31	WP_012488590.1	23	4067.32	176.84	0	1	0	0	1	2	0	1	0	9	0	0	0	1	1	2	1	3	0	1
GCF_000019225.1|WP_012488854.1|tm:40-59	WP_012488854.1	20	3459.01	172.951	3	0	0	0	2	1	0	3	0	4	1	0	0	0	0	0	3	2	0	1
GCF_000019225.1|WP_012488860.1|tm:7-29	WP_012488860.1	23	4054.35	176.276	2	0	0	1	2	1	0	3	1	6	0	0	0	0	0	2	0	4	0	1
GCF_000019225.1|WP_012489368.1|tm:85-104	WP_012489368.1	20	3516.68	175.834	0	0	0	0	4	2	1	0	0	2	1	0	0	0	0	3	1	4	0	2
GCF_000019525.1|WP_012323326.1|tm:98-117	WP_012323326.1	20	3455.37	172.768	1	0	0	0	1	2	0	3	0	5	0	0	0	0	0	3	2	0	0	3
GCF_000020025.1|WP_012408624.1|tm:217-239	WP_012408624.1	23	3497.83	152.08	6	0	0	0	1	2	0	1	0	5	0	1	3	1	0	1	1	1	0	0
GCF_000020965.1|WP_012548631.1|tm:95-110	WP_012548631.1	16	2867.2	179.2	2	0	0	0	1	0	0	5	0	3	1	0	1	0	0	1	1	0	0	1
GCF_000021645.1|YP_002353612.1|tm:93-111	YP_002353612.1	19	3404.93	179.207	1	0	0	0	0	0	0	6	1	5	0	1	1	0	0	2	1	0	0	1
GCF_000021725.1|WP_015902131.1|tm:126-148	WP_015902131.1	23	3907.09	169.873	2	2	0	2	4	2	0	3	0	1	2	1	0	0	0	1	1	2	0	0
GCF_000022065.1|WP_041706390.1|tm:13-35	WP_041706390.1	23	4205.87	182.864	0	0	0	0	3	1	0	9	0	2	1	1	1	0	0	1	2	1	0	1
GCF_000022065.1|WP_015924509.1|tm:25-47	WP_015924509.1	23	4175.42	181.54	3	0	0	0	2	1	0	4	0	2	0	1	1	0	0	0	1	3	0	5
GCF_000022325.1|WP_015908239.1|tm:13-35	WP_015908239.1	23	4609.04	200.393	0	0	0	0	6	0	1	1	0	6	4	0	0	0	0	1	0	3	0	1
GCF_000023065.1|WP_015880099.1|tm:7-29	WP_015880099.1	23	3792.76	164.903	3	0	0	1	3	2	0	2	0	3	1	0	1	1	0	2	0	4	0	0
GCF_000023125.1|WP_015810309.1|tm:12-34	WP_015810309.1	23	4018.24	174.706	3	1	0	0	4	1	0	2	0	3	1	0	1	1	1	0	2	3	0	0
GCF_000023125.1|WP_012780172.1|tm:5-24	WP_012780172.1	20	3614.49	180.724	3	0	0	0	1	0	0	4	0	4	1	0	0	1	1	2	0	2	1	0
GCF_000023285.1|WP_012796984.1|tm:15-30	WP_012796984.1	16	2959.05	184.941	3	2	0	0	3	0	1	1	0	4	0	0	0	0	0	0	0	0	0	2
GCF_000023285.1|WP_015782655.1|tm:7-24	WP_015782655.1	18	3105.43	172.524	0	1	0	0	2	2	0	2	0	3	0	0	0	0	0	2	2	2	1	1
GCF_000023285.1|WP_015782588.1|tm:7-29	WP_015782588.1	23	4546	197.652	1	0	0	2	3	0	0	2	0	7	0	0	1	0	2	0	1	2	1	1
GCF_000023345.1|WP_012747882.1|tm:188-210	WP_012747882.1	23	3485.53	151.545	8	0	0	2	3	2	0	1	0	3	0	0	1	0	0	2	0	1	0	0
GCF_000023465.1|WP_041578978.1|tm:4-21	WP_041578978.1	18	3523.47	195.748	0	1	0	0	4	0	0	0	0	7	0	0	0	0	1	3	0	0	0	2
GCF_000023545.1|WP_015855459.1|tm:88-105	WP_015855459.1	18	3406.23	189.235	0	0	0	0	2	0	0	2	0	4	1	0	0	0	1	2	0	5	1	0
GCF_000023565.1|WP_015848313.1|tm:88-110	WP_015848313.1	23	4230.75	183.946	1	0	0	0	2	0	0	0	0	8	0	3	0	0	1	2	0	5	1	0
GCF_000023885.1|WP_083762154.1|tm:50-72	WP_083762154.1	23	3673.84	159.732	4	1	0	0	1	3	0	2	0	6	0	0	0	0	1	1	0	4	0	0
GCF_000024085.1|WP_012800547.1|tm:7-26	WP_012800547.1	20	3654.94	182.747	2	0	2	0	3	0	0	4	0	3	0	0	0	0	0	1	2	1	1	1
GCF_000024085.1|WP_015780782.1|tm:90-109	WP_015780782.1	20	3435.99	171.799	1	1	0	1	3	3	0	4	0	3	0	0	0	0	0	1	0	2	1	0
GCF_000024085.1|WP_015780910.1|tm:110-128	WP_015780910.1	19	3587.54	188.818	0	0	0	0	5	1	1	4	0	2	1	0	0	0	0	1	2	1	0	1
GCF_000024085.1|WP_012801425.1|tm:97-116	WP_012801425.1	20	3388.77	169.439	4	1	0	0	4	0	0	3	0	2	0	0	0	0	0	1	1	4	0	0
GCF_000024125.1|WP_015752990.1|tm:5-24	WP_015752990.1	20	3723.43	186.171	3	0	0	0	1	1	0	4	0	5	0	0	0	0	2	1	0	1	2	0
GCF_000024605.1|WP_015738152.1|tm:32-51	WP_015738152.1	20	3241.25	162.062	3	0	0	0	2	3	0	0	0	5	0	0	2	1	0	0	0	3	0	1
GCF_000024825.1|WP_006742702.1|tm:7-29	WP_006742702.1	23	4097.5	178.152	4	0	0	0	5	1	1	1	0	5	0	2	0	1	0	1	0	1	0	1
GCF_000025185.1|WP_012913105.1|tm:356-378	WP_012913105.1	23	3336.31	145.057	3	0	0	0	0	6	0	0	0	0	4	0	4	1	0	0	1	3	0	1
GCF_000025265.1|WP_012931903.1|tm:107-129	WP_012931903.1	23	3410.32	148.275	7	0	0	0	0	2	0	1	0	2	2	1	2	0	0	2	1	2	0	1
GCF_000025985.1|WP_010993796.1|tm:5-22	WP_010993796.1	18	3104.85	172.492	2	3	0	0	4	0	0	2	0	1	0	0	0	2	0	1	1	2	0	0
GCF_000025985.1|WP_010993361.1|tm:7-29	WP_010993361.1	23	4236.89	184.213	1	2	0	1	2	0	1	0	0	8	0	0	1	0	0	2	1	1	0	3
GCF_000025985.1|WP_005798848.1|tm:9-31	WP_005798848.1	23	4261.35	185.276	1	2	0	0	2	0	1	0	1	5	0	0	1	0	0	1	3	2	1	3
GCF_000025985.1|WP_010992458.1|tm:7-29	WP_010992458.1	23	4110.52	178.718	2	1	0	1	2	1	0	2	0	8	1	0	1	0	1	1	0	2	0	0
GCF_000025985.1|WP_041926160.1|tm:7-26	WP_041926160.1	20	3859.34	192.967	1	0	0	0	3	1	1	3	0	4	2	0	0	2	0	1	0	0	1	1
GCF_000025985.1|WP_010993228.1|tm:5-27	WP_010993228.1	23	4003.75	174.076	1	0	0	0	2	2	0	8	0	2	1	0	0	0	0	1	2	3	0	1
GCF_000026605.1|WP_012678534.1|tm:144-163	WP_012678534.1	20	3637.07	181.853	3	0	0	0	0	0	0	3	0	4	1	0	1	1	0	1	0	3	2	1
GCF_000026725.1|WP_012775247.1|tm:89-111	WP_012775247.1	23	3980.52	173.066	1	1	0	0	3	2	0	4	1	4	1	1	0	0	0	1	2	2	0	0
GCF_000027065.2|WP_041923838.1|tm:88-105	WP_041923838.1	18	3175.23	176.402	1	1	0	0	1	1	0	0	0	5	0	0	0	0	1	1	3	2	0	2
GCF_000060345.1|WP_011709575.1|tm:9-31	WP_011709575.1	23	4216.17	183.312	1	1	0	0	2	1	0	4	0	6	0	1	1	1	1	2	0	0	0	2
GCF_000062885.1|WP_044547585.1|tm:118-140	WP_044547585.1	23	3689.59	160.417	8	0	0	0	3	3	0	0	0	2	1	0	0	0	1	1	0	2	2	0
GCF_000091325.1|WP_013049800.1|tm:98-117	WP_013049800.1	20	3632.26	181.613	1	0	0	0	1	2	0	4	0	5	0	0	0	0	0	1	2	0	0	4
GCF_000092845.1|WP_013112620.1|tm:105-127	WP_013112620.1	23	4204.83	182.819	0	0	1	0	3	0	0	2	0	4	0	3	0	0	1	4	1	2	0	2
GCF_001484725.1|WP_013238133.1|tm:85-104	WP_013238133.1	20	3418.99	170.95	4	0	0	0	4	0	0	4	0	3	0	0	1	0	0	2	1	1	0	0
GCF_000143725.1|WP_013244080.1|tm:110-132	WP_013244080.1	23	4221.89	183.56	0	0	0	0	1	1	1	2	1	8	0	3	0	0	0	2	1	1	0	2
GCF_000144405.1|WP_013263998.1|tm:5-22	WP_013263998.1	18	3007.82	167.101	2	1	0	0	2	1	0	2	0	3	0	0	0	0	0	3	0	3	1	0
GCF_000144625.1|WP_013274638.1|tm:15-37	WP_013274638.1	23	4368.31	189.927	1	0	0	1	2	0	0	5	0	8	0	0	1	0	0	1	1	1	1	1
GCF_000145035.1|WP_013282519.1|tm:163-185	WP_013282519.1	23	4060.47	176.542	1	1	0	1	3	3	0	6	1	2	0	0	0	0	1	1	1	1	1	0
GCF_000145215.1|WP_013289556.1|tm:13-35	WP_013289556.1	23	4225.22	183.705	2	0	0	0	3	1	0	5	0	5	0	0	0	0	0	1	2	1	0	3
GCF_000145215.1|WP_013291076.1|tm:15-34	WP_013291076.1	20	3676.93	183.846	0	0	0	0	2	0	0	4	0	7	0	0	1	0	0	3	0	2	0	1
GCF_000146675.1|WP_006949832.1|tm:7-26	WP_006949832.1	20	3268.19	163.409	2	0	0	0	1	2	0	2	0	4	2	0	0	0	0	4	1	1	0	1
GCF_000147055.1|WP_013315879.1|tm:88-110	WP_013315879.1	23	4166.78	181.164	2	0	0	0	2	1	0	1	0	6	1	3	1	0	1	0	0	4	1	0
GCF_000147075.1|WP_013313640.1|tm:15-37	WP_013313640.1	23	3858.5	167.761	4	0	0	0	2	1	0	3	0	4	1	1	1	0	0	2	0	3	0	1
GCF_000152785.1|WP_050752676.1|tm:7-24	WP_050752676.1	18	2884.77	160.265	4	1	0	0	2	2	0	3	0	3	0	0	0	1	0	0	1	1	0	0
GCF_000152885.1|WP_006954508.1|tm:7-24	WP_006954508.1	18	2911.99	161.777	3	0	1	0	1	1	0	1	0	3	1	1	0	0	0	1	0	5	0	0
GCF_000153225.1|WP_004569191.1|tm:83-105	WP_004569191.1	23	4016.16	174.616	4	0	0	0	1	1	0	7	2	5	0	0	1	0	0	1	0	0	0	1
GCF_000153485.2|WP_041758423.1|tm:19-36	WP_041758423.1	18	3500.29	194.461	0	0	0	0	1	1	1	3	0	6	0	0	0	1	0	2	0	0	3	0
GCF_000153725.1|WP_007799910.1|tm:12-34	WP_007799910.1	23	3673.06	159.698	7	1	1	0	2	0	0	1	0	3	2	0	1	1	0	2	0	2	0	0
GCF_000154285.1|WP_004800484.1|tm:99-121	WP_004800484.1	23	4229.52	183.892	3	1	0	0	2	0	0	7	0	4	1	0	0	0	1	0	1	2	0	1
GCF_000154425.1|WP_004853833.1|tm:134-156	WP_004853833.1	23	3873.03	168.393	5	1	0	0	2	0	0	3	0	2	1	0	0	1	0	1	0	6	0	1
GCF_000154425.1|WP_004850714.1|tm:103-125	WP_004850714.1	23	4004.83	174.123	3	3	0	0	3	0	0	3	0	2	1	0	0	0	1	0	0	7	0	0
GCF_000154425.1|WP_004849650.1|tm:111-133	WP_004849650.1	23	4141.31	180.057	3	1	0	1	6	1	0	4	0	2	0	0	0	0	1	0	1	3	0	0
GCF_000154525.1|WP_074713719.1|tm:4-23	WP_074713719.1	20	3354.95	167.748	0	2	0	0	1	2	0	1	0	4	1	0	0	0	0	3	1	3	0	2
GCF_000154525.1|WP_040316218.1|tm:16-38	WP_040316218.1	23	3927.59	170.765	1	2	0	0	3	1	1	3	0	4	0	0	1	1	0	1	4	1	0	0
GCF_000242235.1|WP_003505401.1|tm:92-114	WP_003505401.1	23	3749.33	163.014	1	0	0	0	5	7	0	4	0	2	1	0	0	0	0	0	0	2	0	1
GCF_000154725.1|WP_007096311.1|tm:5-27	WP_007096311.1	23	4266.34	185.493	0	0	0	0	4	0	0	8	1	4	0	0	0	1	0	4	0	1	0	0
GCF_000154725.1|WP_007092759.1|tm:7-26	WP_007092759.1	20	3460.89	173.044	2	0	0	0	2	1	0	3	0	5	1	0	0	1	0	2	0	3	0	0
GCF_000154725.1|WP_083777313.1|tm:30-52	WP_083777313.1	23	3915.54	170.241	1	0	0	0	2	0	0	3	0	4	1	1	1	1	0	5	0	4	0	0
GCF_000154725.1|WP_007096089.1|tm:7-24	WP_007096089.1	18	3069.88	170.549	1	1	0	0	2	1	0	3	0	4	0	1	0	1	0	2	1	1	0	0
GCF_000154725.1|WP_007096094.1|tm:5-27	WP_007096094.1	23	4259.98	185.217	0	0	0	0	4	1	0	4	0	2	1	2	0	2	0	2	1	2	0	2
GCF_000154725.1|WP_007094511.1|tm:7-29	WP_007094511.1	23	4237.2	184.226	1	0	0	0	1	1	0	5	0	5	1	1	1	0	0	0	1	3	0	3
GCF_000154725.1|WP_007093297.1|tm:7-29	WP_007093297.1	23	4076.38	177.234	1	3	0	0	3	1	0	4	1	4	0	1	0	0	0	3	0	0	0	2
GCF_000154725.1|WP_007094443.1|tm:7-26	WP_007094443.1	20	3446.75	172.337	0	0	0	0	2	1	0	4	0	5	0	1	0	0	0	3	2	2	0	0
GCF_000154725.1|WP_007095821.1|tm:12-29	WP_007095821.1	18	3253.38	180.743	2	1	0	0	2	0	0	4	0	1	1	0	0	0	0	1	1	3	1	1
GCF_000154825.1|WP_007050014.1|tm:83-105	WP_007050014.1	23	3865	168.043	3	1	0	0	2	2	0	3	1	4	1	1	0	0	0	0	0	5	0	0
GCF_000154825.1|WP_007049484.1|tm:75-94	WP_007049484.1	20	3192.83	159.642	2	1	0	0	4	5	0	2	1	3	0	0	0	0	0	0	0	2	0	0
GCF_000155515.2|WP_003567318.1|tm:86-103	WP_003567318.1	18	3403.34	189.074	0	0	0	0	2	1	0	0	0	5	0	1	0	1	0	0	2	3	1	2
GCF_000156015.1|WP_005601800.1|tm:98-120	WP_005601800.1	23	3780.67	164.377	3	0	0	0	1	2	0	4	0	4	2	0	1	0	0	1	1	4	0	0
GCF_000156215.1|WP_006720037.1|tm:112-134	WP_006720037.1	23	4038.92	175.605	2	1	0	2	1	1	0	4	1	5	0	0	0	0	0	1	1	3	1	0
GCF_000157955.1|WP_040918120.1|tm:97-119	WP_040918120.1	23	4266.8	185.513	2	1	0	0	2	1	1	6	0	3	1	0	0	0	0	1	0	2	2	1
GCF_000157955.1|WP_007046771.1|tm:93-115	WP_007046771.1	23	4158.67	180.812	3	0	0	0	1	1	0	4	0	5	0	1	0	1	0	1	1	2	3	0
GCF_000157955.1|WP_007046662.1|tm:236-255	WP_007046662.1	20	3333.96	166.698	4	0	0	0	2	3	1	1	0	6	1	0	1	0	0	0	0	0	0	1
GCF_000159375.2|WP_003698257.1|tm:129-151	WP_003698257.1	23	3799.19	165.182	4	0	0	0	1	1	0	5	0	4	1	1	1	0	0	1	1	3	0	0
GCF_000159695.1|WP_002835583.1|tm:97-119	WP_002835583.1	23	4303.19	187.095	3	0	1	0	4	0	0	4	0	4	1	1	0	0	1	0	0	3	0	1
GCF_000160115.1|WP_006907025.1|tm:166-188	WP_006907025.1	23	4304.06	187.133	1	0	0	1	3	1	0	4	0	4	2	0	1	0	0	1	1	2	2	0
GCF_000160535.1|WP_007173828.1|tm:21-38	WP_007173828.1	18	3002.21	166.789	3	1	0	0	2	0	0	5	0	0	0	0	1	0	0	1	3	1	0	1
GCF_000160675.1|WP_039849019.1|tm:93-115	WP_039849019.1	23	4035.84	175.471	4	0	0	0	3	1	0	3	0	2	0	0	1	1	0	1	0	4	1	2
GCF_000160675.1|WP_005607616.1|tm:139-161	WP_005607616.1	23	4071.39	177.017	2	0	0	0	1	2	0	4	0	3	0	0	0	1	1	2	1	3	2	1
GCF_000160835.1|WP_007123707.1|tm:202-221	WP_007123707.1	20	3831.39	191.569	2	0	0	1	1	1	0	4	0	7	0	0	0	0	0	0	0	1	3	0
GCF_000160975.1|WP_002011103.1|tm:86-108	WP_002011103.1	23	4280.84	186.123	0	0	1	0	5	1	0	1	1	3	2	0	0	0	0	1	1	6	1	0
GCF_000161495.1|WP_000577664.1|tm:86-108	WP_000577664.1	23	4356.86	189.429	0	0	1	0	5	1	0	2	1	3	3	0	0	0	0	1	1	4	1	0
GCF_000161935.1|WP_040455868.1|tm:95-117	WP_040455868.1	23	4116.91	178.996	1	1	0	0	1	3	1	4	0	2	2	0	1	0	1	0	1	2	1	2
GCF_000163295.1|WP_004839484.1|tm:5-23	WP_004839484.1	19	3519.93	185.259	0	0	0	0	5	2	0	4	0	6	0	0	0	0	0	1	0	1	0	0
GCF_000163895.2|WP_014262967.1|tm:90-112	WP_014262967.1	23	4218.89	183.43	0	0	0	0	4	3	0	6	0	5	0	1	0	0	1	1	0	1	0	1
GCF_000166195.2|WP_008505898.1|tm:5-22	WP_008505898.1	18	3079.81	171.101	5	0	0	0	2	1	1	1	0	4	0	0	0	0	0	0	1	1	0	2
GCF_000166195.2|WP_008509549.1|tm:21-43	WP_008509549.1	23	4040.32	175.666	2	1	0	0	1	1	0	4	0	3	2	0	1	1	0	1	2	2	1	1
GCF_000166195.2|WP_008504008.1|tm:15-32	WP_008504008.1	18	3353.94	186.33	2	0	0	0	6	1	0	1	0	4	0	0	0	0	0	1	0	2	1	0
GCF_000166275.1|WP_008201681.1|tm:13-35	WP_008201681.1	23	3801.57	165.286	1	0	0	0	1	3	0	3	0	5	1	2	0	0	0	3	0	3	0	1
GCF_000166335.1|WP_013412587.1|tm:15-34	WP_013412587.1	20	3704.64	185.232	0	0	0	0	2	0	0	5	0	7	0	0	1	0	0	3	0	1	0	1
GCF_000166335.1|WP_013412890.1|tm:10-32	WP_013412890.1	23	4177.06	181.611	1	0	0	0	4	2	0	4	1	4	0	1	1	0	0	1	0	2	0	2
GCF_000166355.1|WP_013402070.1|tm:15-37	WP_013402070.1	23	4169.97	181.303	2	0	0	0	3	2	0	1	0	4	0	1	1	0	0	1	0	3	0	5
GCF_000166355.1|WP_013402660.1|tm:15-34	WP_013402660.1	20	3704.64	185.232	0	0	0	0	2	0	0	5	0	7	0	0	1	0	0	3	0	1	0	1
GCF_000166695.1|WP_013433064.1|tm:12-34	WP_013433064.1	23	4119.58	179.112	1	0	0	0	4	0	0	3	0	5	1	1	1	0	0	3	0	4	0	0
GCF_000166695.1|WP_013431549.1|tm:185-207	WP_013431549.1	23	4037.64	175.55	3	0	0	1	3	1	0	1	0	4	1	0	0	0	0	4	1	1	1	2
GCF_000166775.1|WP_013429189.1|tm:15-37	WP_013429189.1	23	4231.02	183.957	2	0	0	0	4	2	0	1	0	4	0	1	1	0	0	1	0	2	0	5
GCF_000166775.1|WP_041741540.1|tm:15-34	WP_041741540.1	20	3704.64	185.232	0	0	0	0	2	0	0	5	0	7	0	0	1	0	0	3	0	1	0	1
GCF_000166775.1|WP_013429879.1|tm:13-35	WP_013429879.1	23	4609.04	200.393	0	0	0	0	6	0	1	1	0	6	4	0	0	0	0	1	0	3	0	1
GCF_000169175.1|WP_045114205.1|tm:20-37	WP_045114205.1	18	3055.71	169.762	3	2	0	0	1	0	0	0	0	5	0	0	0	1	0	0	2	3	0	1
GCF_000169255.2|WP_006574186.1|tm:89-111	WP_006574186.1	23	3673.63	159.723	2	0	0	0	1	5	1	8	0	4	0	0	0	0	0	1	0	1	0	0
GCF_900199515.1|WP_001071126.1|tm:92-114	WP_001071126.1	23	3749.33	163.014	1	0	0	0	5	7	0	4	0	2	1	0	0	0	0	0	0	2	0	1
GCF_000169415.1|WP_005862196.1|tm:5-27	WP_005862196.1	23	4053.84	176.254	2	1	1	0	2	1	0	0	0	9	0	0	1	1	0	1	0	3	1	0
GCF_000169415.1|WP_005854956.1|tm:16-38	WP_005854956.1	23	3643.08	158.395	3	1	1	0	2	3	0	2	0	3	0	0	0	1	0	0	0	7	0	0
GCF_000171235.2|WP_052362245.1|tm:17-39	WP_052362245.1	23	3401	147.87	7	0	0	0	2	4	0	0	0	4	0	2	0	0	0	1	1	1	0	1
GCF_000172175.1|WP_007660092.1|tm:9-28	WP_007660092.1	20	3675.97	183.798	1	2	0	0	5	1	0	3	0	1	2	0	1	1	0	1	0	1	1	0
GCF_000172175.1|WP_007660106.1|tm:863-885	WP_007660106.1	23	4173.37	181.451	3	0	0	0	2	1	0	4	0	3	1	0	0	0	1	2	0	3	1	2
GCF_000172175.1|WP_044154569.1|tm:5-24	WP_044154569.1	20	3529.37	176.469	2	0	0	0	1	1	0	4	0	6	0	1	1	0	0	2	0	0	0	2
GCF_000172175.1|WP_007661323.1|tm:5-22	WP_007661323.1	18	3140.1	174.45	3	2	0	0	1	0	0	4	0	2	0	0	0	1	0	1	1	1	1	1
GCF_000172175.1|WP_044155175.1|tm:12-34	WP_044155175.1	23	4203.59	182.765	1	0	0	0	4	1	1	2	0	6	0	1	0	0	1	3	1	1	0	1
GCF_000172175.1|WP_044154888.1|tm:7-29	WP_044154888.1	23	4242.82	184.47	2	3	0	0	4	0	0	2	0	3	0	1	1	0	1	2	0	1	1	2
GCF_000172175.1|WP_007663821.1|tm:7-24	WP_007663821.1	18	3344.16	185.787	0	1	0	0	2	1	0	1	0	4	0	1	1	1	0	0	1	2	0	3
GCF_000172175.1|WP_007663929.1|tm:5-24	WP_007663929.1	20	3599.5	179.975	1	1	0	0	3	1	0	2	0	5	0	0	0	1	0	3	1	0	1	1
GCF_000172175.1|WP_007661142.1|tm:5-27	WP_007661142.1	23	4375.41	190.235	1	0	1	0	5	0	0	4	1	4	0	2	0	0	0	2	0	1	0	2
GCF_000172175.1|WP_081450303.1|tm:13-35	WP_081450303.1	23	4031.03	175.262	1	3	0	0	2	1	1	2	1	5	1	0	1	2	0	1	0	2	0	0
GCF_000172175.1|WP_007665128.1|tm:7-29	WP_007665128.1	23	4183.56	181.894	0	0	0	0	4	2	0	2	0	6	0	0	2	0	1	3	0	1	0	2
GCF_000172175.1|WP_044155087.1|tm:729-751	WP_044155087.1	23	4248.86	184.733	3	0	0	0	1	1	0	6	0	4	2	0	0	0	1	0	0	3	1	1
GCF_000172175.1|WP_007664437.1|tm:774-796	WP_007664437.1	23	4139.11	179.961	4	0	0	0	0	0	0	5	0	6	0	0	0	0	1	0	2	3	1	1
GCF_000172175.1|WP_007666812.1|tm:12-34	WP_007666812.1	23	4092.45	177.933	3	2	0	0	3	0	1	3	1	4	0	0	1	3	0	0	1	1	0	0
GCF_000172175.1|WP_007660069.1|tm:13-35	WP_007660069.1	23	4042.21	175.748	2	1	0	1	3	0	1	2	0	3	0	1	1	1	0	0	0	7	0	0
GCF_000172175.1|WP_007661199.1|tm:9-28	WP_007661199.1	20	3737.39	186.869	0	0	0	0	1	2	0	3	0	5	2	0	0	0	1	1	0	3	1	1
GCF_000172175.1|WP_007661811.1|tm:13-30	WP_007661811.1	18	3317.12	184.284	1	0	0	0	1	0	1	2	0	7	0	1	1	0	1	1	0	2	0	0
GCF_000175215.2|WP_013479499.1|tm:2-19	WP_013479499.1	18	3037.67	168.759	3	0	1	0	0	3	0	0	0	6	0	0	0	1	0	0	0	1	1	2
GCF_000175795.2|WP_004620593.1|tm:97-119	WP_004620593.1	23	4106.69	178.552	1	1	0	0	0	0	0	5	0	6	0	0	0	0	1	2	2	4	1	0
GCF_000175795.2|WP_004617963.1|tm:140-162	WP_004617963.1	23	3996.1	173.743	2	0	0	0	4	2	0	3	0	4	0	1	1	0	1	3	0	1	0	1
GCF_000176035.2|WP_013893426.1|tm:5-27	WP_013893426.1	23	3757.35	163.363	2	1	1	0	3	2	1	3	0	3	0	0	2	0	0	2	0	3	0	0
GCF_000176375.1|WP_080556129.1|tm:7-29	WP_080556129.1	23	4080.5	177.413	2	1	0	0	1	1	0	2	0	9	0	1	1	0	1	1	1	1	0	1
GCF_000178835.2|WP_013655298.1|tm:15-37	WP_013655298.1	23	4078.77	177.338	0	1	0	0	3	1	0	5	0	4	0	2	1	0	0	0	1	5	0	0
GCF_000178835.2|WP_013657268.1|tm:136-158	WP_013657268.1	23	3904.97	169.781	2	1	0	0	2	3	0	3	0	4	0	1	0	0	1	2	0	2	0	2
GCF_000178875.2|WP_006079428.1|tm:7-29	WP_006079428.1	23	3960.69	172.204	1	1	2	0	2	2	0	6	1	5	0	0	0	1	0	2	0	0	0	0
GCF_000178875.2|WP_006085207.1|tm:82-104	WP_006085207.1	23	3498.71	152.118	4	0	0	0	2	4	0	3	0	4	0	0	0	0	0	4	1	0	0	1
GCF_000178955.2|WP_014264323.1|tm:12-34	WP_014264323.1	23	4033.84	175.384	1	0	0	1	2	3	0	2	0	4	0	0	0	1	1	0	2	4	0	2
GCF_000179595.2|WP_010245178.1|tm:6-25	WP_010245178.1	20	3525.38	176.269	1	0	0	1	0	0	0	5	0	7	0	0	0	0	0	2	1	3	0	0
GCF_000179595.2|WP_083878923.1|tm:21-43	WP_083878923.1	23	4095.58	178.069	2	1	0	1	2	0	1	4	0	2	0	0	1	1	0	1	1	4	0	2
GCF_000179615.1|WP_083814127.1|tm:31-53	WP_083814127.1	23	3947.03	171.61	2	1	0	0	3	2	1	2	0	2	1	0	0	0	1	2	0	5	0	1
GCF_000183135.1|WP_013445374.1|tm:5-27	WP_013445374.1	23	4226.38	183.756	0	1	0	0	3	0	1	5	0	3	0	1	0	1	1	4	0	2	0	1
GCF_000183135.1|WP_013443601.1|tm:7-29	WP_013443601.1	23	3858.97	167.781	1	0	0	0	4	1	0	3	0	4	0	1	0	0	0	5	3	1	0	0
GCF_000183205.1|WP_006417477.1|tm:82-104	WP_006417477.1	23	3840.24	166.967	2	0	0	0	0	1	0	4	0	7	0	0	1	0	0	1	2	5	0	0
GCF_000183205.1|WP_006418512.1|tm:140-162	WP_006418512.1	23	4115.18	178.921	2	0	0	1	1	2	0	2	0	5	1	0	1	1	0	0	2	2	2	1
GCF_000183525.2|WP_004604292.1|tm:102-124	WP_004604292.1	23	3992.03	173.567	2	1	0	1	3	1	0	1	0	2	2	0	1	0	0	2	1	4	0	2
GCF_000184945.1|WP_004344314.1|tm:7-24	WP_004344314.1	18	3126.41	173.689	3	1	0	0	0	1	0	1	0	4	1	0	1	0	0	0	1	2	1	2
GCF_000185145.2|WP_004368961.1|tm:7-29	WP_004368961.1	23	4126.44	179.41	3	0	0	0	1	1	0	1	0	6	2	1	2	0	1	0	0	3	0	2
GCF_000185145.2|WP_004368638.1|tm:7-29	WP_004368638.1	23	4000.05	173.915	3	0	0	1	4	1	0	2	0	4	0	0	0	0	1	4	0	2	0	1
GCF_900065875.1|WP_004369355.1|tm:7-29	WP_004369355.1	23	4118.28	179.056	2	1	0	0	1	1	0	2	0	4	1	0	0	1	0	2	3	1	2	2
GCF_000185145.2|WP_004368851.1|tm:5-24	WP_004368851.1	20	3529.05	176.452	2	0	0	0	2	0	0	1	0	7	0	0	1	1	0	3	0	2	0	1
GCF_000185505.1|WP_040640481.1|tm:97-119	WP_040640481.1	23	3905.78	169.817	3	1	0	0	2	2	1	6	0	5	0	0	0	0	0	0	1	2	0	0
GCF_000185705.2|WP_005024757.1|tm:197-219	WP_005024757.1	23	3710.07	161.307	4	1	0	0	1	4	0	3	0	6	1	0	0	0	0	0	1	1	1	0
GCF_000186225.1|WP_013546331.1|tm:5-27	WP_013546331.1	23	3958.39	172.104	2	0	1	0	2	1	0	0	0	9	0	0	1	0	1	3	0	3	0	0
GCF_000186225.1|WP_013547207.1|tm:7-29	WP_013547207.1	23	4040.98	175.695	2	0	1	1	2	2	0	1	0	6	1	1	1	0	0	0	1	2	0	2
GCF_000186225.1|WP_041579242.1|tm:7-29	WP_041579242.1	23	4102.99	178.391	2	1	0	0	1	1	0	3	0	4	1	0	0	1	0	0	2	4	0	3
GCF_000186265.1|WP_013552299.1|tm:7-24	WP_013552299.1	18	3295.69	183.094	2	0	0	0	4	0	0	1	0	3	0	2	0	1	0	0	2	2	0	1
GCF_000187975.2|WP_004227670.1|tm:139-161	WP_004227670.1	23	3936.56	171.155	2	1	0	0	1	2	0	2	0	4	3	0	0	2	0	2	1	2	1	0
GCF_000188015.2|WP_008087582.1|tm:88-110	WP_008087582.1	23	4281.63	186.158	0	0	0	0	4	4	0	3	0	8	0	0	0	0	2	0	0	1	0	1
GCF_000188015.2|WP_083835439.1|tm:142-164	WP_083835439.1	23	4104.4	178.452	1	0	0	0	1	1	1	2	1	6	3	0	0	1	0	2	1	3	0	0
GCF_000188055.2|WP_006739928.1|tm:87-106	WP_006739928.1	20	3697.35	184.867	2	0	0	1	3	0	0	7	0	5	0	0	0	0	0	1	0	1	0	0
GCF_000188055.2|WP_006739786.1|tm:142-164	WP_006739786.1	23	4105.48	178.499	2	1	0	0	1	1	1	4	1	8	0	0	0	0	0	1	1	1	0	1
GCF_000190435.1|WP_013605846.1|tm:100-119	WP_013605846.1	20	3696.48	184.824	4	0	0	0	3	1	1	4	0	3	2	0	0	0	0	0	0	0	1	1
GCF_000190575.1|WP_013617836.1|tm:4-21	WP_013617836.1	18	2899.27	161.071	3	2	0	0	1	0	0	2	0	4	0	0	0	0	0	2	2	2	0	0
GCF_000190575.1|WP_013618747.1|tm:5-22	WP_013618747.1	18	2938.12	163.229	2	2	0	0	1	1	0	1	0	7	0	0	0	0	0	3	0	1	0	0
GCF_000190575.1|WP_013617614.1|tm:12-31	WP_013617614.1	20	3511.63	175.582	3	2	0	0	4	0	0	0	0	4	0	0	2	1	0	1	0	2	1	0
GCF_000190575.1|WP_013618597.1|tm:5-24	WP_013618597.1	20	3520.7	176.035	1	1	0	0	4	2	0	1	0	6	0	0	0	1	0	0	1	3	0	0
GCF_000190575.1|WP_013619283.1|tm:24-42	WP_013619283.1	19	3175.87	167.151	2	1	0	0	2	2	0	5	1	3	0	0	0	0	0	1	1	1	0	0
GCF_000190575.1|WP_013616819.1|tm:5-24	WP_013616819.1	20	3686.81	184.34	1	0	0	0	4	1	0	5	0	3	2	1	1	1	0	1	0	0	0	0
GCF_000190575.1|WP_013618783.1|tm:5-27	WP_013618783.1	23	3864.46	168.02	2	0	0	0	1	3	0	2	0	6	1	0	0	1	1	3	0	2	0	1
GCF_000190595.1|WP_013622001.1|tm:5-23	WP_013622001.1	19	3536.61	186.137	1	1	0	0	5	0	0	0	0	3	0	0	0	1	0	0	5	1	0	2
GCF_000190735.1|WP_013631914.1|tm:7-24	WP_013631914.1	18	3330.37	185.021	1	0	0	0	4	0	0	3	1	3	0	0	1	0	0	3	0	1	1	0
GCF_000190735.1|WP_013634426.1|tm:775-797	WP_013634426.1	23	4296.99	186.826	2	0	0	0	0	1	0	7	0	3	0	0	0	0	1	2	1	1	2	3
GCF_000190735.1|WP_013634097.1|tm:12-34	WP_013634097.1	23	3952.78	171.86	2	0	0	0	0	0	0	6	1	4	0	0	2	1	0	3	0	3	0	1
GCF_000191065.1|WP_007367255.1|tm:28-47	WP_007367255.1	20	3458.29	172.914	3	1	0	0	1	0	0	3	0	7	0	0	0	0	1	3	0	1	0	0
GCF_000191065.1|WP_040554653.1|tm:5-22	WP_040554653.1	18	2939.01	163.278	2	0	0	0	1	1	0	1	0	4	0	0	0	0	0	4	0	4	1	0
GCF_000191885.1|WP_010416713.1|tm:4-20	WP_010416713.1	17	3295.73	193.866	0	0	0	0	6	0	0	2	0	4	0	0	1	1	0	1	0	2	0	0
GCF_000191885.1|WP_010419198.1|tm:7-26	WP_010419198.1	20	3627.75	181.387	2	0	0	0	6	0	0	3	0	1	0	2	0	1	0	1	1	3	0	0
GCF_000191885.1|WP_010419198.1|tm:7-26	WP_010419198.1	20	3627.75	181.387	2	0	0	0	6	0	0	3	0	1	0	2	0	1	0	1	1	3	0	0
GCF_000191885.1|WP_010416879.1|tm:13-30	WP_010416879.1	18	3232.89	179.605	1	1	0	0	2	1	0	3	0	4	1	2	0	0	0	0	2	0	0	1
GCF_000192475.1|WP_037320777.1|tm:7-29	WP_037320777.1	23	3803.83	165.384	6	0	0	2	2	2	0	3	0	2	0	0	0	0	0	1	1	1	0	3
GCF_000192475.1|WP_010440753.1|tm:19-41	WP_010440753.1	23	3741	162.652	5	0	0	0	2	2	0	2	0	4	0	0	0	0	0	0	2	5	1	0
GCF_000193435.2|WP_014042587.1|tm:15-37	WP_014042587.1	23	4166.91	181.17	0	1	1	0	4	0	0	3	0	6	1	0	1	0	0	3	0	3	0	0
GCF_000166695.1|WP_013431549.1|tm:185-207	WP_013431549.1	23	4037.64	175.55	3	0	0	1	3	1	0	1	0	4	1	0	0	0	0	4	1	1	1	2
GCF_000194605.1|WP_013688547.1|tm:41-59	WP_013688547.1	19	3529.57	185.767	2	0	0	0	1	1	0	1	0	7	1	0	0	0	1	1	0	2	1	1
GCF_000194605.1|WP_013688481.1|tm:4-21	WP_013688481.1	18	3520.56	195.587	0	1	0	0	6	0	0	2	0	5	0	1	0	0	1	2	0	0	0	0
GCF_000194605.1|WP_083800575.1|tm:119-136	WP_083800575.1	18	2997.4	166.522	1	1	0	0	1	3	0	2	0	2	0	2	0	0	0	1	1	1	0	3
GCF_000194605.1|WP_013687117.1|tm:5-24	WP_013687117.1	20	3402.24	170.112	0	0	0	0	2	2	1	4	0	4	0	1	1	0	0	2	1	2	0	0
GCF_900199515.1|WP_001071126.1|tm:92-114	WP_001071126.1	23	3749.33	163.014	1	0	0	0	5	7	0	4	0	2	1	0	0	0	0	0	0	2	0	1
GCF_000195315.1|WP_013707935.1|tm:85-103	WP_013707935.1	19	3220.2	169.484	6	1	0	0	0	2	0	0	0	3	1	0	0	0	0	0	0	1	2	3
GCF_000195315.1|WP_013709200.1|tm:159-181	WP_013709200.1	23	3965.26	172.403	1	0	0	0	4	3	0	5	0	2	0	0	1	0	0	2	2	1	1	1
GCF_000195315.1|WP_013708181.1|tm:112-134	WP_013708181.1	23	3869.5	168.239	4	0	0	0	1	2	2	2	0	5	1	0	1	1	0	1	1	1	1	0
GCF_000195315.1|WP_013708384.1|tm:144-166	WP_013708384.1	23	3874.58	168.46	2	1	0	0	2	3	0	1	0	4	2	0	1	0	0	3	0	1	0	3
GCF_000195615.1|WP_009122703.1|tm:5-27	WP_009122703.1	23	4076.68	177.247	3	0	0	0	1	0	0	2	0	4	0	0	1	1	1	2	2	3	0	3
GCF_000195615.1|WP_009121910.1|tm:13-32	WP_009121910.1	20	3405.55	170.277	2	1	0	0	1	1	0	1	0	4	1	1	0	0	0	2	1	3	0	2
GCF_000195615.1|WP_039950971.1|tm:7-29	WP_039950971.1	23	3933.76	171.033	3	1	0	1	2	2	0	2	0	2	1	0	0	1	0	2	1	2	1	2
GCF_000195615.1|WP_009120451.1|tm:786-808	WP_009120451.1	23	4479.21	194.748	1	0	0	0	2	0	0	3	0	3	1	0	0	0	0	1	1	5	1	5
GCF_000195615.1|WP_009120329.1|tm:43-65	WP_009120329.1	23	4144.01	180.174	3	1	1	0	3	0	0	4	1	4	0	0	0	0	0	0	4	0	0	2
GCF_000195635.1|WP_009123569.1|tm:9-31	WP_009123569.1	23	3870.01	168.261	2	1	0	0	3	1	0	3	0	4	0	2	0	0	0	1	4	2	0	0
GCF_000195635.1|WP_009124255.1|tm:5-24	WP_009124255.1	20	3711.17	185.559	0	0	0	0	1	0	0	2	0	8	0	2	0	0	0	2	2	1	0	2
GCF_000195635.1|WP_009124469.1|tm:22-41	WP_009124469.1	20	3119.99	155.999	5	1	0	0	0	3	0	0	0	6	0	0	1	0	1	0	0	2	0	1
GCF_000195635.1|WP_009125294.1|tm:19-38	WP_009125294.1	20	3375.4	168.77	3	2	0	0	1	1	0	2	0	4	0	0	0	0	0	1	1	3	1	1
GCF_000196175.1|WP_011162713.1|tm:7-26	WP_011162713.1	20	3185.21	159.261	5	0	1	0	0	0	0	1	0	4	1	0	0	0	0	0	3	5	0	0
GCF_000196315.1|WP_013187772.1|tm:7-24	WP_013187772.1	18	3239.48	179.971	1	1	0	0	3	0	0	1	0	6	0	0	0	0	0	2	3	0	0	1
GCF_000196495.1|WP_012548909.1|tm:7-29	WP_012548909.1	23	4228.74	183.858	1	0	0	0	3	0	0	3	0	5	1	2	0	0	0	2	3	1	0	2
GCF_000197735.1|WP_013350687.1|tm:92-114	WP_013350687.1	23	3786.64	164.637	1	0	0	0	2	4	0	3	0	5	0	0	0	0	1	0	4	3	0	0
GCF_000202835.1|WP_007424908.1|tm:254-276	WP_007424908.1	23	3491.61	151.809	4	1	0	0	1	3	1	2	0	4	0	0	1	0	0	1	3	2	0	0
GCF_000202835.1|WP_011942343.1|tm:217-239	WP_011942343.1	23	3507.27	152.49	6	0	1	1	0	2	0	4	0	1	0	0	0	1	0	2	1	3	1	0
GCF_000203875.1|WP_041680264.1|tm:20-42	WP_041680264.1	23	4032.41	175.322	1	0	1	0	4	2	0	1	0	5	1	1	1	0	1	1	2	2	0	0
GCF_000204115.1|WP_005349317.1|tm:95-117	WP_005349317.1	23	3991.51	173.544	1	1	0	0	2	2	2	2	0	2	0	1	0	0	0	2	0	5	0	3
GCF_000204195.1|WP_035197675.1|tm:224-246	WP_035197675.1	23	3799.06	165.177	3	0	0	0	2	2	0	0	0	4	0	0	2	0	2	0	3	5	0	0
GCF_000208385.1|WP_013739011.1|tm:10-32	WP_013739011.1	23	4195.27	182.403	1	0	0	0	2	0	1	4	0	4	1	1	0	0	0	3	0	4	0	2
GCF_000210095.1|WP_015557550.1|tm:128-150	WP_015557550.1	23	3764.22	163.662	4	0	0	0	1	4	0	1	0	6	1	0	0	1	0	0	2	1	1	1
GCF_000211495.1|WP_008989153.1|tm:85-107	WP_008989153.1	23	4108.95	178.65	0	0	0	0	3	2	0	2	0	3	1	2	0	0	0	2	2	3	0	3
GCF_000212415.1|WP_013758694.1|tm:15-37	WP_013758694.1	23	4092.5	177.935	2	1	0	0	2	1	0	3	0	4	1	1	1	0	1	2	0	2	0	2
GCF_000212735.1|WP_013763873.1|tm:5-27	WP_013763873.1	23	4226.64	183.767	3	0	0	1	1	1	0	2	1	9	0	0	0	0	1	1	0	1	0	2
GCF_000212735.1|WP_013762874.1|tm:2-21	WP_013762874.1	20	3886.46	194.323	2	0	0	0	3	0	0	3	0	4	1	0	1	1	1	0	0	2	1	1
GCF_000212735.1|WP_013763080.1|tm:7-29	WP_013763080.1	23	4231.88	183.995	2	0	0	0	0	0	0	3	0	7	0	0	1	2	0	2	1	2	3	0
GCF_000213255.1|WP_041643789.1|tm:10-32	WP_041643789.1	23	4023.44	174.932	1	1	0	0	3	2	0	4	0	5	0	0	0	0	0	3	0	2	0	2
GCF_000213255.1|WP_013780954.1|tm:20-42	WP_013780954.1	23	3862.71	167.944	2	0	0	0	2	3	0	5	0	3	0	0	0	0	1	2	0	4	0	1
GCF_000213255.1|WP_013781294.1|tm:13-35	WP_013781294.1	23	4061.34	176.58	0	0	0	0	4	2	0	9	0	1	0	0	1	0	0	2	2	1	0	1
GCF_000213255.1|WP_013781673.1|tm:10-29	WP_013781673.1	20	3409.9	170.495	1	0	0	0	1	2	0	5	0	4	0	0	1	0	0	3	0	1	0	2
GCF_000213255.1|WP_083809912.1|tm:15-37	WP_083809912.1	23	4295.05	186.741	1	0	0	0	4	1	0	5	0	2	1	0	1	0	1	1	0	4	0	2
GCF_000213255.1|WP_013779794.1|tm:15-37	WP_013779794.1	23	4067.18	176.834	1	0	0	0	0	2	0	5	0	6	2	0	1	1	0	2	0	1	0	2
GCF_000213255.1|WP_083809884.1|tm:48-70	WP_083809884.1	23	4075.09	177.178	1	0	0	0	2	3	0	4	0	4	2	0	0	0	1	2	1	1	0	2
GCF_000213255.1|WP_083809897.1|tm:27-49	WP_083809897.1	23	4081.18	177.443	4	0	0	0	4	0	0	6	0	4	0	1	1	1	0	1	0	1	0	0
GCF_000213255.1|WP_013782471.1|tm:20-42	WP_013782471.1	23	4509.3	196.057	0	0	0	0	4	0	0	5	0	3	1	1	1	0	1	1	2	1	0	3
GCF_000213555.1|WP_006799071.1|tm:7-29	WP_006799071.1	23	4287.94	186.432	1	1	0	0	4	0	0	5	1	2	0	1	0	1	1	2	0	3	0	1
GCF_000213555.1|WP_006797803.1|tm:5-24	WP_006797803.1	20	3690.08	184.504	1	1	0	0	3	0	0	5	0	2	0	0	0	2	0	2	1	1	0	2
GCF_000213555.1|WP_006797581.1|tm:13-30	WP_006797581.1	18	3319.67	184.426	1	0	0	0	3	1	0	1	0	6	0	0	0	0	1	1	2	1	0	1
GCF_000213555.1|WP_006798933.1|tm:7-29	WP_006798933.1	23	4110.46	178.716	1	1	0	0	1	0	0	5	0	4	0	2	0	0	2	4	1	1	0	1
GCF_000213555.1|WP_006799001.1|tm:746-768	WP_006799001.1	23	4436.69	192.9	3	0	0	0	1	0	0	7	0	3	2	0	0	0	0	1	1	0	2	3
GCF_000213555.1|WP_006798255.1|tm:7-26	WP_006798255.1	20	3431.49	171.575	3	1	0	0	0	1	0	7	0	2	0	3	0	0	0	0	1	0	0	2
GCF_000213555.1|WP_006800766.1|tm:53-72	WP_006800766.1	20	3625.97	181.298	2	0	0	0	3	0	0	0	0	5	0	1	0	0	0	3	1	2	0	3
GCF_000214355.1|WP_015711834.1|tm:17-39	WP_015711834.1	23	3911.62	170.07	3	0	0	0	3	2	0	3	0	7	1	0	1	0	0	2	0	1	0	0
GCF_000214355.1|WP_015712283.1|tm:20-42	WP_015712283.1	23	4066.92	176.823	3	0	0	0	2	0	1	3	0	4	0	0	2	0	2	1	1	4	0	0
GCF_000217315.1|WP_000674089.1|tm:12-34	WP_000674089.1	23	4547.48	197.717	1	0	0	2	5	0	0	4	0	4	1	0	0	0	0	1	1	1	1	2
GCF_000218235.1|WP_007572974.1|tm:7-26	WP_007572974.1	20	3699.86	184.993	2	1	0	0	2	0	0	3	0	3	0	0	0	0	1	2	1	2	1	2
GCF_000218235.1|WP_007572550.1|tm:7-26	WP_007572550.1	20	3496.37	174.819	1	2	0	0	1	0	0	0	0	8	2	0	1	0	0	2	1	2	0	0
GCF_000218235.1|WP_007573880.1|tm:7-26	WP_007573880.1	20	3508.4	175.42	3	0	0	0	1	2	1	3	0	2	2	1	0	0	1	1	0	1	0	2
GCF_000218485.1|WP_010520850.1|tm:10-29	WP_010520850.1	20	3598.5	179.925	0	0	0	0	2	2	0	6	0	4	0	0	0	0	0	2	0	2	0	2
GCF_000218895.1|WP_041341600.1|tm:5-27	WP_041341600.1	23	4279.7	186.074	0	0	0	1	1	3	0	4	1	8	0	0	0	1	0	0	0	1	0	3
GCF_000218895.1|WP_013927666.1|tm:7-29	WP_013927666.1	23	3925.55	170.676	3	0	0	0	3	1	0	2	1	2	1	0	0	1	0	3	1	4	1	0
GCF_000219805.1|WP_004909420.1|tm:60-82	WP_004909420.1	23	4246.5	184.63	1	1	1	0	2	0	0	7	0	3	2	1	0	0	0	0	1	3	0	1
GCF_000220215.1|WP_005847340.1|tm:7-26	WP_005847340.1	20	3125.68	156.284	3	0	0	0	1	3	0	1	0	7	0	0	2	0	0	1	1	1	0	0
GCF_000220215.1|WP_005845570.1|tm:7-24	WP_005845570.1	18	3209.52	178.307	0	1	0	1	4	3	0	1	0	2	1	0	0	1	0	1	1	0	0	2
GCF_000220215.1|WP_005845629.1|tm:7-29	WP_005845629.1	23	3712.67	161.42	2	1	0	0	2	3	1	2	0	1	2	0	2	2	0	1	0	4	0	0
GCF_000220215.1|WP_005844677.1|tm:7-26	WP_005844677.1	20	3371.39	168.57	3	1	0	0	1	0	1	1	0	4	0	0	0	0	1	4	0	3	0	1
GCF_000220235.1|WP_004367002.1|tm:20-42	WP_004367002.1	23	3618.89	157.343	4	1	1	0	1	2	0	3	0	3	0	1	0	0	0	1	3	2	0	1
GCF_000220235.1|WP_004367356.1|tm:5-19	WP_004367356.1	15	2564	170.933	0	1	0	0	1	2	0	1	0	4	0	0	0	0	0	0	0	5	0	1
GCF_000220235.1|WP_040556981.1|tm:25-44	WP_040556981.1	20	3516.86	175.843	2	1	0	0	2	1	1	0	0	6	0	0	0	0	1	2	0	3	0	1
GCF_000220525.1|WP_010135253.1|tm:7-24	WP_010135253.1	18	3426.52	190.362	1	0	0	0	5	0	0	2	1	4	0	0	0	2	0	1	1	1	0	0
GCF_000220525.1|WP_010133917.1|tm:13-30	WP_010133917.1	18	3410.21	189.456	0	0	0	0	4	0	0	2	1	4	0	2	0	0	0	2	1	1	0	1
GCF_000220525.1|WP_029489326.1|tm:9-28	WP_029489326.1	20	3532.43	176.621	1	2	1	0	5	1	0	0	0	5	0	0	0	1	0	1	1	2	0	0
GCF_000222485.1|WP_014019255.1|tm:67-89	WP_014019255.1	23	4035	175.435	2	0	0	0	2	1	0	4	0	5	0	0	2	0	0	3	0	2	2	0
GCF_000222485.1|WP_014022460.1|tm:4-25	WP_014022460.1	22	4001.35	181.88	1	0	0	0	2	2	0	5	0	3	2	0	2	1	0	0	2	0	2	0
GCF_000222975.1|WP_002214099.1|tm:135-157	WP_002214099.1	23	4309.76	187.381	1	1	0	0	7	1	0	2	0	3	0	1	0	0	1	1	0	4	0	1
GCF_000224085.1|WP_014033930.1|tm:7-29	WP_014033930.1	23	4238.47	184.281	2	0	0	0	3	0	0	4	0	3	1	0	0	0	0	1	3	3	0	3
GCF_000225705.1|WP_009140705.1|tm:107-129	WP_009140705.1	23	3739.43	162.584	2	0	0	0	0	2	0	2	0	6	1	0	0	0	0	3	2	4	0	1
GCF_000225705.1|WP_009140874.1|tm:97-119	WP_009140874.1	23	3740.81	162.644	5	1	0	0	0	1	0	3	0	7	1	1	0	0	0	1	1	2	0	0
GCF_000226135.1|WP_010537382.1|tm:4-23	WP_010537382.1	20	3703.23	185.161	1	2	0	0	5	0	1	1	0	4	0	1	0	1	0	0	0	4	0	0
GCF_000226135.1|WP_010536841.1|tm:779-801	WP_010536841.1	23	4328.46	188.194	1	0	0	0	3	3	0	3	0	5	0	0	0	0	0	1	1	0	1	5
GCF_000226135.1|WP_010536339.1|tm:13-35	WP_010536339.1	23	4190.38	182.19	1	0	0	2	5	1	0	2	0	4	1	1	0	0	0	2	2	1	0	1
GCF_000226135.1|WP_010536339.1|tm:13-35	WP_010536339.1	23	4190.38	182.19	1	0	0	2	5	1	0	2	0	4	1	1	0	0	0	2	2	1	0	1
GCF_007341395.1|WP_004318650.1|tm:7-24	WP_004318650.1	18	3249.71	180.539	1	0	0	0	0	0	0	2	0	8	1	0	1	0	0	2	0	2	0	1
GCF_000226135.1|WP_010536042.1|tm:13-35	WP_010536042.1	23	3999.81	173.905	4	1	0	1	2	1	0	3	1	5	0	1	0	0	1	2	0	0	0	1
GCF_000226135.1|WP_074759676.1|tm:7-29	WP_074759676.1	23	4062.36	176.624	2	3	0	0	1	0	0	5	0	3	1	0	0	2	1	2	1	1	0	1
GCF_000226135.1|WP_010539126.1|tm:5-27	WP_010539126.1	23	4064.46	176.716	1	1	0	0	2	0	0	3	1	4	0	0	0	2	0	3	1	4	0	1
GCF_000226135.1|WP_032837037.1|tm:5-27	WP_032837037.1	23	4266.96	185.52	2	1	0	0	4	0	0	4	0	4	1	1	1	0	1	1	1	1	0	1
GCF_000226135.1|WP_010535405.1|tm:7-29	WP_010535405.1	23	3972.52	172.718	2	0	0	0	0	0	0	4	0	5	0	1	0	0	0	2	3	4	0	2
GCF_000226135.1|WP_029425499.1|tm:767-789	WP_029425499.1	23	3637.7	158.161	5	1	0	0	1	3	0	1	0	3	0	0	0	0	0	2	1	3	2	1
GCF_000226135.1|WP_010535760.1|tm:4-21	WP_010535760.1	18	3224.15	179.119	0	0	0	0	1	1	0	4	0	4	0	1	0	0	0	0	3	3	1	0
GCF_000226135.1|WP_010537538.1|tm:7-26	WP_010537538.1	20	3623.75	181.188	2	1	0	0	3	0	0	3	0	3	1	0	0	3	0	2	1	0	0	1
GCF_000227705.2|WP_015254142.1|tm:23-45	WP_015254142.1	23	3725.82	161.992	0	0	0	0	1	4	0	3	0	6	0	0	1	0	0	3	0	4	0	1
GCF_000227705.2|WP_015254170.1|tm:10-32	WP_015254170.1	23	3929.46	170.846	2	0	0	0	1	1	1	3	0	5	1	1	0	1	0	2	0	5	0	0
GCF_000227705.2|WP_015253124.1|tm:86-108	WP_015253124.1	23	4129.83	179.558	1	0	1	0	4	2	0	2	1	6	1	0	0	0	0	0	0	5	0	0
GCF_000230915.1|WP_007131381.1|tm:10-32	WP_007131381.1	23	4380.98	190.477	3	0	0	0	4	1	0	2	0	7	0	0	1	0	1	1	0	0	2	1
GCF_000230915.1|WP_040738490.1|tm:4-21	WP_040738490.1	18	3068.79	170.488	1	1	0	0	4	2	0	4	0	3	0	0	1	0	0	2	0	0	0	0
GCF_000230915.1|WP_007128906.1|tm:15-37	WP_007128906.1	23	4132.09	179.656	1	0	0	0	1	0	1	6	0	4	0	1	1	0	0	2	2	2	0	2
GCF_000230915.1|WP_007128207.1|tm:10-29	WP_007128207.1	20	3635.08	181.754	2	1	0	0	2	0	0	3	0	3	2	0	2	0	0	1	1	1	1	1
GCF_000230915.1|WP_007128310.1|tm:24-46	WP_007128310.1	23	4221.72	183.553	0	0	0	0	1	2	0	2	0	6	3	0	1	0	1	1	1	3	0	2
GCF_000230915.1|WP_007127912.1|tm:15-37	WP_007127912.1	23	4049.44	176.063	3	0	0	0	3	0	0	1	0	5	3	0	0	0	0	1	3	4	0	0
GCF_000230915.1|WP_007132846.1|tm:13-35	WP_007132846.1	23	4477.78	194.686	0	0	0	0	3	0	0	5	1	5	1	1	0	0	0	3	0	1	1	2
GCF_000230915.1|WP_100085297.1|tm:31-53	WP_100085297.1	23	4351.48	189.195	0	0	0	0	5	0	0	6	0	4	1	0	1	0	0	2	2	1	0	1
GCF_000230915.1|WP_050954069.1|tm:34-56	WP_050954069.1	23	4032.3	175.317	3	0	0	0	1	0	0	5	0	5	0	0	1	1	1	1	0	5	0	0
GCF_000230915.1|WP_007131625.1|tm:15-37	WP_007131625.1	23	4293.17	186.66	2	0	0	0	6	1	1	4	0	5	0	0	0	0	0	1	0	2	0	1
GCF_000230915.1|WP_007130534.1|tm:20-42	WP_007130534.1	23	3759.63	163.462	4	1	0	0	0	1	0	2	0	5	0	1	1	0	0	1	2	3	0	2
GCF_000230915.1|WP_007130594.1|tm:10-32	WP_007130594.1	23	4394.02	191.044	1	0	0	0	4	1	0	5	0	4	1	1	0	2	0	0	0	2	0	2
GCF_000230915.1|WP_007130168.1|tm:15-34	WP_007130168.1	20	3554.23	177.712	2	0	0	0	1	1	0	4	0	4	0	0	1	1	0	2	0	1	0	3
GCF_000230915.1|WP_007130054.1|tm:20-42	WP_007130054.1	23	4011.34	174.406	0	0	0	0	1	2	0	2	0	7	0	0	1	0	0	1	2	5	0	2
GCF_000230915.1|WP_007128455.1|tm:15-37	WP_007128455.1	23	3967.76	172.511	4	0	0	0	1	0	0	1	0	7	2	1	0	0	1	3	0	3	0	0
GCF_000230915.1|WP_007127622.1|tm:10-29	WP_007127622.1	20	3798.76	189.938	0	0	0	0	6	0	0	2	0	2	1	0	1	1	0	2	0	4	0	1
GCF_000230995.2|WP_015316034.1|tm:5-27	WP_015316034.1	23	3757.35	163.363	2	1	1	0	3	2	1	3	0	3	0	0	2	0	0	2	0	3	0	0
GCF_000231275.1|WP_009134283.1|tm:7-29	WP_009134283.1	23	3608.8	156.904	8	1	0	0	3	1	0	2	0	2	0	0	1	0	1	1	0	3	0	0
GCF_000231405.2|WP_006716295.1|tm:7-29	WP_006716295.1	23	4003.92	174.083	1	0	0	0	3	1	0	4	0	7	0	0	0	1	0	4	2	0	0	0
GCF_000233595.1|WP_014605173.1|tm:89-106	WP_014605173.1	18	3255.65	180.869	1	1	0	0	3	0	0	0	0	4	0	0	0	0	1	2	1	4	0	1
GCF_000234055.1|WP_008824162.1|tm:5-22	WP_008824162.1	18	3007.82	167.101	2	1	0	0	2	1	0	2	0	3	0	0	0	0	0	3	0	3	1	0
GCF_000234115.1|WP_009347035.1|tm:42-64	WP_009347035.1	23	3902.56	169.677	2	1	0	0	2	1	0	2	0	6	0	1	0	0	1	3	1	3	0	0
GCF_000234115.1|WP_009346719.1|tm:28-47	WP_009346719.1	20	3268.3	163.415	2	2	0	0	1	0	0	6	0	3	0	0	1	0	0	4	1	0	0	0
GCF_000235885.1|WP_040596296.1|tm:5-24	WP_040596296.1	20	3464.78	173.239	1	2	0	0	2	0	0	2	0	3	1	0	1	0	0	4	1	1	0	2
GCF_000236685.1|WP_014268992.1|tm:13-35	WP_014268992.1	23	4109.31	178.666	1	1	0	0	3	0	0	4	0	5	1	0	1	0	1	4	0	2	0	0
GCF_000236685.1|WP_041384502.1|tm:101-123	WP_041384502.1	23	4273.61	185.809	1	0	0	0	3	1	0	4	0	7	0	0	1	0	1	1	1	2	1	0
GCF_000236685.1|WP_014270432.1|tm:15-37	WP_014270432.1	23	4482.98	194.912	1	0	0	0	5	0	0	3	0	2	2	0	1	0	0	2	0	3	1	3
GCF_000237085.1|WP_014255047.1|tm:138-160	WP_014255047.1	23	4011.11	174.396	2	0	0	0	3	2	0	3	0	4	0	1	1	0	1	3	0	1	0	2
GCF_000238055.2|WP_009535124.1|tm:102-124	WP_009535124.1	23	3928.8	170.817	2	0	0	0	2	2	0	1	0	6	1	0	0	0	0	4	0	3	1	1
GCF_000238055.2|WP_009534111.1|tm:78-100	WP_009534111.1	23	3808.69	165.595	4	0	0	0	1	1	0	5	1	3	1	1	1	0	0	1	1	3	0	0
GCF_000238075.1|WP_009536551.1|tm:78-100	WP_009536551.1	23	3803.22	165.357	4	0	0	0	0	1	0	3	1	5	1	1	1	0	0	2	1	2	0	1
GCF_000238075.1|WP_009537633.1|tm:102-124	WP_009537633.1	23	3928.8	170.817	2	0	0	0	2	2	0	1	0	6	1	0	0	0	0	4	0	3	1	1
GCF_000238255.3|WP_010559322.1|tm:7-29	WP_010559322.1	23	3807.12	165.527	4	0	1	1	3	1	1	3	0	3	0	0	1	0	0	2	0	3	0	0
GCF_000238255.3|WP_051320911.1|tm:7-29	WP_051320911.1	23	4038.15	175.572	2	0	0	0	2	2	0	2	0	8	0	3	1	0	0	0	1	1	1	0
GCF_000238255.3|WP_010561360.1|tm:98-117	WP_010561360.1	20	3390.43	169.522	3	0	0	0	3	1	0	3	0	4	0	0	0	0	0	3	1	1	0	1
GCF_000238255.3|WP_010558752.1|tm:94-116	WP_010558752.1	23	4211.29	183.1	3	1	0	0	7	2	1	2	0	0	2	0	0	1	0	0	0	2	0	2
GCF_000238255.3|WP_010558511.1|tm:82-104	WP_010558511.1	23	4020.23	174.793	3	0	1	0	2	2	0	5	0	2	1	0	0	0	0	2	0	2	2	1
GCF_000238275.2|WP_010392853.1|tm:5-23	WP_010392853.1	19	3461.58	182.188	2	0	1	0	2	0	0	4	0	3	3	1	0	0	0	0	1	2	0	0
GCF_000238275.2|WP_010391428.1|tm:99-118	WP_010391428.1	20	3442.48	172.124	3	1	0	0	2	2	1	3	0	3	1	0	0	0	0	1	0	1	0	2
GCF_000238355.1|WP_016709030.1|tm:754-776	WP_016709030.1	23	3867.92	168.17	3	0	0	1	3	1	0	2	1	2	0	2	1	1	0	1	1	4	0	0
GCF_000242135.1|WP_006259227.1|tm:4-21	WP_006259227.1	18	2907.29	161.516	4	1	0	0	2	2	0	1	0	4	1	1	0	0	0	0	0	2	0	0
GCF_000242135.1|WP_006264106.1|tm:5-22	WP_006264106.1	18	3374.58	187.477	1	0	0	0	2	0	0	2	0	3	0	0	0	1	1	1	1	4	0	2
GCF_000242235.1|WP_009533307.1|tm:97-119	WP_009533307.1	23	4192.37	182.277	3	1	0	0	2	0	0	6	0	4	1	0	0	0	1	1	1	2	1	0
GCF_000242235.1|WP_003505401.1|tm:92-114	WP_003505401.1	23	3749.33	163.014	1	0	0	0	5	7	0	4	0	2	1	0	0	0	0	0	0	2	0	1
GCF_000243015.1|WP_044113415.1|tm:7-25	WP_044113415.1	19	3429.56	180.503	1	0	0	0	4	0	1	1	0	6	0	0	0	0	0	2	4	0	0	0
GCF_000243015.1|WP_008566551.1|tm:757-779	WP_008566551.1	23	4177.77	181.642	6	1	0	0	2	0	0	6	0	2	0	0	0	1	1	0	1	0	2	1
GCF_000243035.1|WP_006953058.1|tm:39-56	WP_006953058.1	18	2920.5	162.25	3	2	0	0	2	0	0	2	0	4	0	0	1	0	0	3	1	0	0	0
GCF_000243035.1|WP_006953407.1|tm:4-21	WP_006953407.1	18	3159.27	175.515	2	1	0	0	3	2	0	3	0	4	1	0	0	0	1	1	0	0	0	0
GCF_000243115.2|WP_008583039.1|tm:7-29	WP_008583039.1	23	3817.14	165.963	3	0	0	0	4	3	0	4	0	2	0	0	1	1	1	1	2	1	0	0
GCF_000243135.2|WP_015260776.1|tm:44-66	WP_015260776.1	23	4139.13	179.962	1	0	0	0	2	1	0	2	0	8	2	0	0	0	0	0	2	5	0	0
GCF_000243235.1|WP_084810938.1|tm:21-40	WP_084810938.1	20	3662.54	183.127	2	2	0	0	3	1	0	1	0	3	1	0	0	1	2	0	1	2	0	1
GCF_000243335.1|WP_002772947.1|tm:20-42	WP_002772947.1	23	3942.97	171.433	2	0	1	0	1	2	1	1	0	6	0	1	1	0	0	0	1	4	0	2
GCF_000243335.1|WP_002772947.1|tm:20-42	WP_002772947.1	23	3942.97	171.433	2	0	1	0	1	2	1	1	0	6	0	1	1	0	0	0	1	4	0	2
GCF_000243695.2|WP_004760189.1|tm:12-34	WP_004760189.1	23	4547.48	197.717	1	0	0	2	5	0	0	4	0	4	1	0	0	0	0	1	1	1	1	2
GCF_000243715.2|WP_084695353.1|tm:7-29	WP_084695353.1	23	4282.23	186.184	0	0	0	1	2	2	0	5	0	4	2	0	0	0	0	2	0	2	1	2
GCF_000244895.1|WP_007779125.1|tm:10-32	WP_007779125.1	23	4090.34	177.841	1	0	0	0	3	2	0	2	1	6	2	0	0	0	0	3	0	2	0	1
GCF_000245755.1|WP_005397124.1|tm:100-119	WP_005397124.1	20	3672.76	183.638	0	0	0	0	3	1	0	6	0	2	2	0	0	0	0	2	1	2	0	1
GCF_000246855.1|WP_014219053.1|tm:7-29	WP_014219053.1	23	4197.68	182.508	0	0	0	0	2	2	0	7	1	4	0	0	0	0	0	3	0	1	0	3
GCF_000246855.1|WP_014218706.1|tm:15-37	WP_014218706.1	23	3951.77	171.816	5	0	0	0	3	0	0	5	1	2	2	0	2	0	0	1	1	1	0	0
GCF_000247855.1|WP_004102359.1|tm:89-111	WP_004102359.1	23	3942.68	171.421	3	1	0	0	1	1	0	0	0	5	0	1	0	0	1	1	2	5	1	1
GCF_000247855.1|WP_004105763.1|tm:158-180	WP_004105763.1	23	4128.52	179.501	3	0	0	0	2	1	2	1	0	7	1	0	0	0	0	2	1	1	1	1
GCF_000253275.1|WP_014083861.1|tm:9-31	WP_014083861.1	23	4286.22	186.357	0	1	1	0	2	0	0	7	2	3	0	1	0	0	0	0	1	4	0	1
GCF_000255115.2|WP_014825757.1|tm:9-31	WP_014825757.1	23	4069.41	176.931	2	1	0	0	1	2	0	3	0	8	1	0	0	0	0	1	1	1	1	1
GCF_000255455.1|WP_010178931.1|tm:6-28	WP_010178931.1	23	4125.37	179.364	2	0	0	0	3	1	0	6	0	4	0	1	0	0	0	2	1	1	0	2
GCF_000255455.1|WP_010182933.1|tm:17-39	WP_010182933.1	23	4296.47	186.803	2	1	0	0	3	1	0	4	2	4	0	0	1	1	0	1	0	0	1	2
GCF_000255555.1|WP_002704924.1|tm:106-128	WP_002704924.1	23	3475.73	151.119	5	0	0	1	1	3	0	5	1	0	1	0	0	0	0	3	0	3	0	0
GCF_000255705.1|WP_020469607.1|tm:182-204	WP_020469607.1	23	3863.1	167.961	3	1	0	1	2	1	0	2	0	3	2	0	1	0	0	3	1	2	1	0
GCF_000257165.1|WP_019280900.1|tm:7-29	WP_019280900.1	23	4151.54	180.502	2	0	0	0	2	2	0	1	1	8	0	0	1	2	0	0	2	0	1	1
GCF_000258535.2|WP_014649682.1|tm:20-42	WP_014649682.1	23	4215.73	183.293	0	0	0	0	4	0	1	2	0	4	3	1	0	0	0	4	0	4	0	0
GCF_000258535.2|WP_016362466.1|tm:13-35	WP_016362466.1	23	4057.87	176.429	1	0	0	0	0	2	0	6	0	7	0	0	0	0	1	1	1	3	0	1
GCF_000258535.2|WP_014650265.1|tm:10-32	WP_014650265.1	23	3865	168.043	4	1	0	0	1	1	0	5	0	3	0	0	1	0	1	1	0	4	0	1
GCF_000258535.2|WP_014650270.1|tm:28-50	WP_014650270.1	23	3970.61	172.635	0	1	0	0	3	2	0	4	0	4	0	0	1	0	0	1	3	3	0	1
GCF_000258535.2|WP_014650380.1|tm:20-42	WP_014650380.1	23	3799.02	165.175	4	0	0	0	1	1	0	3	0	4	1	0	1	0	0	1	2	4	0	1
GCF_000258535.2|WP_014370579.1|tm:15-37	WP_014370579.1	23	4021.87	174.864	0	1	0	0	4	3	0	3	0	3	1	0	0	1	1	1	1	4	0	0
GCF_000258535.2|WP_014651462.1|tm:13-35	WP_014651462.1	23	4126.81	179.427	1	0	0	0	2	1	1	1	0	8	0	0	1	0	0	2	1	3	0	2
GCF_000258535.2|WP_014652235.1|tm:20-42	WP_014652235.1	23	4052.3	176.187	0	0	0	0	1	1	0	2	0	8	0	0	1	0	0	3	2	3	0	2
GCF_000258535.2|WP_014372704.1|tm:10-31	WP_014372704.1	22	3868.65	175.848	1	1	0	0	3	2	0	2	0	7	1	0	1	0	0	2	0	1	0	1
GCF_000258535.2|WP_014649619.1|tm:15-37	WP_014649619.1	23	3931.04	170.915	2	0	0	0	1	1	0	3	0	5	1	0	0	1	1	2	3	3	0	0
GCF_000258535.2|WP_016362351.1|tm:15-37	WP_016362351.1	23	4363.18	189.703	1	0	0	0	2	0	0	4	0	9	1	0	1	0	0	2	1	0	1	1
GCF_000258535.2|WP_016362359.1|tm:15-37	WP_016362359.1	23	4215.4	183.278	2	0	0	0	3	1	0	5	0	4	1	0	0	0	0	2	1	1	0	3
GCF_000258535.2|WP_014649723.1|tm:7-29	WP_014649723.1	23	4151.87	180.516	0	0	0	0	2	2	0	0	0	9	0	0	1	0	1	2	3	1	1	1
GCF_000258535.2|WP_081668798.1|tm:10-32	WP_081668798.1	23	3903.94	169.737	2	0	0	0	1	1	1	4	0	4	1	0	1	0	0	2	3	2	0	1
GCF_000258535.2|WP_014650151.1|tm:18-40	WP_014650151.1	23	4134.54	179.763	0	0	0	0	4	2	0	2	0	3	3	0	1	0	0	1	1	5	0	1
GCF_000258535.2|WP_014650375.1|tm:10-32	WP_014650375.1	23	4010.71	174.379	1	0	0	0	1	2	0	3	1	7	1	0	1	0	0	1	2	2	0	1
GCF_000258535.2|WP_014369609.1|tm:13-35	WP_014369609.1	23	4217.45	183.367	0	0	0	0	2	0	0	6	0	6	1	0	1	0	0	3	1	2	0	1
GCF_000258535.2|WP_014650430.1|tm:15-37	WP_014650430.1	23	3881.02	168.74	1	2	0	0	0	2	0	3	1	6	0	0	0	0	0	2	2	2	0	2
GCF_000258535.2|WP_014650508.1|tm:10-32	WP_014650508.1	23	4201.41	182.67	0	0	0	0	5	0	0	3	0	3	0	0	1	0	0	4	1	4	0	2
GCF_000258535.2|WP_014651274.1|tm:10-32	WP_014651274.1	23	4166.31	181.144	1	0	0	0	2	1	0	4	1	4	0	1	2	0	1	2	0	2	0	2
GCF_000258535.2|WP_014370790.1|tm:15-37	WP_014370790.1	23	3965.43	172.41	1	0	0	0	2	0	0	3	1	6	1	0	0	0	0	6	1	2	0	0
GCF_000258535.2|WP_014652038.1|tm:10-32	WP_014652038.1	23	4050.56	176.111	2	0	0	0	2	0	0	5	0	5	0	0	1	0	0	2	1	4	0	1
GCF_000258535.2|WP_014371764.1|tm:10-32	WP_014371764.1	23	3797.2	165.096	3	0	0	0	2	2	0	3	0	3	0	0	1	0	0	2	1	4	0	2
GCF_000258535.2|WP_014371872.1|tm:10-32	WP_014371872.1	23	3826.23	166.358	3	0	0	0	1	1	0	3	0	3	1	0	1	0	0	3	1	4	0	2
GCF_000258535.2|WP_014652457.1|tm:15-37	WP_014652457.1	23	4080.38	177.408	1	1	0	0	1	0	0	4	0	5	0	0	0	0	0	2	1	6	0	2
GCF_000258535.2|WP_014652970.1|tm:58-80	WP_014652970.1	23	3988.17	173.399	3	1	0	0	1	0	0	2	0	7	1	0	0	0	0	3	3	0	0	2
GCF_000258765.1|WP_010232714.1|tm:95-117	WP_010232714.1	23	4141.09	180.047	2	0	0	1	3	0	0	6	0	3	1	0	0	0	1	2	3	1	0	0
GCF_000259115.1|WP_010606251.1|tm:90-107	WP_010606251.1	18	3211.19	178.399	0	1	0	1	2	1	0	0	0	5	1	0	0	0	0	2	1	3	1	0
GCF_000259115.1|WP_010606983.1|tm:98-117	WP_010606983.1	20	3355.22	167.761	2	0	0	0	1	3	0	2	0	6	0	0	0	0	0	2	0	2	1	1
GCF_000260115.1|WP_008615314.1|tm:7-24	WP_008615314.1	18	3183.44	176.858	1	1	0	0	2	1	0	6	0	1	0	0	1	0	0	1	1	1	0	2
GCF_000260115.1|WP_008615701.1|tm:7-24	WP_008615701.1	18	3625.36	201.409	0	1	0	0	3	1	0	0	1	3	1	0	0	1	0	0	1	1	1	4
GCF_000260135.1|WP_002708351.1|tm:7-29	WP_002708351.1	23	3387.01	147.261	4	0	0	0	1	4	0	0	0	4	1	0	1	1	0	3	0	4	0	0
GCF_000260135.1|WP_002709930.1|tm:7-25	WP_002709930.1	19	3348.84	176.255	3	0	0	0	2	1	1	3	0	5	0	0	0	0	0	0	1	2	0	1
GCF_000260135.1|WP_002709931.1|tm:9-26	WP_002709931.1	18	3179.53	176.641	0	1	1	0	3	1	0	3	0	4	0	1	0	0	0	1	1	2	0	0
GCF_000260835.1|WP_008239051.1|tm:12-34	WP_008239051.1	23	4131.15	179.615	0	1	0	0	2	1	0	2	1	5	0	2	1	0	0	1	1	4	0	2
GCF_000260835.1|WP_008240586.1|tm:7-25	WP_008240586.1	19	3589.79	188.936	1	0	0	1	6	1	0	3	0	2	0	0	1	1	0	0	0	2	0	1
GCF_000261345.2|WP_010060326.1|tm:46-68	WP_010060326.1	23	3415.27	148.49	5	1	0	0	0	3	0	0	0	6	0	0	1	0	0	0	2	5	0	0
GCF_000262545.1|WP_004338204.1|tm:5-27	WP_004338204.1	23	3922.65	170.55	3	0	0	0	1	0	2	2	1	5	0	0	0	0	0	4	1	3	0	1
GCF_000264315.1|WP_007082533.1|tm:83-105	WP_007082533.1	23	4015.22	174.575	4	0	0	0	2	2	1	1	0	6	2	0	0	0	1	1	0	2	0	1
GCF_000265405.1|WP_014772167.1|tm:5-22	WP_014772167.1	18	3360.45	186.692	2	0	0	0	6	0	0	0	0	4	0	1	0	0	0	2	1	1	1	0
GCF_000266885.1|WP_083847817.1|tm:42-64	WP_083847817.1	23	3956.55	172.024	3	0	1	1	2	2	0	0	0	4	0	0	1	0	0	1	1	3	0	4
GCF_000269565.1|WP_008788595.1|tm:92-114	WP_008788595.1	23	3781.82	164.427	2	0	0	0	5	6	0	4	0	2	1	0	0	0	0	0	0	2	0	1
GCF_000269565.1|WP_008789226.1|tm:147-169	WP_008789226.1	23	3960.36	172.19	1	0	0	0	4	4	0	4	0	4	0	0	0	0	1	2	0	2	0	1
GCF_000270085.1|WP_013853220.1|tm:75-94	WP_013853220.1	20	3827.19	191.359	0	0	0	0	3	1	0	6	1	1	0	1	1	0	0	0	1	2	1	2
GCF_000270085.1|WP_013853345.1|tm:81-100	WP_013853345.1	20	3612.23	180.612	2	1	0	0	5	0	0	2	0	2	0	0	0	0	0	0	2	5	0	1
GCF_000270245.1|WP_013862997.1|tm:15-37	WP_013862997.1	23	3019.11	131.266	5	1	1	0	0	6	0	1	0	1	0	0	2	0	0	0	1	5	0	0
GCF_000271305.1|WP_007183891.1|tm:5-27	WP_007183891.1	23	3681.26	160.055	6	0	0	1	0	1	0	0	0	4	1	0	1	0	0	3	1	2	0	3
GCF_000271305.1|WP_007184164.1|tm:118-135	WP_007184164.1	18	2949.91	163.884	3	0	0	1	1	1	0	1	0	4	0	0	0	0	0	2	1	3	0	1
GCF_000273175.1|WP_007484214.1|tm:28-50	WP_007484214.1	23	4134.4	179.757	1	1	0	0	4	1	0	2	1	6	0	0	1	0	0	4	0	0	0	2
GCF_000273175.1|WP_007483992.1|tm:9-31	WP_007483992.1	23	3941.07	171.351	1	2	0	0	3	2	1	3	0	3	0	0	0	1	1	4	0	1	0	1
GCF_000273175.1|WP_007484706.1|tm:7-24	WP_007484706.1	18	3134.2	174.122	2	0	0	0	2	1	0	4	0	3	1	1	0	0	0	2	1	0	0	1
GCF_000273175.1|WP_007483336.1|tm:776-798	WP_007483336.1	23	4476.35	194.624	1	0	0	1	1	1	0	2	0	5	0	0	0	0	0	1	2	2	3	4
GCF_000273175.1|WP_007486995.1|tm:5-27	WP_007486995.1	23	4226.85	183.776	1	2	0	0	3	1	0	3	1	4	0	1	0	0	0	3	0	1	3	0
GCF_000273175.1|WP_007483053.1|tm:12-29	WP_007483053.1	18	3193.22	177.401	1	1	0	0	5	1	0	3	1	2	0	0	0	0	0	2	1	1	0	0
GCF_000273175.1|WP_007487261.1|tm:5-24	WP_007487261.1	20	3657.76	182.888	1	1	0	0	2	1	0	1	0	7	0	3	0	0	0	0	1	1	0	2
GCF_000273175.1|WP_007484732.1|tm:724-746	WP_007484732.1	23	4045.61	175.896	5	0	0	0	1	1	0	4	0	3	2	0	0	0	0	1	0	3	2	1
GCF_000273175.1|WP_007486420.1|tm:27-46	WP_007486420.1	20	3956.94	197.847	0	1	1	0	7	0	1	0	0	4	0	1	0	0	1	1	0	2	0	1
GCF_000273175.1|WP_007486412.1|tm:7-29	WP_007486412.1	23	4255.81	185.035	1	1	0	0	3	2	1	2	1	5	0	1	0	0	1	2	0	0	0	3
GCF_000273235.1|WP_007480020.1|tm:5-22	WP_007480020.1	18	3325.18	184.732	2	1	0	1	3	1	0	0	0	7	1	0	0	0	0	0	1	0	1	0
GCF_000273235.1|WP_007478234.1|tm:7-29	WP_007478234.1	23	4200.87	182.647	1	1	0	1	3	0	0	0	1	7	1	0	1	1	0	2	2	1	0	1
GCF_000273235.1|WP_007479394.1|tm:9-31	WP_007479394.1	23	4166.14	181.137	2	2	0	0	2	0	0	4	1	3	0	0	1	0	0	0	2	3	0	3
GCF_000273235.1|WP_007479664.1|tm:5-27	WP_007479664.1	23	4156.2	180.704	2	1	0	0	5	0	1	1	0	3	0	2	1	0	0	2	1	2	0	2
GCF_000273235.1|WP_007479906.1|tm:5-24	WP_007479906.1	20	3606.33	180.316	0	2	0	0	4	1	1	4	0	3	0	1	0	1	0	1	1	1	0	0
GCF_000273235.1|WP_007481806.1|tm:7-29	WP_007481806.1	23	4089.8	177.817	1	2	0	0	5	3	0	2	0	2	2	0	0	0	1	2	1	0	0	2
GCF_000273235.1|WP_007478635.1|tm:5-22	WP_007478635.1	18	3158	175.444	2	0	0	0	2	0	0	3	0	4	0	0	1	1	0	0	2	3	0	0
GCF_000273235.1|WP_007479083.1|tm:20-42	WP_007479083.1	23	4166.34	181.145	1	0	0	0	4	2	1	1	0	6	0	2	0	0	0	1	1	2	0	2
GCF_000273525.1|WP_003815788.1|tm:149-171	WP_003815788.1	23	3898.04	169.48	3	1	0	0	0	1	0	3	0	6	1	0	1	1	0	0	2	3	0	1
GCF_000283255.1|WP_081496026.1|tm:84-103	WP_081496026.1	20	3710.17	185.508	1	0	0	0	5	2	0	5	0	3	1	1	0	0	0	0	1	0	0	1
GCF_000283255.1|WP_019392738.1|tm:86-108	WP_019392738.1	23	4236.6	184.2	1	0	1	0	4	2	0	6	1	3	1	0	0	0	0	0	0	3	1	0
GCF_000283255.1|WP_081496157.1|tm:12-29	WP_081496157.1	18	3035.63	168.646	1	0	0	0	2	1	0	2	0	3	1	0	1	0	0	3	3	0	0	1
GCF_000283575.1|WP_014116278.1|tm:97-119	WP_014116278.1	23	3961.85	172.254	3	1	0	0	1	0	1	4	0	5	0	0	0	0	0	2	2	3	1	0
GCF_000283575.1|WP_014119504.1|tm:143-165	WP_014119504.1	23	4027.18	175.095	3	1	0	0	0	1	0	2	0	4	3	0	1	0	0	0	0	6	2	0
GCF_000284295.1|WP_014444159.1|tm:348-367	WP_014444159.1	20	3009.8	150.49	5	0	0	0	2	3	0	1	0	2	0	0	1	0	0	1	1	3	0	1
GCF_000285515.1|WP_010274643.1|tm:5-27	WP_010274643.1	23	4213.6	183.2	2	0	0	0	4	0	0	1	0	6	0	1	1	0	1	1	2	3	0	1
GCF_000285515.1|WP_081505111.1|tm:12-34	WP_081505111.1	23	4343.77	188.86	0	0	0	0	6	0	0	3	0	5	0	0	1	1	0	2	2	2	0	1
GCF_000285515.1|WP_010268614.1|tm:10-32	WP_010268614.1	23	4135.48	179.803	3	0	0	0	3	0	0	4	0	6	2	0	1	1	0	2	0	1	0	0
GCF_000285515.1|WP_010270454.1|tm:15-37	WP_010270454.1	23	4181.98	181.825	1	0	0	0	5	0	0	4	0	5	0	0	0	0	0	4	2	1	0	1
GCF_000285515.1|WP_010271644.1|tm:20-42	WP_010271644.1	23	4024.27	174.968	1	0	0	0	2	1	0	5	0	2	1	0	0	0	0	2	3	4	0	2
GCF_000285515.1|WP_081505154.1|tm:36-58	WP_081505154.1	23	4043.67	175.812	4	1	0	0	2	0	0	2	0	5	0	0	1	0	0	1	1	3	0	3
GCF_000285515.1|WP_081505169.1|tm:20-42	WP_081505169.1	23	4194.59	182.373	0	0	0	0	3	0	1	3	0	7	1	0	0	0	0	3	2	3	0	0
GCF_000285515.1|WP_010276197.1|tm:15-37	WP_010276197.1	23	4253.74	184.945	0	0	0	0	3	0	0	3	0	6	0	1	1	1	0	1	1	5	0	1
GCF_000285515.1|WP_081505194.1|tm:40-62	WP_081505194.1	23	3882.74	168.815	1	0	0	0	3	3	0	1	0	5	0	0	0	0	0	3	0	5	0	2
GCF_000285515.1|WP_081505196.1|tm:20-42	WP_081505196.1	23	4224.38	183.669	0	0	0	0	3	1	0	3	0	7	1	1	0	0	1	2	1	3	0	0
GCF_000285515.1|WP_010276345.1|tm:13-35	WP_010276345.1	23	4424.19	192.356	1	0	0	0	3	0	1	4	1	7	0	1	0	0	0	2	0	1	1	1
GCF_000285515.1|WP_010277269.1|tm:10-32	WP_010277269.1	23	3994.92	173.692	0	1	0	0	2	2	0	4	1	4	1	0	1	0	0	2	1	3	0	1
GCF_000285515.1|WP_010277456.1|tm:15-37	WP_010277456.1	23	4280.91	186.127	0	0	0	0	4	1	0	2	0	9	0	1	0	0	1	2	1	2	0	0
GCF_000285515.1|WP_010277533.1|tm:4-26	WP_010277533.1	23	4114.71	178.9	1	0	0	0	3	1	0	4	0	4	1	0	1	0	0	1	0	6	0	1
GCF_000285515.1|WP_010277855.1|tm:10-32	WP_010277855.1	23	3812.19	165.747	3	0	0	0	2	1	0	4	0	4	0	0	1	0	0	3	2	2	0	1
GCF_000286675.1|WP_014885961.1|tm:9-26	WP_014885961.1	18	3240.9	180.05	1	1	0	0	3	0	0	1	0	8	0	0	0	0	0	3	0	1	0	0
GCF_000287155.2|WP_017045229.1|tm:7-29	WP_017045229.1	23	4151.54	180.502	2	0	0	0	2	2	0	1	1	8	0	0	1	2	0	0	2	0	1	1
GCF_000294755.1|WP_019378107.1|tm:11-33	WP_019378107.1	23	4390.15	190.876	1	0	0	0	3	0	0	6	0	3	1	0	1	0	0	2	1	1	0	4
GCF_000294775.2|WP_019380519.1|tm:84-106	WP_019380519.1	23	4153.9	180.604	1	1	1	0	3	1	0	4	2	6	1	0	0	0	0	2	0	1	0	0
GCF_000295935.2|WP_009036307.1|tm:5-22	WP_009036307.1	18	3360.45	186.692	2	0	0	0	6	0	0	0	0	4	0	1	0	0	0	2	1	1	1	0
GCF_000295935.2|WP_016254867.1|tm:10-31	WP_016254867.1	22	3809.02	173.137	2	0	0	0	5	2	0	5	1	2	0	1	0	0	0	1	3	0	0	0
GCF_000295935.2|WP_009034336.1|tm:20-39	WP_009034336.1	20	3492.63	174.631	1	1	1	0	1	1	0	4	0	5	0	0	1	1	0	1	0	2	0	1
GCF_000296465.1|WP_008860997.1|tm:5-27	WP_008860997.1	23	3954.15	171.92	4	1	0	2	0	1	0	5	0	5	0	0	0	0	0	0	1	2	0	2
GCF_000296465.1|WP_008860673.1|tm:7-29	WP_008860673.1	23	4197.23	182.488	2	0	1	0	4	1	0	2	0	4	0	1	1	0	1	0	2	2	0	2
GCF_000296815.2|WP_009283905.1|tm:5-27	WP_009283905.1	23	3986.85	173.341	3	0	0	0	0	2	0	0	1	6	2	0	0	0	1	2	0	4	1	1
GCF_000296815.2|WP_009284017.1|tm:7-26	WP_009284017.1	20	3456.38	172.819	3	0	0	0	4	0	0	1	0	1	0	1	1	1	0	1	1	5	0	1
GCF_000296815.2|WP_009281232.1|tm:7-26	WP_009281232.1	20	3737.72	186.886	1	0	0	0	3	1	1	0	0	5	0	0	0	2	0	0	1	4	1	1
GCF_000296815.2|WP_009280498.1|tm:5-27	WP_009280498.1	23	3706.92	161.17	4	0	0	0	2	3	0	1	0	6	1	0	1	1	0	0	2	2	0	0
GCF_000296835.1|WP_008471489.1|tm:140-159	WP_008471489.1	20	3954.01	197.701	0	0	0	1	1	1	0	4	0	5	4	0	0	0	0	1	0	0	1	2
GCF_000297025.1|WP_009559195.1|tm:89-111	WP_009559195.1	23	4095.22	178.053	3	1	0	0	3	2	0	3	1	3	4	0	0	0	0	1	0	1	1	0
GCF_000298115.2|WP_014939198.1|tm:140-162	WP_014939198.1	23	4331.03	188.306	3	0	1	1	0	1	0	4	0	4	3	0	0	0	0	0	1	1	4	0
GCF_000298295.1|WP_009183307.1|tm:31-50	WP_009183307.1	20	3696.8	184.84	1	0	1	0	5	1	0	2	0	4	0	0	0	1	0	1	1	2	1	0
GCF_000298295.1|WP_009185334.1|tm:20-37	WP_009185334.1	18	3363.74	186.874	1	0	0	0	4	0	0	1	0	4	0	0	0	1	1	2	3	0	0	1
GCF_000298295.1|WP_009183207.1|tm:12-29	WP_009183207.1	18	3340.11	185.562	1	1	0	0	3	0	1	3	0	2	0	0	0	0	1	1	1	3	0	1
GCF_000299035.1|WP_017152960.1|tm:86-108	WP_017152960.1	23	4332.92	188.388	0	0	1	0	4	1	0	4	1	6	3	0	0	0	0	2	0	1	0	0
GCF_000299035.1|WP_017149496.1|tm:67-89	WP_017149496.1	23	3946.77	171.599	5	0	0	0	4	0	0	0	1	4	1	0	2	1	0	0	2	3	0	0
GCF_000299355.1|WP_014966648.1|tm:102-124	WP_014966648.1	23	3196.8	138.991	6	0	0	0	1	4	0	3	0	1	1	0	0	0	0	4	2	1	0	0
GCF_000300195.1|WP_017415304.1|tm:141-163	WP_017415304.1	23	4030.3	175.23	3	1	0	0	3	1	0	2	0	5	1	0	1	0	0	1	2	1	0	2
GCF_000300875.1|WP_083852490.1|tm:38-60	WP_083852490.1	23	4334.4	188.452	1	1	0	0	5	1	1	2	1	3	2	0	0	1	0	0	2	2	1	0
GCF_000300975.2|WP_006461551.1|tm:151-170	WP_006461551.1	20	3849.95	192.498	2	0	0	0	2	1	0	1	1	4	5	1	1	0	0	0	0	0	2	0
GCF_000304195.1|WP_007761999.1|tm:7-24	WP_007761999.1	18	3605.54	200.308	1	0	0	0	3	0	0	4	1	4	0	0	1	0	1	0	0	1	1	1
GCF_000304195.1|WP_007767662.1|tm:5-24	WP_007767662.1	20	3655.01	182.751	1	1	0	0	3	1	0	2	0	6	0	2	0	1	0	0	1	1	0	1
GCF_000304195.1|WP_007764897.1|tm:5-22	WP_007764897.1	18	3140.41	174.467	1	0	0	0	2	2	1	4	0	3	0	1	0	0	0	1	0	2	0	1
GCF_001314975.1|WP_007761576.1|tm:7-24	WP_007761576.1	18	3249.71	180.539	1	0	0	0	0	0	0	2	0	8	1	0	1	0	0	2	0	2	0	1
GCF_000304195.1|WP_050546371.1|tm:7-26	WP_050546371.1	20	3474.56	173.728	2	1	0	0	1	1	0	2	0	5	2	1	1	0	0	1	0	2	0	1
GCF_000304195.1|WP_007764960.1|tm:7-29	WP_007764960.1	23	3875.05	168.48	2	2	0	1	2	0	0	3	0	4	0	2	0	0	0	3	0	4	0	0
GCF_000304195.1|WP_007759036.1|tm:7-24	WP_007759036.1	18	3196.85	177.603	1	1	0	0	1	2	0	3	0	4	0	1	0	2	0	0	0	1	0	2
GCF_000304195.1|WP_007760960.1|tm:7-26	WP_007760960.1	20	3861.38	193.069	1	0	0	1	2	0	0	3	0	6	3	0	0	0	1	0	1	2	0	0
GCF_000304195.1|WP_007762640.1|tm:5-27	WP_007762640.1	23	3970.9	172.648	2	2	0	0	2	1	0	3	0	3	0	0	3	1	0	0	3	1	2	0
GCF_000304335.1|WP_083866182.1|tm:33-55	WP_083866182.1	23	3778.73	164.293	5	0	0	0	0	1	0	0	0	8	1	0	0	1	0	3	0	3	1	0
GCF_000305785.2|WP_015047652.1|tm:110-132	WP_015047652.1	23	3989.5	173.457	3	1	0	0	3	1	0	2	0	3	1	2	0	0	0	1	2	2	0	2
GCF_000305935.1|WP_015049254.1|tm:63-85	WP_015049254.1	23	4071.07	177.003	0	0	1	0	2	0	1	4	0	2	1	1	0	1	0	3	3	3	0	1
GCF_000306235.2|WP_039947902.1|tm:7-29	WP_039947902.1	23	4219.42	183.453	1	0	0	1	1	0	0	4	0	4	1	0	0	0	0	3	0	5	1	2
GCF_000306965.1|WP_017472005.1|tm:13-35	WP_017472005.1	23	3996.37	173.755	0	0	0	0	0	1	0	5	0	2	2	0	1	1	0	3	3	3	1	1
GCF_000306965.1|WP_083855737.1|tm:20-42	WP_083855737.1	23	4252.86	184.907	1	0	0	0	3	1	0	5	0	4	0	1	1	0	0	1	0	3	0	3
GCF_000307265.1|WP_040658873.1|tm:143-165	WP_040658873.1	23	4103.2	178.4	3	1	0	0	0	1	0	3	0	4	4	0	1	0	0	0	0	4	2	0
GCF_000307375.1|WP_036607209.1|tm:4-21	WP_036607209.1	18	3179.26	176.626	3	2	0	0	2	0	0	0	0	6	0	0	0	0	0	1	1	1	0	2
GCF_000307375.1|WP_008154355.1|tm:5-23	WP_008154355.1	19	3378.39	177.81	0	1	0	0	2	2	0	4	0	5	0	0	1	0	0	2	0	0	0	2
GCF_000307375.1|WP_008158651.1|tm:13-35	WP_008158651.1	23	4044.92	175.866	1	2	0	0	5	1	0	2	0	2	0	0	1	0	2	3	0	4	0	0
GCF_000308275.2|WP_019190720.1|tm:20-42	WP_019190720.1	23	4096.14	178.093	0	0	0	0	3	3	1	0	0	8	3	0	0	0	0	1	1	3	0	0
GCF_000308275.2|WP_019190758.1|tm:102-124	WP_019190758.1	23	3917.87	170.342	4	0	0	1	2	1	0	4	0	2	2	0	1	0	0	1	0	4	0	1
GCF_000308435.1|WP_051020434.1|tm:183-200	WP_051020434.1	18	2497.29	138.738	8	0	0	0	0	3	0	1	0	2	0	1	0	0	1	0	1	1	0	0
GCF_000308495.1|WP_083864845.1|tm:7-26	WP_083864845.1	20	3239.5	161.975	5	0	0	0	2	2	0	0	0	3	1	0	0	0	1	2	1	2	1	0
GCF_000311745.1|WP_083857228.1|tm:5-23	WP_083857228.1	19	3519.93	185.259	0	0	0	0	5	2	0	4	0	6	0	0	0	0	0	1	0	1	0	0
GCF_000311785.1|WP_019119238.1|tm:242-264	WP_019119238.1	23	4107.63	178.593	2	0	0	0	4	1	0	2	0	6	0	1	1	1	0	2	1	1	1	0
GCF_000311985.1|WP_034579100.1|tm:5-27	WP_034579100.1	23	4297.07	186.829	2	0	0	1	2	1	0	2	0	7	3	0	0	0	0	0	1	2	0	2
GCF_000311985.1|WP_019133761.1|tm:98-120	WP_019133761.1	23	4253.07	184.916	1	0	0	0	3	1	1	5	0	7	1	1	1	0	0	0	0	2	0	0
GCF_000312305.1|WP_019186669.1|tm:15-34	WP_019186669.1	20	3239.87	161.993	6	1	0	0	1	1	0	0	0	6	0	1	0	0	1	0	0	3	0	0
GCF_000312405.1|WP_019206007.1|tm:102-124	WP_019206007.1	23	3985.7	173.291	5	0	0	1	1	1	0	3	0	4	1	0	1	0	0	1	0	2	1	2
GCF_000312445.1|WP_019208762.1|tm:7-24	WP_019208762.1	18	2815.23	156.402	2	1	0	0	1	1	0	2	0	3	0	0	0	0	0	3	2	3	0	0
GCF_000312445.1|WP_051007699.1|tm:12-34	WP_051007699.1	23	3991.38	173.538	2	0	0	0	4	3	0	4	0	4	0	0	1	1	0	2	0	0	0	2
GCF_000314855.2|WP_008910540.1|tm:165-187	WP_008910540.1	23	4238.38	184.277	1	0	0	0	1	0	0	9	0	3	0	1	2	0	0	1	2	0	0	3
GCF_000314935.1|WP_008306512.1|tm:91-110	WP_008306512.1	20	3467.82	173.391	2	1	0	0	2	3	0	2	0	7	0	0	0	0	0	1	0	0	1	1
GCF_000314975.1|WP_008845896.1|tm:19-41	WP_008845896.1	23	4288.52	186.457	0	0	0	1	1	1	0	4	1	6	0	0	0	1	1	2	1	2	0	2
GCF_000314975.1|WP_008846016.1|tm:82-104	WP_008846016.1	23	4001.78	173.99	3	1	1	0	2	1	0	4	0	2	0	0	0	0	0	2	0	4	2	1
GCF_000314995.1|WP_007620037.1|tm:5-27	WP_007620037.1	23	4026.54	175.067	0	1	2	0	2	1	0	5	0	4	1	1	0	0	0	1	1	4	0	0
GCF_000314995.1|WP_007616202.1|tm:17-39	WP_007616202.1	23	4168.48	181.238	2	1	0	1	0	1	0	2	1	7	0	0	0	1	1	0	1	3	0	2
GCF_000314995.1|WP_007625155.1|tm:87-106	WP_007625155.1	20	3658.36	182.918	2	0	0	0	1	0	1	2	0	4	0	0	1	0	0	0	2	4	1	2
GCF_000314995.1|WP_007616466.1|tm:98-117	WP_007616466.1	20	3603.6	180.18	1	0	0	0	2	1	0	2	0	5	0	0	0	0	0	2	2	2	0	3
GCF_000314995.1|WP_007619618.1|tm:5-27	WP_007619618.1	23	3947.45	171.628	3	0	0	0	2	0	0	4	0	6	0	0	0	1	0	5	1	0	0	1
GCF_000315365.1|WP_008411502.1|tm:10-29	WP_008411502.1	20	3347.63	167.382	2	1	0	0	1	1	0	2	0	4	1	0	0	0	0	0	1	7	0	0
GCF_000315445.1|WP_003777372.1|tm:92-114	WP_003777372.1	23	4369.46	189.977	0	0	0	1	4	0	0	6	0	3	0	1	1	0	0	2	0	3	1	1
GCF_000315485.1|WP_009132445.1|tm:5-27	WP_009132445.1	23	4339.61	188.679	1	3	0	0	4	0	1	2	1	5	1	1	0	0	0	1	1	0	0	2
GCF_000315485.1|WP_009128669.1|tm:5-27	WP_009128669.1	23	4223.77	183.642	3	0	0	0	2	0	1	6	0	3	0	0	1	1	1	1	1	1	0	2
GCF_000315485.1|WP_009132726.1|tm:4-23	WP_009132726.1	20	3436.78	171.839	2	1	0	0	1	1	0	0	0	7	0	1	0	0	0	2	1	2	0	2
GCF_000315485.1|WP_009129860.1|tm:5-22	WP_009129860.1	18	3160.7	175.594	3	2	0	0	1	0	0	3	0	2	1	0	0	1	0	1	1	1	1	1
GCF_000315485.1|WP_009129876.1|tm:5-27	WP_009129876.1	23	4038.73	175.597	4	2	0	0	3	0	1	2	1	3	0	1	1	0	0	1	0	2	0	2
GCF_000315485.1|WP_044138212.1|tm:12-31	WP_044138212.1	20	3582.06	179.103	1	1	0	0	3	1	0	2	0	2	1	0	1	1	0	1	2	2	1	1
GCF_000315485.1|WP_009131395.1|tm:5-24	WP_009131395.1	20	3557.53	177.876	1	1	0	0	4	1	1	0	0	5	0	0	1	0	0	2	1	2	1	0
GCF_000315485.1|WP_009129019.1|tm:7-24	WP_009129019.1	18	3201.6	177.867	2	1	0	0	1	1	0	2	0	8	0	0	1	0	1	0	0	1	0	0
GCF_000315485.1|WP_009130243.1|tm:5-24	WP_009130243.1	20	3512.8	175.64	2	1	0	0	3	0	0	1	0	7	0	1	0	0	0	2	1	2	0	0
GCF_000315485.1|WP_009129920.1|tm:5-27	WP_009129920.1	23	4013.48	174.499	2	4	0	0	1	1	3	1	0	6	1	0	0	1	0	0	2	0	0	1
GCF_000315485.1|WP_009130762.1|tm:12-34	WP_009130762.1	23	4121.78	179.208	1	1	0	0	3	1	1	2	0	6	0	1	0	0	1	3	1	1	0	1
GCF_000315485.1|WP_009130913.1|tm:12-34	WP_009130913.1	23	4065.55	176.763	4	1	0	0	3	0	0	2	0	2	0	0	0	2	1	1	2	3	0	2
GCF_000315485.1|WP_009131119.1|tm:7-24	WP_009131119.1	18	3229.27	179.404	1	1	0	0	2	1	0	1	0	3	0	1	0	1	0	1	2	1	0	3
GCF_000315485.1|WP_009129353.1|tm:13-35	WP_009129353.1	23	4280.97	186.129	1	0	1	0	3	0	1	2	0	4	1	0	1	1	1	1	0	5	0	1
GCF_000315485.1|WP_009130947.1|tm:12-31	WP_009130947.1	20	3811.36	190.568	0	1	0	0	5	0	1	2	0	4	0	0	1	0	0	2	1	1	0	2
GCF_000315485.1|WP_009130148.1|tm:2-24	WP_009130148.1	23	4017.89	174.691	2	2	0	0	1	2	1	1	0	8	1	0	0	1	1	2	0	0	0	1
GCF_000315485.1|WP_009131662.1|tm:12-34	WP_009131662.1	23	4172.2	181.4	1	2	0	0	2	0	1	3	1	6	0	0	1	3	0	1	0	2	0	0
GCF_000315485.1|WP_009128566.1|tm:13-35	WP_009128566.1	23	4131.98	179.651	2	1	1	0	4	1	0	2	0	6	0	0	0	0	1	1	3	0	0	1
GCF_000315485.1|WP_009128950.1|tm:7-26	WP_009128950.1	20	3718.15	185.907	2	0	0	1	2	0	1	5	0	2	0	1	0	0	0	0	1	3	1	1
GCF_000316285.1|WP_039832934.1|tm:10-32	WP_039832934.1	23	4038.02	175.566	1	0	0	0	5	1	0	1	0	4	1	0	1	0	0	3	3	2	0	1
GCF_000316285.1|WP_039833693.1|tm:18-40	WP_039833693.1	23	3712.9	161.43	3	0	0	0	0	0	0	5	0	3	0	0	0	0	0	4	4	3	0	1
GCF_000316285.1|WP_039835014.1|tm:10-32	WP_039835014.1	23	3961.09	172.221	0	0	0	0	2	3	0	6	0	4	0	0	1	0	0	2	2	1	0	2
GCF_000316285.1|WP_039835114.1|tm:15-37	WP_039835114.1	23	4093.96	177.998	1	1	0	0	1	0	0	3	0	4	1	1	0	0	1	3	3	2	0	2
GCF_000316285.1|WP_083886708.1|tm:42-64	WP_083886708.1	23	4164.13	181.049	0	0	0	0	3	1	0	1	0	8	0	0	0	0	0	3	2	3	0	2
GCF_000316285.1|WP_039836006.1|tm:15-34	WP_039836006.1	20	3567.59	178.38	2	2	0	0	1	0	0	3	0	3	0	0	0	0	0	1	1	4	1	2
GCF_000316285.1|WP_039838668.1|tm:10-27	WP_039838668.1	18	3211.05	178.392	0	0	0	0	1	2	0	6	0	2	0	0	1	0	1	2	0	1	0	2
GCF_000318195.2|WP_009162263.1|tm:10-32	WP_009162263.1	23	4355.41	189.366	0	2	0	0	5	0	0	0	0	7	1	0	0	0	1	2	2	2	0	1
GCF_000318195.2|WP_009161422.1|tm:4-23	WP_009161422.1	20	3417.18	170.859	2	1	0	1	3	0	0	0	0	2	1	0	0	0	0	4	0	5	1	0
GCF_000320345.1|WP_009765160.1|tm:110-132	WP_009765160.1	23	4052.72	176.205	2	1	1	0	1	0	0	4	0	6	0	0	2	0	0	0	1	4	1	0
GCF_000321205.1|WP_019244906.1|tm:20-42	WP_019244906.1	23	3910.23	170.01	5	0	0	0	1	0	0	5	0	2	0	1	2	0	0	0	1	4	1	1
GCF_000327285.1|WP_020226001.1|tm:5-23	WP_020226001.1	19	3532.79	185.936	2	0	0	0	4	0	1	3	1	2	0	0	1	0	0	2	0	1	0	2
GCF_000327285.1|WP_020223228.1|tm:85-107	WP_020223228.1	23	3869.1	168.222	3	0	0	0	1	1	0	5	0	4	1	2	0	0	0	1	1	4	0	0
GCF_000327285.1|WP_020225614.1|tm:93-115	WP_020225614.1	23	3836.82	166.818	3	1	0	0	0	1	0	4	2	4	1	0	0	0	0	1	1	5	0	0
GCF_000330725.2|WP_040480842.1|tm:35-57	WP_040480842.1	23	3825.4	166.322	2	1	0	0	1	2	1	2	0	2	3	1	3	0	0	1	0	3	0	1
GCF_000331105.1|WP_015331545.1|tm:5-22	WP_015331545.1	18	3014.44	167.469	1	0	0	0	0	2	0	0	0	5	1	0	0	0	0	3	0	4	1	1
GCF_000331105.1|WP_015330532.1|tm:15-34	WP_015330532.1	20	3343.74	167.187	3	1	0	0	2	2	0	2	0	4	0	0	0	2	0	1	0	2	0	1
GCF_000331515.1|WP_007471464.1|tm:84-106	WP_007471464.1	23	4270.7	185.683	0	0	0	0	3	1	1	3	0	6	0	2	0	0	0	1	2	2	0	2
GCF_000331535.1|WP_009579401.1|tm:21-43	WP_009579401.1	23	4348.81	189.079	2	0	0	0	1	1	0	2	1	5	0	0	0	1	2	1	0	4	2	1
GCF_000331535.1|WP_040497607.1|tm:5-27	WP_040497607.1	23	4179.2	181.704	2	0	0	1	1	2	0	1	1	7	0	0	0	0	1	0	2	2	0	3
GCF_000331995.1|WP_023559463.1|tm:18-40	WP_023559463.1	23	4263.87	185.386	0	0	0	0	4	2	0	5	0	4	0	0	0	0	0	1	2	2	0	3
GCF_000331995.1|WP_015357946.1|tm:10-32	WP_015357946.1	23	3723.31	161.883	2	1	0	0	1	3	0	6	0	3	0	0	1	0	1	1	2	2	0	0
GCF_000331995.1|WP_015358702.1|tm:15-37	WP_015358702.1	23	4388.22	190.792	0	0	0	0	4	0	1	5	0	3	3	0	1	0	0	2	0	3	0	1
GCF_000331995.1|WP_015359856.1|tm:15-37	WP_015359856.1	23	4347.39	189.017	0	1	0	0	2	0	0	4	0	8	0	1	1	0	0	1	1	2	1	1
GCF_000331995.1|WP_015360334.1|tm:10-32	WP_015360334.1	23	4145.99	180.26	1	1	0	0	0	0	0	6	1	2	0	0	0	0	0	4	1	3	2	2
GCF_000333895.2|WP_002539556.1|tm:7-29	WP_002539556.1	23	4071.69	177.03	2	0	0	0	2	1	1	2	1	6	2	0	1	0	0	0	3	2	0	0
GCF_000333895.2|WP_002540687.1|tm:86-108	WP_002540687.1	23	4108.1	178.613	0	0	0	0	3	2	1	2	0	5	0	1	0	0	0	1	3	3	0	2
GCF_000334455.1|WP_007617231.1|tm:272-294	WP_007617231.1	23	4080.68	177.421	0	0	0	0	2	1	0	2	0	7	0	0	0	0	1	2	1	7	0	0
GCF_000336555.1|WP_002712214.1|tm:204-226	WP_002712214.1	23	3253.35	141.45	8	0	0	1	1	4	0	1	0	1	0	0	0	0	0	1	1	4	1	0
GCF_000340475.1|WP_017797204.1|tm:10-32	WP_017797204.1	23	4079.87	177.386	0	0	0	0	2	1	0	3	1	4	0	0	1	0	0	2	2	5	0	2
GCF_000340475.1|WP_026133826.1|tm:91-113	WP_026133826.1	23	4166.66	181.159	1	0	0	0	3	3	0	3	1	9	0	1	0	0	0	0	0	1	0	1
GCF_000346615.1|WP_017730606.1|tm:25-47	WP_017730606.1	23	4227.84	183.819	0	0	0	0	3	2	0	3	1	5	3	1	0	0	0	1	2	1	0	1
GCF_000348685.1|WP_007649158.1|tm:5-24	WP_007649158.1	20	3629.55	181.478	1	0	0	0	5	1	0	2	0	4	1	0	0	0	0	4	0	1	1	0
GCF_000348725.1|WP_015470558.1|tm:7-26	WP_015470558.1	20	3297.94	164.897	4	0	1	0	0	0	0	5	0	3	1	0	0	0	0	1	1	4	0	0
GCF_000348945.1|WP_007272227.1|tm:4-21	WP_007272227.1	18	3234.55	179.697	2	0	0	0	1	1	1	0	0	5	1	0	0	0	2	0	1	4	0	0
GCF_000359605.1|WP_003469907.1|tm:10-32	WP_003469907.1	23	4022.04	174.871	2	0	0	0	2	1	0	5	1	3	0	0	1	0	0	2	1	3	0	2
GCF_000364225.1|WP_004053138.1|tm:94-116	WP_004053138.1	23	4340.96	188.737	3	1	0	1	6	1	1	3	0	3	0	0	0	0	0	0	0	1	0	3
GCF_000364225.1|WP_004060045.1|tm:99-121	WP_004060045.1	23	4260.87	185.255	0	0	0	0	4	0	0	3	1	4	1	2	0	0	0	3	1	3	0	1
GCF_000364225.1|WP_004066530.1|tm:97-119	WP_004066530.1	23	3936.86	171.168	3	1	0	1	1	1	0	5	0	5	1	0	0	1	0	1	0	3	0	0
GCF_000364325.1|WP_002563633.1|tm:100-119	WP_002563633.1	20	3612.49	180.624	2	1	0	0	3	0	0	4	0	6	0	0	0	0	0	0	2	2	0	0
GCF_000365025.1|WP_017932491.1|tm:91-113	WP_017932491.1	23	3982.24	173.141	4	0	0	0	3	2	0	3	0	4	1	1	0	0	1	1	0	2	0	1
GCF_000371705.1|WP_002574681.1|tm:232-251	WP_002574681.1	20	3680.23	184.011	0	1	0	0	4	1	0	3	0	5	2	0	1	0	0	1	1	1	0	0
GCF_000371925.1|WP_020396570.1|tm:7-26	WP_020396570.1	20	3542.24	177.112	1	0	2	0	2	1	0	5	0	4	2	0	0	0	0	1	2	0	0	0
GCF_000372525.1|WP_018004226.1|tm:10-32	WP_018004226.1	23	3785.15	164.572	6	0	1	0	4	1	1	1	0	4	1	0	2	0	0	1	1	0	0	0
GCF_000372525.1|WP_018008206.1|tm:7-29	WP_018008206.1	23	3630.08	157.83	8	0	0	1	2	1	0	0	0	2	0	0	0	1	1	1	2	3	0	1
GCF_000373105.1|WP_083926116.1|tm:20-42	WP_083926116.1	23	4403.07	191.438	0	1	0	0	0	0	0	2	1	8	0	0	2	0	1	1	1	2	0	4
GCF_000373185.1|WP_018464372.1|tm:7-24	WP_018464372.1	18	3198.71	177.706	1	0	0	0	5	1	0	1	0	4	0	0	0	0	1	4	1	0	0	0
GCF_000373185.1|WP_026234338.1|tm:17-39	WP_026234338.1	23	4082.8	177.513	1	0	0	0	3	1	0	2	1	6	1	1	1	1	0	2	1	2	0	0
GCF_000373185.1|WP_018462970.1|tm:5-24	WP_018462970.1	20	3465.35	173.267	3	0	0	0	5	0	0	3	0	1	1	0	1	1	0	3	1	1	0	0
GCF_000373185.1|WP_081618591.1|tm:19-41	WP_081618591.1	23	4069.87	176.951	1	1	0	0	1	1	1	4	1	3	1	0	1	1	0	2	1	2	0	2
GCF_000373245.1|WP_018473398.1|tm:13-35	WP_018473398.1	23	4075.94	177.215	1	1	0	1	2	1	0	3	0	6	0	1	0	1	0	1	2	2	0	1
GCF_000373245.1|WP_018473824.1|tm:13-32	WP_018473824.1	20	3652.8	182.64	1	0	0	0	2	2	0	2	0	6	0	0	1	0	2	0	1	2	0	1
GCF_000373245.1|WP_018473429.1|tm:13-35	WP_018473429.1	23	3947.82	171.644	2	3	0	0	3	1	1	2	1	4	0	0	1	0	0	2	0	2	0	1
GCF_000373245.1|WP_018474954.1|tm:7-26	WP_018474954.1	20	3718.14	185.907	1	2	0	0	3	1	0	1	0	5	1	0	1	1	0	1	0	0	0	3
GCF_000373785.1|WP_018579891.1|tm:79-98	WP_018579891.1	20	3521.26	176.063	1	0	0	0	1	1	0	6	0	2	2	1	0	1	0	0	2	3	0	0
GCF_000373785.1|WP_083913016.1|tm:104-126	WP_083913016.1	23	3912.09	170.091	4	0	0	0	2	0	0	2	0	3	0	0	2	0	1	3	3	1	1	1
GCF_000374025.1|WP_020599246.1|tm:20-39	WP_020599246.1	20	3224.98	161.249	1	0	0	0	1	3	0	1	0	5	0	0	0	0	0	3	0	5	1	0
GCF_000374045.1|WP_026259945.1|tm:10-27	WP_026259945.1	18	3175.98	176.443	1	1	0	0	3	1	0	3	0	3	0	1	0	1	0	3	0	0	1	0
GCF_000374045.1|WP_083935025.1|tm:7-25	WP_083935025.1	19	3380.21	177.906	1	1	0	0	1	1	0	4	1	7	1	0	0	0	0	2	0	0	0	0
GCF_000374065.1|WP_018620472.1|tm:4-26	WP_018620472.1	23	3915.66	170.246	4	0	0	0	2	1	0	1	0	7	0	0	1	1	1	1	1	3	0	0
GCF_000374085.1|WP_020607357.1|tm:24-46	WP_020607357.1	23	3766.12	163.744	0	1	0	1	1	3	0	2	0	5	0	0	0	1	0	0	4	5	0	0
GCF_000374085.1|WP_020601587.1|tm:5-27	WP_020601587.1	23	4179.09	181.7	0	1	0	0	0	1	0	2	0	7	0	1	1	0	2	2	2	2	1	1
GCF_000374085.1|WP_041951935.1|tm:5-22	WP_041951935.1	18	3141.6	174.533	1	1	0	0	3	2	0	0	0	7	0	0	0	0	0	1	2	0	0	1
GCF_000374085.1|WP_020602724.1|tm:4-26	WP_020602724.1	23	3915.66	170.246	4	0	0	0	2	1	0	1	0	7	0	0	1	1	1	1	1	3	0	0
GCF_000374105.1|WP_018625282.1|tm:7-26	WP_018625282.1	20	3654.94	182.747	2	0	2	0	3	0	0	4	0	3	0	0	0	0	0	1	2	1	1	1
GCF_000374105.1|WP_018625099.1|tm:152-171	WP_018625099.1	20	3000.05	150.002	2	0	0	0	0	5	0	3	0	5	0	2	0	0	0	1	0	2	0	0
GCF_000374105.1|WP_018624474.1|tm:90-109	WP_018624474.1	20	3557.04	177.852	1	1	0	1	4	2	0	2	0	2	0	0	0	0	1	1	1	3	1	0
GCF_000374105.1|WP_018624361.1|tm:113-131	WP_018624361.1	19	3558.51	187.29	0	0	0	0	6	2	1	4	0	2	0	0	0	0	0	0	2	1	0	1
GCF_000374105.1|WP_018623880.1|tm:84-106	WP_018623880.1	23	3727.03	162.045	2	1	0	0	2	4	0	2	0	7	0	0	0	0	0	3	0	1	1	0
GCF_000374105.1|WP_018624722.1|tm:97-119	WP_018624722.1	23	3967.73	172.51	4	1	0	1	3	0	1	2	0	4	1	0	0	0	0	1	1	4	0	0
GCF_000374125.1|WP_083927744.1|tm:51-68	WP_083927744.1	18	2889.18	160.51	0	1	0	0	0	3	0	2	1	6	0	0	1	0	0	2	0	2	0	0
GCF_000374125.1|WP_018627952.1|tm:32-54	WP_018627952.1	23	4040.48	175.673	3	2	0	0	2	1	0	1	0	3	0	0	1	1	1	0	3	2	1	2
GCF_000374125.1|WP_018625880.1|tm:7-26	WP_018625880.1	20	3719.16	185.958	1	1	0	1	3	1	0	1	1	6	0	0	0	0	0	0	2	1	0	2
GCF_000374145.1|WP_018631879.1|tm:157-179	WP_018631879.1	23	3618.47	157.325	2	0	0	1	1	5	0	2	0	2	1	0	1	0	1	1	0	5	0	1
GCF_000374165.1|WP_018637970.1|tm:10-32	WP_018637970.1	23	3723.28	161.882	2	0	0	0	1	3	0	0	0	7	1	0	3	0	0	1	2	2	0	1
GCF_000374325.1|WP_018659287.1|tm:85-107	WP_018659287.1	23	3947.6	171.635	4	0	0	0	1	1	0	2	0	6	1	0	1	1	0	0	1	4	1	0
GCF_000374325.1|WP_018659325.1|tm:103-125	WP_018659325.1	23	4188.51	182.109	1	0	0	1	3	2	1	1	0	6	0	0	1	0	0	1	2	1	1	2
GCF_000374365.1|WP_018665915.1|tm:4-23	WP_018665915.1	20	3359.01	167.951	1	1	0	0	1	3	0	0	0	6	1	0	0	0	0	2	1	2	1	1
GCF_000374365.1|WP_025069066.1|tm:7-24	WP_025069066.1	18	2821.12	156.729	2	1	0	1	1	4	0	1	0	5	1	0	0	0	0	0	1	1	0	0
GCF_000374365.1|WP_018666178.1|tm:7-24	WP_018666178.1	18	2932.77	162.932	3	1	0	0	0	1	0	2	0	4	0	0	0	0	0	2	2	1	0	2
GCF_000374365.1|WP_018666267.1|tm:13-30	WP_018666267.1	18	3253.83	180.768	1	0	0	0	3	1	0	2	0	4	0	0	1	1	0	1	0	3	1	0
GCF_000374365.1|WP_018665902.1|tm:775-797	WP_018665902.1	23	4106.76	178.555	5	0	0	0	0	1	0	6	0	7	0	0	0	0	1	0	0	1	1	1
GCF_000374365.1|WP_018668899.1|tm:7-26	WP_018668899.1	20	3195.62	159.781	3	0	0	0	2	2	0	1	0	6	0	0	0	1	0	4	0	1	0	0
GCF_000374465.1|WP_018688361.1|tm:15-37	WP_018688361.1	23	4076.8	177.252	3	0	0	2	3	0	0	1	0	3	1	0	1	0	1	1	3	3	0	1
GCF_000374585.1|WP_025892325.1|tm:5-22	WP_025892325.1	18	3220.93	178.941	1	2	0	0	5	1	0	2	0	5	0	0	0	0	0	2	0	0	0	0
GCF_000374585.1|WP_025892208.1|tm:771-793	WP_025892208.1	23	4288.46	186.455	1	0	0	0	1	2	0	7	0	4	0	0	0	0	0	2	0	1	2	3
GCF_000374585.1|WP_018711196.1|tm:759-781	WP_018711196.1	23	4272.9	185.778	2	0	0	0	2	1	0	5	0	4	0	0	0	0	0	1	1	3	2	2
GCF_000374825.1|WP_018751630.1|tm:13-35	WP_018751630.1	23	4186.29	182.013	1	0	0	0	4	1	0	2	0	6	0	0	0	0	0	2	1	4	0	2
GCF_000374825.1|WP_018752333.1|tm:10-32	WP_018752333.1	23	4153.96	180.607	1	0	0	0	2	1	0	3	0	9	1	0	1	0	0	2	1	1	0	1
GCF_000374825.1|WP_026263542.1|tm:10-32	WP_026263542.1	23	3959.63	172.158	2	0	0	0	3	3	0	6	0	3	0	0	1	0	0	1	0	2	0	2
GCF_000374845.1|WP_018754469.1|tm:15-34	WP_018754469.1	20	3652.01	182.601	1	0	0	0	2	1	0	4	0	6	0	0	1	0	0	1	1	1	0	2
GCF_000374845.1|WP_018755985.1|tm:10-29	WP_018755985.1	20	3749.81	187.49	0	0	0	0	5	1	0	7	0	2	0	0	1	0	0	2	0	1	1	0
GCF_000374845.1|WP_018756321.1|tm:15-37	WP_018756321.1	23	4060.67	176.551	1	1	0	0	1	1	0	5	0	5	1	0	0	0	1	2	3	1	0	1
GCF_000374845.1|WP_083927235.1|tm:35-57	WP_083927235.1	23	4151.8	180.513	2	0	0	0	3	0	0	4	0	5	0	0	0	0	1	3	1	3	0	1
GCF_000374845.1|WP_083927286.1|tm:20-39	WP_083927286.1	20	3557.7	177.885	0	0	0	0	2	2	0	3	0	4	1	0	0	0	0	1	3	2	0	2
GCF_000374845.1|WP_018759660.1|tm:15-37	WP_018759660.1	23	4033.21	175.357	0	0	0	0	1	1	0	4	0	4	2	1	1	0	0	3	1	4	1	0
GCF_000374845.1|WP_083927314.1|tm:18-40	WP_083927314.1	23	4054.41	176.279	2	0	0	0	3	3	1	1	0	5	0	0	1	0	0	0	1	3	1	2
GCF_000374845.1|WP_018756273.1|tm:18-40	WP_018756273.1	23	4385.83	190.688	0	0	0	0	4	0	0	4	0	6	1	0	0	0	0	2	3	1	0	2
GCF_000374845.1|WP_083927173.1|tm:20-42	WP_083927173.1	23	3990.09	173.482	0	0	0	0	2	1	0	4	0	5	0	1	0	0	0	6	1	1	0	2
GCF_000374845.1|WP_018756844.1|tm:20-42	WP_018756844.1	23	4247.44	184.671	0	0	0	0	4	0	0	5	0	5	0	0	0	0	0	1	6	1	0	1
GCF_000374845.1|WP_018756861.1|tm:15-37	WP_018756861.1	23	4298.43	186.888	3	0	0	0	1	0	0	4	1	7	1	0	1	1	0	0	0	2	1	1
GCF_000374845.1|WP_018756891.1|tm:13-35	WP_018756891.1	23	4065.56	176.763	1	0	0	0	1	1	0	3	1	8	0	0	0	0	0	1	4	2	0	1
GCF_000374845.1|WP_018756934.1|tm:15-34	WP_018756934.1	20	3502.68	175.134	2	0	0	0	2	0	0	6	0	2	1	1	1	0	0	3	1	0	0	1
GCF_000374845.1|WP_018759022.1|tm:15-37	WP_018759022.1	23	4145.89	180.256	0	0	0	0	1	0	0	4	0	6	0	0	0	0	1	5	2	2	0	2
GCF_000375465.1|WP_018127173.1|tm:5-27	WP_018127173.1	23	4035.86	175.472	6	0	0	1	1	0	0	2	1	7	0	0	0	1	0	1	0	1	0	2
GCF_000375545.1|WP_020398702.1|tm:96-118	WP_020398702.1	23	3627.53	157.719	4	0	0	0	1	5	0	2	0	4	3	0	0	0	0	1	0	2	1	0
GCF_000376405.1|WP_006844641.1|tm:105-122	WP_006844641.1	18	3384.18	188.01	1	0	0	0	4	0	0	2	0	4	0	1	0	1	0	0	3	1	0	1
GCF_000376405.1|WP_006841703.1|tm:5-27	WP_006841703.1	23	3985.06	173.263	1	0	1	0	2	0	0	3	0	5	0	1	0	0	0	4	1	4	0	1
GCF_000376405.1|WP_006843912.1|tm:5-22	WP_006843912.1	18	3096.26	172.014	2	2	0	0	1	0	0	1	0	6	0	0	0	0	0	4	0	0	0	2
GCF_000376545.2|WP_005616650.1|tm:115-137	WP_005616650.1	23	3796.65	165.072	3	1	0	0	1	1	0	2	0	4	1	1	0	1	0	2	3	2	0	1
GCF_003568585.1|WP_013013347.1|tm:60-82	WP_013013347.1	23	3669.77	159.555	6	0	1	0	0	1	0	0	0	7	1	0	3	1	0	1	1	0	0	1
GCF_000376805.1|WP_018149075.1|tm:88-110	WP_018149075.1	23	3959.98	172.173	1	0	0	0	2	4	1	3	0	5	1	0	0	0	0	2	1	1	2	0
GCF_000377005.1|WP_083915236.1|tm:31-53	WP_083915236.1	23	4002.08	174.003	3	0	0	0	2	1	0	2	0	8	1	0	0	0	0	2	2	1	0	1
GCF_000377005.1|WP_026183285.1|tm:85-107	WP_026183285.1	23	4183.81	181.905	3	1	0	0	1	0	0	4	0	4	0	2	0	0	0	0	0	5	2	1
GCF_000377505.1|WP_018883799.1|tm:13-35	WP_018883799.1	23	4229.69	183.9	0	1	0	0	3	0	0	4	0	4	0	0	0	0	0	4	0	4	0	3
GCF_000377505.1|WP_018884532.1|tm:20-42	WP_018884532.1	23	4051.37	176.147	2	0	0	0	1	1	0	5	0	4	2	0	0	0	0	2	2	2	0	2
GCF_000377505.1|WP_018887786.1|tm:10-32	WP_018887786.1	23	4238.47	184.281	1	0	0	0	5	0	0	4	0	4	0	0	1	0	0	1	2	4	0	1
GCF_000377505.1|WP_081625198.1|tm:46-68	WP_081625198.1	23	3883.04	168.828	3	0	0	0	2	2	0	4	0	4	0	0	1	0	0	1	2	2	0	2
GCF_000377505.1|WP_018883426.1|tm:10-32	WP_018883426.1	23	4240.34	184.363	0	0	0	0	4	0	0	5	0	4	1	0	1	0	0	3	1	3	0	1
GCF_000377505.1|WP_018883437.1|tm:15-37	WP_018883437.1	23	4096.72	178.118	0	1	0	0	1	1	0	1	0	5	0	0	0	0	0	1	5	4	0	4
GCF_000377505.1|WP_018884561.1|tm:15-37	WP_018884561.1	23	3777.42	164.236	1	0	0	0	1	2	0	1	0	5	0	1	1	0	0	4	1	4	0	2
GCF_000377505.1|WP_018884743.1|tm:11-33	WP_018884743.1	23	3907.12	169.875	0	0	0	0	1	3	0	1	0	9	2	0	1	0	0	1	3	2	0	0
GCF_000377505.1|WP_018884791.1|tm:15-37	WP_018884791.1	23	4152.36	180.537	0	0	0	0	1	1	0	3	0	9	0	0	0	0	1	2	4	1	0	1
GCF_000377505.1|WP_018885818.1|tm:10-29	WP_018885818.1	20	3372.53	168.626	1	1	0	0	3	2	0	4	0	2	0	0	1	0	0	2	0	3	0	1
GCF_000377505.1|WP_018886004.1|tm:10-32	WP_018886004.1	23	4101.95	178.346	0	0	0	0	2	2	0	5	0	4	0	0	1	0	0	2	1	3	0	3
GCF_000377625.1|WP_018910989.1|tm:4-22	WP_018910989.1	19	3142.72	165.406	1	1	0	0	1	0	0	3	0	4	0	0	0	0	0	4	1	4	0	0
GCF_000377745.1|WP_020210666.1|tm:10-27	WP_020210666.1	18	3083.82	171.323	2	1	0	0	1	0	0	3	0	4	0	0	0	0	0	2	1	3	0	1
GCF_000377745.1|WP_020208596.1|tm:89-111	WP_020208596.1	23	4232.56	184.024	0	1	0	0	5	0	1	3	0	2	0	1	1	0	0	2	3	2	0	2
GCF_000377765.1|WP_018932191.1|tm:13-35	WP_018932191.1	23	4134.86	179.777	0	0	0	0	2	1	0	6	0	3	1	0	1	1	0	3	1	2	0	2
GCF_000377765.1|WP_018930494.1|tm:25-47	WP_018930494.1	23	4093.36	177.972	0	0	0	0	5	1	0	4	0	4	0	0	1	0	0	2	2	4	0	0
GCF_000377765.1|WP_018931757.1|tm:12-34	WP_018931757.1	23	3931.16	170.92	1	0	0	0	1	2	0	4	0	4	0	0	1	1	0	2	2	3	1	1
GCF_000377765.1|WP_026287275.1|tm:20-42	WP_026287275.1	23	4172.49	181.413	0	0	0	0	2	1	0	5	0	5	1	0	1	1	1	1	2	3	0	0
GCF_000377765.1|WP_018933009.1|tm:12-34	WP_018933009.1	23	3997.72	173.814	1	0	0	0	0	1	0	5	0	5	0	0	1	1	0	2	3	2	1	1
GCF_000377765.1|WP_018933049.1|tm:25-47	WP_018933049.1	23	3851.75	167.467	1	0	0	0	2	3	0	6	0	3	1	0	1	0	0	2	2	1	0	1
GCF_000378085.1|WP_044108442.1|tm:15-37	WP_044108442.1	23	4212.12	183.136	3	0	0	0	1	1	0	2	0	8	3	1	1	0	2	0	1	0	0	0
GCF_000378085.1|WP_018966888.1|tm:10-27	WP_018966888.1	18	3020.92	167.829	4	1	0	0	2	0	0	2	0	6	0	0	0	0	0	2	1	0	0	0
GCF_000378145.1|WP_018975633.1|tm:10-32	WP_018975633.1	23	4241.61	184.418	0	0	0	0	5	0	0	3	0	5	0	0	1	0	0	2	3	3	0	1
GCF_000378145.1|WP_018977941.1|tm:5-27	WP_018977941.1	23	4060.9	176.561	2	1	0	0	1	0	0	4	0	4	2	0	2	1	0	1	2	2	1	0
GCF_000378145.1|WP_018976462.1|tm:10-32	WP_018976462.1	23	3923.32	170.579	1	0	0	0	2	3	0	4	0	4	0	0	1	1	0	1	2	2	0	2
GCF_000378145.1|WP_040925056.1|tm:15-37	WP_040925056.1	23	4114.51	178.892	2	0	0	1	2	1	0	5	0	6	1	0	2	0	0	1	0	1	0	1
GCF_000378145.1|WP_018977031.1|tm:11-33	WP_018977031.1	23	4077.83	177.297	1	1	0	0	1	0	0	2	0	6	0	0	0	0	0	4	0	5	0	3
GCF_000378385.1|WP_020614867.1|tm:5-27	WP_020614867.1	23	4098.94	178.215	2	1	0	0	1	0	0	3	0	4	3	0	1	1	0	1	2	3	1	0
GCF_000378385.1|WP_020616381.1|tm:12-34	WP_020616381.1	23	4084.48	177.586	4	0	0	0	1	1	0	5	1	3	1	0	1	0	0	1	1	1	2	1
GCF_000378385.1|WP_020616506.1|tm:32-54	WP_020616506.1	23	4227.6	183.809	2	0	0	0	2	0	0	2	0	9	0	0	1	1	0	2	0	2	0	2
GCF_000378385.1|WP_020617064.1|tm:25-47	WP_020617064.1	23	3966.85	172.472	2	1	0	0	1	2	1	2	0	5	0	0	1	0	0	1	2	2	1	2
GCF_000378385.1|WP_020617294.1|tm:10-32	WP_020617294.1	23	4126.14	179.397	0	0	0	0	4	0	0	4	0	3	1	0	1	0	0	4	2	3	0	1
GCF_000378385.1|WP_020617358.1|tm:15-37	WP_020617358.1	23	4244.04	184.523	0	0	0	0	3	1	0	3	1	6	0	0	0	0	0	2	1	4	0	2
GCF_000378385.1|WP_020618336.1|tm:10-32	WP_020618336.1	23	3897.34	169.45	1	0	0	0	3	2	0	1	0	6	0	0	1	0	0	2	3	3	0	1
GCF_000378385.1|WP_063824383.1|tm:26-48	WP_063824383.1	23	4198.41	182.54	2	0	0	0	1	0	0	6	0	3	1	0	1	0	1	2	0	4	1	1
GCF_000378385.1|WP_020618614.1|tm:10-32	WP_020618614.1	23	4019.96	174.781	1	0	0	0	3	1	0	6	0	2	0	0	0	0	0	4	1	3	0	2
GCF_000378385.1|WP_020619055.1|tm:25-47	WP_020619055.1	23	4154.63	180.636	0	0	0	0	2	1	0	3	0	5	0	0	1	0	0	1	4	3	0	3
GCF_000378385.1|WP_020619174.1|tm:10-32	WP_020619174.1	23	3962.2	172.27	1	1	0	0	3	2	0	5	0	2	1	0	1	1	0	2	0	3	0	1
GCF_000378385.1|WP_020620902.1|tm:10-32	WP_020620902.1	23	4367.44	189.889	0	1	0	0	1	0	0	2	0	10	1	0	1	0	1	2	1	1	0	2
GCF_000378385.1|WP_083937869.1|tm:43-65	WP_083937869.1	23	4137.28	179.882	2	0	0	0	2	0	0	1	0	7	1	1	0	0	0	3	0	4	0	2
GCF_000378385.1|WP_083937907.1|tm:41-63	WP_083937907.1	23	4068.12	176.875	1	0	0	0	3	0	1	3	0	2	1	0	1	0	0	4	2	3	0	2
GCF_000378385.1|WP_020617013.1|tm:10-32	WP_020617013.1	23	4351.48	189.195	0	0	0	0	5	0	0	6	0	4	1	0	1	0	0	2	2	1	0	1
GCF_000378385.1|WP_020617237.1|tm:10-32	WP_020617237.1	23	3952.99	171.869	1	0	0	0	2	1	0	4	0	3	1	0	1	0	0	2	2	5	0	1
GCF_000378385.1|WP_020617311.1|tm:15-37	WP_020617311.1	23	4257.11	185.092	2	0	0	0	3	1	0	2	0	7	1	1	0	0	1	2	1	0	0	2
GCF_000378385.1|WP_020617420.1|tm:10-32	WP_020617420.1	23	4410.13	191.745	0	0	0	0	3	1	0	2	1	8	0	0	1	0	0	1	1	2	1	2
GCF_000378385.1|WP_020618320.1|tm:15-37	WP_020618320.1	23	4383.25	190.576	0	0	0	0	6	0	0	5	0	4	1	1	1	0	0	3	0	1	0	1
GCF_000378385.1|WP_083938078.1|tm:20-39	WP_083938078.1	20	3877.76	193.888	0	0	0	0	1	1	0	3	1	6	2	0	1	0	0	0	0	2	0	3
GCF_000378385.1|WP_020620322.1|tm:11-30	WP_020620322.1	20	3610.19	180.51	1	0	0	0	2	1	0	4	0	3	1	0	1	0	0	3	0	1	0	3
GCF_000378385.1|WP_020620353.1|tm:10-32	WP_020620353.1	23	4253.72	184.944	1	0	0	0	4	1	0	2	0	6	1	0	1	0	0	1	1	3	0	2
GCF_000378385.1|WP_020620402.1|tm:10-32	WP_020620402.1	23	3887.02	169.001	2	1	0	0	4	2	0	3	0	6	0	1	0	0	0	3	1	0	0	0
GCF_000378385.1|WP_020620451.1|tm:21-40	WP_020620451.1	20	3385.27	169.263	0	0	0	0	2	2	0	4	0	4	1	0	1	0	0	3	0	3	0	0
GCF_000378385.1|WP_083938223.1|tm:15-37	WP_083938223.1	23	4024.65	174.985	1	1	0	0	5	2	0	3	0	5	0	0	0	0	0	1	1	4	0	0
GCF_000378385.1|WP_020621188.1|tm:10-32	WP_020621188.1	23	4216.11	183.309	1	0	0	0	4	0	0	4	0	5	0	0	1	0	0	3	2	1	0	2
GCF_000378425.1|WP_019005535.1|tm:13-35	WP_019005535.1	23	4124.9	179.343	3	0	0	0	1	0	0	4	0	3	0	0	1	0	1	2	0	5	1	2
GCF_000378425.1|WP_019005804.1|tm:10-32	WP_019005804.1	23	3950.35	171.754	1	0	0	0	4	2	0	2	0	5	0	0	1	0	0	2	3	2	0	1
GCF_000378425.1|WP_083932119.1|tm:57-79	WP_083932119.1	23	4086.67	177.681	2	0	0	0	3	3	0	5	0	3	1	0	0	0	0	1	1	1	1	2
GCF_000378425.1|WP_019006944.1|tm:10-32	WP_019006944.1	23	4200.92	182.649	1	0	0	0	4	0	0	4	0	4	2	0	1	0	0	3	2	1	0	1
GCF_000378485.1|WP_020212959.1|tm:7-24	WP_020212959.1	18	3164.51	175.806	3	0	0	0	2	1	0	0	1	4	1	0	0	0	0	1	1	2	0	2
GCF_000378485.1|WP_020213700.1|tm:13-30	WP_020213700.1	18	3359.09	186.616	1	0	0	0	2	0	0	3	1	5	0	0	0	0	0	3	1	0	1	1
GCF_000378485.1|WP_020211443.1|tm:4-26	WP_020211443.1	23	4139.71	179.987	2	0	0	0	5	1	0	4	0	2	0	1	0	0	1	1	3	2	0	1
GCF_000378485.1|WP_020213291.1|tm:4-21	WP_020213291.1	18	3369.54	187.197	2	0	0	0	4	0	0	3	0	3	0	0	1	0	0	0	2	1	0	2
GCF_000378485.1|WP_020213758.1|tm:15-34	WP_020213758.1	20	3396.24	169.812	4	1	0	0	4	1	0	0	0	6	1	0	0	0	0	2	0	1	0	0
GCF_000378625.1|WP_019029225.1|tm:98-117	WP_019029225.1	20	3586.28	179.314	2	0	0	0	2	1	0	3	0	4	0	0	0	0	0	1	2	2	0	3
GCF_000378625.1|WP_019029864.1|tm:61-78	WP_019029864.1	18	3110.97	172.832	3	0	1	0	1	1	1	2	0	6	0	1	0	0	0	1	0	0	0	1
GCF_000378625.1|WP_019028666.1|tm:4-26	WP_019028666.1	23	4270	185.652	2	0	0	0	2	1	1	5	0	2	1	0	0	2	1	0	2	2	1	1
GCF_000378765.1|WP_019038377.1|tm:7-26	WP_019038377.1	20	3416.41	170.82	3	2	0	0	0	1	0	5	1	5	0	0	0	1	0	1	0	0	0	1
GCF_000379145.1|WP_018270454.1|tm:73-90	WP_018270454.1	18	2796.32	155.351	5	0	0	0	1	2	0	0	0	5	0	0	1	0	0	1	0	2	0	1
GCF_000379645.1|WP_020514432.1|tm:127-149	WP_020514432.1	23	3306.51	143.761	5	0	0	0	0	5	1	0	0	3	0	0	2	0	0	1	2	2	0	2
GCF_000379725.1|WP_018343247.1|tm:15-37	WP_018343247.1	23	4269.03	185.61	1	1	0	0	6	0	1	2	0	4	0	0	0	2	0	1	1	4	0	0
GCF_000379725.1|WP_018343872.1|tm:5-24	WP_018343872.1	20	3645.77	182.288	2	1	0	0	4	1	0	1	0	7	0	0	1	0	1	0	0	2	0	0
GCF_000379765.1|WP_020531855.1|tm:5-24	WP_020531855.1	20	3665.85	183.292	1	0	0	1	1	1	0	3	1	5	0	0	0	0	0	0	0	5	0	2
GCF_000379765.1|WP_020533021.1|tm:12-29	WP_020533021.1	18	3172.27	176.237	1	0	0	0	2	1	0	1	0	7	0	0	1	0	0	3	0	1	1	0
GCF_000379765.1|WP_020531990.1|tm:10-31	WP_020531990.1	22	3850.93	175.042	2	1	0	0	3	4	0	3	1	5	0	0	0	1	1	0	0	0	1	0
GCF_000379765.1|WP_020528366.1|tm:21-38	WP_020528366.1	18	3143.4	174.633	0	0	0	0	2	0	0	1	0	5	1	1	0	0	0	4	1	3	0	0
GCF_000379765.1|WP_020533144.1|tm:5-22	WP_020533144.1	18	3440.91	191.162	0	1	0	0	4	1	0	2	0	5	0	1	1	0	0	0	0	1	0	2
GCF_000379765.1|WP_020528762.1|tm:15-34	WP_020528762.1	20	3556.6	177.83	2	2	0	0	4	1	1	2	1	5	0	0	0	0	0	1	0	1	0	0
GCF_000379765.1|WP_020529943.1|tm:21-43	WP_020529943.1	23	4369.01	189.957	1	0	0	0	6	0	0	5	1	4	0	0	1	3	0	2	0	0	0	0
GCF_000379805.1|WP_020538205.1|tm:785-807	WP_020538205.1	23	4248.81	184.731	2	0	0	0	4	4	0	1	0	4	0	0	0	0	1	0	1	1	2	3
GCF_000379965.1|WP_018362185.1|tm:7-24	WP_018362185.1	18	3253.63	180.757	1	1	0	0	1	0	0	2	0	6	1	0	1	1	0	1	2	0	0	1
GCF_000379985.1|WP_018363652.1|tm:69-91	WP_018363652.1	23	4374.42	190.192	1	0	0	0	4	1	0	2	0	7	0	0	2	0	1	0	1	2	1	1
GCF_000379985.1|WP_018363659.1|tm:89-111	WP_018363659.1	23	4129.19	179.53	2	0	0	0	3	2	0	5	0	6	0	1	0	0	0	0	0	3	1	0
GCF_000379985.1|WP_018364813.1|tm:141-163	WP_018364813.1	23	4263.22	185.357	3	0	0	0	3	0	0	3	1	3	2	0	0	0	0	2	2	1	1	2
GCF_000379985.1|WP_018364360.1|tm:151-168	WP_018364360.1	18	3303.91	183.551	1	0	0	0	2	1	0	4	0	2	0	0	0	0	0	1	3	1	2	1
GCF_000380025.1|WP_018368896.1|tm:78-97	WP_018368896.1	20	3677.28	183.864	1	0	0	0	0	1	1	2	0	8	0	0	0	0	1	2	1	1	1	1
GCF_000380025.1|WP_018369107.1|tm:143-161	WP_018369107.1	19	3281.82	172.727	1	0	0	0	1	2	0	1	1	9	0	0	1	0	0	1	0	2	0	0
GCF_000380105.1|WP_018376068.1|tm:78-95	WP_018376068.1	18	3415.48	189.749	1	0	0	0	5	0	0	0	0	7	0	0	1	0	0	2	0	1	0	1
GCF_000380105.1|WP_026217173.1|tm:85-107	WP_026217173.1	23	4146.46	180.281	2	0	0	0	2	0	0	8	0	6	0	2	0	0	0	1	2	0	0	0
GCF_000380105.1|WP_018376296.1|tm:151-168	WP_018376296.1	18	3239.64	179.98	1	0	0	0	2	1	0	3	0	2	0	0	0	0	0	2	3	1	2	1
GCF_000380145.1|WP_018381419.1|tm:79-101	WP_018381419.1	23	4007.94	174.258	3	0	0	0	2	2	0	2	0	5	1	0	0	0	1	2	0	3	0	2
GCF_000380145.1|WP_018380497.1|tm:143-165	WP_018380497.1	23	4373.04	190.132	1	1	0	0	2	0	0	3	0	5	1	1	0	0	1	2	0	3	1	2
GCF_000380245.2|WP_042346428.1|tm:104-126	WP_042346428.1	23	4055.01	176.305	3	0	0	0	2	1	0	5	0	7	2	0	1	0	0	1	1	0	0	0
GCF_000380565.1|WP_020414893.1|tm:83-105	WP_020414893.1	23	4141.1	180.048	1	0	0	0	2	1	1	5	0	4	0	1	0	0	0	1	2	3	0	2
GCF_000380965.1|WP_019534525.1|tm:10-32	WP_019534525.1	23	4057.49	176.413	2	0	0	0	4	0	0	3	0	3	1	0	1	0	0	3	1	4	0	1
GCF_000380965.1|WP_019534667.1|tm:15-37	WP_019534667.1	23	3981.72	173.118	1	0	0	0	1	0	0	4	0	8	0	0	0	1	0	4	3	1	0	0
GCF_000380965.1|WP_019534678.1|tm:10-29	WP_019534678.1	20	3406.82	170.341	1	2	0	0	2	2	0	3	0	5	0	0	1	0	0	1	0	2	0	1
GCF_000380965.1|WP_019536661.1|tm:25-47	WP_019536661.1	23	3807.97	165.564	3	1	0	0	0	2	1	3	0	3	0	0	1	0	0	2	0	4	1	2
GCF_000380965.1|WP_019533188.1|tm:32-54	WP_019533188.1	23	3916.66	170.29	3	0	0	0	2	1	0	0	0	9	0	0	1	0	0	2	2	2	0	1
GCF_000380965.1|WP_019533911.1|tm:26-48	WP_019533911.1	23	3849.15	167.354	3	0	0	0	2	3	0	2	0	6	0	0	1	0	0	1	0	3	0	2
GCF_000380965.1|WP_019534786.1|tm:10-31	WP_019534786.1	22	3581.16	162.78	3	0	0	0	2	1	0	2	0	3	0	0	1	0	0	2	3	4	0	1
GCF_000380965.1|WP_019535049.1|tm:21-40	WP_019535049.1	20	3485.07	174.254	2	0	0	0	3	2	0	1	0	3	1	1	0	0	0	1	0	4	0	2
GCF_000380965.1|WP_083935464.1|tm:31-53	WP_083935464.1	23	4316.99	187.695	1	0	0	0	7	0	0	2	0	5	0	1	0	0	1	3	1	2	0	0
GCF_000380965.1|WP_019535272.1|tm:18-40	WP_019535272.1	23	4275.51	185.892	0	0	0	0	6	0	0	5	0	5	0	1	0	0	0	4	0	2	0	0
GCF_000380965.1|WP_019535986.1|tm:10-32	WP_019535986.1	23	4123.36	179.277	2	0	0	0	3	0	0	5	0	5	1	0	1	0	0	3	1	1	0	1
GCF_000380965.1|WP_019536292.1|tm:15-37	WP_019536292.1	23	3972.39	172.713	2	0	0	0	1	1	0	2	0	7	0	0	1	0	1	2	2	3	0	1
GCF_000380965.1|WP_019536438.1|tm:20-42	WP_019536438.1	23	3839.01	166.913	1	0	0	0	1	1	0	1	0	4	0	0	0	0	0	3	3	7	0	2
GCF_000380965.1|WP_083935586.1|tm:58-77	WP_083935586.1	20	3552.86	177.643	0	0	0	0	2	1	0	1	0	7	1	0	0	0	0	3	2	2	0	1
GCF_000380965.1|WP_019534348.1|tm:96-118	WP_019534348.1	23	3540.56	153.937	5	0	0	0	3	3	0	2	0	2	0	0	0	0	1	3	1	3	0	0
GCF_000380985.1|WP_019538718.1|tm:7-29	WP_019538718.1	23	4532.68	197.073	1	0	0	0	2	1	1	4	1	6	0	0	0	1	1	0	0	2	2	1
GCF_000380985.1|WP_019537773.1|tm:15-37	WP_019537773.1	23	3880.25	168.707	3	0	0	1	3	0	0	2	0	4	0	1	3	1	0	2	2	1	0	0
GCF_000380985.1|WP_019537814.1|tm:7-29	WP_019537814.1	23	3730.15	162.18	3	0	0	0	1	2	0	3	0	4	1	0	1	2	0	1	3	2	0	0
GCF_000380985.1|WP_019537800.1|tm:13-32	WP_019537800.1	20	3618.12	180.906	1	1	1	0	3	1	0	1	0	5	1	0	0	0	0	1	2	1	0	2
GCF_000380985.1|WP_044059999.1|tm:7-29	WP_044059999.1	23	4243.91	184.518	0	1	0	0	4	1	0	2	0	7	0	0	2	1	0	3	0	0	1	1
GCF_000380985.1|WP_019539914.1|tm:11-33	WP_019539914.1	23	4147.34	180.319	0	1	1	0	3	2	0	4	1	5	2	0	1	0	0	2	0	0	0	1
GCF_000380985.1|WP_081624382.1|tm:15-37	WP_081624382.1	23	3871.76	168.337	1	1	0	0	2	2	0	3	1	6	0	0	0	0	0	2	2	3	0	0
GCF_000380985.1|WP_019539941.1|tm:12-34	WP_019539941.1	23	4054.43	176.28	2	0	0	1	2	2	0	5	0	4	0	0	0	0	0	1	0	4	1	1
GCF_000381085.1|WP_019556081.1|tm:21-43	WP_019556081.1	23	3982.36	173.146	2	1	0	0	2	1	0	4	0	5	0	0	1	2	0	3	0	1	1	0
GCF_000381745.1|WP_019613136.1|tm:7-24	WP_019613136.1	18	3350.81	186.156	0	1	1	0	4	0	0	2	0	3	1	0	0	0	0	2	0	3	0	1
GCF_000381745.1|WP_019617266.1|tm:100-117	WP_019617266.1	18	2868.82	159.379	3	0	0	0	0	3	0	6	0	4	1	0	0	0	0	1	0	0	0	0
GCF_000381905.1|WP_019640755.1|tm:10-32	WP_019640755.1	23	3938.24	171.228	2	0	0	0	4	1	0	3	0	4	0	0	1	0	0	3	3	1	0	1
GCF_000381905.1|WP_019635814.1|tm:11-30	WP_019635814.1	20	3597.63	179.881	1	0	0	0	2	1	0	4	0	4	0	0	1	0	0	3	0	1	0	3
GCF_000381905.1|WP_019636002.1|tm:44-66	WP_019636002.1	23	3838.4	166.887	1	0	0	0	0	4	0	5	0	2	3	0	1	0	0	1	1	3	1	1
GCF_000381905.1|WP_019636568.1|tm:15-37	WP_019636568.1	23	4108.94	178.65	1	0	0	0	0	0	0	6	0	4	0	0	1	0	0	3	1	4	1	2
GCF_000381905.1|WP_019636898.1|tm:23-45	WP_019636898.1	23	4179.91	181.735	1	0	0	0	6	1	0	3	0	7	0	0	1	0	0	3	0	1	0	0
GCF_000381905.1|WP_019637673.1|tm:10-32	WP_019637673.1	23	4277.87	185.994	0	0	0	0	4	0	0	6	0	5	0	0	1	0	0	2	2	2	0	1
GCF_000381905.1|WP_019639603.1|tm:10-32	WP_019639603.1	23	3913.73	170.162	2	0	0	0	2	2	0	3	0	6	0	0	1	0	0	3	1	1	0	2
GCF_000381905.1|WP_019639802.1|tm:10-32	WP_019639802.1	23	4203.05	182.741	1	0	0	0	3	0	0	7	0	4	1	0	1	0	0	3	0	2	0	1
GCF_000381905.1|WP_019640506.1|tm:10-32	WP_019640506.1	23	4023.48	174.934	0	0	0	0	3	2	0	4	0	3	0	0	1	0	0	2	1	5	0	2
GCF_000381985.1|WP_019644119.1|tm:13-35	WP_019644119.1	23	3786.25	164.62	2	2	1	0	3	2	0	0	0	6	0	0	0	1	0	2	0	4	0	0
GCF_000382125.1|WP_019670824.1|tm:72-94	WP_019670824.1	23	4211.52	183.11	0	0	0	1	2	1	0	5	0	7	0	1	0	0	0	2	1	2	1	0
GCF_000382205.1|WP_019943882.1|tm:17-39	WP_019943882.1	23	4484.01	194.957	1	0	0	1	2	1	0	2	0	10	0	0	0	0	2	1	0	1	1	1
GCF_000382225.1|WP_019948778.1|tm:10-29	WP_019948778.1	20	3526.3	176.315	0	1	0	0	2	4	0	1	0	7	0	0	0	0	1	1	1	0	1	1
GCF_000382245.1|WP_019952497.1|tm:15-37	WP_019952497.1	23	3856.79	167.687	2	0	0	0	4	2	0	0	0	5	0	0	2	0	1	2	2	3	0	0
GCF_000382245.1|WP_019952786.1|tm:13-32	WP_019952786.1	20	3347.65	167.382	3	0	0	0	1	2	0	4	0	3	1	0	1	0	1	0	0	4	0	0
GCF_000382325.1|WP_019961641.1|tm:88-110	WP_019961641.1	23	3573.7	155.378	3	0	0	0	1	4	0	4	0	4	1	0	0	0	0	4	0	1	0	1
GCF_000382345.1|WP_026354111.1|tm:260-282	WP_026354111.1	23	3284.08	142.786	5	0	0	0	2	6	0	3	0	2	0	1	1	0	0	0	1	2	0	0
GCF_000382345.1|WP_026355257.1|tm:9-27	WP_026355257.1	19	3178.08	167.267	1	2	0	0	2	2	0	0	0	6	0	0	0	0	0	2	0	3	0	1
GCF_000382445.1|WP_005936056.1|tm:5-24	WP_005936056.1	20	3213.68	160.684	2	1	0	0	2	3	0	1	0	4	2	0	0	0	0	2	0	3	0	0
GCF_000382445.1|WP_005935955.1|tm:21-43	WP_005935955.1	23	4263.75	185.38	1	0	0	0	2	0	0	4	0	5	0	0	0	2	0	2	3	1	0	3
GCF_000382445.1|WP_005940725.1|tm:7-29	WP_005940725.1	23	3918.88	170.386	0	0	0	0	2	3	0	8	0	3	0	0	1	0	0	2	1	2	0	1
GCF_000383855.1|WP_020159924.1|tm:13-30	WP_020159924.1	18	3249.64	180.536	2	0	1	0	3	0	0	1	0	5	0	0	0	0	0	1	2	2	1	0
GCF_000383875.1|WP_020153348.1|tm:84-103	WP_020153348.1	20	3389.23	169.462	1	0	1	0	2	3	0	4	0	4	1	0	1	0	0	1	1	0	0	1
GCF_000383915.1|WP_027927303.1|tm:55-77	WP_027927303.1	23	3331.8	144.861	5	0	1	1	0	4	0	0	0	5	0	0	1	0	0	1	0	5	0	0
GCF_000384195.1|WP_019892593.1|tm:87-106	WP_019892593.1	20	3100.71	155.036	2	0	0	0	0	4	0	4	1	3	1	0	0	0	0	1	1	3	0	0
GCF_000384195.1|WP_019892596.1|tm:76-98	WP_019892596.1	23	3910.81	170.035	4	0	0	0	3	2	0	4	0	2	0	0	0	0	0	2	2	1	1	2
GCF_000384315.1|WP_084628719.1|tm:13-35	WP_084628719.1	23	3671.83	159.645	3	2	0	0	0	2	0	0	0	7	0	0	2	0	0	0	3	3	1	0
GCF_000385945.1|WP_078618798.1|tm:49-71	WP_078618798.1	23	3486.09	151.569	7	0	0	1	1	1	0	2	0	3	0	0	3	0	0	0	3	2	0	0
GCF_000388115.1|WP_005902229.1|tm:88-110	WP_005902229.1	23	4108.69	178.639	0	0	0	0	1	2	1	3	0	5	0	1	0	0	0	2	1	4	1	2
GCF_000389675.2|WP_003549498.1|tm:127-149	WP_003549498.1	23	3766.8	163.774	6	1	0	0	3	3	0	4	0	1	0	1	0	0	1	1	0	0	1	1
GCF_000389675.2|WP_003549457.1|tm:142-164	WP_003549457.1	23	4011.59	174.417	5	0	0	2	1	1	0	4	1	3	1	0	0	0	0	0	1	2	1	1
GCF_000390185.1|WP_035804786.1|tm:30-47	WP_035804786.1	18	3228.96	179.387	1	1	0	0	2	1	0	2	0	4	0	0	0	1	0	2	0	2	1	1
GCF_000393975.1|WP_010757242.1|tm:81-103	WP_010757242.1	23	4066.44	176.802	2	0	0	0	2	1	0	3	1	7	1	1	0	0	0	1	1	3	0	0
GCF_000393995.1|WP_010763113.1|tm:85-107	WP_010763113.1	23	3823.55	166.241	1	1	0	1	3	3	0	2	0	5	1	0	0	1	0	3	1	1	0	0
GCF_000393995.1|WP_010761236.1|tm:320-342	WP_010761236.1	23	4389.2	190.835	0	0	0	1	5	1	1	3	0	2	1	1	1	0	0	1	1	2	0	3
GCF_000393995.1|WP_010761254.1|tm:320-342	WP_010761254.1	23	4231.79	183.991	1	0	0	0	4	1	0	3	0	2	1	0	1	2	0	2	1	2	0	3
GCF_000394015.1|WP_010763903.1|tm:101-123	WP_010763903.1	23	3689.19	160.4	4	0	0	0	0	2	0	3	0	8	0	0	2	0	0	1	0	3	0	0
GCF_000394015.1|WP_010764260.1|tm:89-111	WP_010764260.1	23	4062.17	176.616	1	1	0	0	4	2	0	3	1	4	2	1	0	0	0	1	2	1	0	0
GCF_000394035.1|WP_081628349.1|tm:10-32	WP_081628349.1	23	4264.29	185.404	0	0	0	0	4	1	0	5	0	1	1	1	0	0	1	2	2	3	0	2
GCF_000394035.1|WP_010767130.1|tm:80-102	WP_010767130.1	23	3830.36	166.537	5	0	0	0	5	1	0	2	0	3	0	1	1	0	0	1	1	3	0	0
GCF_000394035.1|WP_010768457.1|tm:84-106	WP_010768457.1	23	4342.35	188.798	0	1	0	1	2	2	0	2	0	7	1	1	0	0	0	1	1	0	1	3
GCF_000394035.1|WP_010770213.1|tm:156-178	WP_010770213.1	23	4090.2	177.835	1	1	0	2	2	1	0	4	0	4	2	1	0	0	0	2	2	0	0	1
GCF_000394035.1|WP_010767238.1|tm:89-111	WP_010767238.1	23	3966.15	172.441	3	1	0	0	6	2	0	3	1	2	1	0	0	0	0	1	2	1	0	0
GCF_000394055.1|WP_010772607.1|tm:320-342	WP_010772607.1	23	4182.63	181.853	1	0	0	0	4	1	0	4	0	3	1	0	1	2	0	3	1	0	0	2
GCF_000402035.1|WP_044041228.1|tm:263-285	WP_044041228.1	23	3459.13	150.397	2	0	0	0	0	7	0	4	1	4	0	1	0	0	0	0	1	2	0	1
GCF_000403135.1|WP_016196467.1|tm:808-830	WP_016196467.1	23	4654.35	202.363	2	0	0	0	4	0	0	1	1	6	1	0	0	0	0	0	0	3	2	3
GCF_000403135.1|WP_040300639.1|tm:7-25	WP_040300639.1	19	3471.31	182.701	1	1	0	1	2	0	0	6	1	2	0	0	0	0	0	1	1	2	0	1
GCF_000403195.1|WP_016278507.1|tm:7-26	WP_016278507.1	20	3455.87	172.793	1	3	0	0	3	1	0	2	0	4	2	1	0	0	0	2	1	0	0	0
GCF_000403195.1|WP_016275445.1|tm:779-801	WP_016275445.1	23	4392.37	190.973	1	0	0	0	1	1	0	5	1	5	0	0	0	0	0	2	0	2	2	3
GCF_000403195.1|WP_016276157.1|tm:759-781	WP_016276157.1	23	4342.4	188.8	1	0	0	0	4	1	0	5	0	4	0	0	0	0	0	2	0	3	2	1
GCF_000403195.1|WP_016277348.1|tm:875-897	WP_016277348.1	23	4122.04	179.219	2	1	0	0	0	0	0	4	0	5	1	0	0	0	0	0	1	7	1	1
GCF_000403195.1|WP_016275529.1|tm:11-33	WP_016275529.1	23	4312.44	187.497	2	1	0	0	1	0	0	0	0	7	0	0	1	0	1	2	0	4	3	1
GCF_000403195.1|WP_016275539.1|tm:7-26	WP_016275539.1	20	3870.44	193.522	0	0	0	0	5	0	0	5	0	5	0	1	1	0	1	2	0	0	0	0
GCF_000403195.1|WP_016277759.1|tm:7-25	WP_016277759.1	19	3362.86	176.993	1	0	0	0	0	0	0	5	0	4	0	1	2	0	1	0	1	4	0	0
GCF_000403195.1|WP_025077098.1|tm:7-29	WP_025077098.1	23	4140.7	180.03	0	1	0	0	4	2	0	3	1	3	0	1	0	0	0	1	3	2	1	1
GCF_000403195.1|WP_016275627.1|tm:7-29	WP_016275627.1	23	3728.13	162.093	5	0	1	1	2	1	0	7	0	2	0	0	0	0	0	2	2	0	0	0
GCF_000403355.2|WP_016310616.1|tm:37-59	WP_016310616.1	23	3072.12	133.57	7	2	0	0	1	6	0	2	0	3	0	0	0	0	0	1	1	0	0	0
GCF_000403375.2|WP_016312615.1|tm:10-29	WP_016312615.1	20	3425.11	171.256	2	1	0	0	1	1	0	4	0	4	1	0	1	0	0	1	1	2	0	1
GCF_000403375.2|WP_051134943.1|tm:10-32	WP_051134943.1	23	3993.72	173.64	1	0	0	0	3	1	0	3	0	4	1	0	1	0	0	2	4	2	0	1
GCF_000403375.2|WP_016313290.1|tm:15-37	WP_016313290.1	23	4173.09	181.439	2	0	0	0	2	0	0	1	0	6	1	1	1	0	0	3	1	2	1	2
GCF_000403375.2|WP_016311314.1|tm:10-32	WP_016311314.1	23	4280.36	186.103	1	0	0	0	5	0	0	5	0	4	0	0	1	0	0	1	1	4	0	1
GCF_000403375.2|WP_016312000.1|tm:15-37	WP_016312000.1	23	4175.62	181.549	1	0	0	0	2	0	0	4	0	4	0	0	1	0	0	3	1	4	1	2
GCF_000403375.2|WP_084770828.1|tm:13-35	WP_084770828.1	23	4064.24	176.706	1	1	0	0	2	2	0	5	0	3	0	0	1	0	1	3	0	1	0	3
GCF_000403375.2|WP_016313821.1|tm:10-32	WP_016313821.1	23	4154.8	180.643	2	0	0	0	4	0	0	6	0	3	1	0	1	0	0	3	0	2	0	1
GCF_000403375.2|WP_016314516.1|tm:86-108	WP_016314516.1	23	4213.22	183.183	2	0	1	0	4	1	0	3	1	8	0	0	0	0	0	0	0	3	0	0
GCF_000406945.1|WP_016172664.1|tm:105-127	WP_016172664.1	23	3948.96	171.694	2	1	0	0	0	1	0	7	0	5	1	0	3	0	0	1	0	1	0	1
GCF_000407205.1|WP_010750998.1|tm:19-38	WP_010750998.1	20	3828.05	191.403	1	0	0	0	4	0	0	3	0	4	0	0	1	0	0	1	3	0	1	2
GCF_000407205.1|WP_010751279.1|tm:80-102	WP_010751279.1	23	3842.76	167.077	1	0	0	0	2	3	0	6	0	3	0	0	1	0	1	2	0	4	0	0
GCF_000407205.1|WP_010750173.1|tm:81-103	WP_010750173.1	23	4152.18	180.53	2	0	0	0	4	0	0	3	0	7	0	0	1	0	0	3	1	1	0	1
GCF_000407225.1|WP_016182566.1|tm:15-37	WP_016182566.1	23	4461.51	193.979	0	0	0	0	2	0	0	4	0	8	2	1	2	0	0	1	0	1	1	1
GCF_000407225.1|WP_016183567.1|tm:102-124	WP_016183567.1	23	3797.44	165.106	2	1	0	1	1	3	1	4	0	3	0	0	0	0	0	1	3	1	0	2
GCF_000407225.1|WP_016184255.1|tm:138-160	WP_016184255.1	23	4132.19	179.66	1	0	0	0	3	2	1	6	0	3	1	0	1	1	0	1	1	1	1	0
GCF_000407285.1|WP_016176300.1|tm:82-104	WP_016176300.1	23	3886.43	168.975	1	0	0	0	3	2	0	3	0	5	0	0	1	0	0	4	0	3	0	1
GCF_000407285.1|WP_081633725.1|tm:4-26	WP_081633725.1	23	4270.5	185.674	3	0	0	0	5	0	1	4	0	3	0	0	0	1	1	2	0	2	0	1
GCF_000407365.1|WP_010754927.1|tm:15-37	WP_010754927.1	23	4012.73	174.467	2	0	0	0	0	1	1	1	0	7	1	0	1	0	0	2	0	5	1	1
GCF_000407365.1|WP_010754027.1|tm:13-35	WP_010754027.1	23	4081.1	177.439	1	0	0	0	4	4	0	5	0	4	1	0	1	0	0	0	0	1	0	2
GCF_000407525.1|WP_010743502.1|tm:78-100	WP_010743502.1	23	4330.15	188.267	1	0	0	0	3	0	1	2	1	6	2	2	0	0	0	0	0	5	0	0
GCF_000407605.1|WP_016186070.1|tm:106-128	WP_016186070.1	23	3967.49	172.5	2	0	0	0	3	1	0	6	0	5	0	0	2	0	0	2	1	1	0	0
GCF_000407605.1|WP_016186028.1|tm:83-105	WP_016186028.1	23	4142.79	180.121	3	0	0	0	4	0	0	3	0	6	0	2	1	0	0	1	2	0	0	1
GCF_000410815.1|WP_015808106.1|tm:10-27	WP_015808106.1	18	3435.47	190.859	0	0	0	0	2	1	0	3	1	6	0	0	0	0	0	1	1	1	1	1
GCF_000410815.1|WP_012780951.1|tm:13-32	WP_012780951.1	20	3680.36	184.018	2	0	0	0	4	1	0	0	0	5	2	1	0	1	0	1	1	1	1	0
GCF_000410815.1|WP_012781476.1|tm:5-27	WP_012781476.1	23	3932.18	170.964	4	0	0	0	6	1	0	1	0	3	0	2	0	1	0	1	3	1	0	0
GCF_000410815.1|WP_012780682.1|tm:7-29	WP_012780682.1	23	4170.65	181.333	0	0	0	0	5	1	0	1	1	4	0	0	0	1	0	5	0	3	0	2
GCF_000410815.1|WP_012781106.1|tm:15-34	WP_012781106.1	20	3470.83	173.541	1	1	0	0	2	1	0	2	0	5	1	0	0	0	0	3	0	3	0	1
GCF_000412335.2|WP_016537682.1|tm:90-112	WP_016537682.1	23	3909.14	169.963	4	1	0	0	0	1	0	2	0	4	0	1	0	0	1	2	1	3	1	2
GCF_000413055.1|WP_016525541.1|tm:137-159	WP_016525541.1	23	3377.75	146.859	5	0	0	0	2	6	0	5	0	2	0	2	0	0	0	0	0	1	0	0
GCF_000416985.1|WP_021070384.1|tm:5-22	WP_021070384.1	18	3178.47	176.582	2	0	0	0	3	2	0	1	0	1	2	0	0	0	0	1	2	1	0	3
GCF_000416985.1|WP_081643247.1|tm:21-39	WP_081643247.1	19	3574.26	188.119	1	0	1	1	2	1	0	4	1	2	1	0	0	0	0	0	2	0	0	3
GCF_000419525.1|WP_022954328.1|tm:5-27	WP_022954328.1	23	4078.1	177.309	2	0	1	1	3	1	0	3	0	5	1	1	0	1	0	0	2	2	0	0
GCF_000419585.1|WP_028567130.1|tm:7-24	WP_028567130.1	18	2872.18	159.566	2	0	0	0	2	3	0	0	0	4	1	0	2	0	0	0	0	4	0	0
GCF_000419585.1|WP_084696342.1|tm:13-35	WP_084696342.1	23	3973.29	172.752	1	2	0	0	1	3	1	0	0	3	1	0	0	0	0	2	2	3	4	0
GCF_000419685.1|WP_022828998.1|tm:13-30	WP_022828998.1	18	3320.25	184.458	1	0	0	0	3	0	0	2	0	3	0	0	0	1	0	1	3	2	0	2
GCF_000420245.1|WP_084683691.1|tm:5-27	WP_084683691.1	23	4172.16	181.398	1	0	0	0	4	0	1	2	0	6	0	0	1	1	1	4	1	1	0	0
GCF_000420265.1|WP_022699471.1|tm:9-31	WP_022699471.1	23	3830.1	166.526	3	0	1	0	1	2	1	5	0	6	0	0	0	0	0	1	1	2	0	0
GCF_000420265.1|WP_022701938.1|tm:97-119	WP_022701938.1	23	3446.79	149.86	5	0	0	0	2	4	0	0	0	5	0	0	0	0	0	4	0	2	1	0
GCF_000420425.1|WP_040434829.1|tm:185-204	WP_040434829.1	20	3569.18	178.459	1	0	0	1	1	2	0	5	0	2	1	0	0	1	0	1	1	2	2	0
GCF_000420545.1|WP_022968554.1|tm:5-22	WP_022968554.1	18	2900.42	161.134	4	0	0	0	0	3	0	1	0	5	0	0	0	1	0	0	1	1	1	1
GCF_000420565.1|WP_081640821.1|tm:190-212	WP_081640821.1	23	3953.14	171.876	2	2	0	1	0	1	0	5	0	4	2	0	0	0	0	2	0	3	1	0
GCF_000420665.1|WP_022694184.1|tm:13-35	WP_022694184.1	23	3724.82	161.949	4	0	0	0	1	2	0	3	0	5	1	0	2	0	0	1	3	0	0	1
GCF_000420665.1|WP_022693029.1|tm:94-116	WP_022693029.1	23	3797.62	165.114	4	0	0	0	1	3	0	2	0	2	2	0	0	0	0	3	0	3	3	0
GCF_000420665.1|WP_022693239.1|tm:89-111	WP_022693239.1	23	4221.82	183.557	1	1	0	0	4	2	1	1	0	5	1	2	0	0	0	0	1	2	1	1
GCF_000420705.1|WP_051167037.1|tm:20-39	WP_051167037.1	20	3354.74	167.737	2	1	0	0	2	2	0	0	0	6	0	0	0	0	0	3	0	2	0	2
GCF_000420745.1|WP_022704794.1|tm:23-45	WP_022704794.1	23	3698.38	160.799	3	1	1	0	2	2	0	3	0	3	0	0	0	1	0	1	1	5	0	0
GCF_000420785.1|WP_079268448.1|tm:101-118	WP_079268448.1	18	3244.42	180.246	1	0	0	0	1	1	0	4	0	6	0	0	0	0	0	0	1	3	0	1
GCF_000420785.1|WP_029690747.1|tm:139-161	WP_029690747.1	23	4155.65	180.68	3	0	0	0	4	0	0	3	1	5	1	0	0	1	0	1	2	2	0	0
GCF_000421505.1|WP_084492806.1|tm:10-32	WP_084492806.1	23	4371.59	190.069	0	0	1	0	3	0	0	5	1	4	1	0	1	0	0	2	0	3	1	1
GCF_000421505.1|WP_024294296.1|tm:15-37	WP_024294296.1	23	4058.52	176.457	1	2	0	0	0	1	0	3	0	9	1	0	0	0	0	1	0	4	0	1
GCF_000421505.1|WP_084496285.1|tm:17-39	WP_084496285.1	23	4259.46	185.194	1	0	0	0	0	1	0	8	0	5	2	0	0	0	0	2	0	1	0	3
GCF_000421505.1|WP_024291809.1|tm:15-37	WP_024291809.1	23	4409.65	191.724	2	0	0	0	5	2	0	5	0	2	1	0	1	0	0	0	0	0	0	5
GCF_000421505.1|WP_024345729.1|tm:103-122	WP_024345729.1	20	3518.28	175.914	1	0	0	0	3	3	0	2	0	2	2	0	1	0	0	0	1	3	1	1
GCF_000422085.1|WP_020826196.1|tm:87-109	WP_020826196.1	23	4418.58	192.112	3	0	0	0	4	0	1	3	0	4	1	1	0	0	2	0	1	2	1	0
GCF_000422305.1|WP_051176146.1|tm:95-117	WP_051176146.1	23	3994.63	173.68	6	0	0	2	3	1	0	0	0	4	1	0	0	0	0	0	1	3	2	0
GCF_000422465.1|WP_051251337.1|tm:25-47	WP_051251337.1	23	4019.27	174.751	2	0	0	0	2	0	0	3	1	5	1	1	1	0	0	2	1	4	0	0
GCF_000422465.1|WP_028608437.1|tm:10-32	WP_028608437.1	23	3891.26	169.185	2	0	0	0	4	3	0	3	0	4	0	0	1	0	0	0	3	2	0	1
GCF_000422465.1|WP_051250401.1|tm:4-26	WP_051250401.1	23	4067.49	176.847	1	0	0	0	1	1	0	6	0	2	0	0	1	1	1	2	1	4	0	2
GCF_000422465.1|WP_028608952.1|tm:10-29	WP_028608952.1	20	3354.01	167.7	2	0	0	0	4	2	0	4	0	3	0	0	1	0	0	2	1	1	0	0
GCF_000422465.1|WP_028609357.1|tm:10-32	WP_028609357.1	23	4481.68	194.856	0	0	0	0	2	0	0	3	0	7	0	0	2	0	0	1	1	2	0	5
GCF_000422465.1|WP_028609417.1|tm:15-34	WP_028609417.1	20	3919.63	195.982	0	0	0	0	2	0	0	5	0	5	1	0	1	0	0	1	1	1	1	2
GCF_000422465.1|WP_084134698.1|tm:12-33	WP_084134698.1	22	3895.01	177.046	2	0	0	0	2	1	0	3	0	4	0	1	0	0	0	2	1	3	0	3
GCF_000422465.1|WP_028611686.1|tm:20-42	WP_028611686.1	23	3787.36	164.668	2	0	0	0	1	1	0	3	0	4	0	1	0	0	0	2	5	3	0	1
GCF_000422465.1|WP_028612189.1|tm:10-32	WP_028612189.1	23	4339.88	188.69	0	0	0	0	5	0	0	2	0	5	1	0	1	1	0	1	2	4	0	1
GCF_000422465.1|WP_029192519.1|tm:15-37	WP_029192519.1	23	3968.59	172.547	1	0	0	0	1	3	1	3	0	7	0	0	0	0	0	1	2	2	0	2
GCF_000422465.1|WP_029192842.1|tm:10-32	WP_029192842.1	23	4283.5	186.239	0	0	0	0	5	0	0	4	0	5	0	0	1	0	0	2	2	3	0	1
GCF_000422465.1|WP_028608968.1|tm:15-37	WP_028608968.1	23	4092.73	177.945	2	0	0	0	3	2	0	4	1	4	1	0	0	0	0	2	0	2	0	2
GCF_000422465.1|WP_028609097.1|tm:15-37	WP_028609097.1	23	4120.81	179.166	1	0	0	0	1	0	1	4	0	6	0	0	0	1	1	2	2	4	0	0
GCF_000422465.1|WP_028609827.1|tm:13-35	WP_028609827.1	23	4246.44	184.628	0	1	0	0	2	0	0	6	0	4	0	0	0	0	0	3	1	3	0	3
GCF_000422505.1|WP_028558857.1|tm:15-34	WP_028558857.1	20	3623.9	181.195	1	1	0	0	2	0	0	4	0	4	0	0	1	0	0	1	2	2	0	2
GCF_000422505.1|WP_028558737.1|tm:41-60	WP_028558737.1	20	3678.75	183.938	1	0	0	0	2	1	0	4	0	5	1	0	1	0	0	1	0	2	0	2
GCF_000422505.1|WP_028558760.1|tm:15-37	WP_028558760.1	23	4154.88	180.647	2	1	0	0	1	1	0	4	1	3	0	0	1	0	0	2	0	2	0	5
GCF_000422505.1|WP_028562812.1|tm:10-32	WP_028562812.1	23	4054.16	176.268	4	0	0	0	4	1	0	3	1	3	2	0	1	0	0	1	1	1	0	1
GCF_000422625.1|WP_084636469.1|tm:4-26	WP_084636469.1	23	3757.97	163.39	5	1	0	0	2	0	0	1	0	2	0	0	0	0	1	5	2	2	1	1
GCF_000422705.1|WP_026705910.1|tm:12-31	WP_026705910.1	20	3773.35	188.667	1	0	0	0	2	1	0	2	0	9	0	0	0	1	1	1	0	1	0	1
GCF_000422705.1|WP_084625906.1|tm:12-34	WP_084625906.1	23	4494.17	195.399	2	0	0	0	7	0	0	2	1	3	1	0	0	3	1	2	0	0	0	1
GCF_000422705.1|WP_084625964.1|tm:12-31	WP_084625964.1	20	3365.63	168.281	1	0	0	0	3	2	0	2	0	2	1	0	0	1	0	3	2	2	0	1
GCF_000422705.1|WP_026703409.1|tm:12-31	WP_026703409.1	20	3477.88	173.894	2	1	0	0	2	0	0	2	0	4	0	0	1	0	0	3	0	3	0	2
GCF_000422725.1|WP_026993288.1|tm:12-30	WP_026993288.1	19	3602.98	189.631	2	0	0	1	2	1	0	1	0	8	0	0	0	0	1	1	0	0	1	1
GCF_000422725.1|WP_026992507.1|tm:7-29	WP_026992507.1	23	4071.49	177.021	3	1	0	0	2	1	1	1	0	5	1	0	0	2	0	0	3	1	0	2
GCF_000422725.1|WP_026991691.1|tm:5-24	WP_026991691.1	20	3776.24	188.812	1	0	0	0	4	0	1	0	0	4	2	0	1	1	0	0	2	3	0	1
GCF_000422845.1|WP_028295049.1|tm:97-119	WP_028295049.1	23	3982.18	173.138	3	0	0	1	1	1	1	4	0	2	0	1	1	0	0	3	0	2	2	1
GCF_000422925.1|WP_051228748.1|tm:86-108	WP_051228748.1	23	4225.62	183.723	2	0	0	0	3	1	2	0	0	5	2	0	0	1	0	2	0	3	1	1
GCF_000422945.1|WP_026898832.1|tm:13-35	WP_026898832.1	23	3989.03	173.436	2	1	0	0	2	1	0	2	0	5	2	1	0	0	0	2	1	3	0	1
GCF_000423005.1|WP_027126162.1|tm:7-29	WP_027126162.1	23	4308.44	187.323	0	1	0	0	5	1	1	5	0	4	0	2	0	2	0	0	1	1	0	0
GCF_000423005.1|WP_027125461.1|tm:689-708	WP_027125461.1	20	3411.95	170.597	2	0	0	0	3	2	1	3	0	2	0	1	1	1	0	1	1	1	0	1
GCF_000423065.1|WP_035716563.1|tm:80-102	WP_035716563.1	23	3824.14	166.267	1	0	0	0	1	1	0	5	0	5	1	0	1	1	0	6	0	1	0	0
GCF_000423225.1|WP_029075029.1|tm:21-43	WP_029075029.1	23	3353.66	145.811	5	0	0	1	0	5	0	2	0	3	0	0	1	0	1	0	1	4	0	0
GCF_000423345.1|WP_051234678.1|tm:9-28	WP_051234678.1	20	3370.67	168.533	3	0	0	0	2	2	0	0	0	7	0	0	0	0	0	0	2	3	0	1
GCF_000423345.1|WP_027329739.1|tm:9-27	WP_027329739.1	19	3067.64	161.455	4	1	0	0	0	1	0	1	0	6	0	0	0	0	0	1	1	3	0	1
GCF_000423345.1|WP_084645730.1|tm:91-108	WP_084645730.1	18	3041.93	168.996	2	0	0	1	1	1	0	1	0	6	0	0	0	0	0	1	0	5	0	0
GCF_000423405.1|WP_084626349.1|tm:13-32	WP_084626349.1	20	3947.57	197.378	0	0	0	0	4	0	1	5	0	3	2	2	0	0	0	1	0	1	1	0
GCF_000423565.1|WP_028668012.1|tm:7-29	WP_028668012.1	23	4313.02	187.523	1	0	0	0	3	1	1	2	2	8	0	1	0	0	0	0	2	1	0	1
GCF_000423565.1|WP_084650794.1|tm:25-47	WP_084650794.1	23	3971.06	172.655	1	1	0	1	2	2	0	4	0	6	0	0	2	0	0	1	1	1	0	1
GCF_000423565.1|WP_051210749.1|tm:5-23	WP_051210749.1	19	3148.24	165.697	2	0	0	0	2	2	0	2	0	4	0	0	0	0	0	3	0	3	1	0
GCF_000423585.1|WP_051205491.1|tm:81-103	WP_051205491.1	23	3889.95	169.128	0	0	0	0	1	3	0	5	0	6	0	0	0	0	0	3	1	3	1	0
GCF_000423645.1|WP_084627330.1|tm:60-82	WP_084627330.1	23	4157.29	180.752	3	1	0	1	1	2	0	1	0	6	0	0	0	1	0	0	0	3	3	1
GCF_000423645.1|WP_037374000.1|tm:7-29	WP_037374000.1	23	4014.94	174.563	2	1	1	0	4	0	0	4	0	2	0	0	0	1	0	1	1	6	0	0
GCF_000423665.1|WP_028062595.1|tm:698-715	WP_028062595.1	18	2963.24	164.624	3	0	0	1	0	2	0	0	0	7	0	0	1	1	0	1	1	0	1	0
GCF_000423725.1|WP_027976390.1|tm:151-168	WP_027976390.1	18	3324.51	184.695	1	0	0	0	2	1	0	3	0	2	1	0	0	0	0	1	3	1	2	1
GCF_000423745.1|WP_027972013.1|tm:89-111	WP_027972013.1	23	3955.22	171.966	1	1	0	0	2	2	0	4	1	5	1	1	0	0	0	1	2	2	0	0
GCF_000423745.1|WP_027971844.1|tm:139-161	WP_027971844.1	23	4090.49	177.847	5	1	0	0	1	0	0	4	1	3	1	0	0	1	0	2	0	1	2	1
GCF_000423765.1|WP_051178069.1|tm:78-95	WP_051178069.1	18	3295.77	183.098	1	0	0	0	4	1	0	2	0	6	0	0	1	0	0	2	0	0	0	1
GCF_000423765.1|WP_027974112.1|tm:138-160	WP_027974112.1	23	4141.76	180.077	0	0	0	1	4	3	1	1	0	7	0	0	0	0	0	0	1	4	0	1
GCF_000423805.1|WP_051243395.1|tm:5-27	WP_051243395.1	23	3889.89	169.126	2	1	2	0	2	1	0	1	0	6	0	0	0	1	0	0	2	5	0	0
GCF_000424025.1|WP_081663716.1|tm:95-117	WP_081663716.1	23	3852.57	167.503	3	1	0	0	1	2	0	6	0	3	0	0	1	1	0	2	1	0	1	1
GCF_000424985.1|WP_026811030.1|tm:5-22	WP_026811030.1	18	3367.73	187.096	0	1	0	0	6	0	0	1	0	2	0	0	0	0	1	4	1	1	0	1
GCF_000424985.1|WP_084148820.1|tm:7-24	WP_084148820.1	18	3491.69	193.983	0	2	0	0	5	0	0	0	0	2	0	1	0	1	1	1	0	3	0	2
GCF_000424985.1|WP_026810953.1|tm:7-26	WP_026810953.1	20	3570.38	178.519	1	0	0	0	3	1	0	2	0	3	1	1	1	1	0	1	0	4	0	1
GCF_000425125.1|WP_028544628.1|tm:15-34	WP_028544628.1	20	3614.02	180.701	0	1	0	0	1	0	0	5	0	4	0	0	1	0	0	2	1	3	0	2
GCF_000425305.1|WP_028872800.1|tm:85-104	WP_028872800.1	20	3533.25	176.662	3	0	0	0	3	1	0	4	1	4	0	0	1	0	0	1	0	1	0	1
GCF_000425405.1|WP_028112024.1|tm:99-118	WP_028112024.1	20	2856.83	142.841	7	2	0	0	1	2	0	1	0	3	0	0	0	0	0	1	2	1	0	0
GCF_000425445.1|WP_026729943.1|tm:759-781	WP_026729943.1	23	4407.37	191.625	4	0	0	0	2	1	0	0	0	4	0	0	0	0	1	0	2	2	3	4
GCF_000425445.1|WP_026728924.1|tm:15-34	WP_026728924.1	20	3364.42	168.221	3	1	0	0	3	0	0	2	0	3	0	1	0	1	0	2	2	2	0	0
GCF_000425445.1|WP_026728675.1|tm:7-24	WP_026728675.1	18	3415.33	189.741	0	0	0	0	6	1	0	4	0	1	0	0	0	1	0	0	3	1	0	1
GCF_000425465.1|WP_051220634.1|tm:30-49	WP_051220634.1	20	3353.67	167.683	2	0	0	0	1	1	0	3	0	4	0	0	0	0	0	4	1	2	0	2
GCF_000425525.1|WP_083963156.1|tm:39-58	WP_083963156.1	20	3708.29	185.415	0	0	0	0	1	0	0	2	0	4	1	1	0	0	0	1	3	4	0	3
GCF_000425645.1|WP_027137437.1|tm:7-27	WP_027137437.1	21	3763.05	179.193	1	1	0	0	2	0	1	5	0	2	0	1	1	2	0	1	2	1	0	1
GCF_000425645.1|WP_027138658.1|tm:7-29	WP_027138658.1	23	4142.02	180.088	0	2	0	1	0	0	0	4	1	5	0	2	0	0	0	2	0	4	0	2
GCF_000425645.1|WP_084158153.1|tm:20-39	WP_084158153.1	20	3683.01	184.151	2	1	0	0	1	0	1	4	0	3	1	0	1	1	0	1	1	0	0	3
GCF_000425905.1|WP_027825210.1|tm:87-104	WP_027825210.1	18	3283.6	182.422	2	1	0	0	2	0	0	3	0	3	2	0	0	0	0	1	0	3	1	0
GCF_000425905.1|WP_027825212.1|tm:89-106	WP_027825212.1	18	3181.94	176.774	1	0	0	1	2	2	0	2	0	3	1	0	0	0	0	2	0	2	1	1
GCF_000426305.1|WP_037373020.1|tm:45-67	WP_037373020.1	23	3590.6	156.113	1	0	0	0	0	3	0	6	0	2	0	2	0	1	0	3	2	3	0	0
GCF_000426445.1|WP_084499669.1|tm:221-243	WP_084499669.1	23	3636.04	158.089	4	0	0	0	2	3	0	1	0	5	1	0	1	0	0	1	0	5	0	0
GCF_000426465.1|WP_027381966.1|tm:4-21	WP_027381966.1	18	3351.3	186.183	0	1	0	0	5	1	0	3	1	3	0	1	1	0	0	0	0	2	0	0
GCF_000426465.1|WP_084403461.1|tm:26-48	WP_084403461.1	23	4241.05	184.393	1	2	0	0	4	0	0	5	0	4	1	3	0	0	0	2	0	0	0	1
GCF_000426465.1|WP_084403438.1|tm:7-29	WP_084403438.1	23	4303.89	187.126	1	1	0	0	6	1	0	1	0	4	0	0	0	1	2	3	1	1	1	0
GCF_000426465.1|WP_027384003.1|tm:7-24	WP_027384003.1	18	3406.26	189.237	1	0	1	0	3	0	0	3	0	5	2	1	0	1	0	1	0	0	0	0
GCF_000426465.1|WP_027382531.1|tm:129-151	WP_027382531.1	23	4141.69	180.073	3	0	0	0	3	0	0	8	0	4	0	0	1	2	0	1	0	1	0	0
GCF_000426505.1|WP_051284984.1|tm:13-35	WP_051284984.1	23	3746.67	162.899	4	1	1	0	2	2	0	0	0	3	0	0	0	1	1	1	0	6	0	1
GCF_000426545.1|WP_028589967.1|tm:10-32	WP_028589967.1	23	4238.47	184.281	1	0	0	0	5	0	0	4	0	4	0	0	1	0	0	1	2	4	0	1
GCF_000426545.1|WP_028590614.1|tm:13-35	WP_028590614.1	23	4229.69	183.9	0	1	0	0	3	0	0	4	0	4	0	0	0	0	0	4	0	4	0	3
GCF_000426545.1|WP_028591163.1|tm:20-42	WP_028591163.1	23	4051.37	176.147	2	0	0	0	1	1	0	5	0	4	2	0	0	0	0	2	2	2	0	2
GCF_000426545.1|WP_028592089.1|tm:10-32	WP_028592089.1	23	4101.95	178.346	0	0	0	0	2	2	0	5	0	4	0	0	1	0	0	2	1	3	0	3
GCF_000426545.1|WP_028592743.1|tm:10-32	WP_028592743.1	23	3979.74	173.032	1	0	0	0	1	2	0	2	1	6	0	0	1	0	0	2	1	4	1	1
GCF_000426545.1|WP_084165326.1|tm:46-68	WP_084165326.1	23	3883.04	168.828	3	0	0	0	2	2	0	4	0	4	0	0	1	0	0	1	2	2	0	2
GCF_000426545.1|WP_028589412.1|tm:10-32	WP_028589412.1	23	4240.34	184.363	0	0	0	0	4	0	0	5	0	4	1	0	1	0	0	3	1	3	0	1
GCF_000426545.1|WP_028589601.1|tm:10-32	WP_028589601.1	23	3969.78	172.599	0	1	0	0	2	3	0	4	0	4	1	0	1	0	0	1	2	2	0	2
GCF_000426545.1|WP_028591338.1|tm:15-37	WP_028591338.1	23	4152.36	180.537	0	0	0	0	1	1	0	3	0	9	0	0	0	0	1	2	4	1	0	1
GCF_000426545.1|WP_028591657.1|tm:15-37	WP_028591657.1	23	4096.72	178.118	0	1	0	0	1	1	0	1	0	5	0	0	0	0	0	1	5	4	0	4
GCF_000426565.1|WP_027452465.1|tm:12-34	WP_027452465.1	23	3942.54	171.415	1	1	1	0	0	1	1	1	0	8	0	0	0	0	0	3	4	0	1	1
GCF_000426565.1|WP_027452602.1|tm:7-26	WP_027452602.1	20	3250.45	162.522	2	0	0	0	0	2	1	3	0	7	0	0	0	0	0	2	3	0	0	0
GCF_000426565.1|WP_027452274.1|tm:5-27	WP_027452274.1	23	4037.07	175.525	2	2	0	0	2	0	1	3	0	2	1	0	1	0	0	4	1	1	1	2
GCF_000426705.1|WP_083963869.1|tm:12-34	WP_083963869.1	23	4117.82	179.036	2	0	0	1	1	1	0	4	0	6	1	0	1	1	0	1	2	0	0	2
GCF_000426705.1|WP_028973860.1|tm:15-37	WP_028973860.1	23	3989.99	173.478	2	0	0	0	1	0	0	3	1	6	0	0	0	0	0	2	4	3	0	1
GCF_000426705.1|WP_083963760.1|tm:10-29	WP_083963760.1	20	3586.89	179.344	0	0	0	0	0	1	1	1	0	7	2	1	0	0	0	2	0	4	0	1
GCF_000426705.1|WP_028974684.1|tm:15-37	WP_028974684.1	23	4204.77	182.816	0	1	0	0	2	0	0	4	0	7	0	0	1	0	0	3	1	2	0	2
GCF_000426725.1|WP_028981630.1|tm:15-32	WP_028981630.1	18	3232.95	179.608	2	0	0	0	1	0	0	1	0	5	1	0	1	1	0	2	0	2	0	2
GCF_000426725.1|WP_028978544.1|tm:4-26	WP_028978544.1	23	4471.42	194.41	0	0	0	0	3	1	0	6	0	3	0	1	1	0	1	2	0	1	2	2
GCF_000426725.1|WP_028980355.1|tm:20-37	WP_028980355.1	18	3294.47	183.026	3	0	0	0	1	0	0	3	0	7	0	0	2	0	0	0	0	0	0	2
GCF_000427335.1|WP_040757197.1|tm:7-26	WP_040757197.1	20	3593.27	179.663	1	1	0	0	2	0	0	5	0	3	0	0	0	3	0	3	0	1	0	1
GCF_000427405.1|WP_052353887.1|tm:13-30	WP_052353887.1	18	3381.11	187.839	1	1	0	0	2	0	0	4	0	3	0	1	0	1	1	1	0	2	1	0
GCF_000427645.1|WP_081668682.1|tm:269-288	WP_081668682.1	20	2869.75	143.488	10	0	0	0	1	1	0	3	0	2	0	0	1	0	0	1	0	1	0	0
GCF_000427665.1|WP_027132958.1|tm:92-114	WP_027132958.1	23	3195.38	138.93	6	1	0	1	0	5	0	0	0	4	1	0	0	0	0	1	2	2	0	0
GCF_000427785.1|WP_027865812.1|tm:98-120	WP_027865812.1	23	3772.44	164.019	6	0	1	0	2	3	0	2	0	3	2	1	0	0	0	1	0	0	2	0
GCF_000427885.1|WP_081687752.1|tm:31-53	WP_081687752.1	23	3881.05	168.741	6	1	0	0	3	1	0	1	0	5	1	0	1	0	0	0	0	3	1	0
GCF_000427965.1|WP_084163773.1|tm:4-21	WP_084163773.1	18	3099.71	172.206	1	4	0	0	4	0	0	3	0	2	0	0	1	0	0	2	0	1	0	0
GCF_000427965.1|WP_051293106.1|tm:7-29	WP_051293106.1	23	4217.76	183.381	2	1	0	0	2	3	0	1	0	4	0	0	1	0	0	0	2	0	2	5
GCF_000428065.1|WP_028778633.1|tm:84-106	WP_028778633.1	23	3892.69	169.247	3	1	0	0	1	2	0	5	1	5	2	1	0	0	0	1	1	0	0	0
GCF_000428125.1|WP_027318050.1|tm:5-22	WP_027318050.1	18	3308.35	183.797	0	0	0	0	2	0	0	2	0	6	1	0	1	0	0	3	2	0	1	0
GCF_000428125.1|WP_027317837.1|tm:751-773	WP_027317837.1	23	3616.04	157.219	4	0	0	1	4	4	0	3	0	0	0	2	0	1	0	2	1	0	0	1
GCF_000428125.1|WP_024996705.1|tm:5-27	WP_024996705.1	23	4022.88	174.908	2	2	0	0	2	1	1	1	0	4	1	1	0	1	0	2	1	2	1	1
GCF_000428125.1|WP_027318362.1|tm:7-29	WP_027318362.1	23	3998.83	173.862	1	2	0	0	2	0	1	4	0	4	0	0	2	0	1	3	0	3	0	0
GCF_000428125.1|WP_027317890.1|tm:5-27	WP_027317890.1	23	4120.09	179.134	3	1	0	1	3	0	1	3	0	2	0	1	0	1	0	1	2	2	1	1
GCF_000428125.1|WP_024996137.1|tm:5-27	WP_024996137.1	23	4111.26	178.75	1	1	0	0	4	1	0	1	0	6	0	2	1	0	0	3	0	1	0	2
GCF_000428125.1|WP_024995892.1|tm:5-22	WP_024995892.1	18	3362.74	186.819	0	1	0	0	2	2	2	1	0	6	1	0	1	0	0	0	0	0	0	2
GCF_000428125.1|WP_024996546.1|tm:7-29	WP_024996546.1	23	4064.02	176.697	3	0	0	1	2	1	1	5	1	4	0	0	0	0	0	1	2	1	1	0
GCF_000428845.1|WP_026632140.1|tm:13-35	WP_026632140.1	23	4474.47	194.542	1	0	0	1	2	1	0	4	1	8	1	0	0	0	1	1	0	0	1	1
GCF_000428845.1|WP_026629810.1|tm:5-27	WP_026629810.1	23	3957.28	172.056	6	3	0	0	3	0	0	4	0	3	0	0	0	0	1	0	2	0	1	0
GCF_000428845.1|WP_051350206.1|tm:15-37	WP_051350206.1	23	3836.06	166.785	2	0	0	1	3	1	0	1	1	2	2	0	0	0	0	4	2	4	0	0
GCF_000429125.1|WP_026451216.1|tm:12-31	WP_026451216.1	20	3869.49	193.474	2	0	0	0	7	0	0	1	0	3	0	1	1	1	0	0	1	1	0	2
GCF_000429145.1|WP_034475519.1|tm:89-108	WP_034475519.1	20	3431.78	171.589	2	0	0	1	2	1	0	4	0	2	1	0	0	0	0	3	1	2	1	0
GCF_000429365.1|WP_084436999.1|tm:21-43	WP_084436999.1	23	4071.28	177.012	0	0	0	0	2	2	0	0	0	7	2	1	1	0	0	1	2	4	1	0
GCF_000429425.1|WP_051287290.1|tm:782-804	WP_051287290.1	23	4449.17	193.442	2	0	0	0	3	1	0	4	1	3	0	1	0	0	0	0	0	3	2	3
GCF_000429445.1|WP_026968924.1|tm:13-35	WP_026968924.1	23	4012.16	174.442	0	0	0	0	3	3	0	3	0	6	0	0	0	1	1	1	3	2	0	0
GCF_000429445.1|WP_051315142.1|tm:7-26	WP_051315142.1	20	3249.45	162.472	2	1	0	0	2	2	0	1	0	6	0	0	1	0	0	2	0	3	0	0
GCF_000429545.1|WP_026812804.1|tm:7-29	WP_026812804.1	23	4376.22	190.27	3	1	0	0	4	0	1	1	2	4	1	1	0	0	0	0	0	3	2	0
GCF_000429625.1|WP_029007376.1|tm:15-34	WP_029007376.1	20	3139.62	156.981	4	0	0	0	2	3	1	2	0	3	0	1	1	0	0	2	0	0	0	1
GCF_000429765.1|WP_051294304.1|tm:5-24	WP_051294304.1	20	3461.62	173.081	4	1	0	0	3	1	0	2	0	3	0	0	0	1	1	1	0	2	0	1
GCF_000429765.1|WP_051294466.1|tm:7-29	WP_051294466.1	23	3540.59	153.939	7	0	1	0	2	2	0	1	0	3	0	0	1	2	0	0	0	4	0	0
GCF_000429765.1|WP_028029367.1|tm:19-41	WP_028029367.1	23	3780.75	164.38	5	0	0	0	2	1	0	1	0	6	0	1	0	0	0	0	1	6	0	0
GCF_000429825.1|WP_027091699.1|tm:10-32	WP_027091699.1	23	3909.9	169.996	1	0	0	0	3	2	0	1	0	5	1	0	1	0	0	2	3	3	0	1
GCF_000429825.1|WP_027092899.1|tm:13-35	WP_027092899.1	23	4215.16	183.268	1	0	0	0	2	0	0	2	0	7	1	0	0	0	1	3	0	5	0	1
GCF_000429865.1|WP_029042408.1|tm:7-24	WP_029042408.1	18	3150.87	175.048	3	0	0	1	1	2	0	1	0	4	0	0	0	1	0	0	1	1	1	2
GCF_000430025.1|WP_026981752.1|tm:9-31	WP_026981752.1	23	4196.28	182.447	2	1	0	0	2	1	1	2	1	6	0	0	0	1	0	2	0	1	0	3
GCF_000430525.1|WP_025876112.1|tm:7-29	WP_025876112.1	23	4246.48	184.63	1	0	0	0	1	1	0	4	0	3	0	0	0	1	0	2	2	3	2	3
GCF_000430545.1|WP_028887561.1|tm:12-31	WP_028887561.1	20	3624.16	181.208	1	0	0	0	5	2	0	2	0	5	0	0	0	0	0	3	0	0	0	2
GCF_000430645.1|WP_027394560.1|tm:15-36	WP_027394560.1	22	4017.11	182.596	2	1	0	0	2	0	0	9	1	3	0	0	0	0	1	1	1	1	0	0
GCF_000430645.1|WP_027394967.1|tm:15-34	WP_027394967.1	20	3435.8	171.79	1	2	0	0	3	1	1	1	0	4	0	0	0	2	0	2	1	2	0	0
GCF_000430645.1|WP_027393321.1|tm:5-22	WP_027393321.1	18	3229.5	179.417	2	0	0	0	3	1	0	2	0	7	0	0	0	1	0	1	0	1	0	0
GCF_000430645.1|WP_081415644.1|tm:13-35	WP_081415644.1	23	4553.93	197.997	0	0	0	1	5	0	0	5	2	4	1	2	1	0	0	0	0	1	0	1
GCF_000430645.1|WP_027391554.1|tm:7-26	WP_027391554.1	20	3527.08	176.354	1	0	0	0	4	1	0	5	0	2	0	0	0	0	0	3	1	2	0	1
GCF_000430645.1|WP_027393541.1|tm:7-24	WP_027393541.1	18	3152.46	175.137	1	0	0	1	1	1	0	4	0	3	0	0	0	1	0	1	1	3	0	1
GCF_000430645.1|WP_027391574.1|tm:7-24	WP_027391574.1	18	3139.37	174.409	2	0	0	0	2	0	1	4	0	4	0	0	0	0	0	2	2	1	0	0
GCF_000430665.1|WP_027411940.1|tm:10-27	WP_027411940.1	18	3247.77	180.432	1	0	0	0	5	1	0	2	1	3	0	1	1	0	0	1	1	1	0	0
GCF_000430805.1|WP_081412799.1|tm:12-34	WP_081412799.1	23	3903.94	169.737	5	1	0	0	0	1	0	1	0	6	0	0	2	0	1	0	0	4	2	0
GCF_000430845.1|WP_051349477.1|tm:10-29	WP_051349477.1	20	3902.03	195.101	0	0	0	0	6	0	0	1	1	5	0	0	0	0	1	3	1	1	0	1
GCF_000439275.1|WP_050780396.1|tm:142-164	WP_050780396.1	23	4283.27	186.229	0	0	1	0	3	2	0	6	1	6	0	0	0	0	0	2	0	0	1	1
GCF_000442255.1|WP_020039255.1|tm:13-30	WP_020039255.1	18	3043.8	169.1	5	1	0	0	2	0	0	2	0	2	1	0	1	1	0	1	0	1	1	0
GCF_000442275.2|WP_021100006.1|tm:5-26	WP_021100006.1	22	3708.8	168.582	4	0	1	0	2	0	0	4	0	4	0	0	0	1	0	2	0	4	0	0
GCF_000444055.1|WP_021297390.1|tm:151-173	WP_021297390.1	23	4001.98	173.999	1	0	0	0	2	2	1	3	0	4	1	1	0	0	0	0	3	4	0	1
GCF_000445445.1|WP_021169425.1|tm:5-23	WP_021169425.1	19	3676.17	193.483	1	0	0	1	4	0	0	1	0	5	1	0	0	0	0	1	0	3	0	2
GCF_000447205.1|WP_021319911.1|tm:16-38	WP_021319911.1	23	3501.95	152.259	8	0	1	0	2	2	0	1	0	2	0	0	0	1	0	1	1	3	1	0
GCF_000455265.1|WP_044477406.1|tm:28-47	WP_044477406.1	20	3623.31	181.165	0	0	0	0	1	0	0	3	0	5	0	0	1	0	0	1	3	4	0	2
GCF_000455265.1|WP_049894783.1|tm:10-32	WP_049894783.1	23	4032.39	175.321	1	0	0	0	4	1	0	3	0	4	1	0	1	0	0	3	3	1	0	1
GCF_000455265.1|WP_044478033.1|tm:5-27	WP_044478033.1	23	4154.62	180.636	2	1	0	0	1	0	0	3	0	7	2	0	2	1	0	1	1	1	1	0
GCF_000455265.1|WP_044478045.1|tm:15-37	WP_044478045.1	23	4202.81	182.731	0	0	0	0	2	1	0	6	0	5	0	0	1	1	0	1	3	1	0	2
GCF_000455265.1|WP_044481117.1|tm:15-37	WP_044481117.1	23	3952.13	171.832	3	0	0	0	3	1	0	2	0	6	1	0	0	0	0	1	2	4	0	0
GCF_000455265.1|WP_081671636.1|tm:24-46	WP_081671636.1	23	4104.08	178.438	1	2	0	0	3	0	0	3	0	4	0	0	0	0	0	2	2	4	0	2
GCF_000455265.1|WP_044479488.1|tm:10-32	WP_044479488.1	23	3861.9	167.909	2	0	0	0	2	2	0	5	0	3	0	0	1	0	0	3	1	2	0	2
GCF_000455265.1|WP_044480399.1|tm:20-39	WP_044480399.1	20	3571.97	178.598	2	0	0	0	3	0	0	3	0	4	0	1	0	0	0	2	0	4	0	1
GCF_000455265.1|WP_044481764.1|tm:10-32	WP_044481764.1	23	4063.76	176.685	1	0	0	0	2	1	0	2	0	9	0	0	1	0	0	2	2	2	0	1
GCF_000455265.1|WP_044481422.1|tm:86-108	WP_044481422.1	23	4033.63	175.375	3	0	1	0	4	2	0	1	1	8	0	0	0	0	0	0	0	3	0	0
GCF_000455485.1|WP_040949534.1|tm:16-38	WP_040949534.1	23	4056.96	176.39	1	1	0	0	2	1	0	3	0	6	0	0	0	0	0	2	2	3	0	2
GCF_000455485.1|WP_040948263.1|tm:15-37	WP_040948263.1	23	4142.28	180.099	1	0	0	0	1	0	0	5	0	4	0	0	1	0	0	3	1	4	1	2
GCF_000455485.1|WP_081756970.1|tm:46-68	WP_081756970.1	23	4342.05	188.785	1	0	0	0	2	1	0	2	0	8	0	0	0	0	0	2	1	2	2	2
GCF_000455485.1|WP_040951770.1|tm:15-37	WP_040951770.1	23	4183.04	181.871	0	0	0	0	2	0	0	5	0	5	1	1	0	0	1	2	4	2	0	0
GCF_000466985.1|WP_021695918.1|tm:240-262	WP_021695918.1	23	3797.41	165.105	4	0	0	0	0	2	1	4	0	4	0	0	1	0	0	2	0	3	2	0
GCF_000468055.1|WP_021687859.1|tm:20-42	WP_021687859.1	23	3748.16	162.963	4	0	0	0	5	2	0	1	0	2	0	0	0	0	0	3	1	4	0	1
GCF_000468055.1|WP_084604387.1|tm:143-165	WP_084604387.1	23	3377.75	146.859	5	0	0	0	2	6	0	5	0	2	0	2	0	0	0	0	0	1	0	0
GCF_000468635.1|WP_021590809.1|tm:7-29	WP_021590809.1	23	3875.86	168.516	5	1	0	0	3	1	0	0	0	4	1	0	2	1	0	2	0	1	1	1
GCF_000468635.1|WP_021589684.1|tm:6-23	WP_021589684.1	18	2895.58	160.866	3	1	0	0	0	1	0	2	0	2	3	0	1	0	0	0	3	2	0	0
GCF_000468635.1|WP_044122387.1|tm:4-22	WP_044122387.1	19	3195.54	168.186	4	0	0	0	1	3	1	1	0	5	1	0	0	0	0	0	0	1	1	1
GCF_000468755.1|WP_021725244.1|tm:102-121	WP_021725244.1	20	3406.32	170.316	3	0	0	0	3	3	0	3	0	5	0	0	0	0	0	0	1	1	1	0
GCF_000469325.1|WP_022529076.1|tm:17-39	WP_022529076.1	23	4138.63	179.94	1	0	0	0	2	1	0	2	0	7	0	1	1	0	0	1	2	3	1	1
GCF_000469325.1|WP_022529893.1|tm:20-42	WP_022529893.1	23	4038.21	175.574	1	0	0	0	3	1	0	3	1	3	1	1	1	0	0	2	2	3	0	1
GCF_000472825.1|WP_028231551.1|tm:95-114	WP_028231551.1	20	3163.99	158.2	5	0	0	0	0	1	0	3	0	2	1	0	2	0	1	0	2	3	0	0
GCF_000473145.1|WP_027244147.1|tm:12-34	WP_027244147.1	23	3724.02	161.914	6	1	1	0	1	1	0	4	0	2	0	0	0	1	0	0	0	5	1	0
GCF_000473165.1|WP_027259260.1|tm:12-34	WP_027259260.1	23	3869.13	168.223	6	1	1	0	2	1	0	4	0	3	1	0	0	1	0	0	0	2	1	0
GCF_000473225.1|WP_027262471.1|tm:7-29	WP_027262471.1	23	3847.45	167.28	7	1	1	0	3	0	1	4	0	3	0	0	0	1	0	0	0	2	0	0
GCF_000473245.1|WP_009791018.1|tm:15-37	WP_009791018.1	23	4110.43	178.714	1	0	0	0	6	3	0	3	1	4	0	0	1	0	0	1	0	2	0	1
GCF_000473325.1|WP_036798016.1|tm:12-34	WP_036798016.1	23	3724.02	161.914	6	1	1	0	1	1	0	4	0	2	0	0	0	1	0	0	0	5	1	0
GCF_000474745.1|WP_022635779.1|tm:12-34	WP_022635779.1	23	4040.8	175.687	4	0	0	0	3	1	2	3	0	2	1	0	0	0	1	1	1	3	0	1
GCF_000474745.1|WP_034636476.1|tm:12-31	WP_034636476.1	20	3448.68	172.434	3	0	0	0	3	2	0	4	0	5	0	0	0	0	0	1	1	0	0	1
GCF_000474745.1|WP_022636298.1|tm:23-45	WP_022636298.1	23	4075.98	177.217	0	2	0	1	3	2	0	3	0	3	0	0	0	1	0	3	2	0	1	2
GCF_000474745.1|WP_081698065.1|tm:61-83	WP_081698065.1	23	4133.87	179.733	1	0	0	0	3	0	0	4	0	6	0	0	2	0	0	2	2	2	0	1
GCF_000474745.1|WP_022637320.1|tm:13-35	WP_022637320.1	23	3923.2	170.574	3	0	0	0	3	1	0	3	0	4	0	0	1	1	0	2	1	3	0	1
GCF_000474745.1|WP_034637733.1|tm:13-35	WP_034637733.1	23	4087.39	177.713	1	0	0	0	2	2	1	5	0	5	0	0	1	0	0	1	3	0	1	1
GCF_000477535.1|WP_021826042.1|tm:7-26	WP_021826042.1	20	3473.13	173.656	1	0	0	0	2	0	0	3	0	3	0	0	1	1	0	3	1	4	0	1
GCF_000477535.1|WP_036906056.1|tm:5-27	WP_036906056.1	23	4169.32	181.275	2	0	0	0	2	0	0	0	1	10	2	0	1	1	0	2	2	0	0	0
GCF_000477535.1|WP_021824825.1|tm:7-26	WP_021824825.1	20	3440.18	172.009	3	1	0	0	1	0	1	3	0	2	1	0	0	0	1	3	0	3	0	1
GCF_000477555.1|WP_021808226.1|tm:89-111	WP_021808226.1	23	3753.72	163.205	3	0	0	0	3	5	0	2	0	4	0	0	0	0	0	1	0	3	2	0
GCF_000478885.1|WP_022739316.1|tm:33-55	WP_022739316.1	23	3389.32	147.362	7	0	0	0	2	4	0	1	0	5	0	0	0	0	0	1	0	3	0	0
GCF_000482365.1|WP_025883006.1|tm:19-36	WP_025883006.1	18	2956.64	164.258	1	2	0	0	0	0	0	2	0	6	0	0	0	0	0	4	0	3	0	0
GCF_000482465.1|WP_028527169.1|tm:13-32	WP_028527169.1	20	3754.56	187.728	3	0	0	0	3	1	1	1	1	5	1	0	0	1	0	0	0	1	1	1
GCF_000482465.1|WP_028526533.1|tm:10-29	WP_028526533.1	20	3737.02	186.851	1	1	0	0	4	0	0	3	0	4	0	0	1	1	0	2	0	1	0	2
GCF_000482465.1|WP_084332157.1|tm:45-67	WP_084332157.1	23	4157.43	180.758	2	0	0	0	5	1	0	2	1	5	0	1	2	0	0	1	0	2	0	1
GCF_000482465.1|WP_028523514.1|tm:5-27	WP_028523514.1	23	3805.75	165.467	3	0	0	0	1	3	0	3	1	6	0	0	0	1	0	2	1	1	1	0
GCF_000483125.1|WP_028264251.1|tm:101-123	WP_028264251.1	23	3855.14	167.615	0	2	0	0	2	4	0	2	0	5	0	1	0	0	0	1	0	4	0	2
GCF_000487995.1|WP_023274869.1|tm:75-97	WP_023274869.1	23	3959.09	172.134	3	0	0	0	1	1	0	5	0	4	3	1	0	0	0	1	1	3	0	0
GCF_000487995.1|WP_081700761.1|tm:105-124	WP_081700761.1	20	3611.95	180.597	1	0	0	0	3	0	0	6	1	1	1	3	2	0	0	1	1	0	0	0
GCF_000488215.1|WP_023272955.1|tm:88-110	WP_023272955.1	23	4015.34	174.58	2	1	0	0	3	1	0	2	0	5	0	1	0	0	0	2	2	2	0	2
GCF_000494875.1|WP_023374065.1|tm:141-163	WP_023374065.1	23	3808.99	165.608	2	0	0	0	1	2	0	8	0	2	0	1	0	1	0	3	2	0	0	1
GCF_000495435.3|WP_023383208.1|tm:97-119	WP_023383208.1	23	3982.39	173.147	2	1	0	0	0	0	1	4	0	6	0	0	0	0	0	2	2	4	1	0
GCF_000496735.2|WP_023496581.1|tm:16-33	WP_023496581.1	18	3192.76	177.376	2	0	0	0	1	0	0	3	0	4	1	0	0	1	0	2	2	1	1	0
GCF_000497245.1|WP_023511799.1|tm:7-29	WP_023511799.1	23	4177.5	181.63	1	1	0	1	2	0	0	5	0	3	1	1	0	0	0	2	1	3	0	2
GCF_000498295.1|WP_023607008.1|tm:15-37	WP_023607008.1	23	4485.72	195.031	0	0	0	0	3	0	0	5	1	6	0	0	1	1	0	1	2	0	0	3
GCF_000498495.1|WP_023573921.1|tm:7-29	WP_023573921.1	23	3807.92	165.562	3	1	0	0	5	1	0	0	0	1	0	2	1	1	0	1	1	6	0	0
GCF_000498535.1|WP_023579041.1|tm:5-27	WP_023579041.1	23	4130.05	179.567	5	0	0	1	8	0	0	0	0	2	0	1	0	0	1	1	1	3	0	0
GCF_000498575.2|WP_025164571.1|tm:15-34	WP_025164571.1	20	3249.65	162.482	5	0	0	0	0	1	0	0	1	8	0	0	1	1	0	0	2	1	0	0
GCF_000499785.1|WP_052332352.1|tm:15-37	WP_052332352.1	23	4259.93	185.214	1	1	0	1	3	1	0	5	1	3	0	0	0	0	1	1	2	1	0	2
GCF_000499785.1|WP_042372280.1|tm:7-24	WP_042372280.1	18	3058.14	169.897	3	0	0	0	1	1	1	4	0	3	0	0	0	0	0	1	2	1	1	0
GCF_000499785.1|WP_042371136.1|tm:769-791	WP_042371136.1	23	4453.77	193.642	3	0	0	0	4	0	0	3	0	3	0	1	0	0	0	1	2	0	1	5
GCF_000499785.1|WP_042373329.1|tm:5-22	WP_042373329.1	18	3265.42	181.412	1	0	0	0	2	2	1	2	0	5	0	0	0	0	0	2	0	0	0	3
GCF_000499785.1|WP_042367650.1|tm:517-539	WP_042367650.1	23	3758.75	163.424	0	0	0	0	3	5	0	4	1	2	0	1	0	1	0	2	2	1	0	1
GCF_000499785.1|WP_042367882.1|tm:7-29	WP_042367882.1	23	4011.32	174.405	4	0	0	0	4	1	0	2	0	3	0	1	1	1	0	3	0	0	0	3
GCF_000499785.1|WP_042372899.1|tm:773-795	WP_042372899.1	23	4128.48	179.499	4	0	0	0	0	1	0	9	0	4	0	0	0	0	1	0	0	2	1	1
GCF_000499785.1|WP_052332417.1|tm:5-27	WP_052332417.1	23	4052.5	176.196	0	1	0	0	3	1	0	2	0	2	1	1	1	0	0	5	0	3	1	2
GCF_000499785.1|WP_042373275.1|tm:9-28	WP_042373275.1	20	3584.71	179.236	1	0	0	0	1	2	0	5	0	6	0	0	0	1	0	1	1	0	0	2
GCF_000503775.1|WP_023558252.1|tm:80-102	WP_023558252.1	23	3907.32	169.883	1	0	0	0	5	4	1	5	0	2	1	0	0	0	0	1	2	1	0	0
GCF_000510765.1|WP_027597112.1|tm:87-106	WP_027597112.1	20	3784.86	189.243	0	1	0	0	2	2	0	3	0	4	0	0	0	1	1	0	0	3	1	2
GCF_000511935.2|WP_082436050.1|tm:92-114	WP_082436050.1	23	4083.28	177.534	2	1	0	1	2	0	0	6	0	4	0	0	0	0	1	1	3	2	0	0
GCF_000511935.2|WP_038267782.1|tm:13-32	WP_038267782.1	20	3723.4	186.17	1	0	1	0	3	1	0	4	0	4	0	1	0	0	1	2	0	0	0	2
GCF_000512295.1|WP_051393763.1|tm:94-111	WP_051393763.1	18	3286.59	182.588	1	0	0	0	3	0	0	3	0	3	0	2	0	0	0	1	1	3	0	1
GCF_000512915.1|WP_025277829.1|tm:4-23	WP_025277829.1	20	3333.43	166.671	4	2	0	0	0	0	0	3	0	7	1	0	1	0	0	1	1	0	0	0
GCF_000512915.1|WP_038534252.1|tm:7-29	WP_038534252.1	23	3860.92	167.866	3	3	1	0	3	2	1	3	0	1	1	0	0	0	0	2	0	1	1	1
GCF_000512915.1|WP_038534212.1|tm:4-26	WP_038534212.1	23	4036.55	175.502	2	0	0	0	3	1	0	3	0	4	1	1	1	0	0	3	1	1	0	2
GCF_000513115.1|WP_035343535.1|tm:10-32	WP_035343535.1	23	3879.62	168.679	1	0	0	0	2	1	0	5	0	1	0	0	1	1	0	3	0	7	0	1
GCF_000513195.1|WP_044266533.1|tm:4-26	WP_044266533.1	23	3975.17	172.833	2	1	0	0	1	0	1	3	0	6	1	1	0	0	0	5	1	0	1	0
GCF_000513195.1|WP_081743679.1|tm:31-53	WP_081743679.1	23	3937.54	171.197	2	2	0	0	3	2	2	4	0	3	0	0	0	0	1	1	2	1	0	0
GCF_000513195.1|WP_074435092.1|tm:4-23	WP_074435092.1	20	3390.94	169.547	3	1	0	0	1	1	0	0	0	7	0	1	0	0	0	2	1	1	0	2
GCF_000513195.1|WP_044266308.1|tm:12-31	WP_044266308.1	20	3523.28	176.164	1	2	0	0	5	1	0	2	0	1	0	0	1	1	0	1	2	2	1	0
GCF_000513195.1|WP_044266462.1|tm:7-26	WP_044266462.1	20	3554.85	177.743	1	0	0	0	2	1	0	2	0	7	0	0	1	1	0	1	3	0	0	1
GCF_000513195.1|WP_044268203.1|tm:770-792	WP_044268203.1	23	4110.11	178.7	3	1	0	0	2	0	0	1	0	4	0	0	0	0	0	2	1	5	1	3
GCF_000513195.1|WP_044263640.1|tm:5-24	WP_044263640.1	20	3520.09	176.005	2	1	0	0	2	0	1	2	0	3	2	1	0	0	0	1	0	5	0	0
GCF_000513195.1|WP_044268178.1|tm:5-22	WP_044268178.1	18	3181.99	176.777	3	2	0	0	1	0	0	5	0	2	0	0	0	1	0	1	0	1	1	1
GCF_000513195.1|WP_044268320.1|tm:7-29	WP_044268320.1	23	4100.21	178.27	1	3	0	0	3	0	2	3	0	4	0	0	2	1	0	2	0	1	0	1
GCF_000513195.1|WP_044270006.1|tm:5-27	WP_044270006.1	23	3907.74	169.902	2	1	0	0	0	1	0	2	1	9	0	0	1	1	0	1	2	2	0	0
GCF_000513195.1|WP_044262262.1|tm:7-29	WP_044262262.1	23	4142.26	180.098	0	2	0	0	1	0	0	4	0	7	0	0	2	2	0	1	2	1	0	1
GCF_000513195.1|WP_081743748.1|tm:7-29	WP_081743748.1	23	4257.39	185.104	2	0	0	2	3	0	0	2	0	6	0	2	0	0	0	1	1	2	0	2
GCF_000513195.1|WP_044262267.1|tm:7-29	WP_044262267.1	23	4091.26	177.881	2	3	0	0	1	0	0	5	0	4	0	0	2	2	0	0	0	2	0	2
GCF_000513195.1|WP_044262789.1|tm:5-27	WP_044262789.1	23	4375.41	190.235	1	0	1	0	5	0	0	4	1	4	0	2	0	0	0	2	0	1	0	2
GCF_000513195.1|WP_044263496.1|tm:12-31	WP_044263496.1	20	3677.36	183.868	1	1	0	0	5	1	0	2	0	5	0	0	0	1	0	1	2	0	0	1
GCF_000513195.1|WP_044265123.1|tm:879-901	WP_044265123.1	23	4409.77	191.729	2	1	0	0	1	0	0	2	0	5	1	0	1	0	0	2	0	2	3	3
GCF_000513195.1|WP_044271268.1|tm:13-35	WP_044271268.1	23	4108.45	178.628	0	0	0	0	3	2	0	3	1	6	0	0	2	0	0	3	0	1	0	2
GCF_000513195.1|WP_052356428.1|tm:5-27	WP_052356428.1	23	3847.01	167.261	3	2	0	0	2	2	0	1	0	3	1	0	1	0	0	1	2	2	0	3
GCF_000513195.1|WP_044263927.1|tm:13-30	WP_044263927.1	18	3414.73	189.707	1	0	0	0	2	0	1	2	0	7	0	1	1	0	1	0	0	2	0	0
GCF_000513195.1|WP_044266691.1|tm:774-796	WP_044266691.1	23	4064.81	176.731	2	1	0	0	2	2	1	4	0	5	1	0	0	0	0	2	0	1	1	1
GCF_000513275.1|WP_042166088.1|tm:15-37	WP_042166088.1	23	4299.64	186.941	1	0	0	0	1	0	0	1	0	5	3	0	0	0	0	2	4	2	1	3
GCF_000513275.1|WP_042166642.1|tm:10-32	WP_042166642.1	23	4189.47	182.151	2	1	1	0	6	0	0	1	0	3	0	1	0	1	0	3	0	2	0	2
GCF_000513275.1|WP_081735412.1|tm:25-47	WP_081735412.1	23	4186.26	182.011	0	0	0	0	2	0	0	5	0	5	1	1	0	0	0	2	3	3	0	1
GCF_000513275.1|WP_042159482.1|tm:13-35	WP_042159482.1	23	4167.54	181.197	1	0	0	0	2	0	0	6	0	3	1	0	1	0	0	3	1	3	1	1
GCF_000513275.1|WP_042159677.1|tm:29-51	WP_042159677.1	23	4232.45	184.02	2	0	0	0	1	1	0	4	0	7	0	0	0	0	0	3	0	1	2	2
GCF_000513275.1|WP_042162488.1|tm:15-37	WP_042162488.1	23	4199.24	182.576	3	1	0	0	2	0	0	4	0	4	1	1	0	0	0	2	1	1	2	1
GCF_000513275.1|WP_042166835.1|tm:18-40	WP_042166835.1	23	3957.2	172.052	1	0	0	0	0	1	0	6	0	5	0	0	1	0	0	2	4	1	0	2
GCF_000513275.1|WP_042167776.1|tm:15-37	WP_042167776.1	23	4193.3	182.317	1	0	0	0	1	0	0	3	0	5	1	0	1	0	0	2	2	4	1	2
GCF_000515335.1|WP_027085794.1|tm:10-32	WP_027085794.1	23	4192.84	182.297	2	0	0	0	6	0	0	6	0	2	0	0	1	0	0	3	0	2	0	1
GCF_000515335.1|WP_027086948.1|tm:86-108	WP_027086948.1	23	4093.69	177.987	2	0	1	0	4	1	0	1	1	7	0	0	0	0	0	0	2	4	0	0
GCF_000517065.1|WP_084555786.1|tm:21-43	WP_084555786.1	23	4167.77	181.207	1	0	0	0	4	2	2	3	0	2	1	0	1	1	0	0	3	1	0	2
GCF_000517065.1|WP_026473419.1|tm:5-22	WP_026473419.1	18	3266.81	181.489	1	1	0	0	4	0	0	3	0	2	2	0	1	0	0	1	2	1	0	0
GCF_000517065.1|WP_026473316.1|tm:7-29	WP_026473316.1	23	4088.59	177.765	1	0	0	0	1	1	2	2	0	4	0	1	1	0	1	1	3	3	0	2
GCF_000517085.1|WP_052343213.1|tm:99-121	WP_052343213.1	23	4280.91	186.127	2	1	0	0	6	1	0	2	0	3	0	1	0	0	0	1	1	2	1	2
GCF_000517085.1|WP_044212543.1|tm:4-21	WP_044212543.1	18	3217.11	178.728	0	1	0	0	1	0	0	4	0	4	0	0	0	0	1	4	1	1	0	1
GCF_000517085.1|WP_027473868.1|tm:5-19	WP_027473868.1	15	2728.03	181.869	2	1	0	0	4	0	0	2	0	3	0	0	0	0	0	0	0	3	0	0
GCF_000517085.1|WP_027472403.1|tm:21-43	WP_027472403.1	23	4325	188.043	1	0	0	0	3	0	0	4	1	5	1	0	0	0	0	1	3	2	0	2
GCF_000517085.1|WP_027473781.1|tm:7-29	WP_027473781.1	23	4048.4	176.017	2	3	0	1	3	0	0	0	0	5	0	1	0	1	1	1	0	5	0	0
GCF_000517085.1|WP_027473527.1|tm:5-24	WP_027473527.1	20	3452.68	172.634	2	0	0	0	2	2	0	2	0	5	0	0	0	1	0	1	3	0	0	2
GCF_000517085.1|WP_027471388.1|tm:3-22	WP_027471388.1	20	3513.56	175.678	4	0	0	1	3	1	1	5	0	2	0	0	0	0	0	0	0	2	0	1
GCF_000517545.1|WP_044159796.1|tm:7-29	WP_044159796.1	23	3965.56	172.416	1	1	0	0	3	2	1	0	0	5	1	0	1	0	0	3	1	2	0	2
GCF_000517545.1|WP_052517070.1|tm:7-25	WP_052517070.1	19	3465.01	182.369	1	1	0	0	1	0	1	5	0	6	0	1	2	1	0	0	0	0	0	0
GCF_000517545.1|WP_044159728.1|tm:7-26	WP_044159728.1	20	3926.67	196.334	2	0	0	1	4	0	1	2	0	5	1	1	0	1	0	0	0	0	0	2
GCF_000517545.1|WP_044164701.1|tm:7-29	WP_044164701.1	23	4027.87	175.125	1	0	0	0	2	1	1	2	0	5	0	0	0	0	1	5	2	1	0	2
GCF_000517545.1|WP_044164119.1|tm:13-35	WP_044164119.1	23	4027.17	175.094	2	1	0	0	1	0	0	6	0	3	1	0	0	2	1	2	3	1	0	0
GCF_000517545.1|WP_044159179.1|tm:7-24	WP_044159179.1	18	3279.76	182.209	2	0	0	0	1	1	0	2	0	3	2	0	0	1	0	2	0	1	1	2
GCF_000517545.1|WP_044161455.1|tm:530-547	WP_044161455.1	18	2876.87	159.826	0	0	0	0	0	4	0	2	0	4	0	1	0	0	0	2	1	2	0	2
GCF_000518205.1|WP_028119492.1|tm:85-107	WP_028119492.1	23	4130.51	179.587	3	0	0	0	2	1	0	3	0	6	2	0	1	1	0	0	1	2	1	0
GCF_000518305.1|WP_027121959.1|tm:9-28	WP_027121959.1	20	3579.31	178.965	1	0	0	0	3	1	0	1	0	10	0	0	0	0	0	3	0	1	0	0
GCF_000518545.1|WP_027951853.1|tm:7-26	WP_027951853.1	20	3125.68	156.284	3	0	0	0	1	3	0	1	0	7	0	0	2	0	0	1	1	1	0	0
GCF_000518545.1|WP_084567337.1|tm:10-29	WP_084567337.1	20	3283.29	164.164	3	1	0	0	2	1	1	1	0	5	1	0	0	0	0	3	2	0	0	0
GCF_000518545.1|WP_084567325.1|tm:12-29	WP_084567325.1	18	3033.79	168.544	4	0	0	0	0	0	0	1	0	3	2	1	1	0	0	0	0	5	0	1
GCF_000518545.1|WP_027953023.1|tm:7-24	WP_027953023.1	18	3209.52	178.307	0	1	0	1	4	3	0	1	0	2	1	0	0	1	0	1	1	0	0	2
GCF_000518545.1|WP_027952107.1|tm:732-754	WP_027952107.1	23	4363.31	189.709	3	0	0	0	2	1	0	0	1	7	0	0	1	0	0	0	1	2	3	2
GCF_000518545.1|WP_027952540.1|tm:7-29	WP_027952540.1	23	3712.67	161.42	2	1	0	0	2	3	1	2	0	1	2	0	2	2	0	1	0	4	0	0
GCF_000518545.1|WP_027952886.1|tm:7-26	WP_027952886.1	20	3329.62	166.481	3	1	0	0	1	1	1	1	0	4	0	0	0	0	1	3	0	3	0	1
GCF_000518785.1|WP_028738682.1|tm:110-132	WP_028738682.1	23	3371.91	146.605	4	1	0	0	0	3	0	2	0	4	0	0	1	0	0	2	2	4	0	0
GCF_000518805.1|WP_028772876.1|tm:98-117	WP_028772876.1	20	3331.22	166.561	2	1	0	0	1	2	0	1	0	4	0	0	0	0	0	0	2	5	0	2
GCF_000519205.1|WP_084143859.1|tm:277-299	WP_084143859.1	23	3516.14	152.876	4	1	1	0	0	1	0	1	0	2	0	1	1	0	1	2	2	6	0	0
GCF_000520015.2|WP_024912254.1|tm:92-114	WP_024912254.1	23	4404.85	191.515	0	0	0	0	4	0	0	3	0	2	0	2	0	0	2	1	2	5	0	2
GCF_000520735.1|WP_025696981.1|tm:15-37	WP_025696981.1	23	4493.67	195.377	0	0	0	0	5	0	0	3	0	7	0	1	0	1	1	2	0	2	0	1
GCF_000520815.1|WP_025684617.1|tm:7-29	WP_025684617.1	23	3930.28	170.882	1	0	0	0	3	3	0	5	0	3	0	0	0	0	0	2	2	2	0	2
GCF_000520815.1|WP_049827480.1|tm:10-32	WP_049827480.1	23	4345.18	188.921	0	0	0	0	5	0	0	4	0	6	1	0	1	0	0	3	1	1	0	1
GCF_000520815.1|WP_025685644.1|tm:30-52	WP_025685644.1	23	3891.09	169.178	0	0	0	0	0	2	0	4	0	7	0	0	0	0	0	5	1	2	0	2
GCF_000520815.1|WP_025685970.1|tm:15-37	WP_025685970.1	23	4193.91	182.344	0	1	0	0	1	0	0	3	0	5	0	0	0	0	0	2	5	2	0	4
GCF_000520955.1|WP_025741033.1|tm:10-32	WP_025741033.1	23	4082.32	177.492	0	0	0	0	3	2	0	2	0	5	0	0	0	0	0	3	2	3	0	3
GCF_000520955.1|WP_025741277.1|tm:5-27	WP_025741277.1	23	4289.67	186.507	0	0	0	0	2	0	0	5	2	7	0	0	0	1	0	4	0	1	0	1
GCF_000520955.1|WP_034228742.1|tm:21-43	WP_034228742.1	23	4090.06	177.829	0	1	0	0	6	1	0	3	1	3	0	1	1	1	0	4	1	0	0	0
GCF_000520955.1|WP_025742166.1|tm:20-39	WP_025742166.1	20	3507.44	175.372	0	1	0	0	2	3	0	5	0	4	1	0	0	1	0	1	0	1	0	1
GCF_000520955.1|WP_025742167.1|tm:28-50	WP_025742167.1	23	4327.95	188.172	0	2	1	0	7	1	0	1	0	4	0	0	0	1	1	1	2	1	0	1
GCF_000520955.1|WP_025742180.1|tm:5-24	WP_025742180.1	20	3742.46	187.123	1	1	0	0	4	0	0	0	0	5	0	1	1	0	0	0	0	5	0	2
GCF_000520955.1|WP_025742646.1|tm:5-22	WP_025742646.1	18	3210.11	178.339	1	0	0	0	5	3	1	2	0	3	0	0	0	1	0	1	0	0	0	1
GCF_000520955.1|WP_025742655.1|tm:7-24	WP_025742655.1	18	3195.91	177.551	1	0	0	0	2	1	1	3	0	3	0	0	0	1	0	1	3	1	1	0
GCF_000520955.1|WP_025743127.1|tm:23-45	WP_025743127.1	23	4527.36	196.842	0	0	0	1	5	1	0	2	0	8	0	0	0	0	1	1	0	2	0	2
GCF_000520955.1|WP_025741792.1|tm:4-26	WP_025741792.1	23	4080.81	177.427	2	0	1	0	3	0	1	4	0	4	0	0	0	0	0	2	2	3	0	1
GCF_000520955.1|WP_025743457.1|tm:6-28	WP_025743457.1	23	4206.06	182.872	1	0	0	0	3	0	1	6	0	4	0	0	0	0	0	4	1	1	0	2
GCF_000520995.1|WP_024769898.1|tm:5-22	WP_024769898.1	18	3130.47	173.915	4	0	0	0	3	0	0	2	0	5	0	0	0	1	0	1	1	1	0	0
GCF_000520995.1|WP_024768286.1|tm:5-27	WP_024768286.1	23	3947.16	171.616	1	0	1	0	3	1	0	3	0	3	0	0	0	1	0	2	4	3	0	1
GCF_000520995.1|WP_024770003.1|tm:7-29	WP_024770003.1	23	3987.35	173.363	2	0	0	0	4	1	0	3	0	5	1	0	1	1	0	3	2	0	0	0
GCF_000520995.1|WP_024770618.1|tm:12-34	WP_024770618.1	23	4376.87	190.299	0	1	0	0	0	1	0	5	1	6	0	2	0	0	1	1	0	2	2	1
GCF_000520995.1|WP_024768535.1|tm:7-29	WP_024768535.1	23	4578.94	199.084	0	1	0	0	5	0	0	4	1	3	0	0	0	1	1	0	3	1	0	3
GCF_000520995.1|WP_024769564.1|tm:7-29	WP_024769564.1	23	4310.35	187.407	2	1	0	0	4	0	0	2	0	5	1	0	0	1	1	2	2	0	0	2
GCF_000520995.1|WP_024771442.1|tm:7-25	WP_024771442.1	19	3345.66	176.087	0	0	0	0	2	3	0	5	0	4	1	1	0	0	0	1	0	1	0	1
GCF_000521485.1|WP_035722099.1|tm:10-32	WP_035722099.1	23	3916.74	170.293	1	0	0	0	2	2	0	5	0	4	0	0	1	1	0	2	2	2	0	1
GCF_000521505.1|WP_025373767.1|tm:225-247	WP_025373767.1	23	3624.82	157.601	3	1	0	0	0	3	0	3	0	2	2	2	1	0	0	1	0	4	0	1
GCF_000521785.1|WP_051489683.1|tm:16-38	WP_051489683.1	23	3670.79	159.6	3	1	1	0	2	3	0	3	0	3	0	0	0	1	0	0	0	6	0	0
GCF_000522985.1|WP_025413114.1|tm:5-22	WP_025413114.1	18	2908.74	161.597	3	1	1	0	0	2	0	2	0	5	0	0	0	0	0	0	0	3	0	1
GCF_000525835.1|WP_051998418.1|tm:86-108	WP_051998418.1	23	4197.76	182.511	1	0	0	0	1	0	0	2	2	6	0	1	0	0	1	1	3	4	0	1
GCF_000525915.1|WP_051456832.1|tm:99-117	WP_051456832.1	19	3536.38	186.125	0	0	0	0	1	1	0	1	0	8	1	0	1	0	1	1	0	3	0	1
GCF_000525995.1|WP_052008968.1|tm:83-105	WP_052008968.1	23	3969.31	172.579	1	0	0	0	3	3	0	4	0	5	2	0	0	0	0	1	1	3	0	0
GCF_000526435.1|WP_025748516.1|tm:10-32	WP_025748516.1	23	4003.19	174.052	2	0	0	0	3	1	0	4	0	3	1	1	1	0	0	2	0	4	0	1
GCF_000526435.1|WP_025747223.1|tm:15-34	WP_025747223.1	20	3557.26	177.863	2	0	0	0	3	1	0	6	0	2	0	0	1	0	0	2	0	1	0	2
GCF_000526435.1|WP_084054667.1|tm:20-42	WP_084054667.1	23	4050.02	176.088	0	0	0	0	3	2	0	3	1	4	0	0	1	1	0	1	2	4	0	1
GCF_000421505.1|WP_084492806.1|tm:10-32	WP_084492806.1	23	4371.59	190.069	0	0	1	0	3	0	0	5	1	4	1	0	1	0	0	2	0	3	1	1
GCF_000421505.1|WP_024291809.1|tm:15-37	WP_024291809.1	23	4409.65	191.724	2	0	0	0	5	2	0	5	0	2	1	0	1	0	0	0	0	0	0	5
GCF_000421505.1|WP_024294296.1|tm:15-37	WP_024294296.1	23	4058.52	176.457	1	2	0	0	0	1	0	3	0	9	1	0	0	0	0	1	0	4	0	1
GCF_000526995.1|WP_084493036.1|tm:17-39	WP_084493036.1	23	4259.46	185.194	1	0	0	0	0	1	0	8	0	5	2	0	0	0	0	2	0	1	0	3
GCF_000526995.1|WP_024293311.1|tm:103-122	WP_024293311.1	20	3518.28	175.914	1	0	0	0	3	3	0	2	0	2	2	0	1	0	0	0	1	3	1	1
GCF_000527035.1|WP_024873555.1|tm:87-109	WP_024873555.1	23	4149.43	180.41	0	0	0	0	3	1	1	5	1	1	0	1	0	0	0	2	2	4	0	2
GCF_000527035.1|WP_024873609.1|tm:87-109	WP_024873609.1	23	4149.43	180.41	0	0	0	0	3	1	1	5	1	1	0	1	0	0	0	2	2	4	0	2
GCF_000565285.1|WP_035328196.1|tm:86-108	WP_035328196.1	23	4141.12	180.049	1	0	0	1	3	3	0	5	1	7	1	0	0	0	0	0	0	1	0	0
GCF_000566685.1|WP_025762053.1|tm:5-27	WP_025762053.1	23	4038.09	175.569	1	1	1	0	2	0	1	5	0	3	0	0	1	1	0	3	0	3	0	1
GCF_000568975.1|WP_025301436.1|tm:149-171	WP_025301436.1	23	3865.55	168.067	2	1	0	0	0	2	0	3	0	6	1	0	1	1	0	0	2	3	0	1
GCF_000576305.1|WP_081765435.1|tm:20-42	WP_081765435.1	23	3847.48	167.282	2	1	0	0	0	2	0	5	0	4	0	1	1	0	0	1	2	2	1	1
GCF_000576555.1|WP_044002577.1|tm:5-24	WP_044002577.1	20	3257.33	162.866	2	2	0	0	2	4	0	0	0	3	0	0	0	0	1	1	0	3	1	1
GCF_000577815.1|WP_042395468.1|tm:92-114	WP_042395468.1	23	3880.83	168.732	2	1	0	0	3	1	0	7	0	1	0	1	1	0	0	3	2	0	0	1
GCF_000577895.1|WP_044036150.1|tm:100-117	WP_044036150.1	18	3307.94	183.774	0	0	0	0	3	1	1	4	0	2	1	0	0	0	0	2	1	2	1	0
GCF_000577895.1|WP_051483881.1|tm:100-122	WP_051483881.1	23	3698.67	160.812	4	1	0	0	1	2	0	6	0	1	0	0	1	1	0	3	1	0	1	1
GCF_000585355.1|WP_036877911.1|tm:7-25	WP_036877911.1	19	3373.93	177.575	1	0	0	0	1	1	0	2	0	7	2	0	0	0	0	3	1	0	0	1
GCF_000585355.1|WP_036879891.1|tm:7-25	WP_036879891.1	19	3624.36	190.756	2	0	0	0	4	1	0	4	0	2	0	1	0	0	1	1	0	0	0	3
GCF_000585355.1|WP_036878798.1|tm:7-26	WP_036878798.1	20	3291.15	164.557	1	1	0	0	0	2	0	2	0	6	2	0	0	1	0	3	1	1	0	0
GCF_000585355.1|WP_036879878.1|tm:802-824	WP_036879878.1	23	4458.32	193.84	2	0	0	0	3	1	0	5	0	4	1	0	0	0	0	1	1	0	2	3
GCF_000585355.1|WP_036875862.1|tm:5-24	WP_036875862.1	20	3729.28	186.464	3	0	0	0	8	0	0	2	0	0	1	0	0	1	0	2	0	2	0	1
GCF_000585355.1|WP_084608612.1|tm:836-858	WP_084608612.1	23	4396.61	191.157	2	0	0	0	2	0	0	8	0	1	2	0	0	0	0	1	1	2	1	3
GCF_000585355.1|WP_051508985.1|tm:7-24	WP_051508985.1	18	3268.75	181.597	1	1	0	0	3	0	0	4	0	2	0	2	0	0	1	1	1	2	0	0
GCF_000585355.1|WP_036878221.1|tm:10-27	WP_036878221.1	18	3070.07	170.559	2	2	0	0	3	1	0	3	0	2	2	0	0	0	0	2	0	1	0	0
GCF_000585375.1|WP_084700900.1|tm:7-29	WP_084700900.1	23	3586.76	155.946	4	1	0	0	2	3	0	0	0	2	1	0	0	0	0	1	1	7	1	0
GCF_000585395.1|WP_037285618.1|tm:5-27	WP_037285618.1	23	4106.74	178.554	1	1	0	0	1	0	0	4	0	4	2	0	2	1	0	1	2	3	1	0
GCF_000585395.1|WP_051507029.1|tm:26-48	WP_051507029.1	23	4239.6	184.33	3	0	0	0	3	0	0	2	0	7	0	0	1	0	1	1	2	1	0	2
GCF_000585395.1|WP_037292838.1|tm:15-34	WP_037292838.1	20	3691.15	184.558	0	1	0	0	2	0	0	3	0	6	0	0	1	0	0	2	1	2	0	2
GCF_000585395.1|WP_037284769.1|tm:13-32	WP_037284769.1	20	3903.08	195.154	2	0	0	0	1	0	0	4	1	6	2	0	1	0	1	0	0	0	0	2
GCF_000585395.1|WP_084778135.1|tm:20-42	WP_084778135.1	23	4104.48	178.456	2	1	0	0	4	0	0	3	0	5	0	0	0	0	0	3	1	3	1	0
GCF_000585395.1|WP_084778178.1|tm:57-79	WP_084778178.1	23	4042.58	175.764	2	0	0	0	3	1	0	5	0	4	1	0	2	0	0	2	0	2	0	1
GCF_000585395.1|WP_037289147.1|tm:10-32	WP_037289147.1	23	3955.81	171.992	2	0	0	0	2	2	0	4	0	4	0	0	1	1	0	1	2	2	0	2
GCF_000585395.1|WP_037289789.1|tm:10-32	WP_037289789.1	23	4209.95	183.041	1	0	0	0	5	0	0	3	0	5	0	0	1	0	0	2	2	3	0	1
GCF_000585395.1|WP_084778271.1|tm:38-60	WP_084778271.1	23	4074.4	177.148	1	1	0	0	0	2	0	4	0	6	0	0	1	0	0	2	0	2	1	3
GCF_000585395.1|WP_037286249.1|tm:86-108	WP_037286249.1	23	4060.35	176.537	4	0	1	0	2	1	0	2	1	7	1	0	0	0	0	0	0	3	0	1
GCF_000590985.1|WP_043380292.1|tm:93-115	WP_043380292.1	23	4016.21	174.618	4	1	0	0	1	0	1	2	0	5	0	1	0	1	0	0	2	3	0	2
GCF_000600105.1|WP_025219233.1|tm:80-102	WP_025219233.1	23	4033.14	175.354	1	0	0	0	3	3	0	8	0	3	1	0	1	0	0	1	0	1	0	1
GCF_000612605.1|WP_033790628.1|tm:7-29	WP_033790628.1	23	3788.92	164.736	3	1	1	2	3	3	0	2	0	3	0	0	0	0	0	0	1	3	0	1
GCF_000612625.1|WP_040203410.1|tm:86-108	WP_040203410.1	23	4159.02	180.827	1	0	1	0	3	2	0	7	1	6	0	0	0	0	0	0	0	2	0	0
GCF_000612665.1|WP_042454460.1|tm:24-46	WP_042454460.1	23	4109.16	178.659	1	0	0	0	5	3	0	4	0	4	1	1	1	0	0	0	1	1	0	1
GCF_000015305.1|WP_036371463.1|tm:21-43	WP_036371463.1	23	3361.69	146.16	7	0	1	1	1	4	0	4	0	1	1	0	0	1	0	1	0	1	0	0
GCF_000613185.1|WP_036397658.1|tm:5-27	WP_036397658.1	23	3776.59	164.2	2	1	1	2	3	3	0	3	0	2	1	0	0	0	0	1	0	4	0	0
GCF_000613805.1|WP_024993296.1|tm:860-882	WP_024993296.1	23	4350.44	189.15	3	0	0	0	3	0	0	6	0	3	0	0	0	0	1	0	3	1	1	2
GCF_000613805.1|WP_024995211.1|tm:7-26	WP_024995211.1	20	3681.42	184.071	1	0	0	0	2	1	0	3	0	8	0	0	0	0	0	3	0	0	1	1
GCF_000613805.1|WP_024994497.1|tm:7-29	WP_024994497.1	23	4376.34	190.276	0	0	0	0	0	1	0	4	0	6	1	1	0	1	0	0	3	2	2	2
GCF_000613945.1|WP_024999428.1|tm:15-37	WP_024999428.1	23	4012.74	174.467	3	1	1	0	4	1	0	4	0	2	0	0	0	0	1	1	2	2	0	1
GCF_000614025.1|WP_024999829.1|tm:15-34	WP_024999829.1	20	3390.49	169.524	4	2	0	0	5	1	0	1	1	3	0	0	0	0	0	1	0	2	0	0
GCF_000614025.1|WP_025000524.1|tm:4-26	WP_025000524.1	23	3921.75	170.511	1	0	0	0	1	0	0	2	0	4	0	2	0	0	0	4	3	4	0	2
GCF_000614065.1|WP_084607814.1|tm:50-67	WP_084607814.1	18	3581.61	198.978	0	0	0	0	4	0	0	3	1	3	1	1	0	0	1	1	0	2	0	1
GCF_000614065.1|WP_025002566.1|tm:26-48	WP_025002566.1	23	3803.74	165.38	0	1	0	0	2	3	1	1	0	6	1	0	0	0	0	5	1	1	0	1
GCF_000614125.1|WP_025832494.1|tm:5-27	WP_025832494.1	23	3790.11	164.787	4	0	0	0	3	1	0	3	0	2	0	1	1	1	0	3	0	3	0	1
GCF_000614125.1|WP_025832831.1|tm:5-27	WP_025832831.1	23	4237.04	184.219	1	0	0	0	2	1	0	4	1	5	0	0	1	1	0	1	2	1	0	3
GCF_000614125.1|WP_128809767.1|tm:4-21	WP_128809767.1	18	3123.21	173.512	3	0	0	0	1	2	0	4	0	1	1	0	0	0	0	0	1	2	1	2
GCF_000614125.1|WP_025831481.1|tm:5-27	WP_025831481.1	23	3813.49	165.804	3	0	0	0	3	2	0	2	0	5	0	1	0	0	0	3	1	2	0	1
GCF_000619885.1|WP_051527659.1|tm:94-111	WP_051527659.1	18	3083.15	171.286	1	0	0	0	0	2	0	3	0	7	0	1	0	0	0	1	1	1	0	1
GCF_000619885.1|WP_027314137.1|tm:92-114	WP_027314137.1	23	4264.66	185.42	2	0	0	0	1	1	2	0	0	6	2	0	1	0	0	0	2	2	0	4
GCF_000620425.1|WP_028881850.1|tm:20-42	WP_028881850.1	23	3865.94	168.084	2	0	0	1	2	3	1	2	0	6	0	0	1	0	0	1	1	2	0	1
GCF_000620425.1|WP_028882663.1|tm:7-29	WP_028882663.1	23	4045.21	175.879	5	2	0	0	3	0	0	1	0	7	0	0	0	0	2	1	1	1	0	0
GCF_000620425.1|WP_018014178.1|tm:9-31	WP_018014178.1	23	3845.77	167.207	4	1	0	0	2	2	0	1	0	5	1	0	0	0	1	1	2	2	0	1
GCF_000620425.1|WP_028881439.1|tm:15-34	WP_028881439.1	20	3448.22	172.411	3	1	0	0	3	0	0	2	0	3	0	0	0	0	0	2	1	4	1	0
GCF_000621125.1|WP_027075670.1|tm:2-19	WP_027075670.1	18	3359.96	186.664	0	0	0	0	3	0	0	2	0	5	0	1	0	1	0	2	1	2	0	1
GCF_000621125.1|WP_027077246.1|tm:7-29	WP_027077246.1	23	4262.3	185.317	2	0	0	0	6	0	0	4	0	3	0	0	0	1	0	1	2	3	0	1
GCF_000621165.1|WP_028024991.1|tm:13-35	WP_028024991.1	23	4096.67	178.116	3	0	0	0	3	0	0	4	0	4	1	0	2	1	0	1	1	2	0	1
GCF_000621165.1|WP_028023321.1|tm:77-99	WP_028023321.1	23	3527.59	153.373	3	0	0	0	0	6	0	3	0	4	0	0	0	0	0	1	1	2	0	3
GCF_000621165.1|WP_028021571.1|tm:86-108	WP_028021571.1	23	4045.23	175.88	1	0	0	0	2	2	1	3	0	3	1	1	0	0	0	2	3	1	0	3
GCF_000621305.1|WP_081593448.1|tm:74-92	WP_081593448.1	19	3009.81	158.411	6	1	0	0	2	1	0	0	0	4	0	0	0	0	1	1	1	2	0	0
GCF_000621325.1|WP_028488658.1|tm:7-25	WP_028488658.1	19	3384.66	178.14	1	0	0	0	3	1	1	4	0	3	0	0	0	0	0	2	1	2	0	1
GCF_000621325.1|WP_038140794.1|tm:7-24	WP_038140794.1	18	3318.54	184.363	0	0	1	0	4	1	0	1	0	4	0	1	0	0	0	0	1	4	0	1
GCF_000621505.1|WP_027627430.1|tm:15-37	WP_027627430.1	23	3994.56	173.677	2	0	0	0	2	1	0	5	0	3	1	0	0	0	1	4	0	3	0	1
GCF_000621505.1|WP_027630423.1|tm:20-42	WP_027630423.1	23	4138.2	179.922	1	0	0	0	3	1	0	5	0	4	0	0	0	1	1	3	1	2	0	1
GCF_000621505.1|WP_027630436.1|tm:15-34	WP_027630436.1	20	3699.74	184.987	0	1	0	0	2	0	0	4	0	6	0	0	0	0	0	3	1	1	0	2
GCF_000621505.1|WP_027628876.1|tm:21-43	WP_027628876.1	23	4327.07	188.133	0	1	0	0	1	1	0	4	1	4	0	0	1	0	0	0	2	3	0	5
GCF_000621505.1|WP_027629218.1|tm:15-37	WP_027629218.1	23	4187.86	182.081	0	0	0	0	4	1	0	7	0	2	0	0	1	0	0	3	0	3	0	2
GCF_000621505.1|WP_027630168.1|tm:15-37	WP_027630168.1	23	4420.19	192.182	0	0	0	0	5	0	0	4	0	5	0	1	0	0	0	1	2	3	0	2
GCF_000621505.1|WP_027631230.1|tm:20-42	WP_027631230.1	23	4085.76	177.642	2	0	0	0	0	1	0	2	0	8	0	1	0	0	0	1	3	2	1	2
GCF_000621505.1|WP_027629214.1|tm:20-42	WP_027629214.1	23	4093.44	177.976	2	0	0	0	1	0	0	7	1	5	0	0	0	0	0	2	2	2	0	1
GCF_000621505.1|WP_027630765.1|tm:140-162	WP_027630765.1	23	3996.1	173.743	2	0	0	0	4	2	0	3	0	4	0	1	1	0	1	3	0	1	0	1
GCF_000621825.1|WP_081783628.1|tm:4-23	WP_081783628.1	20	3338.32	166.916	4	0	0	0	2	2	1	3	0	2	0	0	0	0	1	0	3	1	0	1
GCF_000621825.1|WP_027450832.1|tm:5-27	WP_027450832.1	23	4060.11	176.527	3	1	0	1	1	2	0	2	0	7	0	0	0	1	1	0	1	1	0	2
GCF_000621825.1|WP_081783530.1|tm:53-75	WP_081783530.1	23	3867.39	168.147	3	0	0	0	1	1	0	3	0	4	0	0	0	0	1	4	2	2	0	2
GCF_000622245.1|WP_051532696.1|tm:92-114	WP_051532696.1	23	4333.24	188.402	0	0	1	0	5	1	1	4	0	3	1	0	0	0	0	2	0	3	0	2
GCF_000622365.1|WP_025050569.1|tm:5-27	WP_025050569.1	23	3895.6	169.374	3	0	0	0	1	2	0	5	1	4	1	0	0	0	1	1	2	2	0	0
GCF_000622385.1|WP_081780797.1|tm:38-60	WP_081780797.1	23	3862.26	167.924	3	0	0	0	0	1	0	6	1	2	0	0	0	0	0	2	3	3	1	1
GCF_000622425.1|WP_025061352.1|tm:5-27	WP_025061352.1	23	3930.85	170.907	5	0	0	0	2	1	0	6	1	2	0	0	0	1	0	0	2	2	1	0
GCF_000626635.1|WP_038557260.1|tm:5-22	WP_038557260.1	18	3307.36	183.742	0	0	0	0	5	0	0	1	0	6	0	0	0	0	0	4	1	1	0	0
GCF_000626635.1|WP_081804742.1|tm:7-29	WP_081804742.1	23	4087.27	177.707	2	2	0	0	3	1	0	1	0	5	0	2	0	1	2	1	0	3	0	0
GCF_000626635.1|WP_038560445.1|tm:5-22	WP_038560445.1	18	3235.36	179.742	0	0	0	0	3	1	0	4	0	3	0	1	1	0	0	2	0	2	0	1
GCF_000626635.1|WP_051567540.1|tm:7-26	WP_051567540.1	20	3419.47	170.974	3	0	1	0	2	1	0	4	1	2	0	0	0	0	0	0	2	3	0	1
GCF_000626635.1|WP_038555203.1|tm:4-21	WP_038555203.1	18	3117.69	173.205	1	0	0	0	0	1	0	4	0	5	0	1	0	0	0	1	1	3	0	1
GCF_000626635.1|WP_038556851.1|tm:5-22	WP_038556851.1	18	3093.45	171.858	0	1	0	0	2	2	0	3	0	3	0	0	0	1	0	1	2	2	0	1
GCF_000626635.1|WP_038559360.1|tm:7-24	WP_038559360.1	18	3302.67	183.482	1	1	0	0	2	1	0	3	0	4	0	0	0	1	0	0	0	3	0	2
GCF_000626715.1|WP_051575650.1|tm:11-33	WP_051575650.1	23	4084.31	177.579	0	2	0	0	2	1	0	4	1	3	0	0	0	0	0	1	2	5	0	2
GCF_000626715.1|WP_051575824.1|tm:7-29	WP_051575824.1	23	4213.65	183.202	1	2	0	0	2	0	0	4	2	6	0	0	2	1	0	1	0	1	0	1
GCF_000626715.1|WP_034246392.1|tm:5-22	WP_034246392.1	18	3130.47	173.915	4	0	0	0	3	0	0	2	0	5	0	0	0	1	0	1	1	1	0	0
GCF_000626715.1|WP_034238309.1|tm:13-35	WP_034238309.1	23	4262.23	185.314	1	0	1	1	3	0	0	4	0	6	1	0	0	0	0	2	2	1	1	0
GCF_000626715.1|WP_034238791.1|tm:7-26	WP_034238791.1	20	3965.87	198.293	0	1	0	0	5	0	0	3	0	3	1	0	1	1	1	1	1	0	0	2
GCF_000626715.1|WP_081801972.1|tm:5-27	WP_081801972.1	23	3942.4	171.409	1	0	1	0	3	2	0	4	0	2	1	0	1	1	0	1	3	2	0	1
GCF_000626715.1|WP_034246965.1|tm:5-22	WP_034246965.1	18	3362.36	186.798	1	1	0	0	3	1	0	1	0	6	0	0	1	1	0	0	0	1	0	2
GCF_000626715.1|WP_034247412.1|tm:7-24	WP_034247412.1	18	3139.22	174.401	1	0	0	0	2	1	0	3	0	3	1	0	1	0	1	2	1	2	0	0
GCF_000626715.1|WP_034242094.1|tm:6-28	WP_034242094.1	23	4154.01	180.609	2	0	0	0	3	1	0	4	0	5	1	1	0	0	0	2	1	1	0	2
GCF_000626715.1|WP_034246625.1|tm:7-29	WP_034246625.1	23	3901.22	169.618	1	0	0	0	4	2	0	2	0	5	0	0	1	1	0	2	3	2	0	0
GCF_000626715.1|WP_034241783.1|tm:12-29	WP_034241783.1	18	3547.17	197.065	1	0	0	0	5	0	0	3	0	4	0	1	1	0	0	0	0	1	0	2
GCF_000626715.1|WP_034242209.1|tm:5-22	WP_034242209.1	18	3210.17	178.343	0	0	0	0	2	2	0	4	1	4	0	0	0	0	0	1	1	2	0	1
GCF_000633455.1|WP_025141898.1|tm:5-22	WP_025141898.1	18	3076.89	170.938	4	0	0	0	3	1	1	4	0	1	0	0	0	1	0	1	1	0	0	1
GCF_000633455.1|WP_084153025.1|tm:7-24	WP_084153025.1	18	3019.7	167.761	2	2	0	0	1	1	0	2	0	5	0	0	0	1	0	2	1	0	0	1
GCF_000633455.1|WP_025143829.1|tm:19-38	WP_025143829.1	20	3413.26	170.663	3	0	0	0	3	1	2	2	0	2	0	0	0	0	0	2	2	2	1	0
GCF_000633455.1|WP_025145860.1|tm:706-725	WP_025145860.1	20	3609.43	180.471	1	0	1	0	3	0	1	4	0	1	0	2	0	1	0	1	2	2	0	1
GCF_000633455.1|WP_025146527.1|tm:900-922	WP_025146527.1	23	4565.56	198.503	1	0	0	0	0	0	0	5	0	5	0	0	0	0	2	2	0	3	3	2
GCF_000633535.1|WP_081815253.1|tm:257-279	WP_081815253.1	23	3196.58	138.982	5	0	0	0	0	6	0	0	0	4	1	0	1	1	0	1	0	4	0	0
GCF_000633635.1|WP_025872393.1|tm:85-107	WP_025872393.1	23	3752.05	163.133	1	1	0	1	3	3	0	2	0	3	1	0	0	1	0	3	1	3	0	0
GCF_000633635.1|WP_025872319.1|tm:89-111	WP_025872319.1	23	3946.18	171.573	3	1	0	0	4	2	0	3	1	5	0	1	0	0	0	0	2	1	0	0
GCF_000647975.1|WP_035257987.1|tm:5-27	WP_035257987.1	23	4106.98	178.564	1	1	1	0	3	0	0	4	0	5	0	0	0	1	0	1	1	5	0	0
GCF_000647975.1|WP_051588436.1|tm:20-42	WP_051588436.1	23	4027.67	175.116	3	0	0	0	1	3	0	2	0	3	3	1	0	0	1	0	0	4	2	0
GCF_000647975.1|WP_051587831.1|tm:21-43	WP_051587831.1	23	3747.96	162.955	4	0	0	0	0	1	0	5	0	5	0	1	1	0	0	0	2	4	0	0
GCF_000671395.1|WP_035250746.1|tm:5-27	WP_035250746.1	23	3868.98	168.217	2	2	1	0	3	1	0	4	0	2	0	0	0	1	0	1	0	6	0	0
GCF_000682675.1|WP_034823862.1|tm:89-111	WP_034823862.1	23	3920.12	170.44	2	0	0	0	4	4	1	3	0	5	1	0	0	0	0	2	0	0	0	1
GCF_000682695.1|WP_034737514.1|tm:85-107	WP_034737514.1	23	3920.28	170.447	3	0	0	0	1	3	1	4	0	3	0	0	0	0	0	1	0	4	2	1
GCF_000682715.1|WP_035553022.1|tm:89-111	WP_035553022.1	23	3918.1	170.352	2	0	0	0	4	3	1	4	0	3	1	0	0	0	0	3	0	1	0	1
GCF_000682755.1|WP_034794880.1|tm:89-111	WP_034794880.1	23	3932.68	170.986	2	0	0	0	4	4	1	3	0	4	2	0	0	0	0	2	0	0	0	1
GCF_000685015.1|WP_027817464.1|tm:263-285	WP_027817464.1	23	3359.11	146.048	2	0	0	0	0	8	0	3	0	3	0	1	0	0	1	0	1	3	0	1
GCF_000685215.1|WP_035577538.1|tm:88-110	WP_035577538.1	23	3986.09	173.308	1	1	0	0	3	3	0	3	0	4	1	1	0	0	0	2	1	1	1	1
GCF_000685275.1|WP_035615449.1|tm:13-35	WP_035615449.1	23	3805.87	165.473	4	0	0	0	0	3	0	0	0	7	0	0	0	1	1	1	1	3	1	1
GCF_000685295.1|WP_035535786.1|tm:88-110	WP_035535786.1	23	3748.05	162.959	2	0	0	0	1	4	1	4	0	3	0	0	0	0	0	2	0	4	1	1
GCF_000685295.1|WP_035538843.1|tm:32-54	WP_035538843.1	23	3959.53	172.153	3	0	0	1	2	2	0	5	0	4	0	0	2	0	0	1	1	0	1	1
GCF_000686885.1|WP_026725091.1|tm:7-29	WP_026725091.1	23	4275.45	185.889	1	0	0	0	3	1	0	3	2	8	0	0	0	0	0	1	1	2	0	1
GCF_000687355.2|WP_026458354.1|tm:95-117	WP_026458354.1	23	4037.19	175.53	1	0	0	0	2	3	1	3	0	3	0	1	0	0	0	2	0	3	0	4
GCF_000688235.1|WP_051609686.1|tm:12-34	WP_051609686.1	23	4099.12	178.223	2	1	1	1	3	1	0	4	0	2	1	0	0	0	1	1	0	4	0	1
GCF_000695095.2|WP_026850091.1|tm:5-27	WP_026850091.1	23	4045.36	175.885	3	0	0	1	0	2	0	1	0	6	0	0	0	1	1	0	2	3	1	2
GCF_000695095.2|WP_053333618.1|tm:12-34	WP_053333618.1	23	3770.9	163.952	0	0	0	0	1	4	0	1	1	5	0	0	2	0	0	0	2	6	1	0
GCF_000695685.1|WP_032552211.1|tm:719-741	WP_032552211.1	23	4043.53	175.806	3	0	0	0	3	1	0	1	0	4	1	1	0	0	0	2	1	4	2	0
GCF_000695795.1|WP_081824649.1|tm:12-34	WP_081824649.1	23	4124.32	179.318	3	0	0	0	3	1	0	4	1	3	0	2	0	0	1	0	1	3	0	1
GCF_000695795.1|WP_035659042.1|tm:5-24	WP_035659042.1	20	3668.33	183.416	1	0	0	0	6	1	0	4	0	1	0	0	1	1	0	1	1	2	0	1
GCF_000695795.1|WP_081824670.1|tm:7-24	WP_081824670.1	18	3193.08	177.393	0	1	0	0	4	1	0	1	0	4	0	0	0	0	0	4	0	2	1	0
GCF_000696345.1|WP_010225307.1|tm:146-168	WP_010225307.1	23	3678.12	159.918	3	0	0	0	2	3	0	0	0	4	0	1	1	0	0	2	1	4	0	2
GCF_000701505.1|WP_031527127.1|tm:15-32	WP_031527127.1	18	3320.15	184.453	1	0	0	0	2	2	0	2	1	6	0	0	0	0	0	0	1	1	1	1
GCF_000701505.1|WP_031529924.1|tm:5-24	WP_031529924.1	20	3307.26	165.363	3	1	0	0	2	2	0	1	0	4	1	0	0	0	1	1	1	3	0	0
GCF_000701505.1|WP_031527708.1|tm:5-27	WP_031527708.1	23	3723.09	161.873	3	1	0	0	1	0	0	2	0	6	0	0	2	0	0	4	0	4	0	0
GCF_000701505.1|WP_084165823.1|tm:5-24	WP_084165823.1	20	3402.22	170.111	4	1	0	0	2	0	0	3	0	2	1	1	0	1	0	2	0	2	0	1
GCF_000701505.1|WP_031525885.1|tm:9-31	WP_031525885.1	23	4054.47	176.281	4	0	0	0	5	0	0	0	1	6	0	0	2	1	0	1	1	2	0	0
GCF_000701665.1|WP_051643084.1|tm:77-94	WP_051643084.1	18	2873.11	159.617	5	1	0	0	0	2	0	2	1	3	1	0	0	0	0	0	0	2	1	0
GCF_000702205.1|WP_027438466.1|tm:103-122	WP_027438466.1	20	3391.91	169.595	3	0	0	0	3	1	0	3	0	1	1	0	1	0	0	2	0	4	1	0
GCF_000702205.1|WP_026505259.1|tm:100-122	WP_026505259.1	23	3984.71	173.248	2	0	0	1	3	2	0	6	0	3	1	0	0	0	0	0	2	3	0	0
GCF_000703005.1|WP_081828538.1|tm:89-111	WP_081828538.1	23	3966.07	172.438	1	1	0	0	0	2	0	3	0	5	1	0	1	0	0	0	1	6	1	1
GCF_000703005.1|WP_033154414.1|tm:146-168	WP_033154414.1	23	3926.78	170.73	5	0	0	1	3	1	0	7	0	0	1	0	0	0	0	1	1	2	1	0
GCF_000703105.1|WP_029504879.1|tm:15-37	WP_029504879.1	23	4313.86	187.559	1	0	0	0	3	0	0	4	0	7	0	0	1	0	0	1	1	3	0	2
GCF_000703105.1|WP_029502160.1|tm:15-37	WP_029502160.1	23	4141.35	180.059	2	0	0	0	3	1	0	3	0	3	1	0	0	0	0	4	0	2	0	4
GCF_000703105.1|WP_029502728.1|tm:21-40	WP_029502728.1	20	3635.55	181.777	1	0	0	0	5	2	0	3	0	6	0	0	0	1	0	1	0	1	0	0
GCF_000703105.1|WP_029503693.1|tm:18-40	WP_029503693.1	23	4235.91	184.17	0	1	0	0	2	0	0	2	0	7	1	1	0	0	0	3	0	4	0	2
GCF_000703105.1|WP_029504169.1|tm:21-43	WP_029504169.1	23	4215.23	183.271	0	0	0	0	2	2	0	4	0	4	2	0	0	1	0	2	1	2	0	3
GCF_000703105.1|WP_029504360.1|tm:15-37	WP_029504360.1	23	4226.79	183.773	0	0	0	0	1	0	0	6	1	6	1	0	1	0	1	3	0	3	0	0
GCF_000703105.1|WP_029504978.1|tm:5-27	WP_029504978.1	23	4216.4	183.322	0	0	0	0	2	1	0	5	0	6	1	0	2	1	0	0	2	2	0	1
GCF_000703105.1|WP_029502610.1|tm:145-167	WP_029502610.1	23	3607.99	156.869	3	0	0	0	3	4	0	4	0	4	0	0	0	0	0	3	0	2	0	0
GCF_000703105.1|WP_029504756.1|tm:141-163	WP_029504756.1	23	3829.8	166.513	4	0	0	0	1	3	0	1	0	6	1	0	0	0	0	0	1	4	1	1
GCF_000706725.1|WP_038476907.1|tm:15-37	WP_038476907.1	23	4204.25	182.793	1	0	0	0	2	0	0	4	0	3	1	1	1	0	0	2	1	4	0	3
GCF_000708125.1|WP_041210433.1|tm:95-117	WP_041210433.1	23	4005.44	174.15	1	0	0	0	2	3	2	2	0	4	0	1	0	0	0	2	0	3	0	3
GCF_000708285.2|WP_051691858.1|tm:5-22	WP_051691858.1	18	3169	176.056	2	0	0	0	2	2	0	5	0	2	0	0	0	1	0	0	1	1	0	2
GCF_000708285.2|WP_029278463.1|tm:766-788	WP_029278463.1	23	4349.13	189.093	2	1	0	0	4	1	0	3	0	3	0	0	0	0	0	3	0	0	1	5
GCF_000708615.2|WP_029295925.1|tm:28-46	WP_029295925.1	19	3513.75	184.934	0	1	0	0	5	0	0	3	0	3	1	0	1	1	0	2	2	0	0	0
GCF_000709085.1|WP_051681517.1|tm:64-86	WP_051681517.1	23	3857.76	167.729	1	0	1	0	4	3	0	2	0	4	0	0	1	0	0	2	1	3	0	1
GCF_000711955.1|WP_084183388.1|tm:251-270	WP_084183388.1	20	3063.46	153.173	6	0	0	0	1	2	1	2	0	3	0	0	0	1	0	1	0	3	0	0
GCF_000712035.1|WP_051682948.1|tm:89-111	WP_051682948.1	23	4138.35	179.928	1	0	0	0	3	1	0	4	0	7	1	1	1	0	0	1	1	2	0	0
GCF_000712595.1|WP_034634968.1|tm:86-108	WP_034634968.1	23	4241.93	184.432	0	0	1	0	2	1	0	6	1	7	1	0	0	0	0	1	0	3	0	0
GCF_000714535.1|WP_038073136.1|tm:9-31	WP_038073136.1	23	3816.55	165.937	4	1	1	0	2	1	0	3	0	5	0	0	0	1	0	1	0	4	0	0
GCF_000714535.1|WP_051692625.1|tm:17-36	WP_051692625.1	20	3363.86	168.193	4	1	1	0	3	0	0	1	0	4	0	0	0	1	0	1	1	3	0	0
GCF_000714815.1|WP_051719753.1|tm:4-26	WP_051719753.1	23	3881.29	168.752	1	1	0	0	2	3	0	3	0	3	1	1	1	0	0	1	1	3	0	2
GCF_000714815.1|WP_051720259.1|tm:5-27	WP_051720259.1	23	4090.02	177.827	2	0	0	0	2	1	1	4	1	4	0	0	2	1	0	2	0	1	0	2
GCF_000714815.1|WP_084166085.1|tm:794-816	WP_084166085.1	23	4230.33	183.927	2	0	0	0	2	3	0	3	0	2	2	1	0	0	1	0	0	3	2	2
GCF_000714815.1|WP_035071903.1|tm:15-37	WP_035071903.1	23	4090.34	177.841	5	1	0	0	1	0	0	3	0	6	0	0	0	0	2	0	0	4	0	1
GCF_000715205.1|WP_034322518.1|tm:12-34	WP_034322518.1	23	4148.38	180.364	0	0	0	0	4	1	1	4	0	2	1	0	1	1	0	2	2	3	0	1
GCF_000716535.1|WP_030651889.1|tm:183-205	WP_030651889.1	23	3625.6	157.635	3	0	0	0	1	4	1	2	0	5	1	0	2	0	0	0	0	4	0	0
GCF_000716785.1|WP_004558500.1|tm:96-118	WP_004558500.1	23	3545.28	154.143	4	0	0	0	1	5	1	1	0	4	0	0	2	0	0	1	1	1	2	0
GCF_000716875.1|WP_106973515.1|tm:21-43	WP_106973515.1	23	3940.47	171.325	3	0	0	1	3	3	0	1	1	1	0	1	0	1	0	2	0	2	0	4
GCF_000718245.1|WP_030278098.1|tm:83-102	WP_030278098.1	20	3157.62	157.881	7	0	0	0	1	2	0	0	1	3	1	0	0	0	0	1	1	1	1	1
GCF_000719135.1|WP_052849491.1|tm:228-250	WP_052849491.1	23	3460.19	150.443	6	0	0	0	0	3	0	0	0	5	0	0	1	1	1	1	0	5	0	0
GCF_000720335.1|WP_084596716.1|tm:31-53	WP_084596716.1	23	3540.27	153.925	4	0	0	0	0	2	0	0	0	7	0	0	0	0	0	2	2	6	0	0
GCF_000716535.1|WP_030651889.1|tm:183-205	WP_030651889.1	23	3625.6	157.635	3	0	0	0	1	4	1	2	0	5	1	0	2	0	0	0	0	4	0	0
GCF_000720835.1|WP_030604356.1|tm:183-205	WP_030604356.1	23	3625.6	157.635	3	0	0	0	1	4	1	2	0	5	1	0	2	0	0	0	0	4	0	0
GCF_000720965.1|WP_084130930.1|tm:121-143	WP_084130930.1	23	3329.02	144.74	3	0	0	2	0	6	0	3	0	1	0	0	0	0	1	1	1	5	0	0
GCF_000721105.1|WP_107061733.1|tm:134-151	WP_107061733.1	18	2604.68	144.704	5	0	0	0	1	4	0	1	0	3	1	0	1	0	0	0	0	2	0	0
GCF_000721705.1|WP_034214019.1|tm:130-152	WP_034214019.1	23	3352.35	145.754	4	0	0	0	0	5	1	0	0	3	0	0	2	0	0	1	2	3	0	2
GCF_000722545.1|WP_036684130.1|tm:10-32	WP_036684130.1	23	4427.73	192.51	0	0	0	0	3	1	0	2	0	8	1	2	0	0	1	1	1	1	0	2
GCF_000722545.1|WP_051775490.1|tm:10-32	WP_051775490.1	23	4371.27	190.055	1	0	0	0	3	1	0	6	0	2	3	0	1	0	1	1	1	1	1	1
GCF_000722545.1|WP_036686435.1|tm:23-45	WP_036686435.1	23	4057.55	176.415	2	0	0	0	5	1	0	2	0	2	1	0	1	0	0	4	0	3	1	1
GCF_000722545.1|WP_036677963.1|tm:10-32	WP_036677963.1	23	4256.66	185.072	1	0	0	0	6	0	0	2	0	6	0	0	1	0	0	3	1	2	0	1
GCF_000722545.1|WP_036679207.1|tm:13-35	WP_036679207.1	23	4235.86	184.168	0	0	0	1	4	1	0	2	1	8	0	0	0	0	0	2	0	4	0	0
GCF_000722545.1|WP_036680244.1|tm:15-37	WP_036680244.1	23	4083.7	177.552	2	0	0	0	0	0	0	5	0	4	1	0	1	0	0	3	1	3	1	2
GCF_000722545.1|WP_036683433.1|tm:18-40	WP_036683433.1	23	3854.62	167.592	4	0	0	0	2	1	0	0	0	5	0	0	1	0	0	1	1	6	0	2
GCF_000722545.1|WP_051775441.1|tm:15-37	WP_051775441.1	23	4076.22	177.227	2	0	1	0	3	0	0	4	1	4	1	0	0	0	0	2	1	4	0	0
GCF_000722545.1|WP_036691170.1|tm:875-897	WP_036691170.1	23	4063.02	176.653	4	0	0	0	5	0	1	3	1	0	2	2	0	0	0	1	2	2	0	0
GCF_000722995.1|WP_081858272.1|tm:103-120	WP_081858272.1	18	3436.72	190.929	0	0	0	0	1	0	0	6	0	4	0	1	0	0	1	1	1	2	1	0
GCF_000723205.1|WP_038530556.1|tm:629-648	WP_038530556.1	20	3135.9	156.795	1	0	0	0	4	5	0	0	0	1	1	1	1	0	0	1	2	2	0	1
GCF_000723205.1|WP_038529968.1|tm:7-24	WP_038529968.1	18	3179.88	176.66	1	0	0	0	4	1	0	3	0	2	0	2	0	0	0	0	2	3	0	0
GCF_000723425.2|WP_036455309.1|tm:170-192	WP_036455309.1	23	3585.85	155.907	9	0	0	2	3	2	0	0	0	2	0	0	0	0	0	2	1	0	2	0
GCF_000723885.1|WP_042197853.1|tm:5-27	WP_042197853.1	23	4135.68	179.812	3	1	0	0	1	0	0	4	0	5	3	0	2	1	0	0	2	0	1	0
GCF_000723885.1|WP_042199125.1|tm:5-27	WP_042199125.1	23	4099.93	178.258	3	1	0	0	1	0	0	4	0	4	3	0	2	1	0	0	2	1	1	0
GCF_000723885.1|WP_052380568.1|tm:15-37	WP_052380568.1	23	4116.65	178.985	0	0	0	0	1	0	0	3	0	7	0	1	1	1	0	2	2	4	0	1
GCF_000723885.1|WP_042201358.1|tm:10-32	WP_042201358.1	23	4015.74	174.597	0	0	0	0	4	1	0	3	0	4	0	0	1	0	0	3	4	2	0	1
GCF_000723885.1|WP_042202997.1|tm:10-32	WP_042202997.1	23	4214.86	183.255	1	0	0	0	1	2	1	4	0	6	0	0	1	0	0	1	1	1	1	3
GCF_000723885.1|WP_042203203.1|tm:13-35	WP_042203203.1	23	4098.46	178.194	3	0	0	0	1	1	0	4	0	7	1	0	0	0	1	1	1	2	0	1
GCF_000723885.1|WP_042203449.1|tm:29-48	WP_042203449.1	20	3624.12	181.206	2	0	0	0	3	0	0	4	0	3	0	0	1	0	0	1	2	2	0	2
GCF_000723885.1|WP_042203736.1|tm:10-32	WP_042203736.1	23	4237.66	184.246	1	0	0	0	5	0	0	4	0	5	0	0	1	0	0	2	2	2	0	1
GCF_000723885.1|WP_086074825.1|tm:13-35	WP_086074825.1	23	4186.32	182.014	2	1	0	0	1	0	0	5	0	4	0	0	1	0	1	2	0	3	0	3
GCF_000723885.1|WP_042196515.1|tm:15-34	WP_042196515.1	20	3720.36	186.018	0	1	0	0	3	0	0	2	0	5	0	0	0	0	0	2	0	5	0	2
GCF_000723885.1|WP_042199084.1|tm:6-28	WP_042199084.1	23	4227.95	183.824	1	1	0	0	1	0	0	5	0	4	2	0	1	1	0	1	2	2	1	1
GCF_000723885.1|WP_086074520.1|tm:10-32	WP_086074520.1	23	3676.56	159.85	3	0	0	0	1	2	0	4	0	3	0	0	1	0	0	4	2	1	0	2
GCF_000723885.1|WP_042199823.1|tm:15-37	WP_042199823.1	23	3905.27	169.794	4	0	0	0	1	0	0	1	0	7	1	1	0	0	1	3	1	3	0	0
GCF_000723885.1|WP_042199839.1|tm:12-34	WP_042199839.1	23	4234.2	184.096	0	0	0	0	4	0	0	4	0	5	1	0	1	0	0	3	2	2	0	1
GCF_000723885.1|WP_042200442.1|tm:15-37	WP_042200442.1	23	4111.54	178.763	0	1	0	0	2	1	0	4	0	6	0	1	0	0	1	3	2	1	0	1
GCF_000723885.1|WP_042201134.1|tm:10-32	WP_042201134.1	23	4286.62	186.375	1	0	0	0	5	0	0	3	0	5	1	0	1	0	0	2	0	4	0	1
GCF_000723885.1|WP_042201228.1|tm:10-32	WP_042201228.1	23	3904.64	169.767	1	0	0	0	3	3	0	5	0	3	0	0	1	0	0	3	0	2	0	2
GCF_000723885.1|WP_042201867.1|tm:20-42	WP_042201867.1	23	4128.75	179.511	1	2	0	0	4	0	0	3	0	3	1	0	0	0	0	2	2	4	1	0
GCF_000723885.1|WP_042196519.1|tm:86-108	WP_042196519.1	23	3933.29	171.013	1	0	1	0	3	3	0	3	1	6	0	0	0	0	0	1	0	4	0	0
GCF_000725475.1|WP_031160643.1|tm:183-205	WP_031160643.1	23	3577.29	155.534	3	0	0	0	1	4	1	2	0	5	0	0	2	0	0	0	0	5	0	0
GCF_000725745.1|WP_078965957.1|tm:186-208	WP_078965957.1	23	3932.62	170.983	0	0	0	0	1	4	0	0	0	8	1	0	0	0	0	2	1	4	2	0
GCF_000730165.1|WP_088871241.1|tm:13-35	WP_088871241.1	23	3827.16	166.398	6	0	0	0	0	2	0	0	0	5	0	0	1	1	2	0	1	3	1	1
GCF_000730165.1|WP_088872456.1|tm:15-34	WP_088872456.1	20	3233.41	161.671	6	1	0	0	1	1	0	1	0	1	1	0	0	0	2	2	1	2	1	0
GCF_000730385.1|WP_044055888.1|tm:90-107	WP_044055888.1	18	3347.1	185.95	0	0	0	1	1	1	0	3	0	5	2	0	0	0	0	0	3	1	1	0
GCF_000730585.1|WP_042128359.1|tm:10-32	WP_042128359.1	23	3735.04	162.393	3	0	1	0	1	3	0	2	0	3	1	0	1	1	0	1	1	3	0	2
GCF_000731955.1|WP_084173730.1|tm:15-37	WP_084173730.1	23	4047.69	175.987	2	1	1	0	4	1	1	0	0	6	0	0	1	0	1	1	1	3	0	0
GCF_000732725.1|WP_081905898.1|tm:20-42	WP_081905898.1	23	4403.48	191.456	0	0	0	0	2	0	0	5	0	8	2	1	1	0	0	1	0	2	0	1
GCF_000733125.1|WP_081871729.1|tm:19-41	WP_081871729.1	23	3512.49	152.717	3	1	0	0	4	3	0	1	1	2	0	0	1	0	0	5	1	1	0	0
GCF_000733765.1|WP_084191840.1|tm:93-112	WP_084191840.1	20	3331.78	166.589	2	0	1	0	0	2	0	0	0	7	0	0	0	0	0	2	1	3	1	1
GCF_000734965.1|WP_038154077.1|tm:88-105	WP_038154077.1	18	3218.17	178.787	3	1	0	0	1	0	0	0	0	4	0	0	0	0	1	0	1	5	1	1
GCF_000735715.2|WP_083480906.1|tm:7-29	WP_083480906.1	23	3920.59	170.46	0	3	0	0	3	2	1	4	0	3	1	0	1	1	0	2	1	1	0	0
GCF_000735715.2|WP_031455591.1|tm:15-34	WP_031455591.1	20	3370.35	168.517	2	2	0	1	3	1	0	3	0	3	1	0	0	0	0	3	0	1	0	0
GCF_000735715.2|WP_031457709.1|tm:7-24	WP_031457709.1	18	3321.14	184.508	1	0	0	0	5	1	0	1	0	4	0	0	0	1	1	1	2	1	0	0
GCF_000736415.1|WP_051870919.1|tm:12-34	WP_051870919.1	23	4373.04	190.132	2	0	0	0	6	0	0	3	0	3	0	2	0	0	0	1	2	1	0	3
GCF_000737065.1|WP_038145174.1|tm:13-31	WP_038145174.1	19	3126.21	164.537	5	1	0	0	3	1	0	2	0	4	0	0	0	1	0	1	0	1	0	0
GCF_000737065.1|WP_038147056.1|tm:5-27	WP_038147056.1	23	4037.5	175.543	3	1	1	0	5	1	0	4	0	4	0	0	0	1	0	1	0	2	0	0
GCF_000737065.1|WP_081875041.1|tm:35-57	WP_081875041.1	23	3946.65	171.593	4	0	1	0	4	1	0	0	0	4	0	0	0	1	0	3	0	3	1	1
GCF_000737065.1|WP_081874822.1|tm:16-38	WP_081874822.1	23	3907.25	169.88	5	0	0	0	3	2	0	0	0	5	0	0	1	1	1	0	0	4	1	0
GCF_000737685.1|WP_051892948.1|tm:92-114	WP_051892948.1	23	3761.97	163.564	6	0	0	0	1	2	0	6	2	2	0	0	0	0	1	0	1	2	0	0
GCF_000737685.1|WP_035685943.1|tm:7-24	WP_035685943.1	18	3435.95	190.886	1	0	0	0	4	0	0	3	0	1	0	0	0	1	0	0	4	1	0	3
GCF_000737705.1|WP_034710118.1|tm:21-43	WP_034710118.1	23	4278.85	186.037	0	1	0	0	1	1	0	5	2	5	0	1	0	2	1	2	0	1	1	0
GCF_000737705.1|WP_034713992.1|tm:9-31	WP_034713992.1	23	4249.43	184.758	1	0	0	0	3	0	0	4	2	5	1	0	0	0	0	3	1	2	0	1
GCF_000737705.1|WP_034714839.1|tm:10-27	WP_034714839.1	18	3504.61	194.701	1	1	0	0	5	0	0	0	1	4	1	0	1	0	1	1	0	1	0	1
GCF_000737765.1|WP_034745561.1|tm:21-43	WP_034745561.1	23	4285.64	186.332	1	1	0	0	1	0	0	6	0	4	0	1	0	2	2	2	1	1	1	0
GCF_000737765.1|WP_034746181.1|tm:13-35	WP_034746181.1	23	4446.84	193.341	1	0	0	0	4	0	0	3	1	5	1	0	1	0	1	2	1	1	1	1
GCF_000737765.1|WP_034739251.1|tm:5-24	WP_034739251.1	20	3669.68	183.484	1	0	0	0	7	1	0	3	0	2	0	2	0	1	0	2	0	1	0	0
GCF_000737785.1|WP_051884464.1|tm:13-35	WP_051884464.1	23	4129.93	179.562	1	1	1	0	4	0	0	5	1	3	0	1	0	2	0	3	1	0	0	0
GCF_000737785.1|WP_034705681.1|tm:12-34	WP_034705681.1	23	4379.41	190.409	1	0	0	0	4	0	0	3	1	6	1	0	1	0	1	2	1	1	0	1
GCF_000737785.1|WP_034705352.1|tm:7-29	WP_034705352.1	23	4373.36	190.146	0	1	0	0	4	0	0	5	0	5	0	0	0	0	1	3	2	0	0	2
GCF_000737785.1|WP_051884714.1|tm:10-27	WP_051884714.1	18	3511.96	195.109	2	1	0	0	5	0	0	0	1	5	1	0	0	0	1	1	0	0	0	1
GCF_000738435.1|WP_044050441.1|tm:7-29	WP_044050441.1	23	4173.61	181.461	2	0	2	0	5	0	0	3	1	3	0	1	0	0	0	0	0	6	0	0
GCF_000741205.1|WP_044085258.1|tm:145-167	WP_044085258.1	23	3925.73	170.684	4	2	0	1	0	1	0	6	0	4	2	0	0	0	0	1	0	1	1	0
GCF_900199515.1|WP_001071126.1|tm:92-114	WP_001071126.1	23	3749.33	163.014	1	0	0	0	5	7	0	4	0	2	1	0	0	0	0	0	0	2	0	1
GCF_000741575.1|WP_033515214.1|tm:51-73	WP_033515214.1	23	3687.38	160.321	3	0	0	0	2	2	1	1	0	3	1	0	2	0	0	0	4	4	0	0
GCF_000741575.1|WP_081895469.1|tm:216-238	WP_081895469.1	23	4093.47	177.977	3	0	1	0	1	2	0	3	0	4	2	0	0	0	1	0	1	3	2	0
GCF_000741775.1|WP_081672601.1|tm:87-109	WP_081672601.1	23	3785.98	164.608	6	0	0	1	4	0	0	2	0	4	0	0	0	0	0	3	2	1	0	0
GCF_000741775.1|WP_081672741.1|tm:180-202	WP_081672741.1	23	3850.98	167.434	3	0	1	1	1	2	0	7	0	4	1	0	0	0	0	1	1	1	0	0
GCF_000742675.1|WP_013390425.1|tm:23-45	WP_013390425.1	23	3839.41	166.931	2	1	0	0	2	3	0	4	0	6	0	0	1	0	0	1	1	1	0	1
GCF_000743705.1|WP_037315238.1|tm:19-41	WP_037315238.1	23	3732.96	162.303	5	0	0	0	2	2	0	3	0	3	0	0	0	0	0	0	2	5	1	0
GCF_000743715.1|WP_036181236.1|tm:16-33	WP_036181236.1	18	3028.93	168.274	5	1	0	0	3	0	0	2	0	3	0	0	0	1	0	0	1	2	0	0
GCF_000744105.1|WP_036157143.1|tm:5-22	WP_036157143.1	18	3030.76	168.376	2	0	0	0	3	1	1	1	0	4	0	0	0	0	0	3	0	3	0	0
GCF_000744185.1|WP_034551823.1|tm:81-98	WP_034551823.1	18	3179.32	176.629	0	0	0	0	3	3	0	4	1	4	1	0	0	0	0	1	0	1	0	0
GCF_000744285.1|WP_035051059.1|tm:97-119	WP_035051059.1	23	3957.44	172.063	0	0	0	0	2	2	0	4	0	8	0	0	2	0	0	2	2	1	0	0
GCF_000744285.1|WP_035054246.1|tm:83-105	WP_035054246.1	23	3954.15	171.92	0	0	0	0	2	4	0	6	0	5	1	1	0	0	1	2	0	1	0	0
GCF_000744465.1|WP_035042315.1|tm:5-22	WP_035042315.1	18	3182.52	176.807	5	0	0	0	1	0	0	0	0	6	0	0	1	1	0	0	0	2	2	0
GCF_000744735.1|WP_051921134.1|tm:7-26	WP_051921134.1	20	3471.97	173.598	3	0	1	0	1	0	0	5	0	6	0	0	0	0	0	0	3	1	0	0
GCF_000744825.1|WP_035032473.1|tm:100-122	WP_035032473.1	23	4042.72	175.77	2	0	0	0	4	1	0	6	0	5	0	0	2	0	0	2	0	1	0	0
GCF_000744825.1|WP_051929940.1|tm:85-102	WP_051929940.1	18	3266.02	181.446	0	0	0	0	2	1	0	2	0	2	1	0	0	0	0	2	2	3	0	3
GCF_000745125.1|WP_007725663.1|tm:100-122	WP_007725663.1	23	3891.53	169.197	2	0	0	0	1	2	0	8	0	6	0	0	3	0	0	1	0	0	0	0
GCF_000745125.1|WP_007725663.1|tm:100-122	WP_007725663.1	23	3891.53	169.197	2	0	0	0	1	2	0	8	0	6	0	0	3	0	0	1	0	0	0	0
GCF_000745125.1|WP_007725663.1|tm:100-122	WP_007725663.1	23	3891.53	169.197	2	0	0	0	1	2	0	8	0	6	0	0	3	0	0	1	0	0	0	0
GCF_000745125.1|WP_007722706.1|tm:98-120	WP_007722706.1	23	3814.68	165.856	0	0	0	0	2	3	0	2	0	9	0	0	2	0	0	4	0	1	0	0
GCF_000745125.1|WP_007725663.1|tm:100-122	WP_007725663.1	23	3891.53	169.197	2	0	0	0	1	2	0	8	0	6	0	0	3	0	0	1	0	0	0	0
GCF_000745835.1|WP_052389048.1|tm:234-253	WP_052389048.1	20	2959.85	147.992	5	0	0	0	1	3	0	0	0	4	1	0	0	0	0	2	0	4	0	0
GCF_000746025.2|WP_034425911.1|tm:587-609	WP_034425911.1	23	3407.62	148.157	2	0	0	0	0	6	0	3	1	4	0	0	0	0	0	3	0	3	0	1
GCF_000746825.1|WP_034537904.1|tm:100-122	WP_034537904.1	23	3899.57	169.547	2	0	0	0	1	2	0	7	0	7	0	0	3	0	0	1	0	0	0	0
GCF_000746825.1|WP_023176582.1|tm:101-123	WP_023176582.1	23	3956.43	172.019	1	0	0	0	1	1	0	4	0	9	0	0	2	0	0	3	0	2	0	0
GCF_000746825.1|WP_023176587.1|tm:100-122	WP_023176587.1	23	3902.75	169.685	3	1	0	0	3	2	0	4	0	5	1	0	2	0	0	0	0	2	0	0
GCF_000750635.1|WP_081922228.1|tm:15-34	WP_081922228.1	20	3692.82	184.641	1	2	0	0	1	0	1	4	1	2	1	2	0	0	1	0	1	2	0	1
GCF_000751555.1|WP_042682905.1|tm:81-98	WP_042682905.1	18	3231.64	179.536	1	0	0	0	1	1	0	3	1	4	0	0	2	0	0	0	1	2	0	2
GCF_000751835.1|WP_032093909.1|tm:82-100	WP_032093909.1	19	3101.34	163.228	2	0	1	1	3	2	0	4	0	1	0	1	0	0	0	2	1	1	0	0
GCF_000753435.1|WP_051986452.1|tm:94-116	WP_051986452.1	23	4112.65	178.811	2	0	0	0	4	1	1	4	0	3	1	0	0	1	1	3	0	2	0	0
GCF_000753735.1|WP_051986543.1|tm:102-124	WP_051986543.1	23	4065.24	176.75	4	0	0	0	4	1	0	2	0	3	0	0	1	2	0	0	0	4	0	2
GCF_000753795.1|WP_037442118.1|tm:5-22	WP_037442118.1	18	3264.56	181.364	0	0	1	0	0	0	0	4	0	7	1	1	0	0	0	1	2	1	0	0
GCF_000754805.1|WP_004708248.1|tm:92-114	WP_004708248.1	23	4145.28	180.23	2	1	0	0	2	1	0	2	0	5	1	1	0	2	1	1	1	2	1	0
GCF_000755455.1|WP_036145973.1|tm:86-108	WP_036145973.1	23	4245.37	184.581	1	0	1	0	5	2	0	7	1	5	0	0	0	0	0	0	0	1	0	0
GCF_000756615.1|WP_042207184.1|tm:153-170	WP_042207184.1	18	3262.57	181.254	2	0	0	0	1	1	1	3	0	4	0	1	0	0	0	2	0	0	1	2
GCF_000757385.1|WP_052087610.1|tm:20-37	WP_052087610.1	18	3492.11	194.006	2	0	0	0	2	0	0	2	0	6	3	0	0	0	1	1	0	0	0	1
GCF_000757385.1|WP_035126199.1|tm:15-33	WP_035126199.1	19	3252.23	171.17	2	1	0	0	3	1	0	1	0	6	0	0	0	0	0	1	2	2	0	0
GCF_000757725.1|WP_037494220.1|tm:7-26	WP_037494220.1	20	3382.69	169.135	0	2	0	0	1	2	0	1	0	6	1	1	2	1	0	0	1	2	0	0
GCF_000757785.1|WP_043080714.1|tm:90-109	WP_043080714.1	20	3475.19	173.76	3	1	0	0	2	0	0	3	0	4	1	1	1	0	0	2	0	1	0	1
GCF_000757885.1|WP_036649015.1|tm:10-32	WP_036649015.1	23	3924.1	170.613	1	1	0	0	1	2	0	4	0	7	0	0	1	0	0	1	2	2	0	1
GCF_000757885.1|WP_036647623.1|tm:15-37	WP_036647623.1	23	4163.53	181.023	0	0	0	0	3	0	0	4	1	4	1	0	0	0	0	4	2	3	0	1
GCF_000757885.1|WP_036648227.1|tm:15-37	WP_036648227.1	23	4087.57	177.72	0	1	0	0	0	1	0	5	0	5	0	0	0	0	0	3	4	0	0	4
GCF_000757885.1|WP_036651043.1|tm:15-37	WP_036651043.1	23	4135.45	179.802	0	0	0	0	0	2	0	5	0	7	1	0	0	0	1	2	3	0	0	2
GCF_000757885.1|WP_084146814.1|tm:20-42	WP_084146814.1	23	3835.21	166.748	2	1	0	0	1	2	0	2	0	5	0	0	0	1	0	2	2	3	0	2
GCF_000758165.1|WP_081941871.1|tm:20-42	WP_081941871.1	23	4126.49	179.413	0	0	0	0	1	0	0	6	0	5	0	1	1	0	1	2	1	5	0	0
GCF_000758305.1|WP_039296016.1|tm:89-111	WP_039296016.1	23	4039.06	175.611	2	1	0	0	1	1	0	2	0	3	0	1	0	0	1	2	2	4	2	1
GCF_000758345.1|WP_038664506.1|tm:88-110	WP_038664506.1	23	4215.15	183.267	2	0	0	0	3	0	0	0	0	7	0	3	1	0	1	1	1	3	1	0
GCF_000758665.1|WP_042210578.1|tm:13-35	WP_042210578.1	23	4148.06	180.35	1	1	0	0	1	0	0	6	0	3	0	0	1	0	1	2	0	5	0	2
GCF_000758665.1|WP_042210663.1|tm:10-32	WP_042210663.1	23	3891.53	169.197	2	0	0	0	0	2	0	3	0	8	0	0	0	0	1	3	1	2	0	1
GCF_000758665.1|WP_042211261.1|tm:5-27	WP_042211261.1	23	4135.68	179.812	3	1	0	0	1	0	0	4	0	5	3	0	2	1	0	0	2	0	1	0
GCF_000758665.1|WP_042213911.1|tm:10-32	WP_042213911.1	23	4036.98	175.521	2	0	0	0	1	0	0	6	0	4	0	0	0	1	0	3	3	1	0	2
GCF_000758665.1|WP_042217261.1|tm:5-27	WP_042217261.1	23	4115.08	178.917	3	1	0	0	1	0	0	5	0	5	2	0	2	1	0	0	2	0	1	0
GCF_000758665.1|WP_042217390.1|tm:10-32	WP_042217390.1	23	4026.03	175.045	2	0	0	0	5	1	0	3	0	3	1	0	1	0	0	3	2	1	0	1
GCF_000758665.1|WP_042210104.1|tm:15-37	WP_042210104.1	23	4039.99	175.652	1	0	0	0	1	2	0	3	0	7	1	1	0	0	1	2	2	1	0	1
GCF_000758665.1|WP_042210661.1|tm:15-37	WP_042210661.1	23	3901.28	169.621	3	0	0	0	1	1	0	2	0	4	3	1	0	0	0	2	2	3	0	1
GCF_000758665.1|WP_042211284.1|tm:12-34	WP_042211284.1	23	4261.91	185.3	0	0	0	0	4	0	0	5	0	5	1	0	1	0	0	3	2	1	0	1
GCF_000758665.1|WP_042211332.1|tm:10-32	WP_042211332.1	23	4309.43	187.367	0	0	0	0	5	0	0	4	0	5	1	0	1	0	0	3	1	2	0	1
GCF_000758665.1|WP_042211410.1|tm:11-30	WP_042211410.1	20	3544.36	177.218	0	0	0	0	1	2	0	5	0	3	1	0	1	0	0	3	0	1	0	3
GCF_000758665.1|WP_042214053.1|tm:13-35	WP_042214053.1	23	4225.25	183.707	1	0	0	0	4	1	0	2	0	8	1	1	0	0	1	3	0	1	0	0
GCF_000758665.1|WP_042217025.1|tm:15-34	WP_042217025.1	20	3483.87	174.194	3	0	0	0	2	0	0	1	0	5	1	0	0	0	1	2	1	4	0	0
GCF_000758665.1|WP_042217399.1|tm:10-32	WP_042217399.1	23	3987.83	173.384	0	0	0	0	2	3	0	6	0	3	1	0	1	0	0	2	1	2	0	2
GCF_000758665.1|WP_042217597.1|tm:15-37	WP_042217597.1	23	4127.24	179.445	0	1	0	0	1	0	0	3	0	5	0	1	0	0	1	3	3	3	0	2
GCF_000758685.1|WP_038693736.1|tm:9-31	WP_038693736.1	23	4092.71	177.944	0	0	0	0	2	1	0	4	0	5	1	0	1	0	0	1	3	4	0	1
GCF_000758685.1|WP_084065187.1|tm:38-60	WP_084065187.1	23	4491.26	195.272	0	0	0	0	6	0	0	2	0	6	0	1	0	1	1	2	0	3	0	1
GCF_000758705.1|WP_081759009.1|tm:15-37	WP_081759009.1	23	3885.38	168.93	3	0	0	1	1	1	0	5	0	3	0	0	1	0	0	3	1	2	1	1
GCF_000758705.1|WP_025706370.1|tm:15-37	WP_025706370.1	23	4169.49	181.282	0	0	0	0	1	1	0	4	0	7	1	1	0	0	1	3	1	2	0	1
GCF_000758705.1|WP_025708238.1|tm:18-40	WP_025708238.1	23	3740.61	162.635	3	0	0	0	0	0	0	6	0	3	0	0	0	0	0	4	4	2	0	1
GCF_000758705.1|WP_042266540.1|tm:10-32	WP_042266540.1	23	3961.21	172.227	0	0	0	0	2	4	0	7	0	4	0	0	1	0	0	1	1	1	0	2
GCF_000758705.1|WP_042266628.1|tm:15-37	WP_042266628.1	23	4201.74	182.684	0	0	0	0	3	0	0	5	0	3	2	1	0	0	0	3	2	3	0	1
GCF_000758705.1|WP_081758580.1|tm:34-56	WP_081758580.1	23	4164.13	181.049	0	0	0	0	3	1	0	1	0	8	0	0	0	0	0	3	2	3	0	2
GCF_000758705.1|WP_025708525.1|tm:15-37	WP_025708525.1	23	4093.96	177.998	1	1	0	0	1	0	0	3	0	4	1	1	0	0	1	3	3	2	0	2
GCF_000758725.1|WP_038569731.1|tm:10-32	WP_038569731.1	23	4001.34	173.971	1	0	0	0	5	1	0	4	0	2	0	0	1	0	0	3	3	2	0	1
GCF_000758725.1|WP_038568352.1|tm:10-32	WP_038568352.1	23	4237.66	184.246	1	0	0	0	5	0	0	4	0	5	0	0	1	0	0	2	2	2	0	1
GCF_000758725.1|WP_038571811.1|tm:15-37	WP_038571811.1	23	4007.95	174.259	1	0	0	0	2	2	1	2	0	6	0	0	0	0	0	2	2	3	0	2
GCF_000758725.1|WP_080742560.1|tm:35-57	WP_080742560.1	23	4231.28	183.969	1	0	0	0	3	0	1	2	0	8	1	1	0	0	0	4	0	1	0	1
GCF_000758725.1|WP_038573249.1|tm:10-32	WP_038573249.1	23	3905.79	169.817	0	0	0	0	2	4	0	5	0	4	0	0	1	0	0	1	1	3	0	2
GCF_000758765.1|WP_037327940.1|tm:5-27	WP_037327940.1	23	4352.22	189.227	2	0	0	0	5	1	0	4	0	7	1	0	0	0	0	0	0	2	0	1
GCF_000758765.1|WP_037327463.1|tm:85-107	WP_037327463.1	23	4204.04	182.784	3	0	0	1	3	0	0	7	0	4	2	0	1	0	0	0	1	1	0	0
GCF_000759025.1|WP_044222640.1|tm:25-47	WP_044222640.1	23	4186.95	182.041	0	0	0	0	2	3	0	2	0	8	0	1	1	1	1	0	2	0	0	2
GCF_000759025.1|WP_044228098.1|tm:7-29	WP_044228098.1	23	3875.39	168.495	0	1	0	0	2	2	0	2	1	6	0	0	1	0	0	4	2	1	0	1
GCF_000759025.1|WP_044227999.1|tm:7-26	WP_044227999.1	20	3452.81	172.64	0	0	0	1	2	1	0	3	0	3	0	0	1	0	0	3	0	5	0	1
GCF_000759025.1|WP_044225835.1|tm:10-32	WP_044225835.1	23	3835.18	166.747	3	1	0	0	0	1	0	2	1	4	0	0	1	0	1	3	3	1	1	1
GCF_000759835.1|WP_042292295.1|tm:83-105	WP_042292295.1	23	3804.65	165.42	2	0	1	0	2	1	0	1	1	4	1	0	2	0	0	2	2	4	0	0
GCF_000761445.1|WP_043101522.1|tm:89-111	WP_043101522.1	23	4021.55	174.85	1	0	0	0	3	3	1	3	0	3	1	1	0	0	0	2	0	3	1	1
GCF_000763315.1|WP_081943804.1|tm:17-34	WP_081943804.1	18	3471.02	192.834	0	0	0	0	3	1	0	3	0	1	1	0	1	1	1	2	0	1	1	2
GCF_000763515.1|WP_014091911.1|tm:88-110	WP_014091911.1	23	4136.93	179.867	1	0	0	0	3	1	0	8	0	5	0	0	1	0	0	1	0	3	0	0
GCF_000764165.1|WP_035839411.1|tm:5-27	WP_035839411.1	23	3688.36	160.363	2	2	0	2	3	3	0	2	0	2	0	0	2	0	0	0	0	5	0	0
GCF_000764645.1|WP_033135823.1|tm:95-117	WP_033135823.1	23	3991.51	173.544	1	1	0	0	2	2	2	2	0	2	0	1	0	0	0	2	0	5	0	3
GCF_000764655.1|WP_033130532.1|tm:90-112	WP_033130532.1	23	4007.25	174.228	0	0	0	0	2	3	1	1	0	4	1	1	0	0	0	2	2	3	0	3
GCF_000764665.1|WP_033114885.1|tm:95-117	WP_033114885.1	23	4005.44	174.15	1	0	0	0	2	3	2	2	0	4	0	1	0	0	0	2	0	3	0	3
GCF_000764735.1|WP_042321331.1|tm:88-110	WP_042321331.1	23	4062.53	176.632	3	1	0	0	2	0	1	3	0	4	0	1	0	0	1	1	2	3	0	1
GCF_000765975.1|WP_036868021.1|tm:10-29	WP_036868021.1	20	3833.12	191.656	0	1	0	0	3	1	0	0	0	6	2	0	0	0	1	2	0	2	1	1
GCF_000767835.1|WP_052076749.1|tm:73-94	WP_052076749.1	22	4177.72	189.896	1	2	0	0	5	0	0	5	0	6	1	1	1	0	0	0	0	0	0	0
GCF_000767835.1|WP_037618303.1|tm:81-100	WP_037618303.1	20	3760.74	188.037	3	0	0	1	3	0	1	3	0	3	0	0	0	0	0	1	0	2	1	2
GCF_000768315.1|WP_081979707.1|tm:33-55	WP_081979707.1	23	3878.54	168.632	4	1	0	0	2	0	0	1	0	6	0	0	1	1	1	3	0	3	0	0
GCF_000769135.1|WP_036882827.1|tm:10-27	WP_036882827.1	18	3524.86	195.826	1	1	0	0	4	0	0	1	1	4	0	0	2	0	0	1	0	0	2	1
GCF_000772365.1|WP_039159566.1|tm:88-110	WP_039159566.1	23	4331.65	188.333	0	0	0	0	3	0	0	4	0	5	0	2	0	1	0	1	2	3	0	2
GCF_000783935.2|WP_032687699.1|tm:89-106	WP_032687699.1	18	3154.29	175.238	1	1	0	0	2	0	0	0	0	5	0	0	0	0	1	2	1	5	0	0
GCF_000784735.1|WP_033569011.1|tm:88-110	WP_033569011.1	23	4257.04	185.089	2	0	0	0	3	0	0	1	0	7	0	3	1	0	1	1	0	3	1	0
GCF_000785435.2|WP_152617231.1|tm:122-144	WP_152617231.1	23	3838.55	166.893	1	2	1	0	2	3	1	0	0	7	1	0	0	0	0	3	1	0	1	0
GCF_000785455.1|WP_025365387.1|tm:15-37	WP_025365387.1	23	4166.2	181.139	0	1	0	0	1	0	0	2	0	5	0	0	0	0	0	2	5	3	0	4
GCF_000785455.1|WP_025365333.1|tm:10-32	WP_025365333.1	23	3930.28	170.882	1	0	0	0	3	3	0	5	0	3	0	0	0	0	0	2	2	2	0	2
GCF_000785455.1|WP_025365417.1|tm:27-49	WP_025365417.1	23	4026.6	175.07	0	1	0	0	0	1	0	3	0	8	0	0	0	0	1	3	2	3	0	1
GCF_000785495.1|WP_038678973.1|tm:96-115	WP_038678973.1	20	3415.26	170.763	4	0	0	0	0	2	0	4	0	2	0	0	0	0	1	0	1	3	1	2
GCF_000785985.1|WP_043530273.1|tm:326-345	WP_043530273.1	20	3038.2	151.91	4	0	0	0	2	3	0	1	0	2	0	0	2	0	0	1	1	3	0	1
GCF_000787375.1|WP_084138719.1|tm:20-42	WP_084138719.1	23	3907.33	169.884	1	0	0	0	2	1	0	6	0	1	0	0	1	1	0	3	0	6	0	1
GCF_000788395.1|WP_040135225.1|tm:7-29	WP_040135225.1	23	3807.12	165.527	4	0	1	1	3	1	1	3	0	3	0	0	1	0	0	2	0	3	0	0
GCF_000788395.1|WP_038638597.1|tm:100-122	WP_038638597.1	23	4052.3	176.187	2	0	0	0	3	1	0	3	1	5	1	0	0	0	0	3	1	2	0	1
GCF_000788395.1|WP_040134640.1|tm:82-104	WP_040134640.1	23	4035.38	175.451	3	0	1	0	2	2	0	6	0	3	0	0	0	0	0	2	0	1	2	1
GCF_000788395.1|WP_040134640.1|tm:82-104	WP_040134640.1	23	4035.38	175.451	3	0	1	0	2	2	0	6	0	3	0	0	0	0	0	2	0	1	2	1
GCF_000788395.1|WP_040134996.1|tm:90-109	WP_040134996.1	20	3856.25	192.812	0	1	0	0	6	1	0	2	1	2	1	0	0	0	0	0	2	2	0	2
GCF_000789235.1|WP_034042134.1|tm:5-22	WP_034042134.1	18	3240.76	180.042	2	0	0	0	2	1	0	2	0	8	0	0	0	1	0	0	0	2	0	0
GCF_000789235.1|WP_034040448.1|tm:5-22	WP_034040448.1	18	3407.96	189.331	0	0	0	0	2	0	0	6	0	5	0	1	0	0	1	2	0	1	0	0
GCF_000797465.1|WP_033957280.1|tm:5-22	WP_033957280.1	18	3245.26	180.292	0	0	0	0	2	2	0	3	0	8	0	0	0	1	0	1	0	1	0	0
GCF_000797465.1|WP_033959724.1|tm:12-31	WP_033959724.1	20	3451.64	172.582	3	1	0	0	3	1	0	2	0	4	0	0	0	0	0	0	1	4	0	1
GCF_000797465.1|WP_033959762.1|tm:4-21	WP_033959762.1	18	3237.65	179.869	1	1	0	0	2	0	0	3	0	3	0	1	0	0	0	2	1	2	0	2
GCF_000799115.1|WP_081987553.1|tm:15-32	WP_081987553.1	18	3131.54	173.974	1	1	0	0	2	0	0	3	1	4	0	0	0	0	0	2	3	1	0	0
GCF_000799115.1|WP_039448594.1|tm:7-29	WP_039448594.1	23	4063.14	176.658	2	1	1	0	3	1	1	4	0	3	0	0	0	1	0	2	1	1	0	2
GCF_000799115.1|WP_081987634.1|tm:5-24	WP_081987634.1	20	3713.22	185.661	1	1	0	0	5	1	0	2	1	3	0	1	0	1	0	1	0	2	1	0
GCF_000799115.1|WP_081987587.1|tm:7-29	WP_081987587.1	23	4076.45	177.237	0	2	0	0	6	3	0	6	2	2	0	0	0	0	0	2	0	0	0	0
GCF_000799115.1|WP_081987534.1|tm:21-43	WP_081987534.1	23	4227.61	183.809	1	0	0	0	3	1	2	3	0	3	2	0	0	1	0	2	2	1	0	2
GCF_000801275.2|WP_004400664.1|tm:92-114	WP_004400664.1	23	4028.49	175.152	1	0	0	0	3	1	0	4	0	4	0	1	0	0	0	4	2	1	0	2
GCF_000802305.1|WP_039399419.1|tm:656-678	WP_039399419.1	23	3568.69	155.16	8	0	0	0	1	1	0	1	0	4	0	0	0	0	1	1	0	6	0	0
GCF_000803645.1|WP_039580127.1|tm:5-22	WP_039580127.1	18	3139.88	174.438	5	0	0	1	1	1	0	3	0	5	0	0	0	0	0	0	0	0	1	1
GCF_000807855.2|WP_084812334.1|tm:12-33	WP_084812334.1	22	3971.77	180.535	0	0	0	0	3	1	1	3	0	6	0	1	1	0	0	2	2	1	0	1
GCF_000807855.2|WP_044221322.1|tm:19-38	WP_044221322.1	20	3611.94	180.597	1	2	0	0	3	0	1	3	0	3	0	1	0	1	0	1	2	1	0	1
GCF_000807855.2|WP_071397133.1|tm:29-48	WP_071397133.1	20	3468.83	173.441	2	0	0	0	4	1	0	1	0	4	0	0	0	1	0	3	1	2	0	1
GCF_000807855.2|WP_044217104.1|tm:5-27	WP_044217104.1	23	4279.27	186.055	1	0	0	0	5	0	0	3	1	5	0	1	0	0	0	2	2	2	0	1
GCF_000807855.2|WP_071397245.1|tm:12-34	WP_071397245.1	23	4455.27	193.707	1	1	0	0	2	0	0	3	2	6	1	2	0	1	0	1	0	0	0	3
GCF_000807855.2|WP_084812368.1|tm:21-38	WP_084812368.1	18	3378.67	187.704	2	0	0	0	4	0	1	3	0	3	0	0	0	2	0	1	1	0	0	1
GCF_000807855.2|WP_044220805.1|tm:7-26	WP_044220805.1	20	3801.46	190.073	1	0	0	0	3	0	0	5	0	4	0	0	1	2	0	1	1	0	0	2
GCF_000807855.2|WP_044220453.1|tm:7-25	WP_044220453.1	19	3419.99	179.999	2	0	0	0	3	0	0	3	0	3	0	0	1	0	0	1	3	1	0	2
GCF_000807855.2|WP_071397273.1|tm:7-24	WP_071397273.1	18	3200.25	177.792	0	0	0	0	1	1	1	2	0	6	0	1	0	1	0	0	3	2	0	0
GCF_000808015.1|WP_052232944.1|tm:59-81	WP_052232944.1	23	4149.62	180.418	0	0	0	0	3	1	0	4	1	4	0	1	2	0	0	3	0	2	0	2
GCF_000808575.1|WP_039222446.1|tm:5-23	WP_039222446.1	19	3571.49	187.973	0	0	1	0	2	0	0	2	0	5	2	1	0	0	1	1	1	3	0	0
GCF_000812965.1|WP_039478166.1|tm:15-37	WP_039478166.1	23	4450.22	193.488	2	0	0	1	3	1	0	3	1	8	0	0	0	0	1	0	0	1	1	1
GCF_000812965.1|WP_082018600.1|tm:5-27	WP_082018600.1	23	3821.24	166.141	4	0	0	0	4	4	1	3	0	2	1	0	0	1	0	0	0	2	0	1
GCF_000812965.1|WP_039483565.1|tm:7-29	WP_039483565.1	23	3797.65	165.115	2	0	0	0	3	3	0	1	1	6	0	0	1	1	0	2	1	2	0	0
GCF_000812965.1|WP_039483241.1|tm:15-32	WP_039483241.1	18	3089.17	171.621	1	2	0	0	3	1	0	3	0	3	1	0	0	0	0	2	1	1	0	0
GCF_000813345.1|WP_052433498.1|tm:15-37	WP_052433498.1	23	4327.25	188.141	1	0	0	0	4	1	1	2	1	8	0	2	0	0	0	1	0	1	0	1
GCF_000813825.1|WP_039371784.1|tm:5-22	WP_039371784.1	18	3506.95	194.831	0	1	0	0	5	0	0	1	0	3	1	0	0	1	0	2	1	1	1	1
GCF_000813825.1|WP_039371787.1|tm:5-24	WP_039371787.1	20	3634.65	181.732	0	1	0	0	3	1	0	4	0	5	0	2	0	0	0	2	0	1	0	1
GCF_000813825.1|WP_117590341.1|tm:13-35	WP_117590341.1	23	4467.16	194.224	0	0	0	0	2	0	0	3	2	10	0	1	0	0	1	2	1	0	0	1
GCF_000814475.1|WP_039137994.1|tm:12-34	WP_039137994.1	23	4477.25	194.663	1	0	0	0	1	1	1	3	2	7	2	0	0	0	1	0	1	1	1	1
GCF_000814475.1|WP_039139867.1|tm:15-34	WP_039139867.1	20	3386.2	169.31	1	1	0	0	2	2	0	5	0	4	1	0	0	0	0	2	1	1	0	0
GCF_000816045.1|WP_016942826.1|tm:88-110	WP_016942826.1	23	4347.06	189.003	0	0	0	0	2	0	0	2	0	5	0	3	1	0	1	1	0	6	2	0
GCF_000819725.1|WP_040096165.1|tm:95-117	WP_040096165.1	23	4148.7	180.378	1	1	0	0	3	2	1	1	0	3	1	1	0	0	0	2	0	3	0	4
GCF_000819885.1|WP_042010478.1|tm:95-117	WP_042010478.1	23	4167.76	181.207	0	1	0	0	3	2	1	2	0	4	1	1	0	0	0	2	1	2	0	3
GCF_000820005.1|WP_042870002.1|tm:95-117	WP_042870002.1	23	4094.76	178.033	1	1	0	0	2	2	1	3	0	3	0	1	0	0	0	2	0	3	0	4
GCF_000820025.1|WP_042035098.1|tm:95-117	WP_042035098.1	23	4148.7	180.378	1	1	0	0	3	2	1	1	0	3	1	1	0	0	0	2	0	3	0	4
GCF_000820045.1|WP_042040951.1|tm:88-110	WP_042040951.1	23	4030.36	175.233	0	0	0	0	1	3	1	3	0	5	0	1	0	0	0	2	1	3	1	2
GCF_000820125.1|WP_042048724.1|tm:89-111	WP_042048724.1	23	3975.69	172.856	2	0	0	0	2	2	1	3	0	4	0	1	0	0	0	1	1	4	0	2
GCF_000820145.1|WP_042018494.1|tm:95-117	WP_042018494.1	23	4027.26	175.098	1	1	0	0	2	2	2	2	0	3	0	1	0	0	0	2	0	4	0	3
GCF_000820165.1|WP_043758279.1|tm:90-112	WP_043758279.1	23	3964.39	172.365	0	0	0	0	2	4	1	3	0	4	0	1	0	0	0	2	0	3	0	3
GCF_000820185.1|WP_050718113.1|tm:90-112	WP_050718113.1	23	3996.88	173.777	1	0	0	0	2	3	1	3	0	4	0	1	0	0	0	2	0	3	0	3
GCF_000820515.1|WP_040069901.1|tm:146-168	WP_040069901.1	23	3794.41	164.974	3	0	0	0	2	3	0	2	0	3	2	1	1	0	0	2	1	1	0	2
GCF_000826645.1|WP_040252446.1|tm:5-22	WP_040252446.1	18	3338.8	185.489	1	0	0	0	3	1	0	3	0	8	0	0	0	1	0	1	0	0	0	0
GCF_000826655.1|WP_040279540.1|tm:5-22	WP_040279540.1	18	3433.48	190.749	1	0	0	0	3	1	0	3	1	3	0	0	0	1	0	1	0	1	0	3
GCF_000826655.1|WP_040282391.1|tm:9-31	WP_040282391.1	23	4218.81	183.427	0	1	0	0	3	1	0	3	0	5	0	1	0	0	1	0	2	5	0	1
GCF_000826655.1|WP_052466975.1|tm:7-26	WP_052466975.1	20	3575.73	178.786	1	1	0	0	1	0	0	1	1	5	1	0	0	0	0	2	3	2	0	2
GCF_000828915.1|WP_045534602.1|tm:85-107	WP_045534602.1	23	4283.14	186.223	1	0	0	0	1	0	2	3	0	3	1	1	0	1	0	1	0	6	0	3
GCF_000829215.1|WP_001881796.1|tm:7-29	WP_001881796.1	23	4126.34	179.406	1	1	0	0	1	1	0	2	0	9	0	1	1	0	1	1	1	2	0	1
GCF_000829905.1|WP_041138847.1|tm:99-121	WP_041138847.1	23	4106.1	178.526	0	0	0	0	1	3	0	8	0	6	0	0	0	0	1	1	1	1	0	1
GCF_000829905.1|WP_041138374.1|tm:97-119	WP_041138374.1	23	4043.84	175.819	1	1	0	0	0	1	0	5	0	8	1	0	0	1	0	0	3	2	0	0
GCF_000829905.1|WP_041139586.1|tm:85-107	WP_041139586.1	23	4133.96	179.737	2	0	0	0	4	2	0	6	0	5	1	2	0	0	0	0	0	1	0	0
GCF_000829905.1|WP_082029244.1|tm:154-171	WP_082029244.1	18	2978.33	165.463	1	1	0	0	1	2	0	4	0	4	0	0	0	0	0	3	0	1	0	1
GCF_000830505.1|WP_041156838.1|tm:7-26	WP_041156838.1	20	3315.88	165.794	2	0	1	0	2	2	0	2	0	4	1	0	0	0	0	0	3	3	0	0
GCF_000830505.1|WP_041154244.1|tm:7-29	WP_041154244.1	23	4029.72	175.205	4	0	0	0	4	1	0	3	0	3	0	1	0	2	0	2	1	0	0	2
GCF_000831645.3|WP_041500957.1|tm:81-98	WP_041500957.1	18	3495.93	194.218	0	0	0	0	3	1	0	2	0	5	0	0	1	0	0	0	2	1	2	1
GCF_000831645.3|WP_041500955.1|tm:81-100	WP_041500955.1	20	3438.15	171.907	0	0	0	0	4	3	0	1	0	3	0	0	1	0	0	1	0	6	1	0
GCF_000831645.3|WP_041499000.1|tm:140-162	WP_041499000.1	23	4049.04	176.045	0	0	1	1	2	3	0	5	0	2	3	0	1	0	0	0	2	2	1	0
GCF_000832015.1|WP_041521946.1|tm:97-119	WP_041521946.1	23	4241.48	184.412	0	2	0	0	3	0	0	3	0	2	1	1	1	0	0	1	3	3	1	2
GCF_000832125.1|WP_041516117.1|tm:4-21	WP_041516117.1	18	3269.93	181.663	1	1	0	0	2	0	0	2	1	5	1	0	0	0	0	3	0	1	0	1
GCF_000832125.1|WP_041518896.1|tm:7-29	WP_041518896.1	23	3834.29	166.708	4	2	0	0	1	1	1	2	0	4	1	0	1	1	0	1	1	2	1	0
GCF_000832125.1|WP_041516456.1|tm:7-24	WP_041516456.1	18	3453.96	191.887	0	0	0	0	6	1	0	5	0	1	0	0	1	1	0	0	1	1	0	1
GCF_000832305.1|WP_082055168.1|tm:7-29	WP_082055168.1	23	3641.31	158.318	7	0	0	0	0	0	0	4	0	3	0	1	2	1	1	2	0	2	0	0
GCF_000832305.1|WP_082055327.1|tm:245-267	WP_082055327.1	23	3628.34	157.754	8	0	0	0	0	2	0	0	0	5	1	0	0	0	1	2	0	2	1	1
GCF_000832545.1|WP_082035771.1|tm:15-32	WP_082035771.1	18	3201.85	177.881	0	1	0	0	2	1	0	6	0	4	0	0	0	0	0	1	1	2	0	0
GCF_000832545.1|WP_041880985.1|tm:334-356	WP_041880985.1	23	4079.3	177.361	1	0	0	0	2	3	1	5	0	0	0	1	1	0	0	1	2	1	1	4
GCF_000833995.1|WP_042517898.1|tm:10-32	WP_042517898.1	23	3737.33	162.493	3	1	0	0	0	3	0	0	0	6	3	1	1	0	1	1	0	3	0	0
GCF_000833995.1|WP_082026304.1|tm:7-25	WP_082026304.1	19	3247.74	170.934	2	0	0	0	0	0	0	1	0	6	0	0	1	1	0	0	5	2	0	1
GCF_000833995.1|WP_044066077.1|tm:10-32	WP_044066077.1	23	3988.61	173.418	4	1	0	0	1	1	1	1	0	5	2	0	1	0	1	3	0	0	1	1
GCF_000833995.1|WP_052486408.1|tm:15-32	WP_052486408.1	18	2792.91	155.162	5	2	0	0	0	0	0	0	0	2	3	0	0	0	0	2	0	4	0	0
GCF_000833995.1|WP_044065376.1|tm:5-27	WP_044065376.1	23	3996.05	173.741	3	1	1	1	1	1	0	4	0	4	0	0	1	0	0	0	3	0	0	3
GCF_000833995.1|WP_082026315.1|tm:27-49	WP_082026315.1	23	4057.49	176.413	3	1	0	0	2	0	0	4	0	5	0	0	0	0	2	2	2	2	0	0
GCF_000834865.1|WP_038633660.1|tm:92-114	WP_038633660.1	23	4278.31	186.013	3	1	0	0	3	0	0	3	0	5	0	1	0	1	2	1	1	1	1	0
GCF_000835205.1|WP_042628467.1|tm:10-27	WP_042628467.1	18	2869.6	159.422	5	0	0	0	2	1	0	0	0	2	0	0	0	1	1	1	1	4	0	0
GCF_003263925.1|WP_044374864.1|tm:83-102	WP_044374864.1	20	3203.46	160.173	6	0	0	0	1	2	0	0	1	3	1	0	0	0	0	1	1	2	1	1
GCF_000934605.2|WP_084070412.1|tm:140-162	WP_084070412.1	23	3880.74	168.728	2	2	1	0	3	2	0	2	0	5	0	0	0	1	0	2	2	0	1	0
GCF_000938975.1|WP_044579212.1|tm:179-201	WP_044579212.1	23	3479.32	151.275	3	0	0	0	1	5	0	2	0	6	0	0	1	0	0	1	0	4	0	0
GCF_000940805.1|WP_044619208.1|tm:4-26	WP_044619208.1	23	3779.05	164.307	2	0	0	0	3	1	1	5	0	1	0	0	3	0	0	3	1	3	0	0
GCF_000940805.1|WP_044617854.1|tm:9-31	WP_044617854.1	23	3973.06	172.742	2	1	0	0	1	1	0	3	0	9	0	0	0	0	0	3	0	2	0	1
GCF_000940995.1|WP_044622799.1|tm:5-27	WP_044622799.1	23	3753.04	163.176	3	0	0	0	2	2	0	1	0	7	0	0	0	0	0	4	1	2	0	1
GCF_000940995.1|WP_044623094.1|tm:84-106	WP_044623094.1	23	4194.9	182.387	1	0	0	0	2	1	1	2	0	3	2	1	0	0	0	1	2	4	0	3
GCF_000941055.1|WP_044638452.1|tm:5-22	WP_044638452.1	18	3305.91	183.662	2	0	0	0	7	0	0	2	0	1	0	0	1	1	0	1	1	2	0	0
GCF_000943565.1|WP_044631631.1|tm:12-29	WP_044631631.1	18	3221.3	178.961	1	2	0	0	5	0	0	1	1	2	1	0	0	0	0	3	0	2	0	0
GCF_000943565.1|WP_117584362.1|tm:4-21	WP_117584362.1	18	3434.55	190.808	0	1	0	0	4	1	0	2	0	3	0	1	0	0	0	0	2	1	0	3
GCF_000943565.1|WP_044631174.1|tm:7-29	WP_044631174.1	23	3980.91	173.083	1	1	0	1	2	2	0	5	0	5	0	1	0	0	0	2	2	0	1	0
GCF_000943565.1|WP_044631239.1|tm:406-428	WP_044631239.1	23	3915.24	170.228	1	1	0	0	2	3	0	3	1	3	0	2	0	0	0	1	2	2	1	1
GCF_000943565.1|WP_044631858.1|tm:7-26	WP_044631858.1	20	3622.49	181.124	0	2	0	0	3	0	1	4	1	3	0	1	0	0	0	4	0	0	0	1
GCF_000948975.1|WP_084692949.1|tm:4-26	WP_084692949.1	23	3946.58	171.59	3	1	0	0	1	0	0	1	0	5	2	0	1	1	1	2	1	4	0	0
GCF_000948975.1|WP_044834345.1|tm:99-121	WP_044834345.1	23	3896.92	169.431	2	1	0	0	2	1	0	2	0	5	0	0	0	0	0	3	3	2	0	2
GCF_000948975.1|WP_044831803.1|tm:89-111	WP_044831803.1	23	4241.31	184.405	1	0	0	0	3	0	1	0	0	3	0	2	0	0	0	2	3	4	1	3
GCF_000948985.1|WP_044839303.1|tm:99-121	WP_044839303.1	23	3865.26	168.055	3	1	0	0	2	1	0	2	0	5	0	0	0	0	0	3	2	2	0	2
GCF_000948985.1|WP_044838953.1|tm:90-112	WP_044838953.1	23	4217.46	183.368	1	0	0	0	3	1	1	2	0	4	0	1	0	0	0	0	3	4	0	3
GCF_000948985.1|WP_084723924.1|tm:7-29	WP_084723924.1	23	3982.86	173.168	1	1	0	0	1	2	1	4	1	5	0	0	0	0	0	3	0	2	0	2
GCF_000948985.1|WP_044836936.1|tm:60-77	WP_044836936.1	18	3195.11	177.506	2	0	1	0	2	1	0	3	0	5	1	1	0	1	0	0	1	0	0	0
GCF_000948985.1|WP_044840571.1|tm:10-32	WP_044840571.1	23	3983.44	173.193	2	0	0	0	1	1	0	6	1	3	1	1	3	0	0	1	0	2	0	1
GCF_000948985.1|WP_044841806.1|tm:13-35	WP_044841806.1	23	4075.59	177.2	2	0	0	1	5	2	0	2	1	5	0	1	0	1	0	1	1	1	0	0
GCF_000949475.1|WP_045032139.1|tm:85-107	WP_045032139.1	23	4185.67	181.986	1	0	0	0	2	2	1	1	0	6	1	0	2	0	1	1	1	2	2	0
GCF_000949475.1|WP_045025691.1|tm:5-22	WP_045025691.1	18	3284.98	182.499	0	0	0	0	5	0	0	1	0	6	0	0	0	0	0	5	0	1	0	0
GCF_000949475.1|WP_045027428.1|tm:5-27	WP_045027428.1	23	4137.43	179.888	2	0	0	1	1	1	0	5	0	5	0	1	0	0	1	2	0	2	0	2
GCF_000949475.1|WP_045030120.1|tm:7-29	WP_045030120.1	23	3780.07	164.351	1	0	0	0	1	3	0	3	1	6	0	0	0	1	0	2	2	3	0	0
GCF_000949475.1|WP_045027350.1|tm:826-848	WP_045027350.1	23	4041.58	175.721	3	0	0	0	2	2	0	6	0	6	0	0	0	0	0	1	1	0	0	2
GCF_000949475.1|WP_052670647.1|tm:7-24	WP_052670647.1	18	3188.53	177.141	0	1	0	0	4	1	0	1	0	2	0	0	0	1	0	1	3	3	0	1
GCF_000949475.1|WP_082063589.1|tm:33-50	WP_082063589.1	18	3156.85	175.381	1	0	0	0	3	1	0	2	0	4	0	0	0	1	0	3	1	1	0	1
GCF_000953655.1|WP_052673656.1|tm:178-200	WP_052673656.1	23	3853.34	167.537	4	1	0	0	0	0	0	3	0	3	1	0	1	1	0	2	2	3	1	1
GCF_000953715.1|WP_045087905.1|tm:110-129	WP_045087905.1	20	3371.43	168.571	4	0	0	0	1	1	0	4	0	2	3	0	0	0	0	0	0	5	0	0
GCF_000953715.1|WP_084217261.1|tm:117-136	WP_084217261.1	20	3371.43	168.571	4	0	0	0	1	1	0	4	0	2	3	0	0	0	0	0	0	5	0	0
GCF_000953735.1|WP_045111039.1|tm:60-77	WP_045111039.1	18	3055.59	169.755	2	0	0	0	2	1	0	2	0	4	1	1	0	0	0	4	0	0	0	1
GCF_000955725.1|WP_045175314.1|tm:13-35	WP_045175314.1	23	4505.49	195.891	0	0	0	0	5	0	0	2	0	7	2	0	0	1	0	1	0	4	0	1
GCF_000961095.1|WP_045669709.1|tm:10-32	WP_045669709.1	23	4147.6	180.33	0	0	0	0	2	2	0	3	0	4	1	0	0	0	0	1	3	4	1	2
GCF_000961095.1|WP_045670175.1|tm:15-37	WP_045670175.1	23	4544.27	197.577	0	0	0	0	7	0	0	3	0	5	0	1	0	1	1	2	0	2	0	1
GCF_000961095.1|WP_045672263.1|tm:10-32	WP_045672263.1	23	4369.91	189.996	1	0	0	0	4	0	0	3	0	7	1	0	1	0	1	2	1	1	0	1
GCF_000961095.1|WP_045672267.1|tm:15-37	WP_045672267.1	23	4328.78	188.208	1	0	0	0	4	0	0	5	0	3	1	1	0	0	1	1	2	3	0	1
GCF_000963865.1|WP_045801962.1|tm:5-22	WP_045801962.1	18	3181.64	176.758	3	0	0	0	3	0	0	3	0	5	0	0	0	1	0	2	0	1	0	0
GCF_000963865.1|WP_045803494.1|tm:7-29	WP_045803494.1	23	4105.2	178.487	3	0	0	0	2	0	1	3	0	4	0	0	0	0	0	2	2	3	0	3
GCF_000963865.1|WP_052698960.1|tm:5-27	WP_052698960.1	23	4220.11	183.483	2	0	0	1	5	1	0	2	1	6	0	2	0	0	0	0	0	3	0	0
GCF_000964005.1|WP_082079779.1|tm:21-43	WP_082079779.1	23	3572.91	155.344	5	0	1	0	2	2	0	1	0	4	0	0	2	1	0	1	1	3	0	0
GCF_000965255.1|WP_045807354.1|tm:142-161	WP_045807354.1	20	3415.89	170.794	2	0	1	1	2	3	0	5	0	4	0	0	0	0	0	0	0	1	0	1
GCF_000966355.1|WP_045843361.1|tm:199-221	WP_045843361.1	23	3598.35	156.45	8	0	0	2	2	2	0	1	0	2	0	0	0	0	0	2	1	1	2	0
GCF_000967625.1|WP_045978408.1|tm:99-121	WP_045978408.1	23	3888.02	169.044	3	1	0	0	3	3	0	3	0	3	0	1	0	1	0	1	0	2	1	1
GCF_000969825.1|WP_028728489.1|tm:7-29	WP_028728489.1	23	3840.82	166.992	4	0	1	0	3	1	1	2	0	5	0	1	1	0	0	1	2	1	0	0
GCF_000969825.1|WP_028728401.1|tm:7-24	WP_028728401.1	18	2856.36	158.687	4	0	0	0	1	3	0	4	0	4	0	0	0	0	0	1	0	0	0	1
GCF_000969825.1|WP_028727454.1|tm:4-21	WP_028727454.1	18	3406.64	189.258	0	2	0	0	3	0	0	2	0	5	2	0	0	0	1	2	0	1	0	0
GCF_000969825.1|WP_028726740.1|tm:7-24	WP_028726740.1	18	3284.3	182.461	2	2	0	0	2	0	0	1	0	4	0	0	0	1	0	1	1	1	0	3
GCF_000969825.1|WP_028727830.1|tm:5-24	WP_028727830.1	20	3876.35	193.817	1	1	0	0	4	0	1	0	0	4	0	1	0	1	0	0	1	3	1	2
GCF_000969825.1|WP_028729732.1|tm:5-22	WP_028729732.1	18	3399.63	188.868	1	0	0	0	4	0	0	3	0	3	0	1	1	0	0	1	1	1	0	2
GCF_000969825.1|WP_028726093.1|tm:7-29	WP_028726093.1	23	4226.76	183.772	1	1	0	0	1	0	1	4	0	4	0	1	1	1	0	3	0	1	0	4
GCF_000969825.1|WP_028727529.1|tm:5-27	WP_028727529.1	23	4215.14	183.267	1	0	0	0	7	2	0	1	1	5	1	0	1	1	0	1	1	1	0	0
GCF_000969825.1|WP_028728109.1|tm:5-27	WP_028728109.1	23	4103.85	178.428	0	0	0	0	2	4	0	3	0	3	1	0	0	0	0	3	0	2	2	3
GCF_000969825.1|WP_028729251.1|tm:5-27	WP_028729251.1	23	3885.21	168.922	3	1	0	0	4	1	1	0	0	5	1	1	0	0	0	3	1	2	0	0
GCF_000970465.2|WP_084645590.1|tm:81-103	WP_084645590.1	23	3619.19	157.356	4	1	1	0	0	2	0	0	0	7	0	1	1	0	0	2	1	2	1	0
GCF_000970685.1|WP_082087954.1|tm:36-58	WP_082087954.1	23	4057.89	176.43	1	0	0	0	1	2	0	6	0	5	1	0	1	0	0	2	1	1	1	1
GCF_000970685.1|WP_046173601.1|tm:12-34	WP_046173601.1	23	4343.6	188.852	0	0	0	0	1	1	0	7	0	7	0	0	1	0	1	1	0	2	0	2
GCF_000970685.1|WP_046175554.1|tm:11-33	WP_046175554.1	23	4111.53	178.762	2	0	0	0	6	2	0	2	0	3	1	1	1	0	0	0	1	3	0	1
GCF_000971965.1|WP_046214310.1|tm:13-35	WP_046214310.1	23	4372.76	190.12	0	0	0	0	1	0	1	5	0	5	0	0	1	0	0	2	1	3	1	3
GCF_000971965.1|WP_046215607.1|tm:10-32	WP_046215607.1	23	4049.09	176.047	0	0	0	0	3	3	0	7	0	3	0	1	1	0	0	2	0	1	0	2
GCF_000971985.1|WP_046227800.1|tm:13-35	WP_046227800.1	23	4364.72	189.77	0	0	0	0	1	0	1	6	0	4	0	0	1	0	0	2	1	3	1	3
GCF_000971985.1|WP_046227580.1|tm:15-37	WP_046227580.1	23	4099.94	178.258	1	1	0	0	1	1	0	3	0	9	0	0	0	0	1	2	3	0	0	1
GCF_000971985.1|WP_046225358.1|tm:10-32	WP_046225358.1	23	4049.09	176.047	0	0	0	0	3	3	0	7	0	3	0	1	1	0	0	2	0	1	0	2
GCF_000972145.1|WP_046220926.1|tm:84-106	WP_046220926.1	23	4125.97	179.39	1	1	0	0	3	1	1	3	0	4	0	1	0	0	0	1	2	3	0	2
GCF_000972495.1|WP_082116103.1|tm:200-219	WP_082116103.1	20	2957.38	147.869	3	1	0	0	1	4	0	0	0	4	1	0	1	0	0	1	1	3	0	0
GCF_000972495.1|WP_082116125.1|tm:26-45	WP_082116125.1	20	3627.36	181.368	1	2	0	0	0	2	0	1	0	2	1	0	0	0	1	3	1	1	5	0
GCF_000972495.1|WP_046244611.1|tm:65-87	WP_046244611.1	23	3795.46	165.02	1	0	0	0	1	3	0	1	1	4	0	0	0	0	0	4	1	4	0	3
GCF_000972495.1|WP_082115910.1|tm:15-34	WP_082115910.1	20	3262.59	163.13	3	1	0	0	1	3	0	1	1	3	0	0	0	0	0	1	0	4	2	0
GCF_000972685.1|WP_019743703.1|tm:12-34	WP_019743703.1	23	4100.07	178.264	0	0	0	0	4	1	1	4	0	2	0	0	1	1	0	2	2	4	0	1
GCF_000973105.1|WP_013995140.1|tm:5-27	WP_013995140.1	23	3922.59	170.547	1	0	0	0	1	3	0	2	0	6	0	0	1	1	0	3	1	1	1	2
GCF_000973105.1|WP_013993507.1|tm:5-22	WP_013993507.1	18	3267.62	181.534	1	0	0	0	1	1	0	2	0	7	0	1	1	0	0	1	0	1	0	2
GCF_000973105.1|WP_013991565.1|tm:7-25	WP_013991565.1	19	3418.62	179.927	2	0	0	0	3	1	1	1	0	6	0	0	1	0	0	0	1	2	0	1
GCF_000973105.1|WP_013992400.1|tm:837-859	WP_013992400.1	23	4440.58	193.069	2	0	0	0	1	0	0	3	0	5	3	0	0	0	1	1	0	4	2	1
GCF_000973105.1|WP_013991587.1|tm:7-25	WP_013991587.1	19	3279.45	172.603	0	0	0	0	1	1	0	2	0	3	1	0	2	1	0	1	2	4	0	1
GCF_000974365.1|WP_083984954.1|tm:7-25	WP_083984954.1	19	3490.4	183.705	1	1	0	0	5	1	0	0	0	6	0	0	1	0	1	1	0	2	0	0
GCF_000974365.1|WP_083984958.1|tm:13-35	WP_083984958.1	23	3977.51	172.935	3	0	0	0	2	1	0	1	0	5	0	2	0	0	1	4	0	2	1	1
GCF_000974365.1|WP_062128567.1|tm:13-35	WP_062128567.1	23	3995.15	173.702	1	1	0	1	3	1	0	1	0	5	1	0	1	0	1	3	1	3	0	0
GCF_000974425.1|WP_046574807.1|tm:9-31	WP_046574807.1	23	4070.56	176.981	1	0	0	0	4	1	0	3	0	3	0	0	0	1	0	2	2	5	1	0
GCF_000974425.1|WP_046375955.1|tm:7-29	WP_046375955.1	23	4231.93	183.997	1	0	0	0	0	0	0	2	0	10	0	1	0	0	0	2	2	2	0	3
GCF_000974425.1|WP_046574229.1|tm:13-32	WP_046574229.1	20	3516.2	175.81	1	0	0	0	2	2	0	4	0	5	1	0	0	0	1	2	0	2	0	0
GCF_000974785.1|WP_046367674.1|tm:2-24	WP_046367674.1	23	3884.51	168.892	5	1	0	0	0	0	0	5	0	3	0	0	1	1	1	0	3	2	1	0
GCF_000974785.1|WP_083990235.1|tm:85-107	WP_083990235.1	23	4078.54	177.328	0	0	0	1	4	2	0	2	0	3	2	2	0	1	0	1	2	3	0	0
GCF_000974785.1|WP_046370529.1|tm:15-34	WP_046370529.1	20	3262.98	163.149	2	1	0	0	2	2	0	2	0	6	0	0	1	0	0	2	1	1	0	0
GCF_000980985.1|WP_046459154.1|tm:89-111	WP_046459154.1	23	4067.97	176.868	0	1	0	0	2	1	0	4	0	4	1	1	1	0	1	1	2	4	0	0
GCF_000981585.1|WP_020433425.1|tm:10-32	WP_020433425.1	23	4038.02	175.566	1	0	0	0	5	1	0	1	0	4	1	0	1	0	0	3	3	2	0	1
GCF_000981585.1|WP_020429541.1|tm:29-48	WP_020429541.1	20	3612.23	180.612	1	0	0	0	3	1	0	3	0	3	1	0	1	0	0	1	2	2	0	2
GCF_000981585.1|WP_039790964.1|tm:15-37	WP_039790964.1	23	4169.49	181.282	0	0	0	0	1	1	0	4	0	7	1	1	0	0	1	3	1	2	0	1
GCF_000981585.1|WP_020432017.1|tm:18-40	WP_020432017.1	23	3712.9	161.43	3	0	0	0	0	0	0	5	0	3	0	0	0	0	0	4	4	3	0	1
GCF_000981585.1|WP_082118113.1|tm:34-56	WP_082118113.1	23	4164.13	181.049	0	0	0	0	3	1	0	1	0	8	0	0	0	0	0	3	2	3	0	2
GCF_000981585.1|WP_020429571.1|tm:15-37	WP_020429571.1	23	4102	178.348	1	1	0	0	1	0	0	2	0	5	1	1	0	0	1	3	3	2	0	2
GCF_000981765.1|WP_046561577.1|tm:112-130	WP_046561577.1	19	3483.89	183.363	1	0	0	0	5	2	1	5	0	0	0	0	0	0	0	0	2	1	0	2
GCF_000981765.1|WP_052735204.1|tm:97-116	WP_052735204.1	20	3388.77	169.439	4	1	0	0	4	0	0	3	0	2	0	0	0	0	0	1	1	4	0	0
GCF_000987775.1|WP_052749128.1|tm:96-118	WP_052749128.1	23	3934.96	171.085	4	0	0	1	2	3	0	3	0	3	3	0	0	0	1	1	1	0	1	0
GCF_000988045.1|WP_046686795.1|tm:86-108	WP_046686795.1	23	3917.84	170.341	4	0	0	0	2	1	1	2	0	4	1	1	0	0	1	1	1	4	0	0
GCF_000988045.1|WP_046688362.1|tm:142-164	WP_046688362.1	23	4257.72	185.118	1	1	0	0	3	0	0	3	0	6	0	0	1	0	1	3	0	2	0	2
GCF_000988945.1|WP_052769772.1|tm:15-37	WP_052769772.1	23	3438.14	149.484	2	0	0	0	1	5	0	0	0	4	2	0	1	0	0	1	4	3	0	0
GCF_001005085.2|WP_079179179.1|tm:200-222	WP_079179179.1	23	3597.2	156.4	4	0	0	0	1	4	1	2	0	5	1	0	1	0	0	0	0	4	0	0
GCF_001005305.1|WP_046744003.1|tm:5-22	WP_046744003.1	18	3249.86	180.548	2	0	0	0	3	0	0	3	0	5	0	0	0	1	0	1	1	2	0	0
GCF_001005305.1|WP_046743248.1|tm:21-43	WP_046743248.1	23	4057.11	176.396	1	2	0	0	5	1	0	3	2	3	0	1	0	0	0	2	2	1	0	0
GCF_001005305.1|WP_082106704.1|tm:5-27	WP_082106704.1	23	4024.63	174.984	2	1	1	0	4	0	1	3	0	3	1	0	0	0	0	5	0	1	0	1
GCF_001005305.1|WP_046743418.1|tm:7-24	WP_046743418.1	18	3335.8	185.322	0	1	0	0	1	1	0	4	0	2	0	0	0	0	0	2	1	2	2	2
GCF_001005315.1|WP_046758196.1|tm:5-22	WP_046758196.1	18	3281.52	182.307	1	0	0	0	3	0	0	3	0	5	0	0	0	1	0	1	2	2	0	0
GCF_001005315.1|WP_046756757.1|tm:7-29	WP_046756757.1	23	4291.15	186.572	1	1	0	0	6	0	0	2	1	0	1	1	0	0	0	3	1	3	0	3
GCF_001005315.1|WP_082113169.1|tm:12-34	WP_082113169.1	23	4206.84	182.906	1	0	0	0	2	1	1	1	0	7	2	0	1	0	1	1	3	1	0	1
GCF_001005315.1|WP_082113286.1|tm:35-52	WP_082113286.1	18	3187.05	177.058	2	0	0	1	4	2	0	1	0	4	1	0	0	1	0	0	0	2	0	0
GCF_001005315.1|WP_046757834.1|tm:26-43	WP_046757834.1	18	3279.06	182.17	0	0	0	0	6	1	0	0	0	2	1	0	0	0	0	3	3	1	1	0
GCF_001005315.1|WP_046757860.1|tm:7-29	WP_046757860.1	23	4008.11	174.266	1	1	0	0	3	0	1	1	0	4	1	0	2	1	0	2	1	5	0	0
GCF_001005315.1|WP_082113333.1|tm:21-43	WP_082113333.1	23	3749.52	163.023	3	2	1	1	2	0	0	3	0	3	0	0	0	1	0	4	1	2	0	0
GCF_001005315.1|WP_046758863.1|tm:5-27	WP_046758863.1	23	4213.81	183.209	1	1	1	0	3	0	0	4	1	6	0	2	0	0	0	2	1	0	0	1
GCF_001005315.1|WP_046757771.1|tm:7-29	WP_046757771.1	23	4249.87	184.777	2	0	0	1	5	1	0	3	0	3	0	0	0	1	0	2	1	1	0	3
GCF_001005315.1|WP_046758737.1|tm:7-29	WP_046758737.1	23	4125.02	179.349	0	0	0	0	2	1	0	4	0	3	0	0	1	0	0	1	3	5	0	3
GCF_001005315.1|WP_046756304.1|tm:7-26	WP_046756304.1	20	3495.89	174.794	1	0	0	0	3	1	0	2	0	6	0	0	1	1	0	2	1	2	0	0
GCF_001005315.1|WP_046757088.1|tm:9-26	WP_046757088.1	18	3206.63	178.146	1	0	0	0	2	0	0	1	0	5	0	1	0	0	0	1	3	3	0	1
GCF_001005315.1|WP_046755668.1|tm:7-24	WP_046755668.1	18	3247.55	180.419	1	2	0	0	2	0	1	2	0	3	0	0	0	1	0	1	0	4	1	0
GCF_001005315.1|WP_046757329.1|tm:12-29	WP_046757329.1	18	3371.45	187.303	2	0	1	0	1	0	0	3	0	5	0	0	0	1	0	0	2	0	0	3
GCF_001005315.1|WP_046755371.1|tm:5-22	WP_046755371.1	18	3489.57	193.865	0	0	0	0	1	1	0	4	0	4	0	0	0	1	1	1	0	2	1	2
GCF_001006285.1|WP_046823002.1|tm:85-107	WP_046823002.1	23	4173.24	181.445	1	0	0	0	6	2	0	7	0	3	0	2	0	0	0	1	0	1	0	0
GCF_001006285.1|WP_084822223.1|tm:77-96	WP_084822223.1	20	3534.68	176.734	0	2	0	1	4	3	0	4	0	2	1	0	0	0	0	1	0	1	1	0
GCF_001006305.1|WP_050057758.1|tm:5-24	WP_050057758.1	20	3465.04	173.252	0	0	0	1	2	3	0	1	0	5	0	0	0	1	0	0	2	4	1	0
GCF_001006305.1|WP_050061973.1|tm:151-169	WP_050061973.1	19	3091.07	162.688	5	0	0	0	2	2	0	1	0	3	1	0	0	0	0	0	1	3	1	0
GCF_001010945.1|WP_047003315.1|tm:7-24	WP_047003315.1	18	2883.23	160.179	7	0	0	0	0	1	0	0	0	6	0	0	1	0	0	0	1	0	1	1
GCF_001012825.1|WP_060624479.1|tm:10-32	WP_060624479.1	23	4004.68	174.117	1	0	0	0	4	1	0	2	0	4	1	0	1	0	0	3	3	2	0	1
GCF_001012825.1|WP_060624704.1|tm:15-34	WP_060624704.1	20	3636.8	181.84	0	0	0	0	1	1	0	4	0	6	0	0	1	0	0	1	1	3	0	2
GCF_001012825.1|WP_060624990.1|tm:15-37	WP_060624990.1	23	3967.13	172.484	0	1	0	0	0	2	0	5	0	5	1	0	0	0	1	2	3	2	0	1
GCF_001012825.1|WP_060624100.1|tm:15-37	WP_060624100.1	23	4201.74	182.684	0	0	0	0	3	0	0	5	0	3	2	1	0	0	0	3	2	3	0	1
GCF_001012825.1|WP_060625407.1|tm:20-42	WP_060625407.1	23	4245.87	184.603	0	0	0	0	4	0	0	5	0	5	0	1	0	0	0	2	4	1	0	1
GCF_001012825.1|WP_060626710.1|tm:10-31	WP_060626710.1	22	3997.68	181.713	3	1	0	0	3	0	0	4	0	4	1	0	0	0	0	1	1	2	0	2
GCF_001012825.1|WP_060626228.1|tm:86-108	WP_060626228.1	23	4215.11	183.266	1	1	1	0	4	1	0	3	1	6	1	0	0	0	0	0	0	4	0	0
GCF_001020565.1|WP_052958591.1|tm:13-35	WP_052958591.1	23	4224.75	183.685	2	0	0	0	1	1	0	3	1	6	1	1	0	1	0	1	1	1	0	3
GCF_001020565.1|WP_047245503.1|tm:7-29	WP_047245503.1	23	4069.71	176.944	3	2	2	0	6	1	0	0	0	2	0	1	0	1	0	0	1	2	0	2
GCF_001022135.1|WP_082137129.1|tm:88-105	WP_082137129.1	18	3273.88	181.882	1	1	0	0	1	0	0	1	0	4	0	0	0	0	1	1	1	5	0	2
GCF_001026905.1|WP_082130301.1|tm:27-46	WP_082130301.1	20	3709.38	185.469	1	1	1	0	3	1	0	5	0	5	0	0	0	1	0	0	1	0	1	0
GCF_001028025.1|WP_053058714.1|tm:125-144	WP_053058714.1	20	3620.49	181.024	1	0	0	0	1	2	0	4	0	5	1	0	0	0	0	0	0	4	1	1
GCF_001028025.1|WP_009003419.1|tm:96-118	WP_009003419.1	23	3908.52	169.936	3	2	0	0	0	1	0	7	0	3	0	1	0	0	1	1	0	3	0	1
GCF_001028175.1|WP_047896223.1|tm:265-287	WP_047896223.1	23	3416.41	148.54	2	0	0	0	1	7	0	3	1	4	0	1	0	0	0	0	1	3	0	0
GCF_001029145.1|WP_046549675.1|tm:20-42	WP_046549675.1	23	4032.41	175.322	1	0	1	0	4	2	0	1	0	5	1	1	1	0	1	1	2	2	0	0
GCF_001029435.1|WP_082211105.1|tm:7-29	WP_082211105.1	23	3604.33	156.71	5	0	0	0	1	1	0	1	0	6	1	1	1	0	0	4	1	1	0	0
GCF_001029435.1|WP_047876326.1|tm:94-116	WP_047876326.1	23	4083.43	177.54	0	0	0	0	1	2	1	2	0	7	1	1	0	0	0	2	2	2	0	2
GCF_001029445.1|WP_047877324.1|tm:5-24	WP_047877324.1	20	3213.88	160.694	4	1	0	0	2	1	0	2	0	5	0	0	1	0	0	2	1	1	0	0
GCF_001038425.2|WP_047980262.1|tm:86-108	WP_047980262.1	23	4160.56	180.894	0	0	1	0	4	2	0	5	1	5	0	0	0	0	0	0	1	4	0	0
GCF_001038625.1|WP_007060414.1|tm:85-104	WP_007060414.1	20	3491.3	174.565	4	0	0	0	4	0	0	4	0	4	0	0	1	0	0	1	1	1	0	0
GCF_001040945.1|WP_013236052.1|tm:151-170	WP_013236052.1	20	3849.95	192.498	2	0	0	0	2	1	0	1	1	4	5	1	1	0	0	0	0	0	2	0
GCF_001043695.1|WP_048239138.1|tm:12-34	WP_048239138.1	23	4127.78	179.469	0	0	0	0	4	1	1	5	0	2	0	0	1	1	0	2	2	3	0	1
GCF_001045435.1|WP_083993696.1|tm:5-22	WP_083993696.1	18	3626.69	201.483	0	0	0	0	6	0	2	1	0	6	0	0	0	0	0	1	1	0	0	1
GCF_001045435.1|WP_048500048.1|tm:10-32	WP_048500048.1	23	4043.83	175.819	2	1	0	0	6	2	0	0	0	1	2	1	1	1	0	1	0	4	1	0
GCF_001045435.1|WP_048500324.1|tm:4-26	WP_048500324.1	23	3702.43	160.975	3	1	0	0	0	2	0	4	1	7	0	1	1	0	0	3	0	0	0	0
GCF_001045465.1|WP_048506271.1|tm:12-34	WP_048506271.1	23	4240.82	184.383	1	1	0	0	4	0	0	3	2	6	1	0	1	0	0	2	1	1	0	0
GCF_001046645.1|WP_066599864.1|tm:202-224	WP_066599864.1	23	3740.72	162.64	2	0	1	0	2	4	0	3	0	4	0	0	0	0	1	0	1	5	0	0
GCF_001046955.1|WP_082154477.1|tm:12-31	WP_082154477.1	20	3251.52	162.576	4	0	1	0	1	2	0	3	0	4	0	0	0	1	0	1	0	2	0	1
GCF_001046955.1|WP_082154663.1|tm:21-40	WP_082154663.1	20	3464.44	173.222	1	0	0	0	2	4	0	3	1	2	0	0	0	0	1	1	0	3	2	0
GCF_001047675.1|WP_048615928.1|tm:96-115	WP_048615928.1	20	3535.69	176.785	3	1	0	0	2	0	0	2	0	4	0	1	1	0	1	1	1	2	1	0
GCF_001050035.1|WP_090280109.1|tm:26-48	WP_090280109.1	23	3279.46	142.585	5	1	0	0	0	5	0	1	0	4	0	0	1	0	1	1	1	3	0	0
GCF_001050095.1|WP_048603710.1|tm:85-107	WP_048603710.1	23	4115.79	178.947	2	0	0	0	4	1	0	3	0	7	0	2	0	0	0	1	0	3	0	0
GCF_001050135.1|WP_048643813.1|tm:4-25	WP_048643813.1	22	4001.35	181.88	1	0	0	0	2	2	0	5	0	3	2	0	2	1	0	0	2	0	2	0
GCF_001050195.2|WP_062195754.1|tm:97-119	WP_062195754.1	23	4079.7	177.378	2	1	0	0	0	0	1	7	0	6	0	0	0	0	0	2	1	2	1	0
GCF_001050215.2|WP_061917906.1|tm:5-22	WP_061917906.1	18	3002.1	166.783	0	0	1	0	0	2	0	2	0	5	0	0	0	0	0	1	2	4	0	1
GCF_001050435.1|WP_082153221.1|tm:102-124	WP_082153221.1	23	4077.54	177.284	1	0	0	0	1	1	0	4	0	6	2	0	3	0	0	1	0	3	0	1
GCF_001050475.1|WP_083988259.1|tm:90-112	WP_083988259.1	23	4389.13	190.832	0	0	0	0	3	0	0	4	0	5	1	2	0	0	2	1	1	4	0	0
GCF_001050475.1|WP_048705266.1|tm:143-162	WP_048705266.1	20	3499.65	174.982	0	0	1	1	2	3	0	3	0	5	1	0	0	0	0	1	0	2	0	1
GCF_001077855.1|WP_024557406.1|tm:89-111	WP_024557406.1	23	4225.28	183.708	0	1	0	0	3	1	0	2	0	4	0	1	0	1	1	2	3	2	2	0
GCF_001112925.1|WP_049597551.1|tm:100-119	WP_049597551.1	20	3794.5	189.725	0	1	0	0	4	0	0	2	0	5	0	1	1	0	1	2	1	1	1	0
GCF_001152565.1|WP_049610715.1|tm:96-115	WP_049610715.1	20	3641.34	182.067	3	1	0	0	3	0	0	1	0	5	0	1	1	0	1	0	1	2	1	0
GCF_001182085.1|WP_019082889.1|tm:96-115	WP_019082889.1	20	3609.24	180.462	2	1	0	0	2	0	0	3	0	4	0	1	1	0	1	1	1	2	1	0
GCF_001183985.1|WP_082190991.1|tm:72-94	WP_082190991.1	23	3675.89	159.821	0	1	1	1	1	5	0	1	0	7	0	0	0	0	1	2	1	2	0	0
GCF_001187555.1|WP_049723035.1|tm:94-116	WP_049723035.1	23	4340.83	188.732	0	0	0	0	5	0	0	2	0	2	1	1	1	0	0	2	3	3	1	2
GCF_001187785.1|WP_049726020.1|tm:12-31	WP_049726020.1	20	3458.62	172.931	3	0	1	0	2	2	0	4	0	5	0	0	0	0	0	0	0	2	1	0
GCF_001187785.1|WP_082169774.1|tm:95-129	WP_082169774.1	35	6285.4	179.583	3	1	0	0	2	2	1	4	0	12	0	0	2	1	0	1	1	2	2	1
GCF_001187785.1|WP_049724155.1|tm:133-150	WP_049724155.1	18	3348.93	186.052	2	0	0	0	1	1	0	1	0	6	0	0	0	0	0	0	1	3	3	0
GCF_001189235.2|WP_050405912.1|tm:73-90	WP_050405912.1	18	2796.32	155.351	5	0	0	0	1	2	0	0	0	5	0	0	1	0	0	1	0	2	0	1
GCF_001189575.1|WP_050349672.1|tm:80-102	WP_050349672.1	23	3904.3	169.752	0	0	0	0	0	4	0	5	0	6	0	0	0	1	0	2	0	3	1	1
GCF_001192835.1|WP_082189453.1|tm:13-35	WP_082189453.1	23	4037.02	175.523	1	0	0	0	2	4	0	1	0	5	0	1	0	1	2	1	1	2	1	1
GCF_001202035.1|WP_050524183.1|tm:5-27	WP_050524183.1	23	4070.44	176.976	2	1	1	0	3	0	0	4	0	3	0	0	0	1	0	2	0	5	1	0
GCF_001205715.1|WP_050528931.1|tm:12-34	WP_050528931.1	23	3805.51	165.457	2	0	1	0	2	2	0	2	0	5	0	0	1	1	0	1	0	6	0	0
GCF_001205715.1|WP_050532116.1|tm:16-38	WP_050532116.1	23	3793.9	164.952	2	0	1	0	2	3	0	3	0	6	0	0	0	1	0	1	1	3	0	0
GCF_001205715.1|WP_050530291.1|tm:151-173	WP_050530291.1	23	3912.12	170.092	4	0	0	1	3	2	0	2	0	4	0	0	0	1	0	1	2	1	0	2
GCF_001238275.1|WP_050629347.1|tm:85-107	WP_050629347.1	23	3793.8	164.948	4	0	0	0	2	2	1	2	0	3	0	1	0	1	0	0	2	4	0	1
GCF_001238275.1|WP_050631262.1|tm:149-171	WP_050631262.1	23	3809.2	165.617	3	0	0	0	3	2	0	3	0	3	0	1	0	0	0	4	1	1	0	2
GCF_001244495.1|WP_050623026.1|tm:15-37	WP_050623026.1	23	3948.1	171.657	1	0	0	0	2	3	0	1	0	8	0	0	0	0	1	2	2	2	0	1
GCF_001244495.1|WP_050623552.1|tm:118-140	WP_050623552.1	23	3517.43	152.932	3	0	0	0	3	5	0	2	0	4	0	1	0	0	0	2	0	3	0	0
GCF_001244495.1|WP_050623762.1|tm:97-119	WP_050623762.1	23	3961.48	172.238	5	1	0	0	2	0	1	2	0	7	0	0	0	0	0	2	1	1	1	0
GCF_001244495.1|WP_050624518.1|tm:90-112	WP_050624518.1	23	3567.93	155.127	3	3	0	0	0	3	0	3	0	5	2	0	0	0	0	2	1	1	0	0
GCF_003112755.1|WP_050624949.1|tm:102-124	WP_050624949.1	23	4286.13	186.353	3	2	0	0	4	0	0	0	0	5	0	0	1	0	1	0	1	3	1	2
GCF_003112755.1|WP_050622449.1|tm:143-165	WP_050622449.1	23	3913.32	170.144	2	0	0	0	1	2	0	1	0	6	2	0	1	0	0	0	2	5	0	1
GCF_001244995.1|WP_094762487.1|tm:41-63	WP_094762487.1	23	4275.21	185.879	1	0	0	0	4	2	0	2	0	10	2	1	0	0	0	0	1	0	0	0
GCF_001244995.1|WP_074410843.1|tm:92-114	WP_074410843.1	23	3749.33	163.014	1	0	0	0	5	7	0	4	0	2	1	0	0	0	0	0	0	2	0	1
GCF_001261775.1|WP_050696854.1|tm:15-37	WP_050696854.1	23	3760.82	163.514	3	1	0	0	2	3	1	3	0	4	0	0	0	1	0	1	2	1	0	1
GCF_001261775.1|WP_050699424.1|tm:15-37	WP_050699424.1	23	4099.55	178.241	3	0	0	0	4	1	0	2	1	4	1	0	0	0	0	0	2	4	0	1
GCF_001261775.1|WP_050696932.1|tm:98-120	WP_050696932.1	23	4114.12	178.875	3	1	0	0	2	0	1	6	0	4	0	1	0	0	0	1	0	3	1	0
GCF_001261775.1|WP_050697248.1|tm:105-127	WP_050697248.1	23	3848.9	167.343	0	3	0	0	2	4	0	3	0	6	0	1	0	0	0	1	0	2	1	0
GCF_001261775.1|WP_050697303.1|tm:98-120	WP_050697303.1	23	4003.24	174.054	2	1	0	0	2	2	1	3	0	4	1	1	0	0	0	1	1	2	0	2
GCF_001261775.1|WP_050699386.1|tm:93-115	WP_050699386.1	23	3843.34	167.102	6	0	0	0	4	1	0	5	0	3	1	0	0	0	0	2	0	1	0	0
GCF_001261775.1|WP_074017370.1|tm:153-175	WP_074017370.1	23	4016.53	174.632	1	1	0	1	1	2	0	2	0	4	2	0	0	0	0	1	3	3	2	0
GCF_001262015.1|WP_082224146.1|tm:24-41	WP_082224146.1	18	3155.15	175.286	2	0	0	0	4	0	1	1	0	5	0	0	0	0	0	4	1	0	0	0
GCF_001262015.1|WP_025077761.1|tm:7-26	WP_025077761.1	20	3530.58	176.529	2	1	1	0	1	0	0	2	0	4	0	0	0	0	0	3	0	3	1	2
GCF_001262605.1|WP_036939090.1|tm:10-32	WP_036939090.1	23	3969.4	172.583	2	0	0	0	2	0	0	6	0	4	0	0	1	0	0	4	1	2	0	1
GCF_001262635.1|WP_050929106.1|tm:15-37	WP_050929106.1	23	3820.8	166.122	5	1	1	0	2	1	0	4	0	5	0	0	0	1	0	0	1	2	0	0
GCF_001262635.1|WP_050928222.1|tm:5-27	WP_050928222.1	23	4076.71	177.248	3	1	1	0	3	1	0	4	0	5	0	0	0	1	0	0	1	2	1	0
GCF_001267845.1|WP_002992265.1|tm:141-163	WP_002992265.1	23	4089.72	177.814	1	0	0	0	1	2	0	4	1	4	1	1	0	0	0	3	0	2	1	2
GCF_001270965.1|WP_082326439.1|tm:21-43	WP_082326439.1	23	3642.09	158.352	4	1	0	0	1	4	0	1	0	7	0	0	0	0	0	0	1	3	1	0
GCF_001270965.1|WP_082326420.1|tm:7-26	WP_082326420.1	20	3465.27	173.263	1	0	0	0	2	2	1	4	0	5	0	1	1	0	0	0	1	2	0	0
GCF_001272655.2|WP_053325806.1|tm:15-37	WP_053325806.1	23	4166.2	181.139	0	1	0	0	1	0	0	2	0	5	0	0	0	0	0	2	5	3	0	4
GCF_001272655.2|WP_081047515.1|tm:10-32	WP_081047515.1	23	4309.43	187.367	0	0	0	0	5	0	0	4	0	5	1	0	1	0	0	3	1	2	0	1
GCF_001272655.2|WP_053325758.1|tm:10-32	WP_053325758.1	23	3930.28	170.882	1	0	0	0	3	3	0	5	0	3	0	0	0	0	0	2	2	2	0	2
GCF_001272655.2|WP_081047523.1|tm:30-52	WP_081047523.1	23	3879.18	168.66	0	1	0	0	0	2	0	3	0	7	0	0	0	0	0	4	1	3	0	2
GCF_001274775.1|WP_053428322.1|tm:12-34	WP_053428322.1	23	3995.52	173.718	0	1	0	0	5	3	0	2	0	4	0	0	1	0	0	0	3	3	0	1
GCF_001275135.1|WP_053397833.1|tm:49-71	WP_053397833.1	23	3924.99	170.652	4	1	0	0	0	1	0	0	0	9	1	0	1	0	2	1	1	2	0	0
GCF_001275135.1|WP_082335155.1|tm:47-69	WP_082335155.1	23	4036.4	175.496	3	1	0	0	1	1	0	1	0	7	2	0	1	0	2	1	1	2	0	0
GCF_001275135.1|WP_082335220.1|tm:64-81	WP_082335220.1	18	2824.14	156.897	3	2	0	0	2	2	0	4	0	2	0	0	0	0	0	1	2	0	0	0
GCF_001275135.1|WP_053398520.1|tm:13-35	WP_053398520.1	23	3997.61	173.809	1	0	0	0	3	2	0	3	0	4	1	0	1	2	0	2	2	1	0	1
GCF_001275135.1|WP_053398845.1|tm:2-24	WP_053398845.1	23	3476.68	151.16	6	1	0	0	0	2	0	5	0	4	0	1	1	0	0	2	0	1	0	0
GCF_001275135.1|WP_053398931.1|tm:12-29	WP_053398931.1	18	3201.67	177.871	4	0	0	1	3	0	0	4	0	1	3	0	2	0	0	0	0	0	0	0
GCF_001275135.1|WP_082335132.1|tm:12-34	WP_082335132.1	23	3474.48	151.064	9	1	0	0	0	1	0	2	0	4	1	0	1	0	0	1	1	1	0	1
GCF_001275135.1|WP_053397924.1|tm:7-29	WP_053397924.1	23	3957.7	172.074	3	1	1	0	1	1	1	4	0	4	0	0	0	0	0	3	0	1	0	3
GCF_001275135.1|WP_053398091.1|tm:5-27	WP_053398091.1	23	3988.66	173.42	0	0	1	0	3	1	0	1	0	4	0	0	0	0	1	4	2	5	0	1
GCF_001275135.1|WP_053398947.1|tm:13-35	WP_053398947.1	23	4202.55	182.72	2	2	0	0	2	0	0	1	0	7	2	1	0	0	2	2	0	2	0	0
GCF_001277175.1|WP_007698287.1|tm:88-105	WP_007698287.1	18	3159.43	175.524	1	0	0	0	1	1	0	0	0	5	0	0	0	0	1	2	3	2	0	2
GCF_001277215.2|WP_007777415.1|tm:88-105	WP_007777415.1	18	3129.92	173.884	1	1	0	0	2	2	0	2	0	4	0	0	0	0	1	1	1	2	0	1
GCF_001277235.1|WP_007728364.1|tm:87-105	WP_007728364.1	19	3354.26	176.54	2	1	0	0	2	1	0	1	0	6	0	0	0	0	1	1	2	1	0	1
GCF_001277255.1|WP_007664272.1|tm:88-105	WP_007664272.1	18	3109.46	172.748	3	1	0	0	2	1	0	0	0	4	1	0	0	0	1	1	1	2	0	1
GCF_001277345.1|WP_054405301.1|tm:15-37	WP_054405301.1	23	4159.8	180.861	1	0	0	0	1	0	1	7	0	4	0	1	1	0	0	2	2	1	0	2
GCF_001277345.1|WP_054403506.1|tm:15-34	WP_054403506.1	20	3749.93	187.496	0	0	0	0	3	0	0	4	0	3	1	0	1	0	0	1	3	2	0	2
GCF_001277345.1|WP_054403731.1|tm:13-35	WP_054403731.1	23	4339.65	188.68	1	0	0	0	4	1	0	3	0	8	0	1	0	0	1	1	1	1	0	1
GCF_001277345.1|WP_054404654.1|tm:10-32	WP_054404654.1	23	4394.02	191.044	1	0	0	0	4	1	0	5	0	4	1	1	0	2	0	0	0	2	0	2
GCF_001277345.1|WP_054400848.1|tm:10-32	WP_054400848.1	23	4460.08	193.917	0	0	0	0	7	0	0	4	0	3	1	0	1	1	0	1	1	3	0	1
GCF_001277345.1|WP_054401066.1|tm:35-57	WP_054401066.1	23	3954.56	171.937	2	0	0	0	1	0	0	5	0	5	0	0	1	1	0	2	0	6	0	0
GCF_001277345.1|WP_054401083.1|tm:15-37	WP_054401083.1	23	4413.73	191.901	1	0	0	0	6	1	0	4	0	6	1	0	0	1	0	1	0	1	0	1
GCF_001277345.1|WP_054402970.1|tm:13-35	WP_054402970.1	23	4369.35	189.972	0	0	0	0	2	0	0	2	1	6	1	1	0	0	0	3	0	4	1	2
GCF_001277345.1|WP_054403461.1|tm:25-47	WP_054403461.1	23	4069.06	176.916	1	0	0	0	0	1	0	7	0	3	3	0	1	0	0	4	0	1	1	1
GCF_001277345.1|WP_054404208.1|tm:15-37	WP_054404208.1	23	4350.73	189.162	1	0	0	0	6	0	0	7	0	2	0	1	0	1	1	2	1	1	0	0
GCF_001278115.1|WP_054405774.1|tm:9-28	WP_054405774.1	20	3723.62	186.181	2	0	0	1	1	1	0	0	0	11	0	0	0	1	0	1	0	0	1	1
GCF_001278115.1|WP_054406900.1|tm:4-26	WP_054406900.1	23	4173.95	181.476	1	2	0	0	4	1	1	2	1	4	0	0	0	0	1	1	3	1	0	1
GCF_001278115.1|WP_082344226.1|tm:7-29	WP_082344226.1	23	3886.37	168.973	1	2	0	0	4	4	1	0	0	3	0	0	0	1	0	2	1	1	0	3
GCF_001278115.1|WP_082344298.1|tm:7-29	WP_082344298.1	23	4013.95	174.52	1	0	0	0	2	2	0	1	1	7	2	1	1	1	0	2	0	2	0	0
GCF_001280435.1|WP_053978186.1|tm:5-27	WP_053978186.1	23	4024.34	174.971	4	1	0	0	4	0	0	0	1	3	1	0	1	1	0	3	0	2	0	2
GCF_001280595.1|WP_053781104.1|tm:29-48	WP_053781104.1	20	3591.63	179.582	1	0	0	0	3	1	0	4	0	3	0	0	1	0	0	1	2	2	0	2
GCF_001280595.1|WP_053782938.1|tm:10-32	WP_053782938.1	23	4373.13	190.136	1	0	0	0	7	0	0	4	0	3	1	0	1	0	0	1	2	2	0	1
GCF_001280595.1|WP_053783380.1|tm:15-37	WP_053783380.1	23	4159.8	180.861	1	0	0	0	1	0	1	7	0	4	0	1	1	0	0	2	2	1	0	2
GCF_001280595.1|WP_053780413.1|tm:15-37	WP_053780413.1	23	3810.09	165.656	2	0	0	0	0	1	0	5	0	4	0	1	0	0	0	2	3	4	0	1
GCF_001280595.1|WP_053781008.1|tm:10-32	WP_053781008.1	23	4410.15	191.746	0	0	0	0	7	0	0	4	0	2	1	0	1	1	0	1	2	3	0	1
GCF_001280595.1|WP_053779163.1|tm:11-33	WP_053779163.1	23	3806.22	165.488	1	1	0	0	1	2	0	4	0	4	1	0	1	0	0	3	1	3	0	1
GCF_001280595.1|WP_053783300.1|tm:4-23	WP_053783300.1	20	3401.85	170.093	2	0	0	0	2	2	0	4	0	5	0	0	1	0	0	1	2	0	0	1
GCF_001280865.1|WP_053972993.1|tm:7-29	WP_053972993.1	23	4209.03	183.001	1	0	0	0	5	1	0	5	0	5	0	0	0	1	0	3	1	0	0	1
GCF_001280945.1|WP_054476849.1|tm:13-31	WP_054476849.1	19	3332.88	175.415	1	0	0	0	1	0	0	4	0	3	0	0	0	2	1	3	1	3	0	0
GCF_001281525.1|WP_053996358.1|tm:86-108	WP_053996358.1	23	3994.42	173.67	2	0	1	0	3	2	0	1	1	7	1	0	0	0	0	1	0	4	0	0
GCF_001282625.1|WP_053826366.1|tm:9-31	WP_053826366.1	23	4098.14	178.18	2	2	0	0	3	0	2	5	0	2	0	2	1	0	0	1	2	0	1	0
GCF_001282625.1|WP_053826142.1|tm:7-29	WP_053826142.1	23	3656.37	158.973	4	0	0	0	4	2	0	1	0	3	0	1	0	0	0	5	1	1	0	1
GCF_001282625.1|WP_053826367.1|tm:401-420	WP_053826367.1	20	3532.39	176.619	1	0	0	0	1	0	0	5	0	6	0	1	0	0	0	2	1	3	0	0
GCF_001282685.1|WP_053984632.1|tm:15-37	WP_053984632.1	23	4389.54	190.85	3	0	0	0	5	0	0	5	0	3	0	1	1	0	0	0	0	2	1	2
GCF_001282685.1|WP_053982916.1|tm:15-37	WP_053982916.1	23	4218.43	183.41	0	1	0	0	2	1	1	4	0	7	0	0	1	0	1	1	3	0	0	1
GCF_001282685.1|WP_053982999.1|tm:15-36	WP_053982999.1	22	4219.61	191.8	1	1	0	0	4	0	0	5	0	2	1	2	1	1	0	1	0	0	0	3
GCF_001282685.1|WP_053984768.1|tm:13-35	WP_053984768.1	23	3998.61	173.853	1	1	0	0	3	1	0	5	0	3	1	0	1	0	0	3	1	2	0	1
GCF_001282685.1|WP_082238893.1|tm:21-43	WP_082238893.1	23	3778.97	164.303	3	0	0	0	1	2	0	6	0	4	0	0	1	0	0	2	1	2	0	1
GCF_001282685.1|WP_053985134.1|tm:137-159	WP_053985134.1	23	3957.98	172.086	2	1	0	0	3	3	0	4	0	3	0	1	0	0	1	2	0	1	0	2
GCF_001282685.1|WP_082238802.1|tm:10-27	WP_082238802.1	18	3342.46	185.692	0	0	0	0	4	1	0	3	2	2	0	0	0	0	0	1	2	2	0	1
GCF_001286805.1|WP_053942600.1|tm:100-119	WP_053942600.1	20	3605.48	180.274	2	0	0	0	2	1	0	4	0	8	1	0	0	0	0	1	0	1	0	0
GCF_001293125.1|WP_053961844.1|tm:99-121	WP_053961844.1	23	3707.95	161.215	7	1	0	0	0	1	0	3	0	6	1	0	0	0	1	1	0	2	0	0
GCF_001293565.1|WP_082376285.1|tm:17-39	WP_082376285.1	23	4054.42	176.279	3	0	0	2	3	0	0	1	0	3	1	0	1	0	1	2	2	3	0	1
GCF_001294535.1|WP_082351548.1|tm:5-27	WP_082351548.1	23	3924.13	170.614	5	1	1	0	5	0	0	3	0	3	0	0	0	1	0	2	0	2	0	0
GCF_001294535.1|WP_054007670.1|tm:12-34	WP_054007670.1	23	3656.53	158.98	5	0	0	0	2	2	0	0	0	4	0	0	1	1	1	1	1	5	0	0
GCF_001294575.1|WP_060691703.1|tm:226-243	WP_060691703.1	18	2793.97	155.221	3	0	0	0	1	3	0	2	0	5	0	0	2	0	0	0	1	1	0	0
GCF_001297845.1|WP_054180142.1|tm:88-105	WP_054180142.1	18	3230.87	179.493	3	1	0	0	2	0	0	1	0	4	0	0	0	0	1	0	1	4	1	0
GCF_001298755.1|WP_073985858.1|tm:50-72	WP_073985858.1	23	3803.47	165.368	4	0	0	2	2	1	0	3	0	3	0	0	1	0	0	2	1	3	0	1
GCF_001299475.1|WP_054252347.1|tm:98-120	WP_054252347.1	23	4096.38	178.103	2	0	0	1	3	2	0	2	1	6	0	0	0	0	1	2	0	2	0	1
GCF_001302265.1|WP_054279260.1|tm:144-163	WP_054279260.1	20	3787.24	189.362	3	0	0	0	0	0	0	2	0	9	2	0	0	1	0	0	0	1	1	1
GCF_001302585.1|WP_083472274.1|tm:160-182	WP_083472274.1	23	3390.44	147.41	5	0	0	0	1	3	0	2	0	4	0	0	2	0	0	2	2	2	0	0
GCF_001306015.1|WP_017763864.1|tm:95-117	WP_017763864.1	23	4130.51	179.587	1	1	0	0	2	2	1	3	0	4	0	1	0	0	0	2	0	2	0	4
GCF_001306415.1|WP_054559408.1|tm:7-29	WP_054559408.1	23	4134.01	179.74	2	0	0	0	3	2	0	5	1	4	0	0	0	0	0	2	1	0	0	3
GCF_001307105.1|WP_060697680.1|tm:12-34	WP_060697680.1	23	4148.38	180.364	0	0	0	0	4	1	1	4	0	2	1	0	1	1	0	2	2	3	0	1
GCF_001307765.1|WP_055187534.1|tm:26-43	WP_055187534.1	18	2994.49	166.361	2	1	0	0	0	3	0	2	0	7	0	0	0	1	0	0	1	0	1	0
GCF_001310225.1|WP_054728183.1|tm:7-29	WP_054728183.1	23	4158.54	180.806	0	0	0	0	2	1	0	7	2	3	0	3	0	0	0	0	2	3	0	0
GCF_001310225.1|WP_054730478.1|tm:13-35	WP_054730478.1	23	4151.1	180.483	0	0	0	0	3	0	1	4	0	3	0	0	0	1	0	5	1	3	0	2
GCF_001310285.1|WP_054687158.1|tm:88-110	WP_054687158.1	23	4094.13	178.006	3	1	0	0	3	0	1	0	0	4	0	1	0	0	1	2	1	4	0	2
GCF_001310955.1|WP_054715949.1|tm:7-25	WP_054715949.1	19	3334.72	175.512	1	0	0	0	1	0	0	2	0	6	0	1	0	0	0	2	3	2	0	1
GCF_001311035.1|WP_009267243.1|tm:86-106	WP_009267243.1	21	3828.2	182.295	2	0	0	0	1	0	0	7	0	3	1	2	0	0	0	0	1	3	1	0
GCF_001311925.1|WP_054742945.1|tm:136-158	WP_054742945.1	23	3904.97	169.781	2	1	0	0	2	3	0	3	0	4	0	1	0	0	1	2	0	2	0	2
GCF_001311925.1|WP_054740203.1|tm:232-251	WP_054740203.1	20	3324.61	166.231	1	2	0	1	1	4	0	4	0	2	2	0	0	0	0	1	0	0	0	2
GCF_001314305.1|WP_054665038.1|tm:95-117	WP_054665038.1	23	4000.73	173.945	7	0	0	1	3	1	0	0	0	5	1	0	0	1	0	0	0	2	2	0
GCF_001314305.1|WP_054665643.1|tm:15-37	WP_054665643.1	23	3957.9	172.083	2	0	0	0	2	2	0	2	0	6	0	0	1	0	0	1	3	2	1	1
GCF_001314325.1|WP_054732345.1|tm:9-31	WP_054732345.1	23	3850.9	167.43	5	0	1	0	2	1	0	3	0	4	0	0	1	1	0	0	0	4	0	1
GCF_001314325.1|WP_054725122.1|tm:201-223	WP_054725122.1	23	3832.07	166.612	6	1	1	1	2	1	1	2	1	1	0	0	0	0	1	0	2	2	1	0
GCF_001314975.1|WP_008767023.1|tm:7-29	WP_008767023.1	23	4344.36	188.885	2	0	0	0	2	0	0	2	2	10	0	0	0	0	0	2	0	1	0	2
GCF_001314975.1|WP_007761576.1|tm:7-24	WP_007761576.1	18	3249.71	180.539	1	0	0	0	0	0	0	2	0	8	1	0	1	0	0	2	0	2	0	1
GCF_001314975.1|WP_008765770.1|tm:5-27	WP_008765770.1	23	4423.03	192.306	2	1	0	0	6	0	0	3	0	2	3	1	1	0	1	0	1	1	0	1
GCF_001314975.1|WP_016269244.1|tm:13-35	WP_016269244.1	23	4178.52	181.675	1	0	1	0	1	1	0	3	0	7	0	1	0	0	2	2	0	3	0	1
GCF_001314975.1|WP_062695683.1|tm:5-24	WP_062695683.1	20	3690.06	184.503	1	1	0	0	1	0	1	2	0	6	0	1	1	1	0	1	1	1	1	1
GCF_001314975.1|WP_008766976.1|tm:781-803	WP_008766976.1	23	4307.26	187.272	2	0	0	0	1	1	0	6	0	3	3	0	0	0	1	0	0	4	1	1
GCF_001314975.1|WP_062695879.1|tm:5-22	WP_062695879.1	18	3397.28	188.738	1	0	0	0	4	1	0	3	1	4	0	0	1	1	0	0	0	1	0	1
GCF_001314975.1|WP_062694441.1|tm:7-29	WP_062694441.1	23	4025.53	175.023	2	0	0	0	1	0	0	5	0	4	0	1	0	0	0	2	3	3	0	2
GCF_001314975.1|WP_055173489.1|tm:767-789	WP_055173489.1	23	3637.7	158.161	5	1	0	0	1	3	0	1	0	3	0	0	0	0	0	2	1	3	2	1
GCF_001314975.1|WP_062695229.1|tm:27-49	WP_062695229.1	23	4283.41	186.235	2	1	0	0	5	0	0	2	1	3	1	0	1	3	0	1	0	2	0	1
GCF_001318345.1|WP_029427874.1|tm:12-31	WP_029427874.1	20	3491.62	174.581	2	2	0	0	5	1	0	2	0	1	0	0	1	1	0	1	1	2	1	0
GCF_001318345.1|WP_029427898.1|tm:7-26	WP_029427898.1	20	3535.57	176.779	1	0	0	0	1	0	0	2	0	7	0	0	1	1	0	2	3	1	0	1
GCF_001318345.1|WP_029427859.1|tm:7-29	WP_029427859.1	23	3979.3	173.013	1	0	1	1	3	3	0	1	0	6	1	1	1	0	0	0	2	1	0	1
GCF_001318345.1|WP_029426257.1|tm:770-792	WP_029426257.1	23	4110.11	178.7	3	1	0	0	2	0	0	1	0	4	0	0	0	0	0	2	1	5	1	3
GCF_001318345.1|WP_022209898.1|tm:5-22	WP_022209898.1	18	3136.15	174.231	4	2	0	0	1	0	0	5	0	2	0	0	0	1	0	1	0	0	1	1
GCF_001318345.1|WP_029426279.1|tm:7-29	WP_029426279.1	23	4074.91	177.17	1	3	0	0	2	0	2	3	0	5	0	0	2	1	0	2	0	1	0	1
GCF_001318345.1|WP_029426280.1|tm:13-35	WP_029426280.1	23	4144.19	180.182	1	0	0	0	2	0	0	5	0	3	1	0	1	2	0	4	0	2	0	2
GCF_001318345.1|WP_029426644.1|tm:5-24	WP_029426644.1	20	3476.66	173.833	3	1	0	0	1	0	1	3	0	4	2	1	0	0	0	1	0	3	0	0
GCF_001318345.1|WP_029428710.1|tm:5-27	WP_029428710.1	23	3982.59	173.156	1	1	0	0	0	1	0	2	1	9	0	1	1	1	0	0	3	2	0	0
GCF_001318345.1|WP_029428830.1|tm:7-26	WP_029428830.1	20	3451.93	172.596	1	0	0	0	2	1	0	3	0	4	1	0	1	0	0	3	1	2	0	1
GCF_001318345.1|WP_029428231.1|tm:12-31	WP_029428231.1	20	3677.36	183.868	1	1	0	0	5	1	0	2	0	5	0	0	0	1	0	1	2	0	0	1
GCF_001318345.1|WP_029429180.1|tm:13-32	WP_029429180.1	20	3436.49	171.825	2	0	0	0	2	1	0	4	0	4	0	1	0	1	0	3	1	0	0	1
GCF_001318345.1|WP_029426349.1|tm:5-27	WP_029426349.1	23	4375.41	190.235	1	0	1	0	5	0	0	4	1	4	0	2	0	0	0	2	0	1	0	2
GCF_001318345.1|WP_029427147.1|tm:7-29	WP_029427147.1	23	4049.54	176.067	2	3	0	0	1	0	0	6	0	4	0	1	2	2	0	0	0	1	0	1
GCF_001318345.1|WP_033160501.1|tm:12-34	WP_033160501.1	23	4214.35	183.233	1	1	0	0	1	0	1	3	0	5	2	0	2	3	0	0	2	1	0	1
GCF_001318345.1|WP_029428771.1|tm:7-29	WP_029428771.1	23	4065.26	176.75	1	1	0	0	2	1	0	3	1	5	0	1	0	1	0	2	1	3	1	0
GCF_001318345.1|WP_029426695.1|tm:5-24	WP_029426695.1	20	3750.38	187.519	0	1	0	0	1	0	0	5	0	3	1	1	1	1	0	2	0	1	0	3
GCF_001318345.1|WP_029428851.1|tm:9-31	WP_029428851.1	23	4180.05	181.741	2	0	1	0	5	1	1	6	0	2	0	1	0	0	0	1	0	2	0	1
GCF_001318345.1|WP_033160712.1|tm:13-35	WP_033160712.1	23	4108.45	178.628	0	0	0	0	3	2	0	3	1	6	0	0	2	0	0	3	0	1	0	2
GCF_001318345.1|WP_081679873.1|tm:12-31	WP_081679873.1	20	3482.19	174.109	3	1	0	0	3	0	0	1	0	2	1	0	0	2	0	1	2	3	0	1
GCF_001318345.1|WP_081679834.1|tm:21-43	WP_081679834.1	23	4450.31	193.492	0	0	0	0	2	0	0	3	0	6	2	0	1	2	1	2	0	2	0	2
GCF_001318345.1|WP_029426304.1|tm:9-28	WP_029426304.1	20	3555.51	177.776	2	0	0	0	1	2	0	2	0	5	1	0	0	0	1	1	1	2	1	1
GCF_001319545.1|WP_054872130.1|tm:96-115	WP_054872130.1	20	3571.44	178.572	3	1	0	0	2	0	0	2	0	5	0	1	1	0	1	1	1	1	1	0
GCF_001373395.1|WP_090600586.1|tm:7-29	WP_090600586.1	23	3730.03	162.175	2	0	0	1	3	2	0	1	0	2	2	1	1	0	0	4	0	4	0	0
GCF_001373415.1|WP_054955611.1|tm:15-34	WP_054955611.1	20	3672.37	183.618	1	0	0	0	2	0	0	5	0	4	0	0	1	0	0	1	2	2	0	2
GCF_001373415.1|WP_054957314.1|tm:15-37	WP_054957314.1	23	3790.7	164.813	4	1	0	0	1	1	0	6	0	4	0	0	1	0	0	2	1	1	0	1
GCF_001373415.1|WP_054958488.1|tm:10-32	WP_054958488.1	23	4336.87	188.56	0	0	0	0	4	1	0	1	0	7	0	0	1	0	1	2	1	3	1	1
GCF_001373415.1|WP_054954830.1|tm:15-37	WP_054954830.1	23	4210.91	183.083	2	0	0	0	4	1	0	2	0	4	1	1	0	0	1	2	1	2	0	2
GCF_001373415.1|WP_054954923.1|tm:10-32	WP_054954923.1	23	4366.31	189.84	1	0	0	0	4	1	0	4	0	4	1	1	0	2	0	0	0	3	0	2
GCF_001373415.1|WP_054955272.1|tm:10-32	WP_054955272.1	23	4128.64	179.506	0	0	0	0	2	1	0	4	0	2	2	1	0	0	0	4	1	3	0	3
GCF_001373415.1|WP_054955641.1|tm:13-35	WP_054955641.1	23	4474.08	194.525	0	0	0	0	4	0	1	1	1	6	0	1	0	0	0	2	1	3	1	2
GCF_001373415.1|WP_054955709.1|tm:20-42	WP_054955709.1	23	3909.37	169.973	3	0	0	0	1	0	1	2	0	4	1	0	1	0	0	2	1	6	0	1
GCF_001373415.1|WP_054958656.1|tm:20-42	WP_054958656.1	23	4333.86	188.429	0	0	0	0	2	0	1	4	0	3	1	1	0	0	0	4	1	2	1	3
GCF_001375535.1|WP_084781771.1|tm:13-35	WP_084781771.1	23	4314.05	187.567	0	0	0	1	3	0	0	6	0	6	0	0	1	0	0	1	2	2	0	1
GCF_001375535.1|WP_062105941.1|tm:15-37	WP_062105941.1	23	4444.81	193.253	0	0	0	0	4	1	1	7	0	4	0	0	1	0	0	1	0	1	0	3
GCF_001375535.1|WP_062105924.1|tm:10-32	WP_062105924.1	23	4342.33	188.797	0	0	0	0	4	0	0	5	0	4	2	0	1	0	0	4	0	1	0	2
GCF_001375535.1|WP_062109235.1|tm:20-42	WP_062109235.1	23	4161.8	180.948	1	0	0	0	3	1	0	5	0	4	1	1	1	1	0	1	1	2	0	1
GCF_001375535.1|WP_062110136.1|tm:10-32	WP_062110136.1	23	4259.93	185.214	1	0	0	0	3	1	0	4	0	4	2	1	0	0	1	1	1	3	0	1
[truncated: 6,699 more rows]
