# Supplementary material for: Transmembrane Transcription Regulators Are Widespread in Bacteria and Archaea
Source: Microbiol Spectr. 2023 May 8;11(3):e00266-23. doi: 10.1128/spectrum.00266-23 (PMC10269533; doi:10.1128/spectrum.00266-23)
Supplement: Supplemental file 7 — Supplemental material. Download spectrum.00266-23-s0007.xlsx, XLSX file, 1.7 MB [file spectrum.00266-23-s0007.xlsx]

## Sheet: Sheet1
Supplemental File 6: Amino acid composition and surface area of all transmembrane domains (TM) encoded by Transmembrane Transcription Regulators (TTRs) with 3 or more TM regions.
Genome ID	Protein ID	TM length	total residue surface area (sum)	average surface area per amino acid	# of Alanine residues	# of Cystine residues	# of Aspartic residues	# of Glutamic acid residues	# of Phenylalanine residues	# of Glycine residues	# of Histidine residues	# of Isoleucine residues	# of Lysine residues	# of Leucine residues	# of Methionine residues	# of Asparagine residues	# of Proline residues	# of Glutamine residues	# of Arginine residues	# of Serine residues	# of Threonine residues	# of Valine residues	# of Tryptophan residues	# of Tyrosine residues
GCF_000011965.2|WP_011048793.1|tm:15-37	WP_011048793.1	23	3640.76	158.294	2	0	1	0	3	4	0	1	0	5	0	0	2	0	0	3	0	1	0	1
GCF_000012825.1|WP_011964615.1|tm:20-42	WP_011964615.1	23	4187.87	182.081	2	1	0	0	1	0	0	3	0	7	0	0	1	2	0	0	1	3	0	2
GCF_000685255.1|WP_011646369.1|tm:13-35	WP_011646369.1	23	3698.72	160.814	4	0	0	0	1	2	0	1	0	3	0	1	2	0	1	1	1	5	1	0
GCF_000014125.1|WP_039226378.1|tm:85-104	WP_039226378.1	20	3266.51	163.326	1	0	0	0	1	1	0	3	0	4	0	0	1	0	0	3	1	5	0	0
GCF_000014505.1|WP_011672772.1|tm:82-104	WP_011672772.1	23	4063.62	176.679	3	0	0	0	4	2	0	1	0	3	1	1	0	0	0	0	1	5	2	0
GCF_000014745.1|WP_011644977.1|tm:20-39	WP_011644977.1	20	3751.41	187.57	3	1	0	0	4	0	0	1	0	3	0	0	0	1	0	1	1	2	3	0
GCF_000015985.1|WP_011841591.1|tm:7-29	WP_011841591.1	23	3728.25	162.098	6	1	0	1	0	1	0	1	0	3	0	0	2	0	0	1	0	4	2	1
GCF_000016645.1|WP_012024881.1|tm:74-96	WP_012024881.1	23	3931.9	170.952	1	0	0	0	3	1	0	6	0	4	0	2	2	0	0	4	0	0	0	0
GCF_000017005.1|WP_012131001.1|tm:21-43	WP_012131001.1	23	4411.59	191.808	0	0	0	0	2	0	0	6	0	4	0	1	0	0	1	2	0	4	0	3
GCF_000020665.1|WP_006364469.1|tm:30-49	WP_006364469.1	20	3416.63	170.831	4	1	0	0	2	1	0	0	0	4	0	1	0	1	0	1	1	2	2	0
GCF_000022325.1|WP_015908654.1|tm:9-31	WP_015908654.1	23	4145.28	180.23	0	0	0	0	4	2	0	7	0	3	0	0	1	0	0	3	0	1	0	2
GCF_000023125.1|WP_015810870.1|tm:82-101	WP_015810870.1	20	3626.43	181.321	2	0	0	0	3	1	0	3	0	3	0	1	2	0	0	0	0	3	2	0
GCF_000023465.1|WP_049771424.1|tm:78-100	WP_049771424.1	23	4176.89	181.604	1	0	0	0	4	0	0	5	0	4	0	2	0	0	0	3	1	2	0	1
GCF_000023465.1|WP_013071496.1|tm:92-114	WP_013071496.1	23	3963.28	172.317	1	2	0	0	1	1	0	4	0	3	1	0	2	0	0	2	2	2	2	0
GCF_000023785.1|WP_015828071.1|tm:20-39	WP_015828071.1	20	3376.45	168.822	2	0	0	0	2	0	0	3	0	3	0	1	0	0	1	5	0	3	0	0
GCF_000023885.1|WP_012798720.1|tm:82-104	WP_012798720.1	23	3521.98	153.13	5	0	0	0	1	3	0	1	0	4	1	0	0	0	0	2	2	3	0	1
GCF_000023885.1|WP_012799670.1|tm:87-104	WP_012799670.1	18	3024.04	168.002	3	0	0	0	1	1	0	1	0	4	1	0	0	0	0	1	0	5	0	1
GCF_000024125.1|WP_015754101.1|tm:77-99	WP_015754101.1	23	4118.77	179.077	1	0	0	0	2	1	1	2	0	10	0	1	3	0	0	0	1	1	0	0
GCF_000025985.1|WP_077687777.1|tm:4-21	WP_077687777.1	18	3384.19	188.011	0	1	0	0	2	0	1	6	1	1	0	0	0	0	0	2	0	2	0	2
GCF_000026725.1|WP_012775020.1|tm:13-35	WP_012775020.1	23	4159.03	180.827	1	1	0	0	3	1	0	1	1	7	1	1	0	0	0	1	2	2	0	1
GCF_000092125.1|WP_013159826.1|tm:9-31	WP_013159826.1	23	3980.02	173.044	3	0	0	1	2	1	1	2	0	6	0	0	0	0	0	1	2	3	0	1
GCF_000092125.1|WP_013158336.1|tm:7-29	WP_013158336.1	23	3790.12	164.788	5	0	0	0	0	1	1	1	0	7	1	1	0	0	0	1	3	1	0	1
GCF_000092505.1|WP_013102782.1|tm:84-106	WP_013102782.1	23	4112.62	178.81	1	0	0	0	5	1	0	3	0	1	2	1	0	1	0	3	3	1	1	0
GCF_000092505.1|WP_013102836.1|tm:81-99	WP_013102836.1	19	3443.59	181.242	1	0	0	0	1	0	0	4	0	5	1	0	0	0	1	1	3	2	0	0
GCF_000092905.1|WP_083780193.1|tm:111-133	WP_083780193.1	23	4010.64	174.376	4	0	0	1	2	1	0	2	0	6	0	1	2	0	0	0	0	2	0	2
GCF_000145215.1|WP_013290941.1|tm:12-34	WP_013290941.1	23	4306.82	187.253	0	0	0	0	5	0	0	2	0	7	1	1	1	0	0	2	0	4	0	0
GCF_000145215.1|WP_013291348.1|tm:9-31	WP_013291348.1	23	4218.16	183.398	1	0	0	0	6	2	0	4	0	3	0	1	1	0	0	1	0	2	0	2
GCF_000145235.1|WP_013288701.1|tm:387-409	WP_013288701.1	23	3809.89	165.647	3	0	0	0	2	3	0	1	0	6	1	0	0	0	0	1	2	3	1	0
GCF_000152625.1|WP_009812674.1|tm:20-42	WP_009812674.1	23	3922.73	170.553	3	0	1	0	2	2	1	1	0	2	0	0	0	0	2	0	3	5	1	0
GCF_000154285.1|WP_004800745.1|tm:83-105	WP_004800745.1	23	3963.17	172.312	1	0	0	1	2	0	0	4	0	3	0	0	1	0	0	4	0	6	0	1
GCF_000154525.1|WP_005657720.1|tm:5-27	WP_005657720.1	23	4143.02	180.131	3	0	0	0	6	1	0	2	0	3	0	1	0	1	0	2	1	1	0	2
GCF_000154805.1|WP_004609098.1|tm:83-105	WP_004609098.1	23	3981.6	173.113	2	0	0	1	2	0	0	5	0	3	0	0	1	0	0	3	0	5	0	1
GCF_000155515.2|WP_003568097.1|tm:97-119	WP_003568097.1	23	3915.19	170.226	3	0	1	1	0	0	0	1	0	6	1	0	1	0	0	2	0	6	1	0
GCF_000156215.1|WP_006721646.1|tm:7-29	WP_006721646.1	23	3553.12	154.483	6	1	0	0	1	1	0	1	0	3	0	0	0	0	1	2	1	6	0	0
GCF_000156215.1|WP_040361754.1|tm:85-107	WP_040361754.1	23	4041.99	175.739	7	0	0	0	2	0	0	1	0	5	2	0	0	1	0	0	0	3	1	1
GCF_000156215.1|WP_006721618.1|tm:86-108	WP_006721618.1	23	4045.6	175.896	3	0	1	0	1	1	0	0	0	9	2	0	1	0	0	0	2	2	1	0
GCF_000156215.1|WP_006721653.1|tm:82-104	WP_006721653.1	23	3705.61	161.113	6	0	0	0	2	0	0	1	0	3	0	0	0	1	0	3	2	4	1	0
GCF_000158095.2|WP_008195524.1|tm:7-24	WP_008195524.1	18	2815.21	156.401	5	0	0	0	1	2	0	0	0	6	0	1	0	1	0	0	2	0	0	0
GCF_000161455.1|WP_006097167.1|tm:101-118	WP_006097167.1	18	3431.47	190.637	0	1	0	0	3	0	0	6	0	4	0	0	0	0	0	1	0	2	0	1
GCF_000163295.1|WP_004839627.1|tm:73-95	WP_004839627.1	23	4346.02	188.957	2	0	1	0	4	2	0	4	0	3	0	0	0	0	0	0	0	2	1	4
GCF_000164675.2|WP_013904308.1|tm:20-39	WP_013904308.1	20	3698.32	184.916	2	0	0	0	2	0	0	4	0	4	1	1	0	0	0	1	2	1	1	1
GCF_000166195.2|WP_008506186.1|tm:10-32	WP_008506186.1	23	4510.76	196.12	0	1	1	0	5	0	0	5	0	4	0	0	0	1	1	2	0	1	1	1
GCF_000166195.2|WP_008505950.1|tm:251-273	WP_008505950.1	23	3811.3	165.709	2	1	0	0	3	2	0	4	0	5	0	0	0	0	0	3	1	2	0	0
GCF_000166195.2|WP_008506765.1|tm:100-122	WP_008506765.1	23	3920.3	170.448	1	0	0	0	2	2	0	5	0	4	0	1	2	0	0	2	1	2	1	0
GCF_000166195.2|WP_008508223.1|tm:28-50	WP_008508223.1	23	4044.74	175.858	3	0	0	1	3	2	0	1	1	5	0	0	1	0	0	0	1	3	1	1
GCF_000166275.1|WP_008202034.1|tm:85-107	WP_008202034.1	23	4023.29	174.926	1	0	0	0	1	2	0	2	0	8	2	0	2	0	0	2	0	2	1	0
GCF_000166355.1|WP_013402165.1|tm:9-31	WP_013402165.1	23	4105.88	178.517	1	0	0	0	5	2	0	5	0	2	0	0	1	0	0	2	0	3	0	2
GCF_000166395.1|WP_013408853.1|tm:69-88	WP_013408853.1	20	3645.3	182.265	1	0	0	0	1	0	0	2	0	6	1	2	3	0	0	2	0	0	1	1
GCF_000166695.1|WP_013433521.1|tm:9-31	WP_013433521.1	23	4133.59	179.721	1	0	0	0	5	2	0	6	0	2	0	0	1	0	0	2	0	2	0	2
GCF_000166775.1|WP_013429294.1|tm:9-31	WP_013429294.1	23	4117.57	179.025	0	0	0	0	4	2	0	6	0	3	0	0	1	0	0	3	0	2	0	2
GCF_000172175.1|WP_007660050.1|tm:4-26	WP_007660050.1	23	4035.31	175.448	2	2	1	0	2	1	0	5	0	3	0	1	0	0	1	0	3	1	1	0
GCF_000172175.1|WP_007666671.1|tm:7-24	WP_007666671.1	18	3324.82	184.712	1	0	0	0	1	1	0	2	0	5	1	0	1	0	1	1	0	2	0	2
GCF_000174015.1|WP_003149456.1|tm:100-122	WP_003149456.1	23	4208.47	182.977	2	0	0	0	3	2	1	3	0	8	0	1	0	1	0	0	0	1	1	0
GCF_000175795.2|WP_004619154.1|tm:7-29	WP_004619154.1	23	4257.21	185.096	0	0	0	0	2	0	0	9	1	4	1	0	1	0	0	1	2	2	0	0
GCF_000179915.2|WP_013569225.1|tm:157-179	WP_013569225.1	23	4132.06	179.655	3	0	0	1	2	2	0	1	0	8	1	1	0	1	0	0	0	1	0	2
GCF_000183135.1|WP_013445812.1|tm:72-94	WP_013445812.1	23	4102.62	178.375	0	0	0	0	3	1	1	3	0	4	1	1	1	0	0	3	0	4	0	1
GCF_000184945.1|WP_004344507.1|tm:12-29	WP_004344507.1	18	3312.65	184.036	2	0	0	0	4	1	0	2	0	1	1	0	2	0	2	1	0	1	0	1
GCF_000185885.1|WP_041614898.1|tm:81-100	WP_041614898.1	20	3419.86	170.993	2	0	0	0	1	2	0	2	1	4	2	0	1	0	0	1	0	3	0	1
GCF_000186225.1|WP_013548767.1|tm:15-35	WP_013548767.1	21	3626.26	172.679	2	1	0	0	2	0	0	0	0	6	0	0	4	0	0	2	1	1	0	2
GCF_000186585.1|WP_013571791.1|tm:15-37	WP_013571791.1	23	3785.97	164.607	2	0	0	0	1	3	1	2	0	4	2	0	0	0	0	2	1	4	0	1
GCF_000187465.1|WP_006149523.1|tm:20-42	WP_006149523.1	23	4293.49	186.673	2	0	0	0	3	1	0	4	1	7	0	0	0	1	0	1	0	1	0	2
GCF_000187585.1|WP_006146355.1|tm:20-42	WP_006146355.1	23	4353.39	189.278	1	0	0	0	3	1	0	3	0	7	0	0	0	1	1	1	0	3	0	2
GCF_000187975.2|WP_004229208.1|tm:13-35	WP_004229208.1	23	4138.97	179.955	1	0	0	0	3	1	1	2	0	4	1	1	0	0	0	1	4	2	0	2
GCF_000187975.2|WP_004225437.1|tm:94-116	WP_004225437.1	23	4149.74	180.423	1	0	0	0	4	2	0	5	0	3	1	1	0	0	1	2	1	1	0	1
GCF_000188015.2|WP_008087557.1|tm:87-109	WP_008087557.1	23	4249.1	184.743	1	0	0	0	1	2	0	5	0	4	2	0	1	0	0	2	1	0	3	1
GCF_000188055.2|WP_006738939.1|tm:20-42	WP_006738939.1	23	4166.47	181.151	1	0	0	0	2	1	0	6	0	5	2	1	0	0	0	2	1	1	0	1
GCF_000190435.1|WP_041380503.1|tm:34-56	WP_041380503.1	23	4313.67	187.551	2	1	0	0	2	0	0	3	0	9	1	1	1	1	0	0	0	1	1	0
GCF_000190575.1|WP_013617539.1|tm:9-28	WP_013617539.1	20	3688.07	184.404	2	0	0	0	0	0	2	2	0	7	0	0	2	0	0	1	0	1	0	3
GCF_000191885.1|WP_010421940.1|tm:15-32	WP_010421940.1	18	3326.44	184.802	0	1	1	0	6	1	0	1	1	1	1	0	0	0	0	2	1	1	0	1
GCF_000192475.1|WP_010441646.1|tm:13-35	WP_010441646.1	23	4010.85	174.385	3	0	0	0	3	1	0	0	0	4	0	0	2	1	2	2	0	4	0	1
GCF_000193435.2|WP_014041786.1|tm:9-31	WP_014041786.1	23	4133.59	179.721	1	0	0	0	5	2	0	6	0	2	0	0	1	0	0	2	0	2	0	2
GCF_000194605.1|WP_043023646.1|tm:30-52	WP_043023646.1	23	4184.95	181.954	1	0	0	1	3	1	0	4	0	4	0	1	0	0	0	4	0	1	1	2
GCF_000195275.1|WP_013702533.1|tm:15-37	WP_013702533.1	23	3915.73	170.249	0	1	1	0	4	4	0	3	0	6	0	3	0	0	0	1	0	0	0	0
GCF_000195615.1|WP_009122438.1|tm:5-27	WP_009122438.1	23	4145.89	180.256	3	0	0	0	6	1	0	2	1	2	0	0	0	1	0	2	1	2	0	2
GCF_000196315.1|WP_013187115.1|tm:79-101	WP_013187115.1	23	4074.67	177.16	0	0	0	0	0	1	0	5	0	7	1	1	3	0	0	2	0	2	1	0
GCF_000204015.1|WP_083811516.1|tm:38-60	WP_083811516.1	23	3944.97	171.52	2	0	0	0	1	3	0	3	0	7	0	0	2	1	1	1	0	1	1	0
GCF_000204195.1|WP_010466954.1|tm:21-43	WP_010466954.1	23	3986.93	173.345	4	0	0	1	2	1	0	0	0	2	0	1	0	1	1	0	2	6	2	0
GCF_000208385.1|WP_083810388.1|tm:31-48	WP_083810388.1	18	3198.16	177.676	2	0	0	1	4	0	1	2	0	0	1	0	0	0	0	2	3	1	0	1
GCF_000212735.1|WP_013764366.1|tm:43-65	WP_013764366.1	23	4354.44	189.323	1	0	1	1	4	1	0	3	0	4	0	1	0	0	1	0	1	3	1	1
GCF_000218565.1|WP_013913735.1|tm:20-42	WP_013913735.1	23	3687.39	160.321	5	0	0	0	2	2	0	3	0	4	0	0	0	0	0	3	0	3	1	0
GCF_000219805.1|WP_013989483.1|tm:71-93	WP_013989483.1	23	4191.71	182.248	1	0	0	0	2	1	0	3	0	6	1	2	2	0	0	0	1	2	0	2
GCF_000224085.1|WP_014032213.1|tm:5-24	WP_014032213.1	20	3701.75	185.087	0	0	0	1	3	1	0	1	0	6	1	1	0	0	0	2	0	3	1	0
GCF_000224085.1|WP_014033844.1|tm:74-96	WP_014033844.1	23	3966.07	172.438	0	0	0	0	1	0	0	5	0	5	0	2	4	0	0	2	1	3	0	0
GCF_000224085.1|WP_014034599.1|tm:105-127	WP_014034599.1	23	4096.57	178.112	2	0	0	0	2	1	1	3	0	7	0	1	3	0	0	0	1	1	1	0
GCF_000225705.1|WP_009140870.1|tm:87-109	WP_009140870.1	23	3989.78	173.469	6	0	0	0	2	0	0	1	0	8	1	0	1	0	0	1	0	2	1	0
GCF_000225705.1|WP_009141101.1|tm:82-104	WP_009141101.1	23	3578.93	155.606	5	2	0	0	0	1	0	0	0	6	1	0	0	1	0	1	4	2	0	0
GCF_000225705.1|WP_009141799.1|tm:80-102	WP_009141799.1	23	3682.62	160.114	5	0	0	0	1	2	0	1	0	4	0	2	0	0	0	2	1	3	1	1
GCF_000225705.1|WP_083821973.1|tm:97-119	WP_083821973.1	23	3481.85	151.385	7	1	0	0	0	1	1	2	0	3	0	0	0	0	1	2	3	2	0	0
GCF_000226135.1|WP_029425335.1|tm:7-24	WP_029425335.1	18	3120.38	173.354	1	0	0	0	2	2	0	3	0	4	0	1	0	0	0	0	2	2	0	1
GCF_000226565.1|WP_014109986.1|tm:170-192	WP_014109986.1	23	3928.53	170.806	2	0	0	0	0	1	0	4	0	1	2	0	1	1	0	1	2	6	1	1
GCF_000238275.2|WP_041709227.1|tm:13-35	WP_041709227.1	23	3980.77	173.077	3	1	0	0	2	0	0	4	0	2	1	4	0	0	0	3	1	0	0	2
GCF_000238355.1|WP_029216286.1|tm:13-35	WP_029216286.1	23	3990.27	173.49	3	0	0	0	3	0	0	4	0	1	1	4	0	0	0	4	1	0	0	2
GCF_000238395.3|WP_010555140.1|tm:13-35	WP_010555140.1	23	3904.06	169.742	3	1	0	0	0	0	0	2	0	3	1	3	0	1	0	1	3	3	0	2
GCF_000241055.1|WP_028291642.1|tm:96-115	WP_028291642.1	20	3585.58	179.279	0	0	0	0	3	0	0	2	0	6	0	1	1	0	0	2	2	3	0	0
GCF_000242135.1|WP_006264418.1|tm:77-99	WP_006264418.1	23	3865.37	168.06	0	1	0	0	1	3	0	5	0	5	0	1	2	0	0	1	0	3	0	1
GCF_000243035.1|WP_006953070.1|tm:38-57	WP_006953070.1	20	3635.19	181.759	0	0	0	1	1	0	0	2	1	5	0	0	1	0	0	3	0	4	0	2
GCF_000243115.2|WP_025299160.1|tm:7-26	WP_025299160.1	20	3359.06	167.953	3	0	0	0	3	1	0	1	0	3	1	0	2	1	0	0	2	3	0	0
GCF_000243395.2|WP_005467161.1|tm:56-75	WP_005467161.1	20	3007.59	150.38	5	0	0	0	0	2	0	0	0	3	0	0	1	0	0	1	4	2	0	2
GCF_000244955.1|WP_009151762.1|tm:36-58	WP_009151762.1	23	3825.18	166.312	4	0	0	0	0	3	0	0	0	7	0	0	1	0	1	0	1	4	2	0
GCF_000245735.1|WP_008951094.1|tm:20-42	WP_008951094.1	23	3931.3	170.926	4	0	0	0	2	1	0	2	0	5	0	2	0	0	0	2	1	2	1	1
GCF_000255455.1|WP_081483237.1|tm:101-123	WP_081483237.1	23	4013.42	174.497	0	0	0	0	1	1	0	5	0	7	1	1	2	0	0	3	0	2	0	0
GCF_000258495.1|WP_010601157.1|tm:12-31	WP_010601157.1	20	3868.09	193.405	2	0	0	0	2	0	0	2	0	3	3	1	0	0	1	1	0	2	0	3
GCF_000258765.1|WP_010232601.1|tm:75-97	WP_010232601.1	23	4027.79	175.121	0	0	0	0	2	1	0	8	0	4	0	2	3	0	0	2	0	1	0	0
GCF_000259115.1|WP_010606977.1|tm:20-37	WP_010606977.1	18	3102.38	172.354	3	0	0	0	1	0	0	3	0	5	1	2	0	0	0	1	2	0	0	0
GCF_000260115.1|WP_040880123.1|tm:89-111	WP_040880123.1	23	4063.38	176.669	0	0	0	0	1	0	0	8	0	5	0	2	4	0	0	2	0	1	0	0
GCF_000264455.2|WP_014747970.1|tm:13-35	WP_014747970.1	23	3870.88	168.299	4	0	0	2	2	3	0	3	0	3	3	0	0	0	1	1	0	1	0	0
GCF_000265385.1|WP_014783849.1|tm:83-105	WP_014783849.1	23	4129.66	179.55	2	0	0	0	3	1	0	3	1	5	0	1	2	0	0	2	0	1	1	1
GCF_000269565.1|WP_008789855.1|tm:87-106	WP_008789855.1	20	3592.38	179.619	1	0	0	0	4	1	0	5	0	4	0	0	1	0	0	1	0	3	0	0
GCF_000269565.1|WP_008790164.1|tm:85-104	WP_008790164.1	20	3548.81	177.44	0	0	0	0	3	1	0	5	0	4	0	0	1	0	0	1	2	3	0	0
GCF_000269565.1|WP_008788149.1|tm:174-196	WP_008788149.1	23	4202.38	182.712	0	0	0	0	0	2	1	3	0	5	1	0	2	0	0	0	3	2	2	2
GCF_000269565.1|WP_008788854.1|tm:116-138	WP_008788854.1	23	3359.56	146.068	3	0	0	0	0	6	0	7	0	2	0	1	0	0	0	1	0	3	0	0
GCF_000273175.1|WP_007483691.1|tm:42-61	WP_007483691.1	20	3868.93	193.446	0	0	0	0	3	0	0	6	0	4	0	1	0	1	1	1	2	0	0	1
GCF_000273235.1|WP_007478777.1|tm:15-34	WP_007478777.1	20	3500.11	175.005	0	1	0	0	2	0	1	2	0	6	0	0	0	0	0	3	3	2	0	0
GCF_000276805.1|WP_017219729.1|tm:10-29	WP_017219729.1	20	3422.9	171.145	1	0	1	0	1	3	0	2	0	3	0	0	0	0	1	2	0	3	0	3
GCF_000283575.1|WP_083855582.1|tm:174-196	WP_083855582.1	23	3433.58	149.286	3	0	0	0	1	4	0	4	0	1	1	1	0	0	0	3	0	5	0	0
GCF_000283575.1|WP_083855559.1|tm:163-182	WP_083855559.1	20	3797.32	189.866	1	0	0	0	2	0	0	3	0	4	3	2	0	0	0	2	1	0	1	1
GCF_000296445.1|WP_009138291.1|tm:5-22	WP_009138291.1	18	3038.93	168.829	4	0	0	0	3	1	0	1	0	1	3	0	0	0	0	2	1	1	0	1
GCF_000296445.1|WP_009139662.1|tm:4-22	WP_009139662.1	19	3238.91	170.469	4	0	1	0	3	1	1	2	0	1	0	0	0	0	0	1	2	1	1	1
GCF_000296445.1|WP_009138332.1|tm:84-106	WP_009138332.1	23	3914.29	170.187	5	0	0	0	1	1	0	3	0	6	2	0	1	0	0	1	1	1	1	0
GCF_000296815.2|WP_009281299.1|tm:31-50	WP_009281299.1	20	3637.24	181.862	1	0	0	1	3	1	0	3	0	4	0	1	0	0	1	2	1	1	0	1
GCF_000297395.2|WP_007465444.1|tm:338-360	WP_007465444.1	23	3842.32	167.057	3	0	0	0	1	2	0	2	0	7	0	0	0	0	0	1	2	4	1	0
GCF_000298075.1|WP_017176827.1|tm:77-99	WP_017176827.1	23	4235.48	184.151	2	0	0	0	7	1	0	2	0	6	0	2	0	0	0	1	0	2	0	0
GCF_000298115.2|WP_014940283.1|tm:84-106	WP_014940283.1	23	3975.77	172.86	3	0	0	0	1	2	0	3	0	3	2	0	0	0	0	1	2	3	1	2
GCF_000298115.2|WP_014940782.1|tm:100-122	WP_014940782.1	23	3929.26	170.837	3	0	0	0	2	3	1	2	0	6	1	1	0	0	1	0	0	3	0	0
GCF_000299915.1|WP_008484779.1|tm:16-38	WP_008484779.1	23	4017.61	174.679	1	0	0	0	0	3	0	2	0	5	1	2	0	0	0	2	1	2	2	2
GCF_000300135.1|WP_014973642.1|tm:106-128	WP_014973642.1	23	4049.71	176.074	1	1	0	0	0	0	0	7	0	3	1	1	0	1	0	2	2	3	1	0
GCF_000300135.1|WP_014975039.1|tm:83-105	WP_014975039.1	23	4077.4	177.278	1	0	0	0	1	1	0	3	0	4	3	0	1	0	0	3	1	3	1	1
GCF_000300335.1|WP_008598475.1|tm:40-62	WP_008598475.1	23	3667.25	159.446	5	1	0	0	2	1	0	3	0	1	1	1	1	0	1	2	2	2	0	0
GCF_000300875.1|WP_083852484.1|tm:72-94	WP_083852484.1	23	4135.08	179.786	2	0	0	0	4	1	0	3	0	6	0	0	2	0	0	1	0	3	1	0
GCF_000302595.1|WP_017257566.1|tm:21-43	WP_017257566.1	23	4035.97	175.477	2	0	0	0	3	2	0	2	0	4	0	1	0	1	1	2	2	1	0	2
GCF_000302595.1|WP_017258092.1|tm:21-43	WP_017258092.1	23	3885.46	168.933	3	1	0	0	3	0	0	2	0	4	0	1	0	2	0	2	4	1	0	0
GCF_000308435.1|WP_051021599.1|tm:28-50	WP_051021599.1	23	3564.59	154.982	6	0	0	0	2	2	0	1	0	2	0	1	0	1	0	1	4	2	1	0
GCF_000510645.1|WP_019155151.1|tm:100-119	WP_019155151.1	20	3485.09	174.254	2	0	0	0	2	1	0	6	0	3	1	0	0	0	0	3	0	1	0	1
GCF_000311745.1|WP_019118872.1|tm:72-94	WP_019118872.1	23	4369.34	189.971	2	0	0	0	5	2	0	5	0	2	0	0	0	0	0	1	0	1	1	4
GCF_000311845.1|WP_019127695.1|tm:86-108	WP_019127695.1	23	4201.29	182.665	2	0	0	0	1	1	0	0	0	7	2	0	0	2	0	0	2	4	2	0
GCF_000311845.1|WP_081580777.1|tm:157-179	WP_081580777.1	23	3871.9	168.343	4	1	0	0	1	3	0	5	0	3	2	0	0	0	1	0	1	1	1	0
GCF_000312365.2|WP_044567081.1|tm:74-96	WP_044567081.1	23	4430.08	192.612	2	0	1	0	4	2	0	4	0	4	1	0	0	0	0	0	0	0	1	4
GCF_000313175.2|WP_004463276.1|tm:5-27	WP_004463276.1	23	4047.5	175.978	1	0	1	0	5	2	0	4	1	1	0	0	0	0	0	3	1	2	0	2
GCF_000314975.1|WP_008845936.1|tm:20-39	WP_008845936.1	20	3667.85	183.392	3	0	0	0	1	0	0	3	0	4	0	3	0	0	0	1	1	0	0	4
GCF_000317475.1|WP_015176105.1|tm:570-592	WP_015176105.1	23	3269.26	142.142	8	0	0	0	1	6	0	1	0	4	0	0	0	0	0	1	0	0	1	1
GCF_000321005.1|WP_040398318.1|tm:75-97	WP_040398318.1	23	4407.83	191.645	2	0	0	0	4	2	0	4	0	3	1	1	0	0	0	0	0	1	1	4
GCF_000321025.1|WP_019108241.1|tm:84-106	WP_019108241.1	23	4347.97	189.042	1	0	1	0	6	1	0	3	0	4	0	0	0	0	0	2	0	2	0	3
GCF_000321165.1|WP_019239529.1|tm:86-108	WP_019239529.1	23	4139.2	179.965	3	1	0	0	2	1	0	1	0	5	2	0	0	1	0	0	1	4	2	0
GCF_000327285.1|WP_020223792.1|tm:94-116	WP_020223792.1	23	3579.78	155.643	5	1	0	0	0	3	0	4	0	4	0	0	0	1	0	1	1	2	1	0
GCF_000332115.1|WP_015362579.1|tm:78-100	WP_015362579.1	23	4017.76	174.685	1	0	0	0	1	2	1	5	0	6	0	1	2	0	0	1	0	2	1	0
GCF_000332115.1|WP_015364063.1|tm:81-103	WP_015364063.1	23	4299.08	186.917	1	0	0	0	2	1	0	4	0	6	2	0	2	1	0	1	1	0	2	0
GCF_000341105.1|WP_017596418.1|tm:30-47	WP_017596418.1	18	2863.43	159.079	5	0	0	0	0	0	0	0	0	3	0	0	1	0	0	3	1	3	2	0
GCF_000344805.1|WP_015666801.1|tm:17-36	WP_015666801.1	20	2959.27	147.964	5	0	0	0	0	3	0	1	0	3	1	1	0	0	0	2	1	2	0	1
GCF_000348925.1|WP_009197168.1|tm:84-106	WP_009197168.1	23	4044.8	175.861	1	0	0	0	1	1	1	3	0	7	0	1	3	0	0	1	1	2	1	0
GCF_000355905.1|WP_003444177.1|tm:75-97	WP_003444177.1	23	4037.88	175.56	1	0	0	0	2	1	1	7	0	4	0	1	2	0	0	1	0	3	0	0
GCF_000364325.1|WP_002564118.1|tm:80-102	WP_002564118.1	23	4082.34	177.493	2	0	0	0	3	1	0	2	0	6	1	1	2	0	0	0	2	2	0	1
GCF_000367365.1|WP_043258946.1|tm:182-204	WP_043258946.1	23	3041.18	132.225	11	0	0	0	2	5	0	0	0	1	0	0	0	0	0	0	2	1	0	1
GCF_000367525.1|WP_010851928.1|tm:69-88	WP_010851928.1	20	3206.55	160.327	4	0	0	0	1	1	0	2	0	3	0	0	0	0	1	2	1	5	0	0
GCF_000371705.1|WP_002576060.1|tm:9-31	WP_002576060.1	23	4124.02	179.305	0	1	0	0	3	1	0	3	0	5	1	0	1	1	0	2	1	3	0	1
GCF_000373105.1|WP_020571094.1|tm:91-113	WP_020571094.1	23	4286.42	186.366	1	0	0	0	1	0	1	2	0	6	1	0	2	1	1	2	0	3	1	1
GCF_000373105.1|WP_020567788.1|tm:21-43	WP_020567788.1	23	3939.09	171.265	0	0	0	0	0	2	0	4	0	5	1	0	1	1	1	4	0	3	0	1
GCF_000373185.1|WP_018462591.1|tm:7-24	WP_018462591.1	18	3341.06	185.614	0	0	0	0	3	1	0	1	0	6	0	2	0	1	0	0	3	0	0	1
GCF_000373245.1|WP_083923295.1|tm:7-24	WP_083923295.1	18	3311.41	183.967	1	0	0	0	3	1	0	4	1	4	0	0	1	0	1	1	0	1	0	0
GCF_000373265.1|WP_018476870.1|tm:87-109	WP_018476870.1	23	4166.73	181.162	0	0	0	0	1	1	0	5	0	7	0	1	2	0	0	2	1	1	1	1
GCF_000373545.1|WP_094354933.1|tm:4-21	WP_094354933.1	18	2793.51	155.195	5	1	0	0	2	2	0	0	0	3	0	0	0	0	1	1	0	3	0	0
GCF_000374585.1|WP_018709521.1|tm:5-27	WP_018709521.1	23	4011.84	174.428	3	0	0	0	1	0	0	2	0	8	0	0	1	1	0	4	0	1	0	2
GCF_000375545.1|WP_020400936.1|tm:19-41	WP_020400936.1	23	3885.36	168.929	4	1	0	0	2	0	0	4	0	3	0	1	0	0	0	1	2	4	0	1
GCF_000376405.1|WP_006843645.1|tm:13-35	WP_006843645.1	23	4221.03	183.523	2	0	1	0	2	0	0	6	1	7	1	1	0	0	0	1	1	0	0	0
GCF_000376665.1|WP_013014229.1|tm:7-29	WP_013014229.1	23	3735.25	162.402	4	0	0	0	0	2	1	1	0	7	1	1	0	0	0	2	2	1	0	1
GCF_000376805.1|WP_018148597.1|tm:21-38	WP_018148597.1	18	3235.47	179.748	2	0	0	0	4	0	0	0	0	3	0	0	0	0	0	3	1	3	1	1
GCF_000377005.1|WP_018167248.1|tm:19-38	WP_018167248.1	20	3498.74	174.937	2	0	0	0	4	2	0	3	0	4	0	1	0	0	0	1	1	1	0	1
GCF_000377005.1|WP_018166229.1|tm:87-104	WP_018166229.1	18	3206.27	178.126	1	0	0	0	2	2	1	1	0	4	1	0	1	0	0	1	1	1	1	1
GCF_000378185.1|WP_018984720.1|tm:15-37	WP_018984720.1	23	3903.91	169.735	3	0	0	0	1	1	0	0	0	7	1	0	0	1	0	2	2	4	1	0
GCF_000378345.1|WP_018995792.1|tm:29-48	WP_018995792.1	20	3410.66	170.533	3	0	0	0	1	0	0	5	0	2	1	1	0	0	1	3	0	3	0	0
GCF_000378385.1|WP_083938055.1|tm:27-49	WP_083938055.1	23	3894.81	169.34	2	1	0	0	3	2	0	2	0	6	0	0	0	0	0	3	1	2	1	0
GCF_000378385.1|WP_020620649.1|tm:17-39	WP_020620649.1	23	4511.45	196.15	0	0	0	0	4	2	0	3	0	7	1	0	1	0	1	0	1	0	1	2
GCF_000378385.1|WP_020619412.1|tm:23-45	WP_020619412.1	23	4030.62	175.244	3	0	0	0	2	2	0	3	0	6	1	0	1	0	0	1	0	2	1	1
GCF_000378385.1|WP_020619456.1|tm:20-42	WP_020619456.1	23	3805.28	165.447	3	0	0	0	0	2	0	5	0	5	0	0	0	0	0	2	2	2	0	2
GCF_000378385.1|WP_020620003.1|tm:29-51	WP_020620003.1	23	3908.77	169.947	1	1	0	0	2	2	0	4	0	3	0	0	1	0	0	2	2	3	1	1
GCF_000378625.1|WP_083927028.1|tm:91-113	WP_083927028.1	23	4209.77	183.033	0	0	0	0	3	0	0	3	0	5	1	1	1	0	0	1	5	2	1	0
GCF_000379465.1|WP_083933887.1|tm:32-54	WP_083933887.1	23	3798.81	165.166	3	1	0	0	1	3	0	1	0	6	0	0	2	0	0	0	1	3	2	0
GCF_000379645.1|WP_084699284.1|tm:456-478	WP_084699284.1	23	3589.44	156.063	5	1	0	1	3	3	0	2	0	2	0	0	1	0	0	1	1	2	0	1
GCF_000379985.1|WP_018365364.1|tm:21-43	WP_018365364.1	23	4162.48	180.977	1	0	0	0	2	1	0	3	0	5	1	2	0	0	0	0	3	3	0	2
GCF_000380005.1|WP_018366079.1|tm:19-41	WP_018366079.1	23	4246.97	184.651	0	0	0	0	2	0	0	4	0	5	3	1	0	0	0	3	1	3	0	1
GCF_000380005.1|WP_018366461.1|tm:88-105	WP_018366461.1	18	3313.82	184.101	2	0	0	0	3	0	0	4	0	3	0	0	1	0	0	1	1	1	0	2
GCF_000380025.1|WP_018369219.1|tm:20-42	WP_018369219.1	23	4138.85	179.95	4	0	0	0	3	0	0	1	0	8	0	1	0	0	0	1	2	1	0	2
GCF_000380025.1|WP_018368184.1|tm:81-103	WP_018368184.1	23	4163.1	181.004	2	0	0	0	4	1	0	5	0	2	0	0	1	0	1	2	2	1	1	1
GCF_000380045.1|WP_018369785.1|tm:21-39	WP_018369785.1	19	3385.28	178.173	1	0	0	0	3	1	0	2	0	5	0	1	0	0	0	2	0	3	0	1
GCF_000380105.1|WP_018374877.1|tm:21-43	WP_018374877.1	23	4064.76	176.729	2	0	0	0	1	2	0	0	0	5	1	1	0	0	1	0	2	5	0	3
GCF_000380125.1|WP_018378089.1|tm:21-40	WP_018378089.1	20	3554.98	177.749	3	0	0	0	2	0	0	1	0	4	1	1	0	1	0	1	3	1	0	2
GCF_000380145.1|WP_018379440.1|tm:19-41	WP_018379440.1	23	4045.81	175.905	3	1	1	0	2	1	0	3	0	4	0	0	0	0	1	0	4	1	1	1
GCF_000380145.1|WP_018380462.1|tm:88-105	WP_018380462.1	18	3441.81	191.212	3	0	0	0	3	0	0	0	0	3	3	0	1	0	0	0	1	1	1	2
GCF_000380145.1|WP_018381467.1|tm:81-103	WP_018381467.1	23	4148.82	180.383	0	0	0	0	3	2	0	2	0	3	0	0	1	0	1	3	1	4	2	1
GCF_000380565.1|WP_020414801.1|tm:12-34	WP_020414801.1	23	4379.92	190.431	2	0	0	2	4	1	1	0	0	5	0	0	0	1	0	0	0	4	2	1
GCF_000380965.1|WP_019532978.1|tm:23-45	WP_019532978.1	23	3983.63	173.201	0	0	0	0	1	4	0	6	0	5	1	0	1	0	0	1	1	1	1	1
GCF_000381065.1|WP_019554674.1|tm:168-190	WP_019554674.1	23	4378.33	190.362	0	0	0	0	4	1	1	5	0	5	0	1	2	0	0	1	1	0	2	0
GCF_000381905.1|WP_019637206.1|tm:13-35	WP_019637206.1	23	3965.29	172.404	1	0	0	0	1	1	0	5	0	4	1	1	0	0	0	2	3	3	0	1
GCF_000382205.1|WP_019943106.1|tm:92-114	WP_019943106.1	23	4155.18	180.66	2	0	0	0	2	1	0	1	0	6	1	1	2	0	0	2	0	2	2	1
GCF_000382325.1|WP_019960362.1|tm:21-43	WP_019960362.1	23	4225.17	183.703	0	0	0	0	3	1	0	1	0	5	0	1	0	0	2	2	2	5	1	0
GCF_000383915.1|WP_020663111.1|tm:19-41	WP_020663111.1	23	3395.76	147.642	9	0	0	0	0	3	0	1	0	6	0	0	1	0	1	0	0	2	0	0
GCF_000383915.1|WP_020663634.1|tm:12-34	WP_020663634.1	23	3921.65	170.507	5	0	0	0	0	2	1	1	0	7	0	0	1	0	1	0	1	2	2	0
GCF_000384295.1|WP_020645820.1|tm:36-58	WP_020645820.1	23	3899.56	169.546	5	0	0	0	0	2	0	1	0	7	0	0	1	0	1	0	0	4	2	0
GCF_000388115.1|WP_005907727.1|tm:336-358	WP_005907727.1	23	3421.48	148.76	9	0	1	1	1	1	0	0	0	4	0	0	1	1	0	1	1	2	0	0
GCF_000393975.1|WP_010757362.1|tm:84-106	WP_010757362.1	23	3822.87	166.212	2	1	0	0	3	2	0	4	0	5	0	1	1	0	0	2	2	0	0	0
GCF_000393975.1|WP_010756844.1|tm:81-103	WP_010756844.1	23	4205.26	182.837	0	0	0	0	3	2	0	2	0	8	2	0	1	1	1	2	1	0	0	0
GCF_000393975.1|WP_010757240.1|tm:85-104	WP_010757240.1	20	3202.6	160.13	1	0	0	0	1	4	0	3	0	2	2	0	1	0	1	1	2	2	0	0
GCF_000393995.1|WP_010761749.1|tm:82-99	WP_010761749.1	18	3244.63	180.257	0	0	0	0	1	1	0	3	0	3	1	0	0	0	1	2	1	4	1	0
GCF_000393995.1|WP_010762374.1|tm:79-101	WP_010762374.1	23	4300.46	186.977	1	1	0	0	1	0	0	8	1	4	1	2	0	1	0	0	0	2	0	1
GCF_000393995.1|WP_010763071.1|tm:46-68	WP_010763071.1	23	3903.67	169.725	0	0	1	1	1	2	1	5	0	6	0	1	0	0	0	4	0	1	0	0
GCF_000394015.1|WP_010766308.1|tm:83-105	WP_010766308.1	23	4174.36	181.494	0	0	0	0	1	1	0	3	0	5	2	0	1	0	0	2	1	5	2	0
GCF_000394035.1|WP_010767327.1|tm:20-39	WP_010767327.1	20	3784.67	189.233	0	0	0	0	2	0	0	4	0	5	0	0	1	0	0	3	0	2	1	2
GCF_000394035.1|WP_010766829.1|tm:84-103	WP_010766829.1	20	3414.19	170.709	0	0	0	0	2	3	0	4	0	4	2	0	1	0	0	1	1	2	0	0
GCF_000394035.1|WP_010767392.1|tm:83-102	WP_010767392.1	20	3573.8	178.69	0	0	0	0	2	1	0	2	0	7	0	1	1	1	0	1	0	4	0	0
GCF_000394035.1|WP_010767865.1|tm:84-103	WP_010767865.1	20	3308.15	165.407	0	0	0	0	2	4	0	3	0	4	2	0	1	0	0	1	1	2	0	0
GCF_000394035.1|WP_081628314.1|tm:94-116	WP_081628314.1	23	4400.78	191.338	0	0	0	0	3	0	0	4	0	10	0	1	0	0	0	1	2	1	0	1
GCF_000400635.2|WP_043848162.1|tm:12-34	WP_043848162.1	23	3508.97	152.564	7	0	0	0	1	3	0	1	0	7	1	0	1	0	0	1	0	1	0	0
GCF_000403195.1|WP_016275590.1|tm:20-42	WP_016275590.1	23	4233.71	184.074	1	1	0	0	1	0	0	3	0	7	0	0	1	2	0	0	1	4	0	2
GCF_000403195.1|WP_016277364.1|tm:7-24	WP_016277364.1	18	3217.04	178.724	1	1	0	0	1	1	0	2	0	5	1	0	1	0	0	1	0	2	0	2
GCF_000403355.2|WP_084811437.1|tm:15-37	WP_084811437.1	23	3695.8	160.687	6	1	0	1	3	3	0	3	0	3	2	0	0	0	0	0	0	1	0	0
GCF_000403355.2|WP_084811530.1|tm:89-111	WP_084811530.1	23	3837.6	166.852	4	1	0	0	2	3	0	2	0	5	0	0	1	0	0	0	0	3	2	0
GCF_000403375.2|WP_036624640.1|tm:115-137	WP_036624640.1	23	3366.79	146.382	3	0	0	0	0	6	0	6	0	4	0	1	0	0	0	2	0	1	0	0
GCF_000407525.1|WP_010743886.1|tm:83-105	WP_010743886.1	23	4535.03	197.175	1	1	0	0	5	0	0	3	0	4	0	3	1	2	0	0	0	0	2	1
GCF_000407525.1|WP_010743644.1|tm:81-103	WP_010743644.1	23	3871.82	168.34	3	0	0	0	2	3	0	4	1	1	1	0	1	0	0	2	1	1	1	2
GCF_000407525.1|WP_010745399.1|tm:82-104	WP_010745399.1	23	3894.16	169.311	2	0	0	0	0	3	0	3	0	5	1	0	2	0	0	0	1	3	0	3
GCF_000407525.1|WP_010745114.1|tm:82-104	WP_010745114.1	23	3903.35	169.711	0	2	0	0	3	2	0	3	0	4	1	0	0	0	1	4	2	1	0	0
GCF_000407525.1|WP_010745195.1|tm:89-106	WP_010745195.1	18	2845	158.056	1	0	0	0	2	3	0	1	0	4	0	0	0	0	0	2	1	4	0	0
GCF_000407605.1|WP_016186665.1|tm:86-105	WP_016186665.1	20	3469.66	173.483	0	1	0	1	2	2	0	6	0	4	0	0	1	0	0	1	0	2	0	0
GCF_000407605.1|WP_016186667.1|tm:82-100	WP_016186667.1	19	3671.38	193.231	0	0	0	0	4	1	0	2	0	7	0	0	1	0	1	0	2	0	0	1
GCF_000412185.1|WP_022699428.1|tm:21-40	WP_022699428.1	20	3266.87	163.344	2	0	1	0	1	0	0	2	0	5	0	0	0	0	0	4	2	3	0	0
GCF_000413055.1|WP_040846226.1|tm:28-50	WP_040846226.1	23	3875.55	168.502	6	1	0	1	5	1	0	2	0	3	0	0	0	0	0	1	1	1	0	1
GCF_000413055.1|WP_016525967.1|tm:12-34	WP_016525967.1	23	4069.58	176.938	3	1	0	0	3	0	0	3	1	4	1	0	0	0	0	3	0	3	1	0
GCF_000419525.1|WP_022951500.1|tm:7-29	WP_022951500.1	23	4032.86	175.342	4	0	0	1	2	1	0	2	0	6	0	1	0	0	1	1	1	2	1	0
GCF_000420665.1|WP_081648729.1|tm:48-67	WP_081648729.1	20	3543.64	177.182	3	0	0	0	3	0	0	1	0	4	0	0	0	0	0	3	1	3	2	0
GCF_000420785.1|WP_029690554.1|tm:21-43	WP_029690554.1	23	3920.48	170.456	3	1	0	0	1	1	0	3	0	8	0	1	0	0	0	2	1	1	0	1
GCF_000420785.1|WP_029691470.1|tm:88-105	WP_029691470.1	18	3469.46	192.748	2	0	0	0	2	0	0	2	0	4	2	0	1	0	0	0	1	1	1	2
GCF_000420785.1|WP_029692042.1|tm:81-103	WP_029692042.1	23	4346.27	188.968	0	0	0	0	3	2	0	3	0	6	1	0	1	0	1	3	0	0	2	1
GCF_000421725.1|WP_029228424.1|tm:9-31	WP_029228424.1	23	4105.88	178.517	1	0	0	0	5	2	0	5	0	2	0	0	1	0	0	2	0	3	0	2
GCF_000422305.1|WP_036135352.1|tm:24-46	WP_036135352.1	23	3958.24	172.097	6	0	0	1	3	0	0	3	0	1	2	1	1	0	0	0	1	3	1	0
GCF_000422505.1|WP_028558840.1|tm:12-34	WP_028558840.1	23	4388.14	190.789	2	1	0	0	3	0	0	4	0	5	0	0	0	0	1	2	0	2	2	1
GCF_000422505.1|WP_036711335.1|tm:12-34	WP_036711335.1	23	4130.78	179.599	1	0	0	0	0	1	0	7	0	3	1	0	1	0	1	3	1	1	0	3
GCF_000422505.1|WP_028560194.1|tm:13-35	WP_028560194.1	23	4104.02	178.436	0	0	0	0	1	0	0	6	0	3	0	0	1	0	0	3	1	6	1	1
GCF_000422625.1|WP_084636639.1|tm:89-111	WP_084636639.1	23	3837.6	166.852	4	1	0	0	2	3	0	2	0	5	0	0	1	0	0	0	0	3	2	0
GCF_000422685.1|WP_026716136.1|tm:88-110	WP_026716136.1	23	4086.81	177.687	1	0	0	0	1	0	0	6	0	8	0	2	3	0	0	2	0	0	0	0
GCF_000422705.1|WP_026705053.1|tm:93-115	WP_026705053.1	23	4176.83	181.601	1	0	0	0	3	0	1	2	0	7	1	1	3	0	0	1	0	3	0	0
GCF_000422705.1|WP_026705876.1|tm:72-94	WP_026705876.1	23	3931.36	170.929	0	0	0	0	3	3	0	5	0	6	0	1	2	0	0	2	0	1	0	0
GCF_000422705.1|WP_026704065.1|tm:20-38	WP_026704065.1	19	3420.34	180.018	0	0	0	0	2	2	0	4	0	4	0	0	0	0	0	3	0	1	0	3
GCF_000422725.1|WP_026992045.1|tm:89-111	WP_026992045.1	23	4081.75	177.467	0	0	0	0	1	0	0	5	0	6	1	2	3	0	0	2	0	3	0	0
GCF_000422725.1|WP_051200245.1|tm:4-20	WP_051200245.1	17	3119.42	183.495	0	0	0	0	1	0	0	7	1	1	0	0	0	0	0	1	1	4	0	1
GCF_000422945.1|WP_026897639.1|tm:94-116	WP_026897639.1	23	4286.33	186.362	0	2	0	0	3	0	1	2	0	7	0	0	2	0	0	2	0	2	1	1
GCF_000422945.1|WP_051189761.1|tm:15-32	WP_051189761.1	18	3508.92	194.94	1	0	0	0	2	0	0	2	0	4	0	0	1	0	0	0	0	4	1	3
GCF_000423065.1|WP_026932618.1|tm:79-101	WP_026932618.1	23	4232.17	184.007	1	0	0	0	3	1	0	2	0	8	0	1	2	0	0	1	1	1	1	1
GCF_000423585.1|WP_029038012.1|tm:79-101	WP_029038012.1	23	4067.21	176.835	1	0	0	0	1	1	0	5	0	7	0	1	2	0	0	1	2	1	1	0
GCF_000423725.1|WP_027975933.1|tm:21-43	WP_027975933.1	23	4032.64	175.332	1	0	0	0	4	0	0	2	0	5	0	1	0	0	0	3	2	5	0	0
GCF_000423745.1|WP_027971967.1|tm:21-43	WP_027971967.1	23	4090.49	177.847	2	1	0	0	0	0	0	4	0	4	2	1	0	0	0	1	2	4	1	1
GCF_000423745.1|WP_051176857.1|tm:78-100	WP_051176857.1	23	4061.93	176.606	0	1	0	1	1	3	0	3	0	4	2	0	0	0	0	1	1	3	0	3
GCF_000423745.1|WP_027972414.1|tm:81-103	WP_027972414.1	23	4223.4	183.626	0	0	0	0	4	2	0	3	0	3	0	0	1	0	1	3	2	1	2	1
GCF_000423765.1|WP_027974563.1|tm:21-43	WP_027974563.1	23	4065.91	176.779	2	0	0	0	1	0	0	0	0	8	1	1	0	0	0	1	3	5	1	0
GCF_000423765.1|WP_051178101.1|tm:77-99	WP_051178101.1	23	3978.26	172.968	2	0	0	2	1	4	0	1	0	4	1	1	0	0	1	0	0	3	0	3
GCF_000423765.1|WP_027973631.1|tm:81-103	WP_027973631.1	23	4127.35	179.45	1	0	0	0	4	2	0	5	0	2	0	0	2	0	1	2	1	1	1	1
GCF_000424025.1|WP_027098028.1|tm:84-106	WP_027098028.1	23	4042.75	175.772	2	0	0	0	3	0	1	2	0	7	0	0	2	0	0	2	1	3	0	0
GCF_000424025.1|WP_027098614.1|tm:131-153	WP_027098614.1	23	3458.96	150.39	2	0	0	0	0	5	0	6	0	2	0	1	0	0	0	3	0	3	0	1
GCF_000424665.1|WP_051286178.1|tm:32-51	WP_051286178.1	20	3515.33	175.766	2	0	0	0	5	1	0	1	0	3	0	1	1	0	0	1	2	2	0	1
GCF_000424985.1|WP_026810392.1|tm:81-103	WP_026810392.1	23	4211.02	183.088	1	0	0	0	5	2	0	6	0	5	0	0	2	0	0	1	0	0	1	0
GCF_000425585.1|WP_038008088.1|tm:27-46	WP_038008088.1	20	3613.12	180.656	1	1	0	0	1	0	0	0	0	9	0	0	1	0	0	3	0	2	1	1
GCF_000425645.1|WP_027137779.1|tm:30-47	WP_027137779.1	18	3314.08	184.116	4	0	0	0	3	0	0	2	0	4	0	1	1	0	0	0	0	1	2	0
GCF_000425665.1|WP_027131050.1|tm:21-40	WP_027131050.1	20	3173.21	158.66	2	0	0	0	1	3	0	1	0	3	0	1	0	0	0	1	1	6	1	0
GCF_000425825.1|WP_026865937.1|tm:80-102	WP_026865937.1	23	4049.25	176.054	3	0	0	0	2	0	0	4	0	4	2	1	1	0	0	3	0	2	1	0
GCF_000426465.1|WP_027382560.1|tm:72-94	WP_027382560.1	23	3770.59	163.939	2	0	0	0	2	3	0	6	0	5	0	1	2	0	0	2	0	0	0	0
GCF_000426465.1|WP_027382725.1|tm:85-107	WP_027382725.1	23	4210.13	183.049	3	0	0	0	2	1	0	3	0	6	2	1	2	0	0	0	0	1	2	0
GCF_000426465.1|WP_027382826.1|tm:13-33	WP_027382826.1	21	4103.83	195.42	1	0	0	0	5	2	1	2	1	2	0	0	0	0	0	0	0	3	3	1
GCF_000426525.1|WP_052336889.1|tm:74-96	WP_052336889.1	23	3372.95	146.65	5	0	0	0	1	4	0	0	0	1	0	1	0	0	1	3	0	6	1	0
GCF_000426705.1|WP_028975303.1|tm:13-35	WP_028975303.1	23	4212.1	183.135	0	0	0	0	2	0	0	7	1	4	0	0	2	0	0	1	2	3	0	1
GCF_000427335.1|WP_081669600.1|tm:20-38	WP_081669600.1	19	3366.31	177.174	1	1	0	0	4	3	0	1	0	5	0	0	1	0	0	0	0	1	0	2
GCF_000427425.1|WP_026486087.1|tm:7-29	WP_026486087.1	23	4207.97	182.955	0	0	0	0	3	1	0	8	1	2	0	0	1	0	0	2	2	1	0	2
GCF_000427965.1|WP_051293172.1|tm:80-102	WP_051293172.1	23	4124.06	179.307	2	0	0	0	4	1	0	2	0	6	1	0	3	0	0	1	1	1	1	0
GCF_000428485.1|WP_084406800.1|tm:4-21	WP_084406800.1	18	3650.09	202.783	0	0	0	0	5	1	0	3	0	2	0	0	1	0	2	1	0	0	0	3
GCF_000428485.1|WP_028122396.1|tm:92-114	WP_028122396.1	23	4153.87	180.603	1	1	0	0	3	0	0	0	0	6	1	1	4	0	0	2	0	2	1	1
GCF_000428845.1|WP_051350455.1|tm:87-109	WP_051350455.1	23	4167.25	181.185	2	0	0	0	4	1	0	2	0	5	0	1	2	0	0	1	1	2	2	0
GCF_000429425.1|WP_026950786.1|tm:16-34	WP_026950786.1	19	3366.62	177.191	3	0	1	0	2	0	0	2	1	5	0	0	0	1	0	0	0	4	0	0
GCF_000429445.1|WP_026970223.1|tm:18-40	WP_026970223.1	23	4393.14	191.006	2	1	0	1	4	0	1	5	1	2	1	0	0	0	0	0	1	2	1	1
GCF_000429445.1|WP_026967363.1|tm:7-24	WP_026967363.1	18	3235.93	179.774	1	0	0	0	0	1	0	3	0	7	0	1	0	1	1	0	1	2	0	0
GCF_000429825.1|WP_051318359.1|tm:395-417	WP_051318359.1	23	3305.97	143.738	2	3	0	0	1	4	0	2	0	2	0	0	0	0	0	4	0	5	0	0
GCF_000430525.1|WP_025876994.1|tm:4-22	WP_025876994.1	19	3387.79	178.305	1	0	0	0	3	0	0	2	0	3	1	0	0	0	0	4	0	4	1	0
GCF_000430645.1|WP_027395916.1|tm:5-27	WP_027395916.1	23	4439.21	193.009	0	0	0	0	7	1	1	3	0	0	0	1	0	0	1	3	0	3	1	2
GCF_000430645.1|WP_027392586.1|tm:77-99	WP_027392586.1	23	3877.68	168.595	0	0	0	0	0	2	0	6	0	7	1	0	3	0	0	3	0	1	0	0
GCF_000430845.1|WP_027386676.1|tm:95-114	WP_027386676.1	20	3765	188.25	2	0	0	0	4	0	0	3	0	5	1	1	3	0	0	0	0	0	1	0
GCF_000454545.1|WP_029219714.1|tm:33-55	WP_029219714.1	23	4155.54	180.676	3	0	0	0	1	1	0	1	0	4	0	1	0	0	0	2	1	4	4	1
GCF_000455485.1|WP_081756646.1|tm:169-188	WP_081756646.1	20	3429.96	171.498	1	0	0	0	2	0	0	3	0	4	0	1	0	0	0	3	1	5	0	0
GCF_000466985.1|WP_021696034.1|tm:54-76	WP_021696034.1	23	3464.03	150.61	8	0	0	0	1	2	0	1	0	2	0	1	0	0	0	0	1	6	1	0
GCF_000468055.1|WP_051306050.1|tm:13-35	WP_051306050.1	23	4114.6	178.896	2	4	0	1	3	0	0	2	0	5	0	0	0	0	0	1	0	3	0	2
GCF_000468055.1|WP_021687969.1|tm:13-35	WP_021687969.1	23	3960.93	172.214	1	1	0	0	4	1	0	5	0	3	0	0	0	0	0	2	3	3	0	0
GCF_000468135.1|WP_051305311.1|tm:20-42	WP_051305311.1	23	3718.11	161.657	1	1	0	0	4	4	0	2	0	2	0	1	0	0	0	2	1	4	0	1
GCF_000468135.1|WP_021583986.1|tm:5-22	WP_021583986.1	18	3044.67	169.148	2	0	0	0	4	0	0	3	0	2	0	0	0	0	0	5	0	2	0	0
GCF_000473205.1|WP_036786030.1|tm:32-54	WP_036786030.1	23	3850.95	167.433	5	0	1	0	2	0	0	4	0	4	0	1	1	1	0	1	0	3	0	0
GCF_000473225.1|WP_051372506.1|tm:13-35	WP_051372506.1	23	3850.25	167.402	2	1	0	0	1	4	0	2	0	6	1	1	1	0	1	0	1	1	1	0
GCF_000473265.1|WP_063630388.1|tm:19-41	WP_063630388.1	23	3883.7	168.857	4	0	0	0	0	3	0	1	0	9	1	0	1	0	1	0	0	2	1	0
GCF_000473365.1|WP_084524045.1|tm:93-115	WP_084524045.1	23	4286.92	186.388	0	2	0	0	3	0	1	3	0	7	0	0	2	0	0	2	0	1	0	2
GCF_000473765.1|WP_019598237.1|tm:9-26	WP_019598237.1	18	3070.69	170.594	1	0	0	0	0	1	0	2	0	6	0	0	2	0	0	1	0	4	0	1
GCF_000478885.1|WP_022741011.1|tm:5-27	WP_022741011.1	23	3349.68	145.638	7	1	0	0	2	3	0	3	0	1	0	0	0	1	0	2	0	3	0	0
GCF_000478885.1|WP_084280265.1|tm:145-167	WP_084280265.1	23	3486.43	151.584	5	1	0	0	1	3	0	0	0	3	0	0	1	0	0	0	1	7	1	0
GCF_000478885.1|WP_022741346.1|tm:82-104	WP_022741346.1	23	3879.17	168.66	2	0	0	0	4	3	0	2	0	7	1	0	0	0	0	3	1	0	0	0
GCF_000482465.1|WP_051398041.1|tm:29-51	WP_051398041.1	23	4461.19	193.965	1	1	0	1	3	0	0	0	0	4	1	1	1	0	1	1	2	2	3	1
GCF_000482865.1|WP_026423577.1|tm:13-35	WP_026423577.1	23	3754.12	163.223	6	0	0	1	0	3	1	1	0	5	0	0	1	0	0	0	0	2	2	1
GCF_000494755.1|WP_084297929.1|tm:370-392	WP_084297929.1	23	3880.46	168.716	2	1	0	1	2	2	0	4	0	2	0	0	1	0	0	2	0	4	1	1
GCF_000494875.1|WP_023374468.1|tm:80-102	WP_023374468.1	23	4260.14	185.223	0	0	0	0	1	2	0	5	0	7	1	0	1	0	0	1	1	1	1	2
GCF_000495775.1|WP_018081170.1|tm:26-48	WP_018081170.1	23	3998.14	173.832	3	0	0	0	2	0	0	2	1	4	0	1	2	0	0	1	0	6	1	0
GCF_000497245.1|WP_023509159.1|tm:122-144	WP_023509159.1	23	3422.2	148.791	1	1	0	0	3	8	0	1	0	4	0	0	0	0	0	2	0	2	1	0
GCF_000499525.1|WP_042272444.1|tm:87-106	WP_042272444.1	20	3657.31	182.865	0	0	0	1	2	0	0	5	1	3	2	0	2	0	0	2	1	1	0	0
GCF_000499785.1|WP_052332497.1|tm:33-52	WP_052332497.1	20	3912.87	195.643	0	0	0	1	4	0	0	1	0	6	0	0	2	0	0	1	0	2	0	3
GCF_000504525.1|WP_023858668.1|tm:83-105	WP_023858668.1	23	3832.37	166.625	3	0	0	1	2	2	0	3	0	3	3	0	0	0	0	2	1	3	0	0
GCF_000506985.1|WP_024003138.1|tm:13-35	WP_024003138.1	23	4093.28	177.969	1	0	1	0	4	2	1	0	0	8	0	0	1	0	1	1	2	1	0	0
GCF_000510645.1|WP_019155151.1|tm:100-119	WP_019155151.1	20	3485.09	174.254	2	0	0	0	2	1	0	6	0	3	1	0	0	0	0	3	0	1	0	1
GCF_000511935.2|WP_038266838.1|tm:82-104	WP_038266838.1	23	3966.35	172.45	2	0	0	0	1	3	0	1	0	9	0	1	2	0	0	0	0	2	1	1
GCF_000513115.1|WP_081727852.1|tm:88-110	WP_081727852.1	23	4037.38	175.538	1	0	0	0	4	1	0	3	0	5	0	1	2	0	0	3	1	1	0	1
GCF_000513275.1|WP_052350484.1|tm:7-29	WP_052350484.1	23	4242.27	184.447	1	0	0	0	2	1	0	7	0	2	1	0	1	0	2	3	0	1	0	2
GCF_000517085.1|WP_027472697.1|tm:17-35	WP_027472697.1	19	3452.27	181.698	2	0	0	0	2	0	0	2	0	6	0	0	0	1	0	3	0	1	0	2
GCF_000517085.1|WP_044262631.1|tm:9-31	WP_044262631.1	23	4029.43	175.193	0	1	0	0	2	2	0	7	1	3	0	2	0	0	0	3	0	1	1	0
GCF_000517545.1|WP_044163638.1|tm:5-23	WP_044163638.1	19	3479.56	183.135	1	0	0	0	2	1	0	2	0	6	0	1	0	0	0	0	4	0	1	1
GCF_000519205.1|WP_027946977.1|tm:39-61	WP_027946977.1	23	4013.45	174.498	5	0	0	0	0	2	1	2	0	6	2	0	1	0	0	0	0	1	2	1
GCF_000520995.1|WP_024768534.1|tm:12-34	WP_024768534.1	23	4053.52	176.24	3	2	0	0	2	1	0	4	2	2	3	0	0	0	0	1	0	2	0	1
GCF_000520995.1|WP_084050508.1|tm:104-126	WP_084050508.1	23	4150.82	180.47	1	0	0	0	3	1	1	5	0	5	0	1	3	0	0	1	1	0	1	0
GCF_000521505.1|WP_084459106.1|tm:13-35	WP_084459106.1	23	4120.99	179.173	1	0	1	0	4	2	1	1	0	8	0	0	1	0	1	1	2	0	0	0
GCF_000524335.1|WP_081742424.1|tm:63-85	WP_081742424.1	23	3923.37	170.581	3	0	0	0	2	4	1	1	0	7	0	0	0	0	0	0	0	3	2	0
GCF_000524335.1|WP_036575344.1|tm:85-104	WP_036575344.1	20	3182.44	159.122	3	1	0	0	2	3	0	0	0	5	0	0	0	0	0	2	0	3	1	0
GCF_000525635.1|WP_025358306.1|tm:28-50	WP_025358306.1	23	3361.43	146.149	6	0	0	0	0	4	0	1	0	3	1	0	1	0	0	1	1	4	1	0
GCF_000525635.1|WP_025358545.1|tm:16-38	WP_025358545.1	23	3894.65	169.333	4	0	0	0	0	2	1	1	0	7	0	0	1	0	0	0	0	5	2	0
GCF_000526495.1|WP_024832822.1|tm:7-29	WP_024832822.1	23	4257.21	185.096	0	0	0	0	2	0	0	9	1	4	1	0	1	0	0	1	2	2	0	0
GCF_000559025.1|WP_024888790.1|tm:21-43	WP_024888790.1	23	3779.93	164.345	3	1	0	1	1	2	0	0	0	3	0	1	1	0	0	2	2	3	2	1
GCF_000564855.1|WP_084175196.1|tm:41-63	WP_084175196.1	23	3925.85	170.689	4	0	0	0	1	2	0	0	0	7	1	0	1	0	0	0	1	4	2	0
GCF_000565485.1|WP_024623759.1|tm:74-96	WP_024623759.1	23	3941.41	171.366	3	0	0	0	4	1	0	1	0	4	1	2	0	0	0	1	1	5	0	0
GCF_000565485.1|WP_024624317.1|tm:105-124	WP_024624317.1	20	3448.9	172.445	3	0	1	0	1	2	0	2	0	4	4	0	0	0	0	1	1	0	1	0
GCF_000576555.1|WP_052346735.1|tm:96-118	WP_052346735.1	23	4215.85	183.298	1	0	0	0	1	0	0	0	0	10	0	2	2	0	0	2	0	3	2	0
GCF_000585355.1|WP_051508806.1|tm:5-27	WP_051508806.1	23	3903.35	169.711	2	1	2	0	2	2	0	8	0	1	0	2	0	0	0	0	1	1	0	1
GCF_000585375.1|WP_084701576.1|tm:560-582	WP_084701576.1	23	4008.43	174.28	2	0	0	0	4	3	1	4	0	5	0	0	0	0	0	0	3	0	0	1
GCF_000612805.1|WP_042477317.1|tm:74-96	WP_042477317.1	23	4159.24	180.837	0	0	0	0	4	4	0	1	0	6	1	1	1	1	1	0	0	2	1	0
GCF_000614975.1|WP_084267042.1|tm:37-59	WP_084267042.1	23	3764.69	163.682	3	0	0	0	1	3	0	3	1	5	1	1	1	0	0	0	0	4	0	0
GCF_000621125.1|WP_051554700.1|tm:85-107	WP_051554700.1	23	4155.84	180.689	0	1	0	0	4	2	1	1	0	7	0	1	3	0	0	0	1	1	1	0
GCF_000626635.1|WP_038558516.1|tm:79-101	WP_038558516.1	23	4169.59	181.287	1	0	0	0	2	2	1	3	0	4	1	0	2	0	1	1	1	2	2	0
GCF_000626715.1|WP_081802045.1|tm:15-37	WP_081802045.1	23	3969.25	172.576	2	0	0	0	1	1	0	3	0	5	1	1	0	1	0	2	0	5	0	1
GCF_000626715.1|WP_034240333.1|tm:74-96	WP_034240333.1	23	4040.75	175.685	0	1	0	0	2	0	0	6	0	4	0	1	2	0	0	2	0	5	0	0
GCF_000633635.1|WP_025869970.1|tm:81-98	WP_025869970.1	18	3398.68	188.816	0	0	0	0	2	0	0	2	0	4	1	1	0	0	1	2	1	3	1	0
GCF_000682675.1|WP_081814884.1|tm:111-130	WP_081814884.1	20	3602.66	180.133	4	0	0	0	4	0	0	1	0	3	0	1	0	1	0	1	1	2	1	1
GCF_000682695.1|WP_034736255.1|tm:17-39	WP_034736255.1	23	3875.96	168.52	3	0	0	0	1	2	0	3	0	4	0	2	1	0	0	1	1	3	2	0
GCF_000682715.1|WP_035551118.1|tm:21-43	WP_035551118.1	23	4157.09	180.743	2	1	1	1	4	0	1	0	0	4	0	0	0	1	0	3	0	3	1	1
GCF_000682755.1|WP_034797936.1|tm:21-40	WP_034797936.1	20	3594.05	179.703	5	0	0	0	3	0	0	0	0	4	0	1	0	1	0	1	0	2	1	2
GCF_000685235.1|WP_084331823.1|tm:44-58	WP_084331823.1	15	2837.15	189.143	1	0	0	1	6	1	0	0	0	1	1	0	0	0	0	1	1	1	1	0
GCF_000685255.1|WP_011646369.1|tm:13-35	WP_011646369.1	23	3698.72	160.814	4	0	0	0	1	2	0	1	0	3	0	1	2	0	1	1	1	5	1	0
GCF_000687735.1|WP_051614344.1|tm:91-113	WP_051614344.1	23	4167.81	181.209	3	0	0	0	4	1	0	2	0	2	2	0	0	0	0	0	5	1	1	2
GCF_000701445.1|WP_051651145.1|tm:13-30	WP_051651145.1	18	2838.79	157.711	4	0	0	0	3	4	0	0	0	4	0	0	0	0	0	0	1	1	1	0
GCF_000702205.1|WP_031556322.1|tm:84-106	WP_031556322.1	23	3922.03	170.523	3	0	0	0	0	1	1	4	0	4	3	0	1	0	0	2	1	2	0	1
GCF_000703005.1|WP_052169880.1|tm:97-116	WP_052169880.1	20	3456.93	172.846	2	0	0	0	2	2	0	1	0	5	0	1	0	0	1	1	2	2	1	0
GCF_000703105.1|WP_029503736.1|tm:21-43	WP_029503736.1	23	3989.04	173.437	2	0	0	0	2	2	0	6	0	4	0	0	1	0	0	2	1	1	1	1
GCF_000708615.2|WP_029298526.1|tm:93-115	WP_029298526.1	23	4085.75	177.641	1	0	0	0	3	0	0	2	0	4	1	1	3	0	0	2	1	4	1	0
GCF_000711955.1|WP_029921239.1|tm:21-43	WP_029921239.1	23	3881.4	168.757	3	0	0	0	0	2	0	0	0	3	1	0	1	2	1	0	1	7	1	1
GCF_000711985.1|WP_031570567.1|tm:9-28	WP_031570567.1	20	3659.42	182.971	3	0	0	1	1	0	0	2	0	5	0	2	0	0	0	1	0	2	1	2
GCF_000717135.1|WP_051799619.1|tm:302-324	WP_051799619.1	23	3413.18	148.399	6	0	0	0	1	4	0	1	0	4	0	0	0	0	0	1	2	3	1	0
GCF_000717335.1|WP_084144798.1|tm:548-570	WP_084144798.1	23	3731.28	162.23	7	1	0	0	2	1	0	1	0	4	0	0	3	0	0	0	0	2	1	1
GCF_000718245.1|WP_106973578.1|tm:151-173	WP_106973578.1	23	3736.73	162.467	3	0	0	0	1	5	0	3	0	2	0	0	0	0	1	1	1	3	2	1
GCF_000721705.1|WP_084599190.1|tm:391-410	WP_084599190.1	20	3478.46	173.923	3	2	0	0	4	1	0	1	0	2	0	0	1	0	0	0	1	3	1	1
GCF_000722545.1|WP_036686252.1|tm:12-34	WP_036686252.1	23	4021.43	174.845	3	1	0	0	2	1	0	2	0	5	3	0	0	0	0	1	1	3	0	1
GCF_000724225.2|WP_039228516.1|tm:85-104	WP_039228516.1	20	3408.58	170.429	1	0	0	0	1	1	0	6	0	4	0	0	1	0	0	1	2	3	0	0
GCF_000725385.1|WP_019463549.1|tm:21-40	WP_019463549.1	20	3549.02	177.451	0	0	0	0	2	2	0	1	0	2	1	2	0	0	0	0	2	6	2	0
GCF_000730165.1|WP_088871492.1|tm:30-52	WP_088871492.1	23	3966.61	172.461	5	0	0	0	3	1	0	1	0	5	0	1	1	0	0	0	3	1	2	0
GCF_000730165.1|WP_088871495.1|tm:25-47	WP_088871495.1	23	4160.91	180.909	2	0	0	0	2	0	0	1	0	5	0	1	1	0	0	1	3	4	2	1
GCF_000732925.1|WP_038509172.1|tm:12-34	WP_038509172.1	23	3462.28	150.534	7	1	0	0	1	3	0	1	0	7	0	0	1	0	0	0	1	1	0	0
GCF_000732925.1|WP_038520618.1|tm:21-43	WP_038520618.1	23	3522.25	153.141	6	0	0	0	0	3	1	0	0	5	0	0	1	0	0	0	0	6	1	0
GCF_000733125.1|WP_081871678.1|tm:44-63	WP_081871678.1	20	3292.7	164.635	4	0	0	0	2	0	0	1	0	4	0	1	1	0	0	1	1	5	0	0
GCF_000735715.2|WP_031454770.1|tm:94-113	WP_031454770.1	20	3574.85	178.742	0	0	0	0	2	0	0	6	0	3	1	1	4	0	0	1	1	1	0	0
GCF_000737705.1|WP_051882109.1|tm:15-32	WP_051882109.1	18	3318.26	184.348	1	0	0	0	4	1	0	1	0	5	0	1	0	0	0	2	1	0	0	2
GCF_000737705.1|WP_034713145.1|tm:15-32	WP_034713145.1	18	3218.65	178.814	2	0	0	0	1	0	0	4	1	4	0	0	0	1	0	2	0	2	0	1
GCF_000737705.1|WP_051882223.1|tm:30-49	WP_051882223.1	20	3923.48	196.174	2	0	0	0	3	1	1	2	1	4	0	0	0	0	0	0	0	2	3	1
GCF_000737765.1|WP_034744015.1|tm:73-95	WP_034744015.1	23	3839.05	166.915	2	0	0	0	1	3	0	4	0	6	0	1	2	0	0	0	0	3	0	1
GCF_000737785.1|WP_034707564.1|tm:74-96	WP_034707564.1	23	3846.85	167.254	1	0	0	0	2	3	0	5	0	6	0	1	2	0	0	1	1	1	0	0
GCF_000740055.1|WP_051907273.1|tm:77-99	WP_051907273.1	23	4212.69	183.16	0	1	0	0	1	1	0	1	1	6	2	1	0	0	0	1	1	5	1	1
GCF_000744175.1|WP_084584842.1|tm:20-42	WP_084584842.1	23	3844.12	167.136	6	0	0	0	0	1	1	0	0	3	1	0	1	0	1	1	1	4	1	2
GCF_000744375.1|WP_034561971.1|tm:21-43	WP_034561971.1	23	4533.41	197.105	0	0	0	0	5	0	0	7	0	2	0	0	1	1	0	3	0	0	1	3
GCF_000744465.1|WP_081901654.1|tm:54-76	WP_081901654.1	23	4015.34	174.58	2	1	0	0	0	1	0	3	0	5	0	1	0	0	1	2	1	4	2	0
GCF_000744825.1|WP_035033544.1|tm:84-102	WP_035033544.1	19	3287.38	173.02	1	0	0	0	1	1	0	3	0	5	2	0	1	0	0	2	0	3	0	0
GCF_000746825.1|WP_034536099.1|tm:86-105	WP_034536099.1	20	3280.3	164.015	1	0	0	0	2	2	0	1	0	5	0	0	1	0	0	2	0	6	0	0
GCF_000746825.1|WP_034536102.1|tm:81-100	WP_034536102.1	20	3859.39	192.969	0	0	0	0	4	0	0	6	1	4	0	0	0	0	0	2	1	1	1	0
GCF_000746845.1|WP_084677488.1|tm:84-106	WP_084677488.1	23	4144.89	180.213	0	0	0	0	5	2	2	0	0	6	0	0	3	0	0	2	0	2	1	0
GCF_000747075.1|WP_043800355.1|tm:20-42	WP_043800355.1	23	3838	166.87	3	1	0	1	0	3	0	1	0	2	1	1	0	0	0	1	2	3	3	1
GCF_000750635.1|WP_040984971.1|tm:78-97	WP_040984971.1	20	3575.89	178.794	0	0	0	0	2	1	0	3	0	4	1	1	0	1	0	3	1	2	1	0
GCF_000755585.2|WP_050070099.1|tm:27-49	WP_050070099.1	23	4116.2	178.965	4	0	1	0	1	0	0	2	0	4	0	0	1	0	1	1	0	5	2	1
GCF_000757885.1|WP_036652340.1|tm:119-141	WP_036652340.1	23	3386.54	147.241	2	1	0	0	0	6	0	5	0	4	0	1	0	0	0	1	1	2	0	0
GCF_000758705.1|WP_025703865.1|tm:13-33	WP_025703865.1	21	4013.71	191.129	1	1	0	0	0	0	0	3	0	7	1	0	0	0	1	1	1	2	1	2
GCF_000758725.1|WP_038569704.1|tm:115-137	WP_038569704.1	23	3286.01	142.87	4	0	0	0	0	6	0	6	0	2	0	1	0	0	0	1	0	3	0	0
GCF_000763165.1|WP_033091371.1|tm:13-35	WP_033091371.1	23	3696.92	160.736	3	0	0	0	2	2	1	0	0	3	0	1	0	1	0	2	3	4	0	1
GCF_000767835.1|WP_037618264.1|tm:21-43	WP_037618264.1	23	4131.6	179.635	4	0	0	0	1	1	0	3	0	8	0	1	0	0	1	0	1	1	0	2
GCF_000767835.1|WP_037615333.1|tm:86-105	WP_037615333.1	20	3476.32	173.816	0	0	0	0	1	1	0	5	0	5	0	0	2	0	0	3	0	2	0	1
GCF_000768355.1|WP_036133342.1|tm:21-40	WP_036133342.1	20	3308.81	165.44	2	0	0	0	0	1	0	0	0	4	0	2	0	0	0	2	2	5	1	1
GCF_000770795.1|WP_036165657.1|tm:16-38	WP_036165657.1	23	3948.71	171.683	3	1	0	1	2	1	0	1	0	0	1	2	0	0	0	1	2	5	2	1
GCF_000775595.1|WP_026801822.1|tm:572-594	WP_026801822.1	23	3643.82	158.427	3	0	0	0	2	5	0	2	0	4	0	1	0	0	0	1	2	1	1	1
GCF_000785495.1|WP_038679563.1|tm:46-68	WP_038679563.1	23	3456.49	150.282	8	0	0	0	3	3	0	0	0	3	0	0	0	0	1	1	1	3	0	0
GCF_000785985.1|WP_052164276.1|tm:373-395	WP_052164276.1	23	3816.62	165.94	4	1	0	0	1	1	0	0	0	4	0	0	1	0	0	2	2	4	2	1
GCF_000786695.1|WP_038489627.1|tm:21-43	WP_038489627.1	23	3532.84	153.602	3	0	2	1	2	4	0	3	0	1	0	0	0	0	0	0	0	7	0	0
GCF_000789235.1|WP_034041144.1|tm:81-103	WP_034041144.1	23	4150.48	180.456	1	0	0	0	3	1	0	5	0	6	1	0	2	0	0	3	0	0	1	0
GCF_000797445.1|WP_034059247.1|tm:81-103	WP_034059247.1	23	4012.1	174.439	1	0	0	0	2	2	0	5	0	6	0	0	2	1	0	2	1	0	1	0
GCF_000797445.1|WP_052158347.1|tm:86-108	WP_052158347.1	23	4465.1	194.135	0	0	0	0	4	0	0	3	0	6	1	2	2	0	0	0	1	2	1	1
GCF_000797465.1|WP_052172417.1|tm:86-105	WP_052172417.1	20	3776.45	188.822	0	1	0	0	5	0	0	4	0	5	0	1	2	0	0	0	1	1	0	0
GCF_000802365.1|WP_039408123.1|tm:33-55	WP_039408123.1	23	4109.68	178.682	3	0	0	0	1	1	0	1	0	6	0	1	0	0	0	2	2	2	3	1
GCF_000807855.2|WP_044220876.1|tm:69-91	WP_044220876.1	23	4205.19	182.834	0	0	0	0	4	2	0	6	0	2	1	1	2	1	0	1	1	0	0	2
GCF_000813825.1|WP_039367531.1|tm:74-96	WP_039367531.1	23	3790.34	164.797	1	1	0	0	2	3	0	5	0	5	0	1	2	0	0	1	1	1	0	0
GCF_000816085.1|WP_039643554.1|tm:81-100	WP_039643554.1	20	3359.89	167.994	4	0	0	0	2	1	0	2	0	3	2	1	0	0	0	2	1	1	0	1
GCF_000821065.1|WP_042530882.1|tm:78-100	WP_042530882.1	23	4042.25	175.75	2	0	0	0	3	1	0	4	0	4	1	1	1	1	0	3	1	0	1	0
GCF_000826645.1|WP_052461163.1|tm:22-44	WP_052461163.1	23	4286.33	186.362	0	0	0	1	5	1	0	4	0	2	0	1	1	0	0	3	1	1	1	2
GCF_000826645.1|WP_040254805.1|tm:23-40	WP_040254805.1	18	3673.78	204.099	1	0	0	0	1	0	0	3	0	4	0	0	0	0	1	1	0	2	3	2
GCF_000828075.3|WP_041044364.1|tm:21-43	WP_041044364.1	23	3832.93	166.649	3	1	0	1	2	1	0	2	0	1	1	2	0	0	0	1	2	5	1	0
GCF_000829055.1|WP_080769612.1|tm:84-103	WP_080769612.1	20	3837.8	191.89	1	0	0	0	2	0	0	2	1	4	0	1	0	0	0	1	2	2	1	3
GCF_000829395.1|WP_041092066.1|tm:83-105	WP_041092066.1	23	4036.17	175.486	0	0	0	0	1	3	1	6	1	4	1	0	0	0	0	1	0	4	0	1
GCF_000829395.1|WP_041092084.1|tm:79-101	WP_041092084.1	23	4230.91	183.953	0	0	0	0	3	2	0	1	0	5	0	0	0	0	0	1	2	5	1	3
GCF_000829905.1|WP_041140041.1|tm:117-139	WP_041140041.1	23	3319.43	144.323	5	1	0	0	3	6	0	3	0	2	0	1	0	0	0	1	0	1	0	0
GCF_000829905.1|WP_052466686.1|tm:114-132	WP_052466686.1	19	3336.23	175.591	2	0	0	0	2	3	0	3	0	2	1	0	0	0	0	0	0	3	1	2
GCF_000831385.1|WP_041495094.1|tm:73-95	WP_041495094.1	23	3990.32	173.492	1	1	0	0	4	2	1	4	0	3	1	1	2	0	0	1	0	2	0	0
GCF_000831645.3|WP_053085059.1|tm:85-107	WP_053085059.1	23	3983.1	173.178	0	0	0	0	3	2	0	6	0	2	0	0	0	1	0	2	3	3	0	1
GCF_000832015.1|WP_041522312.1|tm:13-32	WP_041522312.1	20	3398.94	169.947	1	1	0	0	1	1	0	2	0	6	0	0	1	0	1	2	2	2	0	0
GCF_000832125.1|WP_041516119.1|tm:15-34	WP_041516119.1	20	3613.96	180.698	2	1	0	1	4	0	0	3	0	3	0	0	0	0	1	1	2	2	0	0
GCF_000832545.1|WP_052496191.1|tm:81-103	WP_052496191.1	23	4106.04	178.523	1	1	0	0	2	1	0	5	0	5	1	0	2	0	0	1	0	3	1	0
GCF_000876205.1|WP_044010287.1|tm:83-105	WP_044010287.1	23	3859.5	167.804	2	0	0	0	4	5	0	5	1	3	0	0	0	0	0	0	0	2	0	1
GCF_000876205.1|WP_052497836.1|tm:106-128	WP_052497836.1	23	4076.06	177.22	1	1	0	0	3	1	1	2	0	7	1	1	1	0	0	2	0	2	0	0
GCF_000943515.2|WP_044855231.1|tm:21-43	WP_044855231.1	23	3575.62	155.462	7	0	0	0	0	3	1	1	0	7	0	0	1	0	0	0	0	2	1	0
GCF_000943565.1|WP_044634108.1|tm:81-103	WP_044634108.1	23	4112.92	178.823	1	0	0	0	3	1	0	2	0	8	0	0	2	0	0	2	1	2	1	0
GCF_000955725.1|WP_045175824.1|tm:9-31	WP_045175824.1	23	4166.93	181.171	1	0	0	0	6	2	0	5	0	2	0	0	1	0	0	2	0	2	0	2
GCF_000960475.2|WP_052693496.1|tm:54-71	WP_052693496.1	18	2933.37	162.965	4	0	0	0	1	1	0	0	0	7	0	0	0	0	0	1	0	4	0	0
GCF_000962825.1|WP_083449006.1|tm:288-310	WP_083449006.1	23	3706.55	161.154	7	1	0	0	1	2	0	2	0	3	1	0	1	0	0	1	0	1	1	2
GCF_000968055.1|WP_026656067.1|tm:83-105	WP_026656067.1	23	3926.62	170.723	1	1	0	0	3	1	0	5	0	5	0	0	0	0	0	4	1	2	0	0
GCF_000969705.1|WP_052665146.1|tm:7-29	WP_052665146.1	23	3512.29	152.708	7	0	0	0	0	3	0	1	1	7	1	0	2	0	0	0	0	1	0	0
GCF_000970465.2|WP_069911924.1|tm:19-38	WP_069911924.1	20	3448.91	172.445	2	0	0	0	2	2	0	4	0	5	1	1	0	0	0	0	1	2	0	0
GCF_000972495.1|WP_052733090.1|tm:22-41	WP_052733090.1	20	3843.83	192.191	2	0	0	0	1	0	1	3	0	5	0	1	1	0	1	0	0	2	1	2
GCF_000974445.1|WP_030469110.1|tm:36-58	WP_030469110.1	23	3897.94	169.476	5	0	0	0	0	2	0	1	0	6	1	0	1	0	1	0	1	3	2	0
GCF_000974785.1|WP_052956021.1|tm:89-108	WP_052956021.1	20	3728.1	186.405	1	1	0	0	3	0	2	4	0	5	0	0	2	0	0	1	0	0	0	1
GCF_000981585.1|WP_020434338.1|tm:13-30	WP_020434338.1	18	3416.23	189.791	1	0	0	0	0	0	0	2	0	7	2	0	0	0	1	1	1	2	1	0
GCF_001005315.1|WP_046758732.1|tm:71-93	WP_046758732.1	23	3857.86	167.733	2	1	0	0	2	1	0	5	0	4	0	2	2	0	0	1	2	1	0	0
GCF_001005315.1|WP_046758728.1|tm:18-35	WP_046758728.1	18	3387.04	188.169	1	0	0	0	5	1	0	1	0	4	1	0	0	0	0	1	0	3	1	0
GCF_001005905.1|WP_046789021.1|tm:83-102	WP_046789021.1	20	3432.64	171.632	2	0	0	0	1	2	0	1	0	3	1	0	1	0	0	2	0	4	2	1
GCF_001006285.1|WP_046823666.1|tm:84-106	WP_046823666.1	23	4185.16	181.963	0	0	0	0	3	1	0	3	0	6	2	2	2	1	0	1	1	1	0	0
GCF_001855615.1|WP_033478479.1|tm:33-55	WP_033478479.1	23	4155.54	180.676	3	0	0	0	1	1	0	1	0	4	0	1	0	0	0	2	1	4	4	1
GCF_001020205.1|WP_033060165.1|tm:85-104	WP_033060165.1	20	3421.68	171.084	1	0	0	0	2	2	0	1	0	5	2	0	1	0	0	0	2	4	0	0
GCF_001021915.1|WP_076342515.1|tm:35-57	WP_076342515.1	23	4006.52	174.197	4	0	0	0	1	1	0	1	0	4	0	1	0	0	0	2	1	4	3	1
GCF_001028025.1|WP_047774092.1|tm:87-109	WP_047774092.1	23	3766.09	163.743	5	0	0	0	1	3	0	3	0	5	0	0	0	1	1	0	1	2	0	1
GCF_001029285.1|WP_047811858.1|tm:9-31	WP_047811858.1	23	4055.88	176.343	2	1	0	0	1	2	0	2	0	8	1	0	0	0	0	1	0	3	1	1
GCF_001045465.1|WP_048507222.1|tm:73-95	WP_048507222.1	23	3746.83	162.906	1	0	0	0	2	3	0	4	0	5	0	1	2	0	0	2	1	2	0	0
GCF_001045465.1|WP_048507517.1|tm:75-97	WP_048507517.1	23	4186.27	182.012	0	0	0	0	2	0	0	4	0	5	2	2	4	0	0	2	0	1	0	1
GCF_001050095.1|WP_082147284.1|tm:114-132	WP_082147284.1	19	3573.38	188.073	0	0	0	0	1	1	0	5	0	5	1	0	0	1	0	1	0	2	0	2
GCF_001050155.1|WP_048648411.1|tm:13-35	WP_048648411.1	23	3651.99	158.782	4	0	0	0	1	2	0	1	0	4	0	1	0	0	1	1	2	6	0	0
GCF_001050435.1|WP_053083553.1|tm:78-97	WP_053083553.1	20	3226.76	161.338	2	0	0	0	0	3	0	3	0	5	1	0	1	0	0	2	1	1	1	0
GCF_001050435.1|WP_048735974.1|tm:83-105	WP_048735974.1	23	4140.59	180.026	1	1	0	0	1	2	0	3	0	7	0	0	0	0	1	0	2	3	1	1
GCF_001050435.1|WP_048733828.1|tm:104-126	WP_048733828.1	23	4082.7	177.509	1	0	1	0	1	3	0	4	0	7	1	1	1	0	0	0	0	1	1	1
GCF_001050475.1|WP_048704885.1|tm:79-101	WP_048704885.1	23	4121.61	179.2	1	2	0	0	1	3	0	4	1	5	1	0	0	0	0	0	1	1	2	1
GCF_001050475.1|WP_048705689.1|tm:81-103	WP_048705689.1	23	3973.52	172.762	3	0	0	0	1	2	0	6	0	7	0	0	1	0	0	0	0	2	0	1
GCF_001070805.1|WP_049510090.1|tm:17-36	WP_049510090.1	20	3594	179.7	1	0	0	0	2	2	0	4	0	7	0	1	0	0	0	0	1	1	0	1
GCF_001182725.1|WP_049690253.1|tm:5-25	WP_049690253.1	21	3983.65	189.698	1	0	0	0	4	0	0	5	1	3	0	0	0	0	0	1	2	2	0	2
GCF_001184205.1|WP_049673334.1|tm:43-65	WP_049673334.1	23	3862.66	167.942	2	1	0	0	1	4	0	2	0	8	1	0	0	0	0	2	0	0	1	1
GCF_001192835.1|WP_062042379.1|tm:30-52	WP_062042379.1	23	3824.04	166.263	1	4	0	0	1	1	0	2	0	4	0	2	2	0	0	0	1	4	0	1
GCF_001244495.1|WP_050623225.1|tm:147-169	WP_050623225.1	23	4138.06	179.916	2	2	1	0	1	2	0	0	0	5	1	0	0	0	2	0	1	3	1	2
GCF_001244995.1|WP_050619054.1|tm:154-173	WP_050619054.1	20	3535.11	176.756	3	1	0	0	3	2	0	0	0	6	0	1	0	1	2	0	0	1	0	0
GCF_001262015.1|WP_025078069.1|tm:21-43	WP_025078069.1	23	4053.38	176.234	0	1	0	0	2	1	1	2	0	5	0	1	1	0	1	3	1	3	0	1
GCF_001267845.1|WP_032462795.1|tm:87-104	WP_032462795.1	18	3311.05	183.947	0	0	0	0	0	0	0	2	0	4	3	0	1	0	0	2	1	3	0	2
GCF_001270965.1|WP_053178967.1|tm:82-99	WP_053178967.1	18	3174.57	176.365	1	0	0	0	2	1	1	2	0	7	0	0	2	0	0	1	1	0	0	0
GCF_001273835.1|WP_075200933.1|tm:180-202	WP_075200933.1	23	2935.41	127.627	7	0	0	0	1	8	0	2	0	2	0	0	0	0	0	1	0	2	0	0
GCF_001274715.1|WP_043066413.1|tm:16-33	WP_043066413.1	18	3477.48	193.193	0	0	0	0	0	0	0	4	0	3	2	0	0	1	1	1	1	3	1	1
GCF_001277345.1|WP_054403150.1|tm:16-38	WP_054403150.1	23	4182.87	181.864	3	0	0	0	3	0	0	1	0	5	3	1	0	0	0	0	2	4	0	1
GCF_001278115.1|WP_054408710.1|tm:77-99	WP_054408710.1	23	4018.61	174.722	0	0	0	0	2	3	1	4	0	6	0	1	2	0	0	1	0	2	1	0
GCF_001278945.1|WP_053585497.1|tm:81-103	WP_053585497.1	23	4008.19	174.269	1	0	0	0	2	2	0	3	0	2	3	1	1	0	0	3	2	1	2	0
GCF_001278945.1|WP_053585527.1|tm:74-96	WP_053585527.1	23	4408.95	191.693	0	0	0	0	5	1	0	5	0	3	0	1	1	0	1	1	1	2	1	1
GCF_001279005.1|WP_078662094.1|tm:93-115	WP_078662094.1	23	3431.68	149.203	4	1	0	0	0	4	0	1	0	5	0	0	0	0	0	1	2	4	0	1
GCF_001280865.1|WP_053975144.1|tm:76-98	WP_053975144.1	23	4217.75	183.38	1	0	0	0	4	1	0	3	0	8	0	1	2	0	0	1	1	0	0	1
GCF_001286805.1|WP_053942200.1|tm:81-103	WP_053942200.1	23	4166.37	181.147	1	0	0	0	0	1	0	4	0	6	5	1	1	0	0	2	0	1	0	1
GCF_001308265.1|WP_082389090.1|tm:10-28	WP_082389090.1	19	3661.82	192.727	1	0	0	0	3	1	0	1	0	4	1	0	1	0	1	1	1	1	2	1
GCF_001310225.1|WP_054727549.1|tm:81-103	WP_054727549.1	23	4164.43	181.062	1	0	0	0	4	2	0	4	0	6	1	0	2	0	0	1	1	0	1	0
GCF_001310955.1|WP_054722268.1|tm:21-40	WP_054722268.1	20	3658.82	182.941	1	1	0	0	3	1	0	5	1	2	0	0	1	0	0	0	1	2	0	2
GCF_001311035.1|WP_009268989.1|tm:128-150	WP_009268989.1	23	3435.7	149.378	4	0	0	0	2	5	0	6	0	2	0	1	0	0	0	2	1	0	0	0
GCF_001314305.1|WP_054665983.1|tm:21-40	WP_054665983.1	20	3245.19	162.259	1	1	0	0	1	3	0	2	0	2	1	2	0	0	0	1	1	4	1	0
GCF_001314975.1|WP_062694388.1|tm:7-26	WP_062694388.1	20	3681.93	184.096	1	1	0	0	5	0	0	4	1	1	0	0	1	0	0	1	3	1	1	0
GCF_001318345.1|WP_081679827.1|tm:7-29	WP_081679827.1	23	4196.61	182.461	1	0	0	0	5	2	0	0	0	3	2	1	0	0	1	2	1	3	0	2
GCF_001373415.1|WP_054955147.1|tm:13-35	WP_054955147.1	23	3931.82	170.949	2	0	0	0	1	0	0	4	1	5	1	0	0	0	0	3	3	3	0	0
GCF_001375595.1|WP_091742077.1|tm:5-25	WP_091742077.1	21	3394.86	161.66	6	0	0	0	2	2	0	4	0	0	2	0	0	0	1	2	0	1	0	1
GCF_001375655.1|WP_093650178.1|tm:16-38	WP_093650178.1	23	4047.6	175.983	4	0	0	0	3	1	0	2	0	5	0	1	0	0	0	2	2	0	1	2
GCF_001375655.1|WP_093649687.1|tm:80-102	WP_093649687.1	23	4110.01	178.696	1	0	0	0	3	1	0	2	1	2	0	0	1	0	1	2	2	5	1	1
GCF_001399775.1|WP_050764281.1|tm:2-24	WP_050764281.1	23	3945.71	171.553	5	0	0	0	0	1	1	1	0	6	1	0	0	1	0	2	1	1	1	2
GCF_001403615.1|WP_082435821.1|tm:588-610	WP_082435821.1	23	3538.61	153.853	5	0	0	0	2	5	0	1	0	4	0	1	0	0	0	1	1	1	1	1
GCF_001403795.1|WP_055084057.1|tm:46-63	WP_055084057.1	18	3034.3	168.572	4	0	0	0	2	1	0	0	0	5	0	0	0	0	0	0	2	3	1	0
GCF_001404755.1|WP_003061262.1|tm:83-105	WP_003061262.1	23	3981.6	173.113	2	0	0	1	2	0	0	5	0	3	0	0	1	0	0	3	0	5	0	1
GCF_001404935.1|WP_005945494.1|tm:80-102	WP_005945494.1	23	3932.94	170.997	2	1	0	0	1	0	0	2	0	6	0	1	2	0	0	1	2	4	0	1
GCF_001404975.1|WP_055091743.1|tm:72-94	WP_055091743.1	23	4113.14	178.832	0	0	0	0	1	1	1	8	0	5	0	2	1	0	0	3	0	0	0	1
GCF_001405015.1|WP_055264559.1|tm:86-103	WP_055264559.1	18	3199.2	177.733	0	0	0	0	1	0	0	3	0	7	0	1	2	0	0	2	1	1	0	0
GCF_001405315.1|WP_055158914.1|tm:150-169	WP_055158914.1	20	3369.96	168.498	2	1	0	0	1	2	0	4	0	4	0	0	0	1	0	1	1	2	1	0
GCF_001405535.1|WP_055168604.1|tm:102-119	WP_055168604.1	18	3261.9	181.217	2	0	0	0	2	0	0	4	0	6	0	0	0	0	0	0	1	3	0	0
GCF_001405615.1|WP_055066814.1|tm:103-125	WP_055066814.1	23	3515.56	152.85	3	0	1	0	0	4	0	5	0	2	2	0	0	0	0	1	2	3	0	0
GCF_001405955.1|WP_055171457.1|tm:40-62	WP_055171457.1	23	3802.38	165.321	1	1	0	0	1	5	0	3	0	7	0	0	1	0	0	0	0	2	0	2
GCF_001406035.1|WP_055113774.1|tm:7-26	WP_055113774.1	20	3471.76	173.588	5	0	0	0	1	0	0	3	0	5	0	0	0	3	0	1	1	0	1	0
GCF_001406135.1|WP_057098169.1|tm:5-27	WP_057098169.1	23	4165.64	181.115	1	1	0	0	3	2	0	5	1	4	0	0	1	1	0	0	1	1	0	2
GCF_001412635.1|WP_003026608.1|tm:13-35	WP_003026608.1	23	4076.64	177.245	3	0	0	0	2	0	0	3	0	7	0	2	0	0	1	2	0	3	0	0
GCF_001413955.1|WP_082433318.1|tm:81-103	WP_082433318.1	23	4158.01	180.783	1	0	0	0	4	2	0	5	0	6	0	0	2	0	0	1	0	1	1	0
GCF_001418015.1|WP_055446827.1|tm:11-33	WP_055446827.1	23	4372.99	190.13	0	1	0	0	3	0	0	4	0	6	0	1	2	1	0	2	0	0	0	3
GCF_001418335.1|WP_055515773.1|tm:182-204	WP_055515773.1	23	3041.18	132.225	11	0	0	0	2	5	0	0	0	1	0	0	0	0	0	0	2	1	0	1
GCF_001420285.1|WP_056016533.1|tm:92-114	WP_056016533.1	23	4135.86	179.82	2	0	0	0	3	0	0	3	0	6	1	1	4	0	0	2	0	0	1	0
GCF_001431045.1|WP_057490934.1|tm:20-42	WP_057490934.1	23	4078.78	177.338	2	0	0	0	4	0	0	4	0	5	0	1	0	0	0	2	2	3	0	0
GCF_001431195.1|WP_082881228.1|tm:2-21	WP_082881228.1	20	3377.3	168.865	0	2	0	1	2	2	0	4	0	1	1	0	0	0	0	2	1	3	0	1
GCF_001431195.1|WP_057987900.1|tm:21-43	WP_057987900.1	23	4056.38	176.364	1	1	0	0	5	3	0	5	0	4	0	1	1	0	1	1	0	0	0	0
GCF_001431415.1|WP_057631930.1|tm:21-43	WP_057631930.1	23	3974.45	172.802	1	1	1	1	1	2	0	1	0	5	1	2	0	0	0	2	1	2	2	0
GCF_001431465.1|WP_057628294.1|tm:21-43	WP_057628294.1	23	4138.62	179.94	1	1	1	1	1	1	0	2	0	6	1	2	0	0	0	1	2	1	2	0
GCF_001431505.1|WP_057641646.1|tm:21-40	WP_057641646.1	20	3307.28	165.364	3	0	0	0	1	2	0	2	0	2	0	2	0	1	0	1	1	3	1	1
GCF_001432245.1|WP_056935076.1|tm:78-97	WP_056935076.1	20	3695.23	184.761	2	0	0	0	2	1	1	1	0	5	2	1	1	0	0	1	0	1	2	0
GCF_001433715.1|WP_057794500.1|tm:7-26	WP_057794500.1	20	3332.62	166.631	1	0	1	0	4	2	0	2	0	3	0	0	0	0	0	3	0	4	0	0
GCF_001433995.1|WP_082593642.1|tm:117-139	WP_082593642.1	23	4292.7	186.639	0	0	0	0	3	1	1	5	0	5	1	2	1	0	1	0	2	1	0	0
GCF_001433995.1|WP_054659893.1|tm:81-103	WP_054659893.1	23	3798.68	165.16	1	0	0	1	0	3	0	5	0	8	0	0	0	0	0	2	2	1	0	0
GCF_001434055.1|WP_020090024.1|tm:101-123	WP_020090024.1	23	4116.06	178.959	4	0	1	0	6	0	0	1	0	4	1	2	0	1	0	1	1	1	0	0
GCF_001434055.1|WP_057161942.1|tm:79-101	WP_057161942.1	23	3465.1	150.657	3	0	0	0	0	5	0	3	0	6	0	0	2	0	0	0	0	4	0	0
GCF_001434115.1|WP_057733699.1|tm:84-103	WP_057733699.1	20	3669.83	183.491	1	0	0	0	3	1	0	0	0	7	0	0	1	0	0	2	0	3	2	0
GCF_001434135.1|WP_008856546.1|tm:77-99	WP_008856546.1	23	4153.2	180.574	0	1	0	0	0	2	0	5	0	5	2	0	0	0	2	1	2	2	0	1
GCF_001434135.1|WP_050806265.1|tm:101-123	WP_050806265.1	23	3873.14	168.397	4	0	0	0	1	2	2	2	0	8	0	1	0	0	0	0	0	3	0	0
GCF_001434135.1|WP_054654859.1|tm:76-98	WP_054654859.1	23	4249.09	184.743	2	0	0	0	7	1	0	2	0	2	2	1	0	0	0	2	0	3	1	0
GCF_001434135.1|WP_008856528.1|tm:117-139	WP_008856528.1	23	4252.31	184.883	1	0	1	0	4	2	0	1	0	4	0	0	1	1	1	1	0	3	1	2
GCF_001434135.1|WP_008856502.1|tm:100-122	WP_008856502.1	23	4077.01	177.261	2	1	0	0	2	1	1	3	0	6	1	1	0	0	0	1	1	2	0	1
GCF_001434135.1|WP_082602866.1|tm:84-106	WP_082602866.1	23	3773.41	164.061	3	1	0	0	1	3	0	5	0	3	0	0	0	1	0	1	1	2	0	2
GCF_001434145.1|WP_020281727.1|tm:80-99	WP_020281727.1	20	3449.36	172.468	1	1	0	0	0	1	0	5	0	3	1	0	0	0	0	3	1	2	1	1
GCF_001434145.1|WP_020281420.1|tm:106-125	WP_020281420.1	20	3581.39	179.069	3	0	1	0	2	2	0	4	0	6	0	0	0	0	1	0	0	0	1	0
GCF_001434255.1|WP_083484820.1|tm:79-101	WP_083484820.1	23	4127.6	179.461	1	0	0	0	5	1	0	2	0	6	0	2	1	0	0	1	1	3	0	0
GCF_001434255.1|WP_057863574.1|tm:84-106	WP_057863574.1	23	3758.39	163.408	2	0	0	0	1	4	0	6	1	2	1	0	0	0	0	1	0	4	0	1
GCF_001434255.1|WP_057863581.1|tm:98-120	WP_057863581.1	23	4408.53	191.675	1	0	0	0	5	1	1	4	0	4	1	1	0	0	0	0	2	1	1	1
GCF_001434255.1|WP_057863658.1|tm:85-107	WP_057863658.1	23	4141.23	180.053	1	0	1	0	1	2	0	1	0	8	0	0	2	0	1	0	1	3	2	0
GCF_001434255.1|WP_057864418.1|tm:100-122	WP_057864418.1	23	4388.03	190.784	2	0	1	0	1	0	0	3	0	8	0	0	1	0	1	0	0	3	1	2
GCF_001434295.1|WP_081483548.1|tm:79-98	WP_081483548.1	20	3854.8	192.74	1	0	0	0	1	1	0	3	0	9	0	0	0	0	0	0	1	1	2	1
GCF_001434395.1|WP_083478157.1|tm:104-126	WP_083478157.1	23	3985.1	173.265	2	0	0	0	0	0	1	3	0	5	1	2	0	0	1	2	2	4	0	0
GCF_001434395.1|WP_083478167.1|tm:109-131	WP_083478167.1	23	3562.13	154.875	3	1	0	0	0	4	0	4	0	6	1	0	2	0	0	1	0	1	0	0
GCF_001434395.1|WP_057731760.1|tm:83-105	WP_057731760.1	23	3984.99	173.26	3	1	0	0	2	1	0	1	0	5	0	0	1	0	1	2	1	3	1	1
GCF_001434395.1|WP_057732124.1|tm:106-125	WP_057732124.1	20	3742.41	187.12	0	0	1	0	2	2	0	2	0	8	1	1	0	0	0	1	0	0	1	1
GCF_001434665.1|WP_057766587.1|tm:84-106	WP_057766587.1	23	4083.33	177.536	1	1	0	0	5	2	0	2	0	3	1	0	0	0	0	1	4	1	0	2
GCF_001434665.1|WP_057764310.1|tm:85-107	WP_057764310.1	23	3785.97	164.607	1	0	0	0	1	3	0	7	0	3	0	1	0	0	0	3	0	3	0	1
GCF_001434835.1|WP_057800644.1|tm:84-103	WP_057800644.1	20	3669.83	183.491	1	0	0	0	3	1	0	0	0	7	0	0	1	0	0	2	0	3	2	0
GCF_001434895.1|WP_054698938.1|tm:84-102	WP_054698938.1	19	3237.02	170.369	2	0	0	0	1	1	0	2	0	6	0	0	0	0	0	3	0	3	1	0
GCF_001435195.1|WP_056960785.1|tm:88-105	WP_056960785.1	18	3065.02	170.279	1	1	0	0	0	0	0	2	0	4	0	1	0	1	0	3	1	3	1	0
GCF_001435395.1|WP_010579595.1|tm:86-105	WP_010579595.1	20	3672.9	183.645	0	0	0	0	1	1	0	4	0	4	1	2	1	3	0	1	0	1	1	0
GCF_001435875.1|WP_035180770.1|tm:84-106	WP_035180770.1	23	4001.86	173.994	4	0	0	0	1	1	0	3	0	4	1	0	0	2	0	1	0	4	1	1
GCF_001436255.1|WP_054748132.1|tm:84-106	WP_054748132.1	23	3774.88	164.125	2	1	0	0	1	3	0	5	0	3	0	0	1	0	0	1	1	3	0	2
GCF_001436255.1|WP_056982212.1|tm:77-99	WP_056982212.1	23	4151.86	180.516	0	1	0	0	2	2	0	5	0	4	1	0	0	2	0	2	1	1	1	1
GCF_001436255.1|WP_054748812.1|tm:84-106	WP_054748812.1	23	4093.58	177.982	2	0	0	0	3	2	0	3	0	3	3	0	0	0	0	2	1	2	1	1
GCF_001436255.1|WP_054748794.1|tm:110-132	WP_054748794.1	23	4378.29	190.36	0	0	1	0	3	1	1	4	0	4	0	1	0	0	1	0	1	4	1	1
GCF_001436255.1|WP_056981208.1|tm:76-98	WP_056981208.1	23	4208.82	182.992	2	0	0	0	7	1	0	1	0	3	1	1	0	0	0	2	0	4	1	0
GCF_001436295.1|WP_083483821.1|tm:80-102	WP_083483821.1	23	3835.83	166.775	2	0	1	0	1	2	0	0	0	8	0	0	0	1	1	2	2	3	0	0
GCF_001436375.1|WP_081763221.1|tm:108-130	WP_081763221.1	23	3965.89	172.43	3	1	0	0	5	1	0	4	0	5	0	0	0	0	0	3	1	0	0	0
GCF_001436595.1|WP_054732402.1|tm:80-102	WP_054732402.1	23	4151.58	180.503	2	1	0	0	1	2	0	2	0	5	1	0	0	1	1	1	1	2	2	1
GCF_001436595.1|WP_057151865.1|tm:84-106	WP_057151865.1	23	4085.1	177.613	3	0	1	0	1	1	0	5	0	2	3	1	0	0	1	1	0	3	1	0
GCF_001436595.1|WP_057151595.1|tm:79-98	WP_057151595.1	20	3161.81	158.09	3	0	0	0	0	2	0	1	0	4	1	1	0	0	1	2	2	3	0	0
GCF_001436595.1|WP_082404931.1|tm:101-123	WP_082404931.1	23	3710.48	161.325	2	0	0	0	0	4	1	3	0	5	2	1	1	0	0	0	0	4	0	0
GCF_001436605.1|WP_056974045.1|tm:75-97	WP_056974045.1	23	3831.43	166.584	2	0	0	0	3	4	0	3	0	4	0	1	0	0	0	0	1	4	1	0
GCF_001436605.1|WP_056974131.1|tm:77-99	WP_056974131.1	23	3996.89	173.778	2	0	0	0	3	2	0	5	0	5	0	2	0	0	0	0	0	4	0	0
GCF_001436705.1|WP_051993411.1|tm:81-103	WP_051993411.1	23	4027.13	175.093	1	0	1	0	3	3	0	4	0	6	0	0	0	0	0	0	2	2	1	0
GCF_001436755.1|WP_057876084.1|tm:74-96	WP_057876084.1	23	3879.92	168.692	2	0	1	0	5	3	0	2	0	4	0	1	0	0	0	0	2	3	0	0
GCF_001437125.1|WP_083488522.1|tm:112-134	WP_083488522.1	23	4163.48	181.021	2	0	0	0	2	1	0	3	1	6	1	0	1	0	0	2	0	2	1	1
GCF_001437405.1|WP_057805267.1|tm:83-105	WP_057805267.1	23	3900.57	169.59	3	0	0	0	4	2	0	4	0	2	0	1	0	0	0	2	0	4	1	0
GCF_001437425.1|WP_057786779.1|tm:93-115	WP_057786779.1	23	4348.01	189.044	1	0	0	0	5	1	0	4	1	6	0	0	0	0	0	2	1	0	0	2
GCF_001438655.1|WP_057749953.1|tm:84-101	WP_057749953.1	18	3183.78	176.877	1	0	0	0	3	1	0	2	0	4	2	0	1	0	0	2	0	2	0	0
GCF_001438655.1|WP_057749790.1|tm:81-103	WP_057749790.1	23	3934.91	171.083	3	0	0	0	4	2	0	5	0	2	0	2	0	0	0	2	0	2	1	0
GCF_001438805.1|WP_057879491.1|tm:80-102	WP_057879491.1	23	3989.52	173.457	3	0	0	0	3	2	0	4	1	3	1	0	1	0	0	0	2	2	1	0
GCF_001438805.1|WP_083488831.1|tm:111-128	WP_083488831.1	18	3478.33	193.241	0	0	1	0	2	1	0	3	0	3	1	0	0	0	0	0	0	4	2	1
GCF_001438805.1|WP_057881047.1|tm:86-108	WP_057881047.1	23	3942.74	171.423	0	0	0	0	1	3	0	7	0	3	0	0	1	0	0	1	1	4	0	2
GCF_001438805.1|WP_057881049.1|tm:86-105	WP_057881049.1	20	3519.52	175.976	2	0	0	0	1	0	0	4	1	2	0	0	0	0	0	2	2	4	1	1
GCF_001438805.1|WP_057881051.1|tm:82-104	WP_057881051.1	23	4080.24	177.402	2	0	0	0	1	2	1	4	0	5	1	0	0	0	1	0	2	3	1	0
GCF_001438805.1|WP_057879532.1|tm:74-96	WP_057879532.1	23	4305.39	187.191	1	1	0	0	7	1	0	3	0	3	1	2	0	0	0	1	0	2	0	1
GCF_001439665.1|WP_057783771.1|tm:77-99	WP_057783771.1	23	4116.61	178.983	0	0	0	0	2	2	1	6	0	5	0	1	2	0	0	1	0	2	1	0
GCF_001439665.1|WP_057783803.1|tm:82-104	WP_057783803.1	23	4023.66	174.942	1	0	0	0	1	2	0	4	0	7	1	1	2	0	0	1	1	1	1	0
GCF_001440035.1|WP_057744963.1|tm:43-65	WP_057744963.1	23	3510.6	152.635	8	0	0	0	1	2	0	4	0	2	0	1	0	0	0	1	1	2	1	0
GCF_001441535.1|WP_057883487.1|tm:20-39	WP_057883487.1	20	3150.41	157.52	5	0	0	0	2	3	0	3	0	5	0	0	0	0	0	0	1	1	0	0
GCF_001442615.1|WP_082632150.1|tm:98-120	WP_082632150.1	23	4137.14	179.876	1	1	0	0	5	0	0	1	0	5	0	1	2	0	0	2	1	3	0	1
GCF_001442615.1|WP_057937868.1|tm:5-22	WP_057937868.1	18	3424.06	190.226	0	0	0	0	4	0	0	2	0	5	0	0	1	1	0	2	1	1	1	0
GCF_001442625.1|WP_083505442.1|tm:5-27	WP_083505442.1	23	4207.4	182.93	2	2	0	0	3	0	1	2	1	5	1	0	1	1	0	1	1	1	1	0
GCF_001442745.1|WP_082647808.1|tm:41-63	WP_082647808.1	23	3778.36	164.277	2	0	1	0	1	3	0	3	0	4	1	1	0	0	0	1	2	3	1	0
GCF_001442805.1|WP_083512901.1|tm:38-57	WP_083512901.1	20	3233.89	161.694	5	0	0	0	2	1	0	0	0	3	0	1	0	0	0	0	3	4	1	0
GCF_001444425.1|WP_058022565.1|tm:13-32	WP_058022565.1	20	3420.55	171.027	2	1	0	0	1	2	0	1	0	4	1	0	0	0	1	2	2	1	1	1
GCF_001458235.1|WP_058313986.1|tm:21-43	WP_058313986.1	23	4121.3	179.187	1	1	0	0	4	2	1	0	0	5	0	0	0	0	0	2	2	2	1	2
GCF_001477135.1|WP_058711021.1|tm:13-32	WP_058711021.1	20	3886.24	194.312	1	1	0	0	2	0	0	3	0	4	0	0	0	1	1	1	0	3	2	1
GCF_001481375.1|WP_082670792.1|tm:21-40	WP_082670792.1	20	3726.84	186.342	0	1	0	0	2	1	0	1	0	5	1	0	2	0	1	0	0	4	0	2
GCF_001486165.1|WP_059004302.1|tm:114-136	WP_059004302.1	23	3467.86	150.777	4	0	0	0	2	5	0	2	0	6	0	1	0	0	0	2	1	0	0	0
GCF_001486165.1|WP_059004808.1|tm:118-140	WP_059004808.1	23	3975.66	172.855	1	1	0	0	2	3	0	1	1	5	1	0	0	1	0	3	0	2	2	0
GCF_001486505.1|WP_059044875.1|tm:116-138	WP_059044875.1	23	3420.67	148.725	2	0	0	0	0	6	0	5	0	5	0	1	0	0	0	2	0	2	0	0
GCF_001487105.1|WP_082667402.1|tm:117-139	WP_082667402.1	23	4138.82	179.949	4	1	0	0	4	0	0	2	0	6	1	0	1	1	0	1	0	1	0	1
GCF_001487145.1|WP_058991119.1|tm:5-23	WP_058991119.1	19	3530.71	185.827	2	0	0	0	3	0	0	5	1	2	0	0	0	0	0	1	1	2	0	2
GCF_001487145.1|WP_058991265.1|tm:75-97	WP_058991265.1	23	4394.33	191.058	2	0	1	0	4	2	0	4	0	3	1	0	0	0	0	0	0	1	1	4
GCF_001493375.1|WP_059007930.1|tm:24-46	WP_059007930.1	23	3696.66	160.724	7	0	0	0	0	2	0	2	0	6	0	0	1	0	1	0	0	3	1	0
GCF_001507325.1|WP_059137473.1|tm:92-114	WP_059137473.1	23	4135.86	179.82	2	0	0	0	3	0	0	3	0	6	1	1	4	0	0	2	0	0	1	0
GCF_001509495.1|WP_067695852.1|tm:291-313	WP_067695852.1	23	3910.04	170.002	2	1	0	1	2	4	0	1	0	5	0	0	1	0	0	0	1	2	2	1
GCF_001513965.1|WP_066993904.1|tm:161-183	WP_066993904.1	23	3671.63	159.636	4	0	0	0	1	2	0	1	0	6	1	0	2	0	0	1	0	5	0	0
GCF_001514055.1|WP_059266491.1|tm:185-207	WP_059266491.1	23	3041.18	132.225	11	0	0	0	2	5	0	0	0	1	0	0	0	0	0	0	2	1	0	1
GCF_001514235.1|WP_062724806.1|tm:27-49	WP_062724806.1	23	3774.35	164.102	3	1	0	0	0	3	0	0	0	5	1	0	1	0	2	1	1	4	1	0
GCF_001517665.2|WP_062551784.1|tm:94-116	WP_062551784.1	23	4451.36	193.537	1	1	0	0	7	1	0	5	0	3	0	0	0	0	0	1	0	1	0	3
GCF_001519075.1|WP_082697611.1|tm:21-40	WP_082697611.1	20	3003.13	150.156	7	0	0	0	1	3	0	1	0	4	2	0	0	0	0	0	1	1	0	0
GCF_001544195.1|WP_068707492.1|tm:84-106	WP_068707492.1	23	4102.24	178.358	2	0	0	0	2	0	0	4	0	6	0	2	0	0	0	2	2	2	1	0
GCF_001544295.1|WP_067626888.1|tm:81-103	WP_067626888.1	23	3894.48	169.325	4	0	0	0	3	3	0	2	1	2	1	0	1	0	0	2	1	0	2	1
GCF_001544295.1|WP_067628251.1|tm:84-106	WP_067628251.1	23	4329.97	188.26	1	0	1	1	6	0	0	3	0	4	1	0	1	0	0	2	0	2	0	1
GCF_001544375.1|WP_067389549.1|tm:80-97	WP_067389549.1	18	3340.81	185.601	2	0	0	0	1	0	0	6	0	4	1	0	0	1	0	1	0	1	1	0
GCF_001545095.1|WP_067630165.1|tm:81-103	WP_067630165.1	23	4056.89	176.387	2	0	0	0	5	2	0	3	0	3	0	2	0	0	0	2	1	1	0	2
GCF_001550135.1|WP_062564830.1|tm:5-27	WP_062564830.1	23	4217	183.348	3	1	1	0	4	0	0	0	0	6	2	1	1	0	0	2	0	0	1	1
GCF_001550155.1|WP_062567088.1|tm:13-35	WP_062567088.1	23	4080.74	177.423	2	0	1	0	3	0	0	4	0	2	1	3	0	0	0	3	2	0	0	2
GCF_001552195.1|WP_083947192.1|tm:462-484	WP_083947192.1	23	3870.13	168.267	4	0	0	0	1	1	0	2	0	5	0	0	1	0	0	0	4	3	1	1
GCF_001552235.1|WP_083952144.1|tm:411-433	WP_083952144.1	23	3740.66	162.637	4	1	0	0	1	2	0	2	0	5	0	0	2	0	0	0	3	1	0	2
GCF_001552635.1|WP_067471677.1|tm:236-258	WP_067471677.1	23	3810.38	165.669	3	0	0	0	0	1	0	0	0	8	1	0	0	0	0	2	3	4	0	1
GCF_001553115.1|WP_068366343.1|tm:75-97	WP_068366343.1	23	4269.03	185.61	4	0	0	0	5	2	0	5	0	1	0	0	0	0	0	1	0	0	2	3
GCF_001558775.1|WP_002492009.1|tm:82-101	WP_002492009.1	20	3526.89	176.344	2	1	0	0	1	1	0	3	0	2	2	0	1	0	0	0	2	3	2	0
GCF_001564415.1|WP_057677662.1|tm:33-55	WP_057677662.1	23	4015.8	174.6	3	0	0	0	1	1	0	1	0	4	0	1	0	0	0	3	1	4	3	1
GCF_001564455.1|WP_082743449.1|tm:101-123	WP_082743449.1	23	3815.35	165.885	6	1	0	0	2	0	0	3	0	3	1	0	1	0	1	1	1	3	0	0
GCF_001584225.1|WP_061940201.1|tm:21-43	WP_061940201.1	23	3532.84	153.602	3	0	2	1	2	4	0	3	0	1	0	0	0	0	0	0	0	7	0	0
GCF_001591385.1|WP_068642601.1|tm:27-46	WP_068642601.1	20	3180.16	159.008	4	0	0	0	1	2	0	1	0	3	0	0	0	1	0	1	1	5	1	0
GCF_001591745.1|WP_068160704.1|tm:87-109	WP_068160704.1	23	4086.57	177.677	2	0	0	0	0	0	0	2	0	7	2	0	1	0	0	0	1	7	0	1
GCF_001592065.1|WP_025023669.1|tm:80-102	WP_025023669.1	23	4010.45	174.367	1	0	0	1	1	1	1	4	0	4	0	0	0	0	0	3	3	2	1	1
GCF_001592065.1|WP_025023540.1|tm:80-102	WP_025023540.1	23	4113.17	178.833	3	0	0	0	5	0	0	3	0	3	1	1	0	0	0	1	5	0	0	1
GCF_001592935.1|WP_068418033.1|tm:73-95	WP_068418033.1	23	4338.63	188.636	0	0	0	0	2	0	1	5	0	8	0	1	2	0	0	1	1	1	1	0
GCF_001595995.1|WP_061880356.1|tm:48-67	WP_061880356.1	20	3071.85	153.593	8	0	0	0	3	1	0	3	0	1	0	1	0	0	0	1	0	2	0	0
GCF_001596795.1|WP_064386567.1|tm:13-35	WP_064386567.1	23	3904.06	169.742	3	1	0	0	0	0	0	2	0	3	1	3	0	1	0	1	3	3	0	2
GCF_001596795.1|WP_064385769.1|tm:5-27	WP_064385769.1	23	4002.75	174.033	3	1	0	1	4	0	0	3	0	3	0	2	0	1	0	4	0	0	0	1
GCF_001598035.1|WP_062708313.1|tm:17-39	WP_062708313.1	23	4035.15	175.441	2	1	0	0	1	2	0	2	0	8	0	1	0	1	0	0	3	0	1	1
GCF_001598035.1|WP_082785126.1|tm:81-103	WP_082785126.1	23	4174.85	181.515	1	0	0	0	3	2	0	1	0	2	1	0	1	0	2	3	1	3	2	1
GCF_001598255.1|WP_067062324.1|tm:21-38	WP_067062324.1	18	2944.24	163.569	3	0	0	0	1	2	0	1	0	2	1	1	0	0	1	2	1	2	1	0
GCF_001598415.1|WP_066826920.1|tm:9-28	WP_066826920.1	20	3254.07	162.703	5	0	0	0	2	2	0	4	0	3	1	1	0	0	0	0	0	2	0	0
GCF_001598455.1|WP_066588304.1|tm:7-26	WP_066588304.1	20	3313.94	165.697	6	0	0	0	1	1	0	3	0	4	1	0	0	0	1	0	0	3	0	0
GCF_001601895.1|WP_062806519.1|tm:21-43	WP_062806519.1	23	4228.81	183.861	1	0	0	0	2	0	0	3	0	8	1	1	0	0	0	1	3	2	0	1
GCF_001601895.1|WP_003108876.1|tm:85-102	WP_003108876.1	18	3114.85	173.047	1	0	0	0	1	1	0	4	0	5	0	0	2	0	0	2	0	1	0	1
GCF_001601895.1|WP_080619623.1|tm:52-74	WP_080619623.1	23	4030.07	175.22	2	0	1	0	1	2	0	0	1	10	0	0	0	0	1	2	0	2	0	1
GCF_001611155.1|WP_062913238.1|tm:106-128	WP_062913238.1	23	4046.12	175.918	3	0	0	0	2	1	1	6	0	4	1	1	1	0	0	1	1	0	0	1
GCF_001611675.1|WP_068837076.1|tm:95-117	WP_068837076.1	23	4207.33	182.927	1	0	0	0	0	0	0	4	0	7	0	2	2	0	0	2	0	2	1	2
GCF_001611675.1|WP_068838187.1|tm:75-97	WP_068838187.1	23	4034.66	175.42	1	0	0	0	3	1	1	6	0	4	0	1	2	0	0	2	0	2	0	0
GCF_001611955.1|WP_011276907.1|tm:80-102	WP_011276907.1	23	4471.93	194.432	1	1	0	0	1	1	0	3	0	6	2	0	1	0	0	0	1	1	3	2
GCF_001612945.1|WP_067813438.1|tm:12-34	WP_067813438.1	23	3692.97	160.564	4	0	0	0	2	2	1	1	0	3	0	1	0	1	0	2	2	3	0	1
GCF_001612965.1|WP_084460552.1|tm:47-69	WP_084460552.1	23	3641.43	158.323	5	1	0	0	2	1	1	0	0	2	0	1	0	0	0	2	2	5	1	0
GCF_001613065.1|WP_067681545.1|tm:2-24	WP_067681545.1	23	3716.21	161.574	6	0	0	0	2	1	1	0	0	4	0	1	0	0	0	2	0	5	1	0
GCF_001613205.1|WP_063060753.1|tm:81-103	WP_063060753.1	23	3861.11	167.874	4	0	0	0	2	3	1	3	0	3	1	0	0	0	0	0	2	2	1	1
GCF_001613345.1|WP_067521910.1|tm:25-47	WP_067521910.1	23	3754.01	163.218	5	1	0	0	2	1	1	1	0	2	1	1	0	0	0	1	2	4	1	0
GCF_001613425.1|WP_052281111.1|tm:32-54	WP_052281111.1	23	3604.46	156.716	3	0	0	1	0	3	0	2	0	4	0	0	2	1	0	2	0	4	1	0
GCF_001613505.1|WP_084512593.1|tm:44-66	WP_084512593.1	23	3641.95	158.346	5	1	0	0	2	1	2	0	0	1	0	1	0	0	0	2	2	5	1	0
GCF_001618385.1|WP_084252265.1|tm:15-37	WP_084252265.1	23	4171.85	181.385	1	1	1	0	4	1	0	4	1	3	1	0	0	0	1	1	1	3	0	0
GCF_001618425.1|WP_063129236.1|tm:151-173	WP_063129236.1	23	3256.47	141.586	4	0	0	0	0	8	0	1	0	4	1	0	0	1	0	0	1	2	1	0
GCF_001623565.1|WP_099092194.1|tm:2-19	WP_099092194.1	18	3327.11	184.839	3	0	1	0	3	0	0	2	0	4	0	0	0	1	0	1	0	1	1	1
GCF_001625085.1|WP_084514441.1|tm:4-26	WP_084514441.1	23	3538.6	153.852	4	0	0	0	1	1	0	2	0	2	0	0	1	0	1	4	3	4	0	0
GCF_001632745.1|WP_066313786.1|tm:75-97	WP_066313786.1	23	4015.05	174.567	1	0	0	0	3	0	0	4	0	2	0	2	3	0	0	2	0	5	0	1
GCF_001632745.1|WP_066308818.1|tm:49-68	WP_066308818.1	20	3394.32	169.716	2	0	0	0	1	1	0	4	0	2	2	0	1	0	0	1	3	2	0	1
GCF_001632775.1|WP_067652184.1|tm:21-43	WP_067652184.1	23	3769.16	163.877	2	0	0	1	1	2	0	2	0	3	0	2	0	0	0	1	3	5	1	0
GCF_001637325.1|WP_068589022.1|tm:74-96	WP_068589022.1	23	4078.1	177.309	0	0	0	0	2	1	0	8	0	4	0	1	2	0	0	3	0	1	0	1
GCF_001637335.1|WP_082865544.1|tm:271-293	WP_082865544.1	23	4276.9	185.952	0	0	0	0	2	0	0	4	0	5	3	0	0	0	0	2	1	5	0	1
GCF_001642085.1|WP_067062347.1|tm:21-43	WP_067062347.1	23	4076.48	177.238	2	0	0	0	2	1	1	1	0	6	2	1	0	0	0	1	2	3	0	1
GCF_001642575.1|WP_064508765.1|tm:21-43	WP_064508765.1	23	4082.87	177.516	3	1	0	0	1	1	0	1	0	3	0	1	0	0	1	2	1	4	3	1
GCF_001642655.1|WP_017895186.1|tm:575-597	WP_017895186.1	23	3481.87	151.386	5	0	0	0	0	5	0	0	0	7	0	1	0	0	0	1	2	0	1	1
GCF_001642675.1|WP_011087108.1|tm:62-84	WP_011087108.1	23	3503.41	152.322	7	0	0	0	2	3	0	4	0	1	0	1	0	0	0	1	1	2	1	0
GCF_001642835.1|WP_067145645.1|tm:80-102	WP_067145645.1	23	4047.72	175.988	2	0	0	0	3	2	0	4	0	5	2	0	2	0	0	2	0	0	1	0
GCF_001644605.1|WP_068610079.1|tm:13-35	WP_068610079.1	23	4061.53	176.588	1	1	0	0	2	0	0	5	0	4	1	1	0	0	0	3	2	2	0	1
GCF_001644645.1|WP_066406172.1|tm:21-43	WP_066406172.1	23	4447.92	193.388	1	1	1	2	1	0	0	4	0	5	1	0	0	0	1	0	2	1	2	1
GCF_001431195.1|WP_082881228.1|tm:2-21	WP_082881228.1	20	3377.3	168.865	0	2	0	1	2	2	0	4	0	1	1	0	0	0	0	2	1	3	0	1
GCF_001431195.1|WP_057987900.1|tm:21-43	WP_057987900.1	23	4056.38	176.364	1	1	0	0	5	3	0	5	0	4	0	1	1	0	1	1	0	0	0	0
GCF_001645705.1|WP_064468120.1|tm:24-46	WP_064468120.1	23	4006.32	174.188	0	0	0	0	3	2	0	5	0	6	0	0	1	0	0	2	1	3	0	0
GCF_001645775.1|WP_003133553.1|tm:87-109	WP_003133553.1	23	4161.52	180.936	0	0	0	0	0	0	0	5	0	11	0	0	1	0	0	4	1	0	0	1
GCF_001653565.1|WP_068662794.1|tm:17-39	WP_068662794.1	23	3967.09	172.482	3	0	0	0	2	2	0	1	0	5	0	1	0	0	0	3	0	2	0	4
GCF_001653565.1|WP_068666317.1|tm:12-34	WP_068666317.1	23	3964.13	172.353	1	0	0	0	1	0	0	3	1	5	1	0	0	0	0	3	2	6	0	0
GCF_001653565.1|WP_082927225.1|tm:2-24	WP_082927225.1	23	4350.28	189.143	0	0	0	1	4	2	0	7	0	1	1	0	0	1	1	1	2	0	1	1
GCF_001653565.1|WP_068665162.1|tm:12-34	WP_068665162.1	23	4284.5	186.283	0	0	0	0	4	0	0	6	0	5	0	1	1	0	0	2	2	1	0	1
GCF_001653565.1|WP_082927668.1|tm:21-43	WP_082927668.1	23	4191	182.217	1	0	0	0	5	0	0	5	0	5	0	1	0	0	0	3	1	2	0	0
GCF_001653565.1|WP_068668681.1|tm:20-42	WP_068668681.1	23	4226.4	183.757	1	0	0	0	4	2	0	0	0	9	2	0	1	1	0	1	1	0	0	1
GCF_001684965.1|WP_065398638.1|tm:92-114	WP_065398638.1	23	4066.2	176.791	2	0	0	0	3	0	0	1	0	8	1	1	3	0	0	2	0	2	0	0
GCF_001684975.1|WP_065392786.1|tm:101-123	WP_065392786.1	23	4134.08	179.743	0	0	0	0	3	0	0	1	0	6	1	1	3	0	0	2	2	3	0	1
GCF_001684975.1|WP_065396728.1|tm:73-95	WP_065396728.1	23	3719.79	161.73	1	0	0	0	1	3	0	7	0	3	0	1	2	0	0	1	2	2	0	0
GCF_001685485.1|WP_066217793.1|tm:79-101	WP_066217793.1	23	4144.65	180.202	0	0	0	0	3	2	0	6	0	5	0	1	1	0	0	1	1	2	1	0
GCF_001685485.1|WP_066219879.1|tm:81-103	WP_066219879.1	23	4065.02	176.74	1	0	0	0	2	1	0	3	0	7	1	0	2	0	0	2	1	2	0	1
GCF_001685485.1|WP_066225030.1|tm:74-96	WP_066225030.1	23	3931.86	170.95	1	0	0	0	1	0	0	8	0	3	0	2	4	0	0	2	1	1	0	0
GCF_001688725.2|WP_065540242.1|tm:5-22	WP_065540242.1	18	3099.2	172.178	3	0	0	0	1	0	0	4	0	4	0	0	0	1	0	2	2	0	0	1
GCF_001700435.1|WP_065852897.1|tm:17-39	WP_065852897.1	23	4235.39	184.147	0	0	0	0	2	3	0	3	0	5	0	0	0	0	0	2	2	0	0	6
GCF_001700435.1|WP_065852471.1|tm:28-50	WP_065852471.1	23	3906.82	169.862	2	0	0	0	1	3	0	5	0	4	1	0	1	0	0	1	1	2	1	1
GCF_001700965.1|WP_062166110.1|tm:20-42	WP_062166110.1	23	4193.8	182.339	1	1	0	1	1	1	0	2	0	6	2	2	0	0	0	1	2	1	2	0
GCF_001701025.1|WP_065914390.1|tm:20-42	WP_065914390.1	23	3786.38	164.625	6	0	0	0	1	2	1	0	0	6	0	0	1	0	0	0	1	3	2	0
GCF_001705175.1|WP_066032647.1|tm:73-95	WP_066032647.1	23	3862.15	167.92	0	0	0	0	2	2	0	5	0	5	0	1	2	0	0	3	1	2	0	0
GCF_001705175.1|WP_066034121.1|tm:79-101	WP_066034121.1	23	4013.98	174.521	2	0	0	0	1	1	0	5	0	6	0	1	2	0	0	1	0	3	1	0
GCF_001708305.1|WP_068990411.1|tm:17-39	WP_068990411.1	23	4232.82	184.036	4	0	0	0	2	0	0	2	0	7	2	1	0	0	1	1	0	2	1	0
GCF_001717125.1|WP_081330192.1|tm:3-17	WP_081330192.1	15	2951.58	196.772	0	1	0	0	1	0	0	6	0	2	1	0	0	0	0	1	0	0	0	3
GCF_001718775.1|WP_069265124.1|tm:16-38	WP_069265124.1	23	4047.56	175.981	1	0	1	0	4	2	0	2	0	6	0	1	1	0	1	1	2	1	0	0
GCF_001721645.1|WP_069381708.1|tm:20-42	WP_069381708.1	23	4633.7	201.465	2	0	0	0	3	1	1	2	2	3	0	0	0	0	0	0	1	1	3	4
GCF_001721645.1|WP_069377917.1|tm:7-24	WP_069377917.1	18	3299.33	183.296	0	0	0	0	3	0	0	2	0	5	0	0	1	1	0	3	1	1	0	1
GCF_001730285.1|WP_069646058.1|tm:46-68	WP_069646058.1	23	3894.39	169.321	1	0	1	1	1	2	1	5	0	6	0	1	0	0	0	3	0	1	0	0
GCF_001730315.1|WP_069641115.1|tm:83-105	WP_069641115.1	23	4128.09	179.482	2	0	0	0	1	1	0	2	0	8	1	0	1	0	0	2	0	3	2	0
GCF_001730365.1|WP_069634617.1|tm:46-68	WP_069634617.1	23	3967.42	172.497	0	0	2	0	1	2	0	5	0	5	1	2	0	0	0	3	0	1	0	1
GCF_001742225.1|WP_081799074.1|tm:27-44	WP_081799074.1	18	3023.1	167.95	1	1	0	0	3	3	1	1	0	2	0	0	1	0	0	0	0	4	1	0
GCF_001742285.1|WP_069697179.1|tm:77-98	WP_069697179.1	22	4031.27	183.24	1	0	0	0	4	3	1	4	0	5	0	0	1	0	1	0	0	1	1	0
GCF_001747105.1|WP_069835810.1|tm:80-102	WP_069835810.1	23	4038.08	175.569	2	0	0	0	3	2	0	3	0	7	0	1	2	0	0	1	0	1	1	0
GCF_001747105.1|WP_069835851.1|tm:70-92	WP_069835851.1	23	4119.93	179.127	1	0	0	0	2	0	0	6	0	5	0	2	2	0	0	2	1	1	0	1
GCF_001754075.1|WP_070088273.1|tm:151-170	WP_070088273.1	20	3515.33	175.767	0	1	0	0	1	2	1	3	0	4	1	1	0	0	0	3	0	1	1	1
GCF_001758365.1|WP_070110360.1|tm:85-104	WP_070110360.1	20	3449.39	172.469	1	0	0	0	2	2	0	2	0	5	2	0	1	0	0	0	2	3	0	0
GCF_001766745.1|WP_070366942.1|tm:84-103	WP_070366942.1	20	3351.27	167.564	3	0	0	0	1	3	0	3	0	3	1	0	0	0	0	0	0	4	1	1
GCF_001766745.1|WP_070367277.1|tm:76-98	WP_070367277.1	23	4201.95	182.693	3	0	0	0	6	1	0	2	0	4	1	1	0	0	0	1	0	3	1	0
GCF_001766745.1|WP_070367355.1|tm:100-122	WP_070367355.1	23	3945.26	171.533	2	0	0	0	3	4	1	2	0	7	0	1	0	0	1	0	0	2	0	0
GCF_001766745.1|WP_070367365.1|tm:108-130	WP_070367365.1	23	4086.96	177.694	0	0	0	0	1	2	1	1	0	8	1	2	0	0	0	1	0	5	0	1
GCF_001832885.1|WP_070786876.1|tm:84-103	WP_070786876.1	20	3740.07	187.003	0	0	0	0	1	0	0	6	0	4	0	0	1	0	1	3	1	1	1	1
GCF_001832885.1|WP_070788643.1|tm:84-103	WP_070788643.1	20	3280.22	164.011	2	0	0	0	2	2	0	4	0	3	1	0	1	0	0	2	1	2	0	0
GCF_001832885.1|WP_070788644.1|tm:81-103	WP_070788644.1	23	4168.38	181.234	2	1	1	0	1	2	0	5	0	5	2	0	1	0	0	0	0	0	1	2
GCF_001832885.1|WP_070786927.1|tm:87-109	WP_070786927.1	23	4223.59	183.634	1	0	0	0	3	1	0	6	0	5	0	2	0	0	0	0	2	2	1	0
GCF_001832905.1|WP_070792856.1|tm:84-103	WP_070792856.1	20	3760.67	188.034	0	0	0	0	1	0	0	5	0	4	1	0	1	0	1	3	1	1	1	1
GCF_001832905.1|WP_083318308.1|tm:110-132	WP_083318308.1	23	3925.07	170.655	2	0	0	0	2	1	0	3	1	5	1	0	2	0	0	1	3	2	0	0
GCF_001832905.1|WP_070792934.1|tm:81-103	WP_070792934.1	23	4168.38	181.234	2	1	1	0	1	2	0	5	0	5	2	0	1	0	0	0	0	0	1	2
GCF_001832905.1|WP_070792935.1|tm:81-103	WP_070792935.1	23	3843.01	167.087	1	0	0	0	1	1	0	7	0	3	1	0	1	0	0	6	1	0	0	1
GCF_001832905.1|WP_070792910.1|tm:90-112	WP_070792910.1	23	3832.93	166.649	3	0	0	0	3	2	0	2	0	5	0	1	0	0	0	0	2	5	0	0
GCF_001855615.1|WP_033478479.1|tm:33-55	WP_033478479.1	23	4155.54	180.676	3	0	0	0	1	1	0	1	0	4	0	1	0	0	0	2	1	4	4	1
GCF_001870205.1|WP_071455996.1|tm:89-111	WP_071455996.1	23	3988.11	173.396	0	0	0	0	1	3	0	7	0	6	0	0	1	0	0	1	0	3	0	1
GCF_001870735.1|WP_071504922.1|tm:5-27	WP_071504922.1	23	4106.62	178.549	4	2	0	0	1	0	2	0	0	6	0	0	0	1	1	0	1	3	0	2
GCF_001877035.1|WP_071611252.1|tm:7-29	WP_071611252.1	23	4079.98	177.39	4	0	0	0	1	1	0	2	0	5	1	0	0	2	0	0	3	1	1	2
GCF_001885095.1|WP_071792987.1|tm:21-43	WP_071792987.1	23	4185.43	181.975	0	0	0	0	1	1	0	5	0	5	2	1	0	0	0	2	2	2	0	2
GCF_001885095.1|WP_071794178.1|tm:85-107	WP_071794178.1	23	3961.52	172.24	2	0	0	0	1	3	1	2	0	3	2	0	1	0	0	1	2	2	2	1
GCF_001885765.1|WP_071874768.1|tm:13-35	WP_071874768.1	23	4321.4	187.887	1	0	0	0	5	0	0	4	0	2	1	0	1	0	0	3	2	1	1	2
GCF_001885775.1|WP_016181745.1|tm:83-105	WP_016181745.1	23	3712.53	161.414	4	1	0	0	4	2	0	1	0	4	0	0	0	0	0	2	0	5	0	0
GCF_001885775.1|WP_016178291.1|tm:81-100	WP_016178291.1	20	3323.4	166.17	3	0	0	0	1	3	0	3	0	2	1	0	1	0	0	1	1	1	1	2
GCF_001885775.1|WP_016181291.1|tm:78-97	WP_016181291.1	20	3829.95	191.498	1	0	0	0	5	2	0	1	0	5	0	0	1	0	1	0	0	2	2	0
GCF_001885775.1|WP_016181128.1|tm:78-100	WP_016181128.1	23	4136.55	179.85	1	0	0	0	1	1	0	4	0	4	2	1	1	0	0	1	1	4	1	1
GCF_001885775.1|WP_016181684.1|tm:86-105	WP_016181684.1	20	3611.74	180.587	2	0	1	0	5	0	0	2	0	3	1	0	0	0	0	1	1	4	0	0
GCF_001885995.1|WP_007207949.1|tm:84-103	WP_007207949.1	20	3459.42	172.971	1	0	0	0	3	2	0	4	0	4	1	0	1	0	0	1	1	2	0	0
GCF_001886225.1|WP_071877715.1|tm:84-101	WP_071877715.1	18	3073.88	170.771	0	0	0	0	0	0	0	2	0	7	0	1	2	0	0	3	1	2	0	0
GCF_001886225.1|WP_071877961.1|tm:83-102	WP_071877961.1	20	3597.2	179.86	0	0	0	0	2	1	0	3	0	5	1	0	1	0	0	2	1	3	1	0
GCF_001886225.1|WP_071878963.1|tm:72-94	WP_071878963.1	23	4445.62	193.288	0	0	1	0	4	2	0	4	0	6	1	0	1	0	2	0	0	1	1	0
GCF_001886225.1|WP_071876746.1|tm:46-68	WP_071876746.1	23	3946.86	171.603	0	0	1	1	1	2	1	5	0	6	0	2	0	0	0	3	0	1	0	0
GCF_001890385.1|WP_072597091.1|tm:38-60	WP_072597091.1	23	3361.75	146.163	7	0	0	0	0	4	0	2	0	5	0	0	1	0	0	0	2	1	0	1
GCF_001891125.1|WP_072614379.1|tm:83-105	WP_072614379.1	23	4098.84	178.21	2	1	1	0	3	0	0	4	0	4	0	1	1	1	0	0	3	1	0	1
GCF_001891145.1|WP_047436192.1|tm:80-102	WP_047436192.1	23	4136.11	179.831	2	0	0	0	1	1	0	2	0	6	1	0	1	0	0	0	3	3	1	2
GCF_001896135.2|WP_094102773.1|tm:379-401	WP_094102773.1	23	3752.64	163.158	2	0	0	0	0	4	1	2	0	4	1	0	2	0	0	0	2	3	2	0
GCF_001908725.1|WP_005993825.1|tm:21-43	WP_005993825.1	23	4139.38	179.973	3	0	0	0	1	1	0	1	0	4	0	1	0	0	1	2	1	4	3	1
GCF_001921845.1|WP_075104759.1|tm:21-43	WP_075104759.1	23	4078.56	177.329	3	0	0	0	2	1	0	6	0	3	1	1	0	0	1	1	1	2	0	1
GCF_001922985.1|WP_188150657.1|tm:134-156	WP_188150657.1	23	4163.48	181.021	2	0	0	0	2	0	1	2	0	6	0	1	0	0	1	2	2	3	1	0
GCF_001927285.1|WP_075214110.1|tm:54-76	WP_075214110.1	23	3806.02	165.479	6	0	0	0	2	1	1	0	0	4	1	1	1	0	0	0	1	4	1	0
GCF_001936575.1|WP_075343179.1|tm:74-96	WP_075343179.1	23	4061.91	176.605	0	0	0	0	2	1	0	5	0	8	0	1	2	0	0	3	0	1	0	0
GCF_001941625.1|WP_075764764.1|tm:11-33	WP_075764764.1	23	3582.74	155.771	7	1	0	0	0	2	0	1	0	7	0	0	1	0	0	0	1	2	1	0
GCF_001945525.1|WP_075820221.1|tm:78-100	WP_075820221.1	23	3798.79	165.165	3	0	0	0	3	1	0	3	0	2	0	3	0	1	0	2	2	3	0	0
GCF_001945605.1|WP_083632047.1|tm:90-112	WP_083632047.1	23	3993.01	173.609	4	0	0	0	1	2	0	4	0	3	3	0	0	0	0	1	1	1	0	3
GCF_001951175.1|WP_057866500.1|tm:84-103	WP_057866500.1	20	3543.48	177.174	1	0	0	0	1	1	1	7	0	2	2	0	0	0	0	1	0	4	0	0
GCF_001953635.1|WP_076010953.1|tm:21-40	WP_076010953.1	20	3421.64	171.082	5	0	0	0	2	0	0	2	0	3	0	3	0	0	0	1	1	1	0	2
GCF_001953865.1|WP_076155699.1|tm:21-43	WP_076155699.1	23	3642.67	158.377	5	0	0	0	1	3	1	1	0	5	0	0	1	0	0	0	1	4	1	0
GCF_001956185.1|WP_076173057.1|tm:12-34	WP_076173057.1	23	4390.06	190.872	2	0	0	0	6	1	0	2	0	5	2	0	1	0	1	0	1	1	0	1
GCF_001956775.1|WP_083675197.1|tm:88-110	WP_083675197.1	23	4040.64	175.68	2	0	0	0	1	2	0	3	0	5	0	1	0	0	1	2	1	2	0	3
GCF_001969385.1|WP_076624839.1|tm:63-85	WP_076624839.1	23	3984.9	173.257	4	0	0	0	1	2	1	1	0	6	0	0	0	1	0	0	2	2	1	2
GCF_001969935.1|WP_061222130.1|tm:5-27	WP_061222130.1	23	4252.51	184.892	0	0	1	0	4	1	0	4	1	2	0	0	1	0	1	2	1	3	0	2
GCF_001971585.1|WP_076614003.1|tm:80-102	WP_076614003.1	23	4012.55	174.459	2	0	0	0	2	0	1	2	1	6	0	1	0	0	0	1	5	2	0	0
GCF_001971745.1|WP_076732145.1|tm:75-97	WP_076732145.1	23	4023.7	174.943	1	0	0	0	2	1	1	7	0	4	0	1	2	0	0	1	1	2	0	0
GCF_001981305.1|WP_076725450.1|tm:550-572	WP_076725450.1	23	3388.82	147.34	5	0	0	0	2	4	0	1	0	3	0	0	0	0	0	4	1	2	1	0
GCF_001982635.1|WP_076857721.1|tm:50-72	WP_076857721.1	23	3762.01	163.566	2	0	0	0	1	2	0	1	0	3	0	2	0	0	0	3	0	7	1	1
GCF_001984705.1|WP_076996451.1|tm:21-43	WP_076996451.1	23	4141.41	180.061	5	0	0	0	2	0	0	3	0	4	1	1	0	0	2	0	1	3	0	1
GCF_001999225.1|WP_077536552.1|tm:13-35	WP_077536552.1	23	3904.06	169.742	3	1	0	0	0	0	0	2	0	3	1	3	0	1	0	1	3	3	0	2
GCF_002009845.1|WP_078130407.1|tm:5-27	WP_078130407.1	23	4252.51	184.892	0	0	1	0	4	1	0	4	1	2	0	0	1	0	1	2	1	3	0	2
GCF_002013915.1|WP_078347099.1|tm:88-110	WP_078347099.1	23	4187.04	182.045	1	0	0	0	3	1	0	5	0	6	1	0	2	0	0	2	0	1	1	0
GCF_002014795.1|WP_078352575.1|tm:15-37	WP_078352575.1	23	4177.29	181.621	3	0	0	0	2	1	0	4	0	8	0	0	0	0	0	1	0	2	1	1
GCF_002019635.1|WP_078434948.1|tm:24-46	WP_078434948.1	23	3960.3	172.187	1	0	0	0	2	2	0	5	0	5	2	0	1	0	0	2	1	2	0	0
GCF_002023405.1|WP_078720742.1|tm:87-109	WP_078720742.1	23	4140.69	180.03	0	0	0	0	1	0	0	5	0	9	0	2	3	0	0	2	0	1	0	0
GCF_002023405.1|WP_078722142.1|tm:75-97	WP_078722142.1	23	3800.91	165.257	2	0	0	0	1	3	0	3	0	5	0	1	2	0	0	1	1	2	0	2
GCF_002023665.2|WP_009084988.1|tm:74-96	WP_009084988.1	23	3821.55	166.154	1	0	0	0	1	3	0	5	0	7	0	1	2	0	0	1	1	1	0	0
GCF_002023665.2|WP_009088846.1|tm:92-114	WP_009088846.1	23	4146.11	180.266	0	0	0	0	2	0	0	2	0	9	1	1	3	0	0	2	1	2	0	0
GCF_002023715.1|WP_078771440.1|tm:75-97	WP_078771440.1	23	3869.9	168.257	1	0	0	0	1	3	0	4	0	7	0	1	2	0	0	1	1	1	0	1
GCF_002023715.1|WP_078771752.1|tm:87-109	WP_078771752.1	23	4140.69	180.03	0	0	0	0	1	0	0	5	0	9	0	2	3	0	0	2	0	1	0	0
GCF_002024805.1|WP_034870917.1|tm:89-111	WP_034870917.1	23	4112.98	178.825	0	0	0	0	1	0	0	4	0	9	0	2	3	0	0	2	0	2	0	0
GCF_002024805.1|WP_034870594.1|tm:73-95	WP_034870594.1	23	3733.38	162.321	2	1	0	0	1	3	0	5	0	6	0	1	2	0	0	1	0	1	0	0
GCF_002024805.1|WP_078674551.1|tm:22-44	WP_078674551.1	23	4438.24	192.967	0	0	0	1	4	0	0	2	0	6	0	0	1	0	0	4	0	1	1	3
GCF_002026305.1|WP_079346629.1|tm:89-111	WP_079346629.1	23	4029.88	175.212	0	0	0	0	1	2	0	7	0	6	0	0	1	0	0	2	0	3	0	1
GCF_002026305.1|WP_079348352.1|tm:84-103	WP_079348352.1	20	3497.46	174.873	1	0	0	0	2	2	0	3	0	4	1	0	1	0	0	0	0	5	0	1
GCF_002026305.1|WP_079348678.1|tm:84-106	WP_079348678.1	23	4211.44	183.106	0	0	0	0	3	2	0	2	1	4	0	1	0	1	0	1	3	2	1	2
GCF_002026305.1|WP_079348678.1|tm:84-106	WP_079348678.1	23	4211.44	183.106	0	0	0	0	3	2	0	2	1	4	0	1	0	1	0	1	3	2	1	2
GCF_002026305.1|WP_079348678.1|tm:84-106	WP_079348678.1	23	4211.44	183.106	0	0	0	0	3	2	0	2	1	4	0	1	0	1	0	1	3	2	1	2
GCF_002027705.1|WP_079410158.1|tm:20-42	WP_079410158.1	23	4277.77	185.99	0	0	0	0	4	2	0	1	0	8	1	0	1	1	0	1	2	0	0	2
GCF_002027705.1|WP_079412387.1|tm:12-34	WP_079412387.1	23	4049.19	176.052	2	0	0	0	0	1	0	7	0	2	1	0	1	0	1	3	1	1	0	3
GCF_002027705.1|WP_079418730.1|tm:12-34	WP_079418730.1	23	4000.68	173.943	2	1	0	0	3	0	0	3	1	3	1	1	2	0	0	4	1	0	1	0
GCF_002029235.1|WP_079427338.1|tm:13-35	WP_079427338.1	23	4218.07	183.394	2	0	1	0	0	0	0	7	0	4	1	0	0	0	0	0	2	3	0	3
GCF_002067135.1|WP_080237190.1|tm:15-37	WP_080237190.1	23	4072.7	177.074	1	0	0	1	1	2	0	1	0	7	1	0	0	0	0	3	1	2	1	2
GCF_002072105.2|WP_080318621.1|tm:13-32	WP_080318621.1	20	3578.18	178.909	3	1	0	0	4	0	0	3	1	3	0	2	0	1	0	0	2	0	0	0
GCF_002076895.1|WP_081150011.1|tm:168-190	WP_081150011.1	23	3993.57	173.633	3	0	0	0	2	0	0	2	0	4	0	0	1	1	0	3	0	5	1	1
GCF_002077945.1|WP_081151469.1|tm:13-35	WP_081151469.1	23	3971.21	172.661	0	0	0	0	3	2	0	4	0	3	0	1	0	0	1	4	2	2	0	1
GCF_002078015.1|WP_081163010.1|tm:86-108	WP_081163010.1	23	4155.85	180.689	0	1	0	0	3	1	1	3	0	4	0	1	2	0	0	2	0	3	1	1
GCF_002078255.1|WP_069796794.1|tm:78-97	WP_069796794.1	20	3724.54	186.227	2	0	0	0	1	1	1	3	0	4	3	1	1	0	0	0	1	0	2	0
GCF_002080435.1|WP_081570240.1|tm:21-43	WP_081570240.1	23	3448.67	149.942	7	0	0	0	0	3	0	3	0	5	0	0	0	0	0	1	2	1	0	1
GCF_002087085.1|WP_096348851.1|tm:20-42	WP_096348851.1	23	3757.71	163.379	3	0	0	0	3	2	0	1	1	3	2	1	0	0	0	4	0	3	0	0
GCF_002088945.1|WP_084392590.1|tm:60-79	WP_084392590.1	20	3501.49	175.075	3	0	1	1	3	0	0	0	0	4	1	0	0	0	0	2	2	2	1	0
GCF_002088975.1|WP_084398595.1|tm:21-39	WP_084398595.1	19	3443.85	181.255	3	0	0	0	4	0	0	2	0	3	0	0	0	0	0	2	1	2	1	1
GCF_002094855.1|WP_084841545.1|tm:81-103	WP_084841545.1	23	4047.54	175.98	1	0	0	0	2	1	0	4	0	6	1	0	2	0	0	3	1	1	1	0
GCF_002095695.1|WP_057909633.1|tm:85-102	WP_057909633.1	18	3339.46	185.526	3	0	0	0	1	1	0	4	0	1	3	0	0	0	0	0	0	2	2	1
GCF_002095695.1|WP_084998454.1|tm:84-106	WP_084998454.1	23	3876.64	168.55	3	0	0	0	2	2	0	5	0	2	1	0	0	0	0	1	4	1	0	2
GCF_002096515.1|WP_042902873.1|tm:17-36	WP_042902873.1	20	3635.77	181.788	1	0	0	0	2	1	0	4	0	7	0	1	0	0	0	1	1	1	0	1
GCF_002104455.1|WP_085284675.1|tm:168-190	WP_085284675.1	23	4054.62	176.288	3	0	0	0	3	0	0	2	0	4	0	0	1	1	0	3	0	4	1	1
GCF_002105465.1|WP_085339317.1|tm:15-34	WP_085339317.1	20	3513.59	175.68	3	1	0	0	2	0	0	4	1	3	0	1	1	0	0	1	1	1	1	0
GCF_002148255.1|WP_015760968.1|tm:4-26	WP_015760968.1	23	3557.03	154.653	6	3	0	0	1	1	0	4	0	1	0	0	0	0	0	0	3	3	0	1
GCF_002148255.1|WP_015760839.1|tm:5-27	WP_015760839.1	23	3672.14	159.658	7	2	0	0	1	0	0	0	0	3	0	0	0	0	1	0	2	6	0	1
GCF_002148255.1|WP_015759837.1|tm:81-103	WP_015759837.1	23	3332.1	144.874	7	0	0	0	0	4	0	4	0	2	0	0	0	0	0	1	1	3	1	0
GCF_002150685.1|WP_086540112.1|tm:29-46	WP_086540112.1	18	3434.35	190.797	1	0	0	0	3	0	0	2	1	4	0	0	0	1	0	2	0	2	1	1
GCF_002150765.1|WP_086667523.1|tm:27-49	WP_086667523.1	23	3834.66	166.724	4	1	0	0	1	2	1	2	0	4	2	0	1	0	0	0	1	3	1	0
GCF_002153425.1|WP_088074420.1|tm:129-151	WP_088074420.1	23	4301.58	187.025	2	0	0	0	5	1	0	2	0	4	2	2	0	0	1	1	0	2	0	1
GCF_002154675.1|WP_086809840.1|tm:9-28	WP_086809840.1	20	3105.5	155.275	6	0	0	0	1	2	0	1	0	4	0	0	0	0	0	0	3	2	1	0
GCF_002155685.1|WP_086733616.1|tm:83-105	WP_086733616.1	23	3568.13	155.136	5	0	0	0	0	4	0	0	0	9	0	0	1	0	0	0	2	1	1	0
GCF_002157465.1|WP_087019031.1|tm:162-181	WP_087019031.1	20	3814.75	190.738	1	0	0	0	4	1	0	2	0	3	0	1	0	0	0	1	1	2	1	3
GCF_002159895.1|WP_087191236.1|tm:310-332	WP_087191236.1	23	4013.71	174.509	1	0	0	0	2	4	0	3	0	7	0	1	0	0	0	0	0	3	1	1
GCF_002159895.1|WP_087191728.1|tm:83-105	WP_087191728.1	23	3958.95	172.128	3	0	0	0	5	4	0	1	0	3	2	0	0	0	0	1	2	0	2	0
GCF_002159895.1|WP_087190693.1|tm:97-119	WP_087190693.1	23	3411.51	148.327	8	1	0	0	0	3	0	0	0	2	1	1	0	0	1	0	1	4	1	0
GCF_002160865.1|WP_087358117.1|tm:85-107	WP_087358117.1	23	4035.39	175.452	3	0	0	0	0	1	0	2	0	7	0	0	1	1	0	1	1	3	1	2
GCF_002160865.1|WP_087357176.1|tm:96-115	WP_087357176.1	20	3873.44	193.672	0	0	0	0	3	0	1	2	0	2	2	0	0	0	0	3	1	3	3	0
GCF_002160865.1|WP_087357288.1|tm:95-117	WP_087357288.1	23	4375.84	190.254	2	0	0	0	5	0	0	3	1	4	1	0	1	0	0	1	1	2	1	1
GCF_002160865.1|WP_087358005.1|tm:5-27	WP_087358005.1	23	4285.88	186.343	2	0	0	0	2	0	1	5	1	4	1	1	0	1	0	2	0	1	0	2
GCF_002161865.1|WP_087434137.1|tm:13-32	WP_087434137.1	20	3857.84	192.892	1	0	0	0	0	1	0	4	0	2	2	0	0	1	1	0	1	3	2	2
GCF_002161865.1|WP_087432957.1|tm:21-43	WP_087432957.1	23	4253.37	184.929	2	0	0	0	5	0	1	3	0	7	1	0	0	0	0	3	0	1	0	0
GCF_002191155.1|WP_054643702.1|tm:80-102	WP_054643702.1	23	3919.62	170.418	1	0	0	0	1	3	0	3	0	4	1	0	1	0	0	0	2	5	1	1
GCF_002191155.1|WP_054643499.1|tm:84-106	WP_054643499.1	23	3912.07	170.09	1	1	0	0	3	3	0	2	0	2	1	0	0	0	0	0	2	6	0	2
GCF_002191155.1|WP_054643498.1|tm:86-108	WP_054643498.1	23	3843.83	167.123	2	0	0	0	2	3	0	8	0	1	1	0	0	0	0	1	2	2	0	1
GCF_002191155.1|WP_054643497.1|tm:87-109	WP_054643497.1	23	3688.79	160.382	2	0	0	0	2	4	0	4	0	1	2	0	0	0	0	1	3	3	0	1
GCF_000510645.1|WP_019155151.1|tm:100-119	WP_019155151.1	20	3485.09	174.254	2	0	0	0	2	1	0	6	0	3	1	0	0	0	0	3	0	1	0	1
GCF_002201475.1|WP_084384231.1|tm:15-32	WP_084384231.1	18	3375.05	187.503	1	0	0	0	2	0	0	4	1	6	0	0	1	0	0	1	1	0	0	1
GCF_002214425.1|WP_000064998.1|tm:19-41	WP_000064998.1	23	4392.95	190.998	0	0	0	0	3	0	0	3	0	7	1	1	0	0	1	2	0	4	0	1
GCF_002214425.1|WP_000402388.1|tm:87-104	WP_000402388.1	18	3311.05	183.947	0	0	0	0	0	0	0	2	0	4	3	0	1	0	0	2	1	3	0	2
GCF_002216855.1|WP_089073937.1|tm:9-31	WP_089073937.1	23	4317.3	187.709	0	1	0	0	4	0	1	3	0	6	0	0	0	2	0	2	2	1	0	1
GCF_002217395.1|WP_089059427.1|tm:74-96	WP_089059427.1	23	3896.15	169.398	1	0	0	0	3	1	0	6	0	3	0	2	2	0	0	4	0	1	0	0
GCF_002217925.1|WP_089109416.1|tm:100-119	WP_089109416.1	20	3392.31	169.615	2	0	0	0	0	2	0	2	0	5	2	0	1	0	0	3	1	0	2	0
GCF_002217985.1|WP_089121792.1|tm:93-112	WP_089121792.1	20	3328.85	166.442	2	0	0	0	0	2	0	1	0	4	2	0	1	0	0	3	1	2	2	0
GCF_002221705.2|WP_022300593.1|tm:119-141	WP_022300593.1	23	3478.77	151.251	2	0	0	0	0	4	0	5	1	2	0	1	0	0	0	3	0	5	0	0
GCF_002221705.2|WP_065532164.1|tm:99-121	WP_065532164.1	23	4258.22	185.14	0	1	0	0	3	1	0	6	0	2	0	2	0	0	0	1	0	4	0	3
GCF_002234595.1|WP_093954109.1|tm:20-42	WP_093954109.1	23	3658.74	159.076	8	0	0	0	0	1	0	0	0	7	0	0	1	0	1	1	1	2	1	0
GCF_002234615.1|WP_094015810.1|tm:13-35	WP_094015810.1	23	4357.7	189.465	1	0	0	0	3	1	0	5	0	6	0	1	1	0	1	0	1	1	0	2
GCF_002250835.2|WP_094366727.1|tm:87-105	WP_094366727.1	19	3465.63	182.402	0	0	0	0	2	1	0	4	0	5	1	0	2	0	1	1	1	1	0	0
GCF_002251795.1|WP_094458525.1|tm:20-39	WP_094458525.1	20	3492.49	174.624	1	0	0	0	0	1	0	2	0	6	0	2	1	0	0	2	0	3	1	1
GCF_002251835.1|WP_094414663.1|tm:80-102	WP_094414663.1	23	4049.75	176.076	3	0	0	0	1	0	0	1	0	7	1	1	2	0	0	3	0	2	2	0
GCF_002266285.1|WP_094886039.1|tm:5-27	WP_094886039.1	23	4333.04	188.393	0	0	0	0	2	0	0	5	0	5	1	0	1	1	0	3	1	1	0	3
GCF_002266435.2|WP_094896896.1|tm:43-65	WP_094896896.1	23	3475.72	151.118	9	0	0	0	2	2	0	3	0	2	0	1	0	0	0	2	0	1	1	0
GCF_002266855.1|WP_094968269.1|tm:27-45	WP_094968269.1	19	3267.14	171.955	0	1	0	0	2	4	0	3	0	5	0	0	1	0	0	0	0	1	0	2
GCF_002268635.1|WP_094985159.1|tm:13-30	WP_094985159.1	18	3169.52	176.084	1	1	0	0	0	0	0	2	0	9	1	0	0	0	0	3	0	1	0	0
GCF_002269685.1|WP_095006911.1|tm:92-114	WP_095006911.1	23	3635.28	158.056	4	0	0	0	2	4	0	4	0	4	1	0	0	1	0	1	1	1	0	0
GCF_002276885.1|WP_057961764.1|tm:84-106	WP_057961764.1	23	3776.11	164.179	3	0	0	0	2	4	0	4	0	2	1	0	0	0	0	1	0	4	1	1
GCF_002277935.1|WP_081134266.1|tm:85-107	WP_081134266.1	23	4268.76	185.598	1	0	1	0	2	1	0	5	0	5	1	0	0	1	1	1	0	3	1	0
GCF_002278015.2|WP_094940799.1|tm:21-43	WP_094940799.1	23	4348.43	189.062	1	0	0	0	5	0	1	2	0	4	1	0	1	0	0	2	1	3	1	1
GCF_002285435.1|WP_095588274.1|tm:13-35	WP_095588274.1	23	3802.59	165.33	3	1	0	0	1	2	0	0	0	3	1	0	2	0	1	3	2	1	1	2
GCF_002285515.1|WP_095575271.1|tm:2-24	WP_095575271.1	23	3837.3	166.839	5	0	0	0	1	2	0	1	0	5	0	1	0	0	0	1	2	2	2	1
GCF_002310475.1|WP_096039937.1|tm:22-44	WP_096039937.1	23	4285.71	186.335	2	0	0	1	3	1	0	2	0	3	0	0	0	0	1	1	2	3	1	3
GCF_002310835.1|WP_096038931.1|tm:13-35	WP_096038931.1	23	3964.97	172.39	3	0	0	0	2	0	0	4	0	2	1	4	0	0	0	4	1	0	0	2
GCF_002310835.1|WP_024602630.1|tm:5-27	WP_024602630.1	23	3985.48	173.282	2	1	1	0	3	1	0	3	0	5	0	2	0	1	0	3	0	0	0	1
GCF_002343915.1|WP_096328478.1|tm:156-178	WP_096328478.1	23	3563.72	154.944	5	0	0	0	2	4	0	0	0	3	1	0	1	2	0	0	3	1	1	0
GCF_002352765.1|WP_096437346.1|tm:85-107	WP_096437346.1	23	4120.25	179.141	1	1	0	0	5	0	0	3	0	4	0	1	2	0	0	3	1	1	0	1
GCF_002355295.1|WP_096414235.1|tm:38-57	WP_096414235.1	20	3246.39	162.319	4	0	0	0	1	1	0	1	0	3	0	1	0	0	0	0	3	5	1	0
GCF_002355335.1|WP_096351285.1|tm:54-74	WP_096351285.1	21	3448.68	164.223	4	0	0	0	1	1	0	3	0	3	1	1	0	0	0	1	3	2	0	1
GCF_002355975.1|WP_096383320.1|tm:41-60	WP_096383320.1	20	3124.45	156.222	6	0	0	0	1	1	0	3	0	1	0	1	0	0	0	0	4	2	1	0
GCF_002369675.1|WP_096604553.1|tm:81-100	WP_096604553.1	20	3461.63	173.081	2	0	0	0	1	1	0	2	1	4	2	0	1	0	0	2	0	3	0	1
GCF_002407025.1|WP_096776002.1|tm:21-43	WP_096776002.1	23	4303.12	187.092	0	1	0	0	2	0	0	3	0	6	1	2	1	0	0	1	1	3	1	1
GCF_002407085.1|WP_039038494.1|tm:13-35	WP_039038494.1	23	3985.87	173.299	3	0	0	0	1	0	0	2	0	3	1	3	0	1	0	1	3	3	0	2
GCF_002442515.1|WP_069126109.1|tm:78-100	WP_069126109.1	23	4154.25	180.62	0	0	0	0	3	1	1	3	1	1	4	1	1	0	0	1	2	4	0	0
GCF_002499975.2|WP_075608484.1|tm:13-32	WP_075608484.1	20	3365.09	168.254	3	1	0	0	1	2	0	2	0	3	0	3	0	0	0	1	0	1	0	3
GCF_002504085.1|WP_097385730.1|tm:26-45	WP_097385730.1	20	3762.35	188.118	2	0	0	0	0	2	1	3	0	4	1	0	1	0	1	0	0	1	3	1
GCF_002514735.1|WP_097440831.1|tm:80-102	WP_097440831.1	23	3995.86	173.733	1	0	0	0	0	1	1	2	0	11	0	1	3	0	0	1	1	1	0	0
GCF_002564045.1|WP_098513944.1|tm:36-58	WP_098513944.1	23	3639.72	158.249	5	0	0	0	0	4	0	1	0	7	0	0	1	0	1	0	0	3	1	0
GCF_002574795.1|WP_098791507.1|tm:93-115	WP_098791507.1	23	4210.1	183.048	1	0	0	0	6	0	0	2	0	5	0	1	2	0	0	3	1	1	0	1
GCF_002583405.1|WP_098824248.1|tm:93-112	WP_098824248.1	20	3328.85	166.442	2	0	0	0	0	2	0	1	0	4	2	0	1	0	0	3	1	2	2	0
GCF_002614725.1|WP_099089811.1|tm:78-100	WP_099089811.1	23	4019.56	174.763	3	0	0	0	1	2	1	2	0	4	3	1	2	0	0	1	0	1	2	0
GCF_002631205.1|WP_099107299.1|tm:28-59	WP_099107299.1	32	5665.45	177.045	5	0	0	0	4	1	1	1	0	9	1	0	2	0	0	0	1	5	0	2
GCF_002646595.1|WP_099152145.1|tm:57-79	WP_099152145.1	23	4242.84	184.471	3	1	1	0	3	2	0	1	0	3	0	0	0	0	1	0	2	0	0	6
GCF_002646595.1|WP_099152502.1|tm:38-60	WP_099152502.1	23	4384.51	190.631	0	0	0	0	4	1	1	4	1	6	1	1	0	0	0	1	1	1	0	1
GCF_002688605.1|WP_053074095.1|tm:87-109	WP_053074095.1	23	4167.48	181.195	2	0	0	0	5	0	0	3	0	5	0	1	2	0	0	2	1	1	0	1
GCF_002706425.1|WP_010010482.1|tm:85-102	WP_010010482.1	18	3324.57	184.698	2	0	0	0	3	1	0	0	0	4	3	0	0	0	0	0	0	4	1	0
GCF_002706425.1|WP_099267199.1|tm:75-94	WP_099267199.1	20	3420.93	171.046	2	0	1	0	3	2	0	3	0	4	0	0	1	0	0	1	0	2	0	1
GCF_002736205.1|WP_099437982.1|tm:81-103	WP_099437982.1	23	3978.89	172.995	3	0	0	0	2	1	0	3	0	6	1	0	2	0	0	2	0	2	1	0
GCF_002742385.2|WP_099579527.1|tm:78-100	WP_099579527.1	23	3912.5	170.109	3	0	0	0	3	3	0	0	0	4	3	1	0	0	1	2	1	1	0	1
GCF_002749615.1|WP_099622650.1|tm:45-67	WP_099622650.1	23	3811.93	165.736	5	0	0	1	0	0	1	4	0	2	1	1	0	0	0	1	2	4	0	1
GCF_002749945.1|WP_099837788.1|tm:87-104	WP_099837788.1	18	3127.22	173.734	1	0	0	0	2	1	0	1	0	5	1	0	1	0	0	0	2	4	0	0
GCF_002750975.1|WP_099842498.1|tm:12-34	WP_099842498.1	23	3828.2	166.443	5	0	0	1	0	1	0	1	0	4	1	1	0	0	1	1	0	6	1	0
GCF_002770595.1|WP_100076753.1|tm:91-113	WP_100076753.1	23	4087.61	177.722	2	1	0	0	2	0	0	0	0	8	0	1	3	0	0	2	0	2	1	1
GCF_002776695.1|WP_100180261.1|tm:47-66	WP_100180261.1	20	2941.75	147.088	7	0	0	0	2	2	0	3	0	1	0	1	0	0	0	2	0	2	0	0
GCF_002797495.1|WP_100414328.1|tm:43-60	WP_100414328.1	18	2793.06	155.17	7	0	0	0	1	0	0	0	0	3	0	0	0	0	0	1	1	4	0	1
GCF_002797515.1|WP_100418276.1|tm:43-65	WP_100418276.1	23	3564.91	154.996	9	0	0	0	1	1	0	1	0	1	0	1	0	0	1	2	0	4	1	1
GCF_002797535.1|WP_100375359.1|tm:83-105	WP_100375359.1	23	4209.24	183.01	1	0	0	0	4	2	0	4	0	7	0	1	2	0	0	0	0	1	1	0
GCF_002797535.1|WP_100375408.1|tm:78-100	WP_100375408.1	23	4229.12	183.875	0	0	0	0	5	0	0	4	0	6	0	1	3	0	0	2	1	1	0	0
GCF_002797535.1|WP_100376235.1|tm:74-96	WP_100376235.1	23	3835.35	166.754	0	0	0	0	1	3	0	6	0	5	1	1	2	0	0	2	1	1	0	0
GCF_002797815.1|WP_100339613.1|tm:81-103	WP_100339613.1	23	4210.61	183.07	1	0	0	0	3	1	0	0	0	9	0	0	2	0	0	2	0	3	2	0
GCF_002797815.1|WP_100342233.1|tm:86-108	WP_100342233.1	23	3961.05	172.22	3	1	0	0	2	1	0	2	0	7	0	1	2	0	0	1	0	2	1	0
GCF_002797815.1|WP_100342234.1|tm:82-104	WP_100342234.1	23	4165.65	181.115	3	0	0	0	5	0	0	1	0	6	0	1	2	0	0	1	1	2	1	0
GCF_002802965.1|WP_100487091.1|tm:114-136	WP_100487091.1	23	3828.67	166.464	3	0	0	0	1	2	0	5	0	5	0	2	0	0	1	2	1	1	0	0
GCF_002804065.1|WP_100668390.1|tm:87-109	WP_100668390.1	23	3907.39	169.887	4	0	0	0	2	2	0	2	0	6	0	1	2	0	0	0	0	2	0	2
GCF_002806995.1|WP_100612151.1|tm:77-99	WP_100612151.1	23	4121.42	179.192	1	0	0	0	1	0	0	3	0	8	1	1	3	0	0	2	0	2	0	1
GCF_002807035.1|WP_100627347.1|tm:79-101	WP_100627347.1	23	4079.56	177.372	1	0	0	0	4	2	0	4	0	6	0	0	2	0	0	2	1	0	1	0
GCF_002811955.1|WP_100765285.1|tm:81-103	WP_100765285.1	23	3999.5	173.891	3	0	0	0	2	0	0	4	0	2	0	0	1	0	0	3	0	5	0	3
GCF_002811955.1|WP_100765775.1|tm:113-135	WP_100765775.1	23	4262.15	185.311	2	1	0	0	0	0	0	4	1	5	1	0	2	0	0	1	0	2	1	3
GCF_002834145.1|WP_101067449.1|tm:20-39	WP_101067449.1	20	3485.73	174.286	2	0	0	0	2	1	0	4	0	4	0	0	1	0	0	1	1	3	1	0
GCF_002834295.1|WP_101073264.1|tm:18-40	WP_101073264.1	23	3999.23	173.88	2	0	1	0	4	1	0	6	0	3	0	0	0	0	0	2	0	4	0	0
GCF_002838765.1|WP_106646307.1|tm:101-118	WP_106646307.1	18	3464.11	192.451	2	0	0	0	3	0	0	1	0	5	0	0	0	0	0	1	0	3	2	1
GCF_002843385.1|WP_101308430.1|tm:94-116	WP_101308430.1	23	4093.49	177.978	1	0	0	0	2	0	0	4	0	6	2	1	4	0	0	2	0	1	0	0
GCF_002843385.1|WP_101308070.1|tm:5-27	WP_101308070.1	23	4341.11	188.744	0	0	0	0	5	3	0	3	0	3	0	1	0	0	1	0	0	4	1	2
GCF_002844395.1|WP_101303204.1|tm:154-173	WP_101303204.1	20	3348.49	167.424	2	1	0	0	1	1	0	4	1	3	0	1	0	0	0	1	0	5	0	0
GCF_002846195.1|WP_101364184.1|tm:33-55	WP_101364184.1	23	4155.54	180.676	3	0	0	0	1	1	0	1	0	4	0	1	0	0	0	2	1	4	4	1
GCF_002846575.1|WP_101470663.1|tm:92-114	WP_101470663.1	23	3823.78	166.251	4	0	0	0	1	0	0	3	0	7	0	1	3	0	0	2	0	2	0	0
GCF_002846575.1|WP_101472297.1|tm:74-96	WP_101472297.1	23	3980.16	173.05	1	0	0	0	2	2	0	4	0	6	0	2	2	0	0	1	1	1	0	1
GCF_002846615.1|WP_101436287.1|tm:19-41	WP_101436287.1	23	3675.07	159.786	6	0	0	0	0	2	0	2	0	7	0	0	1	0	1	0	0	4	0	0
GCF_002849875.1|WP_101565291.1|tm:21-40	WP_101565291.1	20	3421.64	171.082	5	0	0	0	2	0	0	2	0	3	0	3	0	0	0	1	1	1	0	2
GCF_002849895.1|WP_057738968.1|tm:78-100	WP_057738968.1	23	3936.07	171.133	0	0	0	1	1	4	1	7	0	4	0	0	0	0	1	0	2	2	0	0
GCF_002850035.1|WP_141055438.1|tm:78-100	WP_141055438.1	23	4382.87	190.56	1	1	0	0	1	0	1	3	0	7	0	1	0	0	0	1	1	2	1	3
GCF_002850055.1|WP_148127290.1|tm:84-102	WP_148127290.1	19	3291.59	173.242	1	1	0	0	0	2	0	5	0	3	1	0	1	0	0	1	1	1	2	0
GCF_002860805.1|WP_101774175.1|tm:25-47	WP_101774175.1	23	3966.4	172.452	3	0	0	0	1	1	0	2	0	6	1	1	0	0	0	2	1	3	0	2
GCF_002864175.1|WP_101809077.1|tm:21-43	WP_101809077.1	23	3834.17	166.703	2	0	0	0	0	1	0	4	0	5	1	0	1	0	0	3	1	4	0	1
GCF_002864175.1|WP_101808469.1|tm:33-55	WP_101808469.1	23	4029.62	175.201	1	1	0	0	3	1	0	5	0	3	0	0	0	0	0	3	2	2	0	2
GCF_002865995.1|WP_101508679.1|tm:120-142	WP_101508679.1	23	3909.4	169.974	2	0	0	0	2	2	0	5	1	2	2	0	0	0	0	3	1	2	0	1
GCF_002866835.1|WP_010905025.1|tm:73-95	WP_010905025.1	23	4145.38	180.234	1	0	0	0	6	3	0	3	0	4	0	2	0	0	0	0	1	2	1	0
GCF_002868735.1|WP_102114609.1|tm:64-86	WP_102114609.1	23	4056.15	176.354	1	0	0	0	2	2	0	0	0	7	1	1	2	0	1	0	2	3	0	1
GCF_002871685.1|WP_092086131.1|tm:100-119	WP_092086131.1	20	3350.63	167.531	3	0	0	0	2	1	0	6	0	4	0	0	0	0	0	3	0	1	0	0
GCF_002871895.1|WP_102198314.1|tm:75-97	WP_102198314.1	23	4394.33	191.058	2	0	1	0	4	2	0	4	0	3	1	0	0	0	0	0	0	1	1	4
GCF_002872255.1|WP_102196334.1|tm:80-102	WP_102196334.1	23	4042.39	175.756	1	0	0	0	1	2	0	3	1	5	1	0	1	0	0	1	2	3	1	1
GCF_002872255.1|WP_102197087.1|tm:79-101	WP_102197087.1	23	3747.71	162.944	3	0	0	1	0	5	0	6	2	2	0	0	0	0	0	0	1	1	2	0
GCF_002887775.1|WP_102778141.1|tm:73-95	WP_102778141.1	23	4165.34	181.102	1	1	0	0	1	1	0	3	0	7	1	0	1	1	1	1	0	3	0	1
GCF_002895005.1|WP_103051950.1|tm:84-106	WP_103051950.1	23	4044.33	175.84	0	0	0	0	4	3	1	4	0	5	0	0	3	0	0	2	0	0	1	0
GCF_002895435.1|WP_103070859.1|tm:77-99	WP_103070859.1	23	4098.56	178.198	0	0	0	0	1	1	0	6	0	5	1	2	3	0	0	2	0	1	1	0
GCF_002895945.1|WP_103075717.1|tm:21-40	WP_103075717.1	20	3300.41	165.02	2	0	0	0	2	2	0	4	0	1	0	1	0	1	0	2	2	2	1	0
GCF_002896855.1|WP_103082850.1|tm:84-106	WP_103082850.1	23	4050.3	176.1	1	0	0	0	2	1	1	4	0	5	0	0	2	1	0	2	0	3	0	1
GCF_002899695.1|WP_087196588.1|tm:7-29	WP_087196588.1	23	3416.61	148.548	10	2	0	0	3	2	0	0	0	2	0	0	0	0	1	0	0	3	0	0
GCF_002899695.1|WP_087193911.1|tm:12-34	WP_087193911.1	23	3651.22	158.749	6	1	0	0	2	1	0	1	0	2	0	0	1	0	1	2	0	5	0	1
GCF_002899695.1|WP_103263200.1|tm:100-122	WP_103263200.1	23	3703.93	161.04	3	1	0	0	1	5	0	2	0	7	0	0	0	0	0	1	1	0	2	0
GCF_002899895.1|WP_109618525.1|tm:92-114	WP_109618525.1	23	4174.03	181.48	0	0	0	0	2	0	0	4	0	9	0	2	3	0	0	2	0	1	0	0
GCF_002900975.1|WP_103257882.1|tm:21-40	WP_103257882.1	20	3188.44	159.422	3	0	0	0	1	3	0	1	0	4	0	1	0	0	0	2	2	1	1	1
GCF_002906165.1|WP_103221556.1|tm:38-60	WP_103221556.1	23	3854.88	167.603	4	0	2	0	4	1	0	1	0	3	1	0	1	0	0	2	1	2	0	1
GCF_002909235.1|WP_103477683.1|tm:81-103	WP_103477683.1	23	4153.19	180.573	1	0	0	0	3	1	0	3	0	7	1	0	2	0	0	2	1	1	1	0
GCF_002909235.1|WP_103478291.1|tm:81-103	WP_103478291.1	23	4052.39	176.191	1	0	0	0	0	1	0	5	0	7	1	0	2	1	0	2	1	1	1	0
GCF_002909255.1|WP_103439615.1|tm:78-100	WP_103439615.1	23	4168.46	181.237	1	0	0	0	3	2	0	5	0	8	0	0	2	0	0	1	0	0	1	0
GCF_002909255.1|WP_103439104.1|tm:88-110	WP_103439104.1	23	4308.81	187.34	1	0	0	1	5	1	0	6	0	4	0	1	1	0	1	0	1	1	0	0
GCF_002916695.1|WP_103680469.1|tm:4-21	WP_103680469.1	18	2793.51	155.195	5	1	0	0	2	2	0	0	0	3	0	0	0	0	1	1	0	3	0	0
GCF_002934445.1|WP_104514746.1|tm:79-101	WP_104514746.1	23	3986.98	173.347	1	0	0	0	1	2	0	7	0	5	0	1	2	0	0	1	1	1	1	0
GCF_002934605.1|WP_104421758.1|tm:4-26	WP_104421758.1	23	4097.45	178.15	4	0	0	0	6	1	0	2	1	3	0	0	0	0	1	3	0	1	0	1
GCF_002934685.1|WP_110951179.1|tm:162-184	WP_110951179.1	23	4065.6	176.765	3	0	1	0	4	2	0	0	0	5	2	0	0	0	0	1	0	3	0	2
GCF_002939785.1|WP_104540896.1|tm:33-55	WP_104540896.1	23	4003.89	174.082	3	1	0	0	1	1	0	0	0	4	0	1	0	0	0	2	1	5	3	1
GCF_002940015.1|WP_104588823.1|tm:33-55	WP_104588823.1	23	3985.76	173.294	4	1	0	0	1	1	0	1	0	4	0	1	0	0	0	2	1	3	3	1
GCF_002940045.1|WP_046962563.1|tm:33-55	WP_046962563.1	23	4195.79	182.426	2	0	0	0	1	1	0	2	0	5	1	1	0	0	0	2	2	2	3	1
GCF_002940085.1|WP_029562138.1|tm:20-42	WP_029562138.1	23	3918.12	170.353	3	0	0	1	2	1	0	4	0	3	0	2	0	0	0	1	3	2	1	0
GCF_002940745.1|WP_104734370.1|tm:79-101	WP_104734370.1	23	4244.87	184.56	1	0	0	0	4	1	0	3	0	8	0	1	2	0	0	1	1	0	1	0
GCF_002940745.1|WP_104736417.1|tm:84-106	WP_104736417.1	23	4093.05	177.959	2	0	0	0	5	1	1	1	0	3	1	1	3	0	0	1	1	2	1	0
GCF_002943755.1|WP_104813514.1|tm:87-109	WP_104813514.1	23	4229.97	183.912	2	0	0	0	5	1	0	4	1	4	0	2	3	0	0	0	0	0	1	0
GCF_002943755.1|WP_104811996.1|tm:32-54	WP_104811996.1	23	3835.82	166.775	3	1	0	0	2	1	2	3	0	3	0	1	0	0	0	1	1	5	0	0
GCF_002953735.1|WP_104967949.1|tm:21-43	WP_104967949.1	23	3888.12	169.049	3	0	1	0	2	1	0	3	0	4	1	0	0	0	0	1	4	2	0	1
GCF_002953735.1|WP_104967025.1|tm:82-101	WP_104967025.1	20	3534.43	176.721	0	0	0	0	2	2	0	2	0	3	0	0	1	0	1	2	1	4	1	1
GCF_002953735.1|WP_104968720.1|tm:84-106	WP_104968720.1	23	4179.3	181.709	4	0	0	1	4	0	0	3	0	5	0	0	0	0	0	1	3	0	1	1
GCF_002954265.1|WP_105039920.1|tm:60-79	WP_105039920.1	20	3655.85	182.792	0	0	0	2	2	2	0	4	0	4	3	1	0	1	0	1	0	0	0	0
GCF_002954665.1|WP_105020650.1|tm:77-99	WP_105020650.1	23	4203.11	182.744	0	0	0	0	1	1	0	6	0	4	3	0	2	0	0	3	0	1	1	1
GCF_002954685.1|WP_105015196.1|tm:79-101	WP_105015196.1	23	4083.67	177.551	0	0	0	0	4	2	0	7	0	4	0	2	2	0	0	1	1	0	0	0
GCF_002966535.1|WP_148124374.1|tm:93-115	WP_148124374.1	23	4033.04	175.35	2	0	1	0	2	0	0	4	0	6	0	1	1	0	0	1	0	5	0	0
GCF_002966535.1|WP_002818010.1|tm:79-101	WP_002818010.1	23	3916.61	170.287	4	1	0	0	3	1	0	3	0	5	0	1	0	0	0	2	1	1	1	0
GCF_002968635.1|WP_105384317.1|tm:31-53	WP_105384317.1	23	3982.85	173.167	6	0	0	1	1	0	1	3	0	4	0	0	0	0	0	0	2	3	2	0
GCF_002980575.1|WP_105721985.1|tm:27-49	WP_105721985.1	23	3839.21	166.922	3	1	0	1	0	1	1	5	0	2	0	1	0	1	0	1	0	5	0	1
GCF_002980575.1|WP_105723397.1|tm:7-29	WP_105723397.1	23	4149.18	180.399	1	0	0	0	5	2	1	4	0	2	0	0	0	2	0	3	0	1	0	2
GCF_002982135.1|WP_057775440.1|tm:106-128	WP_057775440.1	23	4140.27	180.012	2	0	0	0	2	1	1	6	0	4	2	1	1	0	0	1	1	0	0	1
GCF_002993885.1|WP_105997486.1|tm:20-42	WP_105997486.1	23	4185.94	181.997	2	0	0	0	1	0	0	1	0	10	0	0	2	0	1	0	2	3	0	1
GCF_002994005.1|WP_105956609.1|tm:90-112	WP_105956609.1	23	3772.69	164.03	1	1	0	0	1	4	1	6	0	4	0	1	1	0	0	1	1	0	0	1
GCF_002994005.1|WP_105956612.1|tm:85-107	WP_105956612.1	23	4061.03	176.567	0	0	0	0	2	1	0	7	0	3	0	1	0	1	0	3	3	1	1	0
GCF_002995745.1|WP_106060005.1|tm:91-113	WP_106060005.1	23	3878.28	168.621	2	0	0	0	2	4	1	5	1	2	0	1	1	0	1	0	1	1	0	1
GCF_002998435.1|WP_106043412.1|tm:7-24	WP_106043412.1	18	3107.73	172.652	1	2	0	0	1	1	0	2	0	5	1	1	0	0	0	2	0	1	0	1
GCF_002998535.1|WP_106070060.1|tm:19-36	WP_106070060.1	18	3234.55	179.697	1	1	1	0	6	0	0	1	0	2	0	0	1	1	0	2	1	1	0	0
GCF_002998535.1|WP_106070617.1|tm:7-24	WP_106070617.1	18	3079.84	171.102	1	2	0	0	2	1	0	2	0	3	1	1	1	0	0	2	0	1	0	1
GCF_003001815.1|WP_106315153.1|tm:339-361	WP_106315153.1	23	3957.04	172.045	4	1	0	1	2	1	0	1	0	3	1	0	1	0	0	2	1	2	2	1
GCF_003001855.1|WP_036585203.1|tm:79-101	WP_036585203.1	23	3967.31	172.492	1	0	0	0	1	2	0	5	0	6	0	1	2	0	0	1	1	2	1	0
GCF_003002065.1|WP_106130381.1|tm:356-378	WP_106130381.1	23	3920.75	170.467	2	2	0	1	3	2	0	4	0	2	0	0	1	0	0	2	0	2	1	1
GCF_003002815.1|WP_106196974.1|tm:20-42	WP_106196974.1	23	3847.43	167.28	6	0	0	0	2	2	1	0	0	6	0	0	1	0	0	0	1	2	2	0
GCF_003003075.1|WP_106267069.1|tm:24-46	WP_106267069.1	23	3706.89	161.169	6	0	0	0	1	1	1	2	0	2	2	0	1	0	0	1	1	4	0	1
GCF_003003155.1|WP_072940412.1|tm:72-94	WP_072940412.1	23	4113.14	178.832	0	0	0	0	1	1	1	8	0	5	0	2	1	0	0	3	0	0	0	1
GCF_003003255.1|WP_106208419.1|tm:15-37	WP_106208419.1	23	3995.73	173.727	2	0	0	0	1	3	0	3	0	4	1	0	0	1	1	1	2	2	2	0
GCF_003003355.1|WP_106267565.1|tm:10-32	WP_106267565.1	23	3962.55	172.285	2	0	0	0	2	1	0	3	0	3	0	0	3	0	0	2	1	3	0	3
GCF_003014475.1|WP_106607984.1|tm:17-39	WP_106607984.1	23	3969.68	172.595	1	0	0	0	2	2	0	3	0	3	0	0	1	0	0	3	0	5	1	2
GCF_003014535.1|WP_106523641.1|tm:21-43	WP_106523641.1	23	4703.65	204.507	0	1	0	0	2	0	1	2	2	4	0	0	1	0	0	1	1	1	3	4
GCF_003014535.1|WP_106524128.1|tm:27-44	WP_106524128.1	18	3684.45	204.692	0	0	0	0	4	1	1	2	0	1	0	0	0	0	1	1	1	1	2	3
GCF_003014695.1|WP_106598810.1|tm:82-104	WP_106598810.1	23	4180.7	181.77	1	0	0	0	1	2	0	0	0	8	0	1	2	0	1	1	0	3	2	1
GCF_003014735.1|WP_106619897.1|tm:39-61	WP_106619897.1	23	3754.7	163.248	6	0	0	0	1	2	1	0	0	8	0	0	1	0	0	0	1	2	1	0
GCF_003015125.1|WP_106907192.1|tm:83-105	WP_106907192.1	23	4016.72	174.64	2	2	0	0	1	1	0	4	0	5	0	1	0	0	1	1	1	3	1	0
GCF_003020045.1|WP_106919233.1|tm:137-159	WP_106919233.1	23	3404.62	148.027	3	2	0	0	1	6	0	3	0	6	0	0	0	0	0	1	0	1	0	0
GCF_003020585.1|WP_106915198.1|tm:92-114	WP_106915198.1	23	4148.73	180.38	0	0	0	0	1	0	0	4	0	10	0	2	3	0	0	2	0	1	0	0
GCF_003024675.1|WP_007887521.1|tm:73-95	WP_007887521.1	23	4077.11	177.266	1	2	0	0	2	1	0	7	0	3	1	1	1	0	1	1	0	2	0	0
GCF_003029735.1|WP_107217366.1|tm:101-123	WP_107217366.1	23	4052.52	176.197	1	0	0	0	3	1	1	0	0	6	0	1	2	0	0	1	0	6	0	1
GCF_003040695.1|WP_107391789.1|tm:75-97	WP_107391789.1	23	4077.16	177.268	2	0	0	0	4	1	0	3	0	5	0	1	0	0	0	2	0	4	0	1
GCF_003046325.1|WP_069330402.1|tm:7-29	WP_069330402.1	23	3728.25	162.098	6	1	0	1	0	1	0	1	0	3	0	0	2	0	0	1	0	4	2	1
GCF_003046775.1|WP_108143477.1|tm:25-47	WP_108143477.1	23	3826.63	166.375	3	0	0	0	2	3	0	1	0	3	1	1	0	0	0	1	1	5	2	0
GCF_003047285.1|WP_107704790.1|tm:36-58	WP_107704790.1	23	3291.57	143.112	10	0	0	0	0	3	0	2	0	2	0	0	0	0	1	1	0	3	0	1
GCF_003049505.1|WP_107841184.1|tm:83-105	WP_107841184.1	23	3815.11	165.874	4	1	0	0	4	2	0	2	0	2	0	1	0	0	0	1	0	5	1	0
GCF_003049645.1|WP_066169379.1|tm:75-97	WP_066169379.1	23	4183.69	181.9	1	0	0	0	4	3	0	2	0	5	1	1	1	1	1	0	0	2	1	0
GCF_003050755.1|WP_107828325.1|tm:77-99	WP_107828325.1	23	4105.05	178.48	3	0	0	0	4	0	0	2	0	6	2	1	4	0	0	1	0	0	0	0
GCF_003054045.1|WP_108159995.1|tm:10-32	WP_108159995.1	23	4158.8	180.817	3	0	0	0	1	0	0	3	0	5	1	1	1	1	0	1	1	2	0	3
GCF_003054495.1|WP_107753065.1|tm:7-29	WP_107753065.1	23	4091.25	177.88	1	0	0	0	1	0	0	5	1	6	0	0	0	0	0	2	4	2	0	1
GCF_003054495.1|WP_107754372.1|tm:574-596	WP_107754372.1	23	3493.38	151.886	4	0	0	0	1	6	0	1	0	4	1	1	0	0	0	1	1	1	1	1
GCF_003055625.1|WP_108369857.1|tm:81-103	WP_108369857.1	23	3940.67	171.333	1	0	0	0	1	2	1	6	0	5	1	1	2	0	0	1	1	1	0	0
GCF_003057615.1|WP_108306788.1|tm:71-90	WP_108306788.1	20	3658.8	182.94	0	0	0	0	3	3	0	1	0	3	1	1	1	0	1	0	0	4	2	0
GCF_003071405.1|WP_108645093.1|tm:30-52	WP_108645093.1	23	3981.5	173.109	3	0	0	1	2	0	0	4	1	4	0	1	1	0	0	3	1	1	0	1
GCF_003096355.1|WP_116541863.1|tm:79-101	WP_116541863.1	23	4159.62	180.853	0	0	0	0	1	1	0	3	0	7	1	1	2	0	0	2	1	2	1	1
GCF_003096535.1|WP_116704657.1|tm:177-199	WP_116704657.1	23	3989.08	173.438	4	1	0	1	2	1	0	0	0	5	0	0	1	0	0	1	1	3	2	1
GCF_003096575.1|WP_116585375.1|tm:116-133	WP_116585375.1	18	2977.17	165.398	2	0	1	0	1	1	0	5	0	3	0	0	0	0	0	2	0	3	0	0
GCF_003096575.1|WP_089939771.1|tm:90-112	WP_089939771.1	23	3768.39	163.843	4	1	0	0	3	2	0	2	1	5	0	0	0	0	0	1	2	2	0	0
GCF_003097535.1|WP_108902886.1|tm:74-96	WP_108902886.1	23	3912.96	170.129	1	0	0	0	1	2	1	5	0	5	1	1	2	0	0	1	1	2	0	0
GCF_003112455.1|WP_108993503.1|tm:20-42	WP_108993503.1	23	4176.41	181.583	0	0	0	0	2	0	0	4	1	6	0	0	0	0	0	3	1	5	0	1
GCF_003112455.1|WP_108995018.1|tm:20-42	WP_108995018.1	23	3809.69	165.639	2	0	0	0	1	2	0	4	0	5	0	0	1	1	0	3	0	3	0	1
GCF_003112455.1|WP_108993868.1|tm:94-116	WP_108993868.1	23	3790.88	164.821	4	1	0	0	1	0	1	6	0	3	0	1	2	0	0	1	3	0	0	0
GCF_003112615.1|WP_108982288.1|tm:78-100	WP_108982288.1	23	3924.63	170.636	1	0	0	0	1	2	0	5	1	5	0	2	1	1	0	1	1	2	0	0
GCF_003112615.1|WP_108983203.1|tm:97-119	WP_108983203.1	23	4352.65	189.246	0	0	0	0	4	2	1	6	1	0	3	0	0	0	0	2	1	0	0	3
GCF_003112615.1|WP_108983205.1|tm:73-95	WP_108983205.1	23	4159.23	180.836	0	0	1	0	2	1	0	4	0	6	0	1	0	0	0	1	4	1	0	2
GCF_003112755.1|WP_108980620.1|tm:119-141	WP_108980620.1	23	3525.47	153.281	3	0	0	0	3	5	0	1	0	5	0	1	0	0	0	2	0	3	0	0
GCF_003112755.1|WP_108980323.1|tm:147-169	WP_108980323.1	23	4138.06	179.916	2	2	1	0	1	2	0	0	0	5	1	0	0	0	2	0	1	3	1	2
GCF_003122385.1|WP_109192026.1|tm:73-95	WP_109192026.1	23	3970.78	172.643	1	0	0	0	2	2	0	7	0	5	1	1	2	0	0	2	0	0	0	0
GCF_003129465.1|WP_109271237.1|tm:44-66	WP_109271237.1	23	3700.5	160.891	6	0	0	0	0	1	0	4	0	4	0	1	0	0	0	0	1	5	0	1
GCF_003130405.1|WP_109414494.1|tm:7-26	WP_109414494.1	20	3628.36	181.418	1	1	0	0	2	1	0	4	0	6	0	0	2	1	0	0	1	0	1	0
GCF_003143695.2|WP_109289647.1|tm:17-39	WP_109289647.1	23	4213.31	183.187	2	0	0	0	2	1	1	4	0	8	0	1	0	0	1	2	0	0	0	1
GCF_003148685.1|WP_109595589.1|tm:354-376	WP_109595589.1	23	3859.79	167.817	3	1	0	1	1	2	0	0	0	4	0	0	1	0	0	1	1	5	2	1
GCF_003148865.1|WP_109638812.1|tm:37-59	WP_109638812.1	23	3636.53	158.11	5	0	0	0	1	3	1	0	0	6	0	0	1	0	0	0	2	3	1	0
GCF_003149245.1|WP_109731205.1|tm:21-40	WP_109731205.1	20	3570.92	178.546	2	0	0	0	3	0	1	5	0	2	1	0	1	0	0	0	3	2	0	0
GCF_003149245.1|WP_003525258.1|tm:85-104	WP_003525258.1	20	3602.28	180.114	0	1	1	0	5	2	0	1	0	6	1	0	1	0	0	1	0	1	0	0
GCF_003149245.1|WP_109732881.1|tm:135-157	WP_109732881.1	23	3467.57	150.764	1	0	0	0	1	5	0	7	0	1	0	1	0	0	0	3	1	3	0	0
GCF_003149745.1|WP_109660273.1|tm:85-107	WP_109660273.1	23	4193.44	182.323	0	0	0	0	4	1	1	4	0	5	0	1	3	0	0	2	1	0	1	0
GCF_003149745.1|WP_109659858.1|tm:10-32	WP_109659858.1	23	3997.32	173.797	2	1	0	1	5	1	0	3	0	2	0	1	0	0	0	3	2	1	1	0
GCF_003149745.1|WP_109660538.1|tm:10-32	WP_109660538.1	23	4538.42	197.323	1	0	0	1	3	0	0	4	0	7	0	0	1	0	1	0	1	1	0	3
GCF_003171675.1|WP_109831793.1|tm:74-96	WP_109831793.1	23	4205.86	182.863	2	0	0	0	2	1	0	3	0	6	1	1	2	0	0	1	1	0	1	2
GCF_003172975.1|WP_109833658.1|tm:17-36	WP_109833658.1	20	3636.52	181.826	2	0	0	0	3	0	0	2	0	5	1	1	0	0	0	1	2	2	0	1
GCF_003172975.1|WP_002961358.1|tm:72-94	WP_002961358.1	23	4162.79	180.991	2	1	0	0	6	1	0	2	0	2	0	2	0	0	0	1	0	4	0	2
GCF_003172975.1|WP_002959860.1|tm:93-115	WP_002959860.1	23	4057.3	176.404	3	0	1	0	2	2	0	4	0	4	1	0	0	0	1	1	0	2	0	2
GCF_003173595.1|WP_109926270.1|tm:5-22	WP_109926270.1	18	3245.85	180.325	2	0	0	0	3	1	0	1	0	5	0	0	0	1	0	2	0	1	0	2
GCF_003182255.1|WP_110044435.1|tm:13-32	WP_110044435.1	20	3557.32	177.866	2	0	0	0	2	0	0	4	0	4	0	0	0	0	0	3	1	2	0	2
GCF_003182415.1|WP_110082232.1|tm:41-63	WP_110082232.1	23	3977.12	172.918	4	0	0	0	1	2	0	0	0	6	1	0	1	0	1	0	1	4	2	0
GCF_003194585.1|WP_110205360.1|tm:21-43	WP_110205360.1	23	3362.48	146.195	10	0	0	0	0	3	0	1	0	4	0	0	0	0	1	1	0	2	1	0
GCF_003201205.1|WP_110265907.1|tm:21-40	WP_110265907.1	20	3370.82	168.541	2	0	0	0	1	1	0	1	0	4	0	2	0	1	0	1	3	3	1	0
GCF_003201875.1|WP_110321377.1|tm:7-29	WP_110321377.1	23	4197.19	182.487	2	0	0	0	2	0	0	8	1	4	0	0	0	0	0	1	1	3	0	1
GCF_003202105.1|WP_022936548.1|tm:79-101	WP_022936548.1	23	3992.48	173.586	0	1	0	0	2	2	0	2	0	3	2	1	0	0	1	4	3	0	0	2
GCF_003202155.1|WP_110359297.1|tm:10-29	WP_110359297.1	20	3821.44	191.072	0	1	0	0	4	1	1	0	1	6	1	0	0	0	0	1	2	0	0	2
GCF_003202155.1|WP_110359178.1|tm:77-99	WP_110359178.1	23	4053.63	176.245	1	0	0	0	0	1	1	3	0	7	0	1	2	0	0	2	2	1	2	0
GCF_003202755.1|WP_110413073.1|tm:82-104	WP_110413073.1	23	4030.42	175.236	1	1	0	0	4	3	0	3	0	6	0	0	0	0	1	0	2	2	0	0
GCF_003205615.1|WP_110563165.1|tm:385-407	WP_110563165.1	23	3903.27	169.707	2	0	0	0	1	2	0	1	0	6	1	0	1	0	0	1	4	2	1	1
GCF_003208655.1|WP_110830088.1|tm:83-105	WP_110830088.1	23	4159.16	180.833	1	0	0	0	2	2	1	4	0	8	0	1	2	0	0	0	0	1	1	0
GCF_003217775.1|WP_110839519.1|tm:53-75	WP_110839519.1	23	4337.52	188.588	1	0	0	0	2	1	0	0	0	9	1	1	2	0	1	0	0	3	1	1
GCF_003217775.1|WP_110843242.1|tm:29-48	WP_110843242.1	20	3620.11	181.005	1	0	0	0	0	1	0	5	0	6	1	0	1	0	0	1	0	2	0	2
GCF_003217775.1|WP_110840769.1|tm:39-61	WP_110840769.1	23	4280.13	186.093	2	0	0	0	6	1	1	2	0	6	0	1	0	0	0	1	0	2	0	1
GCF_003231285.1|WP_110976139.1|tm:100-122	WP_110976139.1	23	4310.99	187.434	1	0	0	0	1	0	0	1	0	9	0	2	2	0	0	2	0	2	3	0
GCF_003233845.1|WP_111145387.1|tm:12-34	WP_111145387.1	23	4126.33	179.406	3	0	0	0	4	1	0	2	0	5	1	0	0	0	1	1	3	1	0	1
GCF_003236315.1|WP_111214822.1|tm:4-21	WP_111214822.1	18	2791.43	155.079	4	0	1	0	1	4	0	0	0	3	0	0	0	0	0	0	0	3	2	0
GCF_003248275.1|WP_111268884.1|tm:5-24	WP_111268884.1	20	3594.5	179.725	2	0	0	0	1	1	0	5	0	3	1	0	1	1	0	2	0	0	0	3
GCF_003253485.1|WP_111391381.1|tm:20-37	WP_111391381.1	18	3117.77	173.209	0	0	1	0	2	2	0	3	0	4	0	0	0	1	0	0	1	4	0	0
GCF_003253545.1|WP_111541047.1|tm:75-97	WP_111541047.1	23	3972.37	172.712	2	0	0	0	2	1	1	5	0	5	0	1	2	0	0	1	0	3	0	0
GCF_003254055.1|WP_111316963.1|tm:85-107	WP_111316963.1	23	3939.23	171.271	1	0	0	0	1	2	0	2	0	7	1	0	2	0	0	2	0	4	1	0
GCF_003254275.1|WP_111446865.1|tm:7-25	WP_111446865.1	19	3806.24	200.328	0	0	0	0	5	0	2	0	0	4	2	1	1	0	1	2	0	0	1	0
GCF_003254275.1|WP_111444143.1|tm:12-34	WP_111444143.1	23	4243.08	184.482	0	0	0	0	1	2	1	1	0	4	3	0	1	0	1	3	1	2	3	0
GCF_003254335.1|WP_107664048.1|tm:15-34	WP_107664048.1	20	3206.73	160.337	3	0	0	1	1	3	0	1	0	4	0	0	0	0	0	2	2	1	1	1
GCF_003254355.1|WP_086501243.1|tm:15-32	WP_086501243.1	18	3209.62	178.312	3	0	0	0	4	1	0	3	1	3	0	0	0	0	0	1	1	0	0	1
GCF_003254525.1|WP_111277354.1|tm:29-51	WP_111277354.1	23	3733.36	162.32	4	0	0	0	2	1	0	1	0	4	0	2	0	0	0	0	3	6	0	0
GCF_003254545.1|WP_111362871.1|tm:72-94	WP_111362871.1	23	3912.08	170.09	0	0	0	0	2	2	0	5	0	6	0	1	2	0	0	3	0	2	0	0
GCF_003254585.1|WP_111422528.1|tm:72-94	WP_111422528.1	23	3912.08	170.09	0	0	0	0	2	2	0	5	0	6	0	1	2	0	0	3	0	2	0	0
GCF_003254625.1|WP_111283066.1|tm:72-94	WP_111283066.1	23	3931.75	170.946	0	0	0	0	2	2	0	7	0	5	0	1	2	0	0	3	0	1	0	0
GCF_003259255.1|WP_111668974.1|tm:21-38	WP_111668974.1	18	3265.37	181.409	2	0	1	0	3	0	0	3	0	5	0	0	0	1	0	0	2	1	0	0
GCF_003259335.1|WP_111599534.1|tm:83-105	WP_111599534.1	23	4202.56	182.72	2	1	0	0	0	0	2	1	0	6	1	0	2	0	0	0	0	5	1	2
GCF_003259375.1|WP_085496272.1|tm:81-103	WP_085496272.1	23	4107.88	178.603	0	0	0	0	5	1	0	5	0	2	1	2	2	0	0	2	1	2	0	0
GCF_003259505.1|WP_111611989.1|tm:86-108	WP_111611989.1	23	3995.2	173.704	1	0	0	0	2	2	0	3	0	5	0	0	2	0	1	2	0	4	1	0
GCF_003259505.1|WP_111612601.1|tm:15-35	WP_111612601.1	21	3767.3	179.395	3	0	0	1	6	1	0	3	1	3	0	0	0	0	0	1	1	1	0	0
GCF_003259845.1|WP_111648157.1|tm:331-353	WP_111648157.1	23	4000.12	173.918	4	1	0	1	2	1	0	2	0	3	0	0	1	0	0	1	1	3	3	0
GCF_003260025.2|WP_111700225.1|tm:70-92	WP_111700225.1	23	3800.18	165.225	3	0	0	0	0	3	1	1	0	4	1	0	1	0	0	1	3	2	2	1
GCF_003260205.1|WP_111685430.1|tm:87-109	WP_111685430.1	23	4070.31	176.97	2	0	0	0	4	1	0	2	1	4	0	1	3	0	0	1	0	3	1	0
GCF_003260975.1|WP_112784430.1|tm:82-104	WP_112784430.1	23	4069.8	176.948	1	0	0	0	2	1	0	2	0	7	0	0	2	0	0	3	0	3	1	1
GCF_003268025.1|WP_112882197.1|tm:21-43	WP_112882197.1	23	3947.38	171.625	1	1	0	0	2	0	0	2	0	7	1	0	4	0	0	3	1	1	0	0
GCF_003269295.1|WP_112232326.1|tm:21-43	WP_112232326.1	23	3784.1	164.526	5	1	0	0	2	2	1	1	0	6	0	0	1	0	0	0	0	3	0	1
GCF_003269405.1|WP_003643427.1|tm:78-100	WP_003643427.1	23	4090.91	177.866	2	0	0	0	4	1	0	3	0	4	0	1	0	0	0	1	1	5	1	0
GCF_003269955.1|WP_113715946.1|tm:119-138	WP_113715946.1	20	3500.16	175.008	2	0	0	0	3	1	0	4	0	5	0	1	1	0	0	1	0	2	0	0
GCF_003285015.1|WP_113032604.1|tm:41-63	WP_113032604.1	23	4139.36	179.972	0	0	0	0	2	2	0	4	0	5	3	0	1	0	0	1	1	3	0	1
GCF_003285015.1|WP_113029655.1|tm:7-25	WP_113029655.1	19	3578.55	188.345	0	0	1	0	2	3	0	4	0	5	0	0	0	0	2	0	0	0	0	2
GCF_003285015.1|WP_113034567.1|tm:27-49	WP_113034567.1	23	3903.14	169.702	2	0	0	0	1	1	0	6	0	4	0	0	1	0	0	2	1	4	0	1
GCF_003285015.1|WP_113030635.1|tm:29-51	WP_113030635.1	23	4103.14	178.397	0	0	2	1	1	2	1	4	0	6	1	1	0	0	0	1	0	2	0	1
GCF_003285015.1|WP_113036099.1|tm:13-32	WP_113036099.1	20	3596.25	179.812	1	0	0	0	4	1	0	2	0	5	1	0	1	0	0	3	0	1	0	1
GCF_003285015.1|WP_113030964.1|tm:17-39	WP_113030964.1	23	4006.18	174.182	1	1	0	0	1	1	0	4	0	6	0	0	1	0	0	2	2	2	0	2
GCF_003285015.1|WP_113030663.1|tm:21-43	WP_113030663.1	23	4072.64	177.071	0	1	0	0	3	1	0	2	0	8	0	0	0	0	0	4	1	2	0	1
GCF_003285015.1|WP_113036567.1|tm:7-29	WP_113036567.1	23	4000.22	173.923	2	0	0	0	1	2	1	4	0	1	1	0	1	2	1	1	1	3	0	2
GCF_003286395.1|WP_129563608.1|tm:21-43	WP_129563608.1	23	4019.85	174.776	1	0	1	0	4	2	0	1	0	6	0	1	1	0	1	1	2	2	0	0
GCF_003312875.1|WP_110341341.1|tm:9-31	WP_110341341.1	23	3927.99	170.782	4	0	0	0	1	2	1	0	0	7	0	0	1	0	0	0	0	5	2	0
GCF_003313505.1|WP_113663912.1|tm:92-114	WP_113663912.1	23	4034.56	175.416	2	0	0	0	3	2	0	5	0	4	1	1	2	0	0	1	0	1	1	0
GCF_003313505.1|WP_113662619.1|tm:12-34	WP_113662619.1	23	3822.23	166.184	1	0	0	0	1	2	0	3	1	6	0	0	1	0	0	1	4	3	0	0
GCF_003315245.1|WP_113954902.1|tm:12-34	WP_113954902.1	23	3981.63	173.114	2	0	0	2	3	2	0	4	0	1	0	0	0	1	0	2	1	3	1	1
GCF_003315595.1|WP_113951597.1|tm:78-100	WP_113951597.1	23	4245.72	184.597	1	0	0	0	5	1	0	3	0	5	0	0	2	0	0	2	0	2	1	1
GCF_003315635.1|WP_113860089.1|tm:105-127	WP_113860089.1	23	4008.83	174.297	4	0	0	0	1	2	0	5	0	2	3	0	1	0	0	1	0	1	1	2
GCF_003336365.1|WP_114370084.1|tm:88-110	WP_114370084.1	23	3973.05	172.741	2	0	0	0	5	1	0	4	0	2	0	1	2	0	0	3	1	1	0	1
GCF_003336425.1|WP_114399231.1|tm:65-84	WP_114399231.1	20	2902.34	145.117	8	0	0	0	0	1	0	1	0	2	0	0	2	0	0	1	2	2	1	0
GCF_003337355.1|WP_114494666.1|tm:119-141	WP_114494666.1	23	3454.4	150.191	2	0	0	0	0	5	0	6	0	4	0	1	0	0	0	3	0	2	0	0
GCF_003337375.1|WP_114380089.1|tm:20-42	WP_114380089.1	23	4154.03	180.61	0	0	0	0	2	0	0	4	1	6	0	0	0	0	0	4	0	5	0	1
GCF_003339815.1|WP_114547772.1|tm:4-26	WP_114547772.1	23	3597.32	156.405	3	3	0	0	1	2	0	3	0	4	0	0	0	0	0	1	2	4	0	0
GCF_003339815.1|WP_114545391.1|tm:7-29	WP_114545391.1	23	3757.19	163.356	8	2	0	0	2	1	0	0	0	5	1	0	0	0	1	0	0	2	0	1
GCF_003339815.1|WP_114546089.1|tm:83-105	WP_114546089.1	23	3880.16	168.703	1	0	0	0	2	5	0	2	0	5	2	0	0	0	0	2	0	2	2	0
GCF_003340345.1|WP_114567321.1|tm:80-102	WP_114567321.1	23	3663.39	159.278	5	0	0	0	2	3	0	1	0	4	2	1	0	0	0	0	0	5	0	0
GCF_003340385.1|WP_041239117.1|tm:5-27	WP_041239117.1	23	3704.4	161.061	6	0	1	0	1	2	0	1	0	5	1	1	0	0	0	0	1	3	1	0
GCF_003340385.1|WP_114568207.1|tm:82-104	WP_114568207.1	23	3614.83	157.167	3	1	0	0	3	5	0	1	0	2	0	0	0	0	0	0	2	4	1	1
GCF_003340385.1|WP_114569109.1|tm:311-333	WP_114569109.1	23	4062.02	176.61	1	0	0	0	2	4	0	3	0	7	1	1	0	0	0	0	0	2	1	1
GCF_003343305.1|WP_114525375.1|tm:80-102	WP_114525375.1	23	4232.36	184.016	0	0	0	0	0	2	0	3	0	6	4	1	1	0	0	1	1	1	0	3
GCF_003343305.1|WP_114525439.1|tm:81-103	WP_114525439.1	23	3933.45	171.02	4	0	0	0	2	3	0	3	1	3	1	0	1	0	0	1	1	0	2	1
GCF_003344925.1|WP_114677433.1|tm:79-101	WP_114677433.1	23	4090.72	177.857	0	1	0	0	1	1	0	5	0	7	0	2	2	0	0	2	0	1	1	0
GCF_003346375.1|WP_114667703.1|tm:81-103	WP_114667703.1	23	4088.52	177.762	1	0	0	0	3	2	0	3	0	3	1	0	0	0	1	2	2	3	0	2
GCF_003349965.1|WP_114792177.1|tm:93-115	WP_114792177.1	23	4223.46	183.629	0	2	0	0	3	0	1	2	0	6	0	0	2	0	0	2	0	3	0	2
GCF_003349965.1|WP_114790376.1|tm:13-35	WP_114790376.1	23	3872.43	168.367	3	1	0	0	3	2	0	3	1	3	1	0	0	0	0	2	1	2	0	1
GCF_003351025.1|WP_114939142.1|tm:88-107	WP_114939142.1	20	3474.29	173.714	0	0	0	0	2	1	0	4	0	6	0	0	3	0	0	2	1	1	0	0
GCF_003362725.1|WP_115461307.1|tm:81-103	WP_115461307.1	23	4124	179.304	1	0	0	0	3	1	0	3	0	7	0	0	3	0	0	1	1	2	1	0
GCF_003362725.1|WP_115463072.1|tm:78-100	WP_115463072.1	23	4069.33	176.927	0	0	0	0	4	2	0	6	0	5	0	2	2	0	0	2	0	0	0	0
GCF_003362725.1|WP_115463271.1|tm:87-109	WP_115463271.1	23	4108.41	178.627	3	0	0	0	4	1	0	5	1	3	0	1	3	0	0	0	0	1	1	0
GCF_003363875.1|WP_115527694.1|tm:21-43	WP_115527694.1	23	4183.33	181.884	3	0	0	0	1	1	0	1	0	5	0	1	0	0	1	1	3	2	3	1
GCF_003367245.1|WP_115566867.1|tm:79-101	WP_115566867.1	23	4001.04	173.958	1	0	0	0	1	1	0	6	0	5	0	1	2	0	0	2	1	2	1	0
GCF_003367245.1|WP_115566883.1|tm:81-103	WP_115566883.1	23	4014.18	174.53	0	0	0	0	3	4	0	4	0	5	1	1	2	0	0	0	0	2	1	0
GCF_003367375.1|WP_115720380.1|tm:16-38	WP_115720380.1	23	3981.49	173.108	1	0	1	0	0	2	0	3	0	6	1	2	0	0	0	1	3	1	1	1
GCF_003367475.1|WP_115592685.1|tm:21-40	WP_115592685.1	20	3443.89	172.195	2	0	0	1	1	1	0	3	0	6	0	0	1	0	0	2	0	2	0	1
GCF_003369575.1|WP_115771545.1|tm:574-596	WP_115771545.1	23	3458.48	150.369	3	0	0	0	0	6	0	0	0	5	0	1	0	0	0	1	3	1	0	3
GCF_900576925.1|WP_115753268.1|tm:83-105	WP_115753268.1	23	3991.25	173.533	3	0	0	0	3	1	0	2	0	6	0	1	0	0	0	2	1	3	1	0
GCF_003384935.1|WP_115877579.1|tm:75-97	WP_115877579.1	23	4027.56	175.111	1	0	0	0	1	1	0	7	0	5	1	1	2	0	0	3	0	0	0	1
GCF_005146945.1|WP_116052065.1|tm:21-43	WP_116052065.1	23	3796.97	165.086	5	0	0	0	0	2	0	2	0	7	0	0	1	0	1	0	0	4	0	1
GCF_003385395.1|WP_116031309.1|tm:72-94	WP_116031309.1	23	3840.49	166.978	2	0	0	0	3	3	0	5	0	5	0	1	2	0	0	1	0	1	0	0
GCF_003385395.1|WP_116036683.1|tm:73-95	WP_116036683.1	23	3720.66	161.768	2	0	0	0	2	3	0	6	0	4	0	1	2	0	0	2	1	0	0	0
GCF_003385415.1|WP_115949609.1|tm:71-93	WP_115949609.1	23	3877.48	168.586	1	0	0	0	3	3	0	6	0	5	0	1	2	0	0	2	0	0	0	0
GCF_003385415.1|WP_115950733.1|tm:96-115	WP_115950733.1	20	3773.04	188.652	2	0	0	0	4	0	0	2	0	6	1	1	3	0	0	0	0	0	1	0
GCF_003385495.1|WP_116012851.1|tm:89-111	WP_116012851.1	23	4155.54	180.676	0	0	0	0	3	0	0	5	0	6	0	2	3	0	0	2	0	2	0	0
GCF_003385595.1|WP_115957912.1|tm:91-113	WP_115957912.1	23	4183.97	181.912	0	0	0	0	3	0	0	2	0	7	2	1	3	0	0	2	1	2	0	0
GCF_003385895.1|WP_115887158.1|tm:74-96	WP_115887158.1	23	3893.23	169.271	1	0	0	0	2	1	0	6	0	4	0	2	2	0	0	3	1	1	0	0
GCF_000943565.1|WP_044634108.1|tm:81-103	WP_044634108.1	23	4112.92	178.823	1	0	0	0	3	1	0	2	0	8	0	0	2	0	0	2	1	2	1	0
GCF_003386205.1|WP_115991649.1|tm:13-35	WP_115991649.1	23	4220.04	183.48	0	0	0	0	2	0	0	3	0	8	1	0	0	0	1	3	2	3	0	0
GCF_003386235.1|WP_116060255.1|tm:21-43	WP_116060255.1	23	4522.19	196.617	0	0	0	0	3	0	0	3	0	7	0	0	1	0	1	1	1	3	1	2
GCF_003386235.1|WP_116061259.1|tm:30-52	WP_116061259.1	23	3877.84	168.602	2	0	0	0	0	1	0	6	0	5	0	0	1	0	0	2	1	4	0	1
GCF_003386235.1|WP_116065513.1|tm:12-34	WP_116065513.1	23	4147.61	180.331	1	0	0	0	4	1	0	5	1	5	0	1	0	0	0	2	0	3	0	0
GCF_003386535.1|WP_116191214.1|tm:21-43	WP_116191214.1	23	4110.2	178.704	2	0	0	0	3	0	0	2	0	4	2	1	0	0	1	2	2	4	0	0
GCF_003387075.1|WP_116066555.1|tm:384-406	WP_116066555.1	23	3549.71	154.335	6	0	0	0	0	3	0	1	0	4	0	1	0	0	0	0	2	4	1	1
GCF_003387165.1|WP_115885019.1|tm:80-102	WP_115885019.1	23	4101.42	178.323	2	0	0	0	2	0	0	5	0	4	1	1	1	1	0	3	0	2	1	0
GCF_003387355.1|WP_092445809.1|tm:81-103	WP_092445809.1	23	4112.92	178.823	1	0	0	0	3	1	0	2	0	8	0	0	2	0	0	2	1	2	1	0
GCF_003387475.1|WP_116178996.1|tm:541-563	WP_116178996.1	23	3919.53	170.414	4	0	0	0	2	2	0	0	0	5	0	0	1	0	0	1	2	3	3	0
GCF_003390395.1|WP_115999347.1|tm:101-119	WP_115999347.1	19	3432.77	180.672	2	1	0	0	3	0	0	0	0	6	2	0	1	0	0	0	1	3	0	0
GCF_003391115.1|WP_116089705.1|tm:31-53	WP_116089705.1	23	3918.5	170.37	4	0	0	1	1	1	0	3	0	5	3	1	0	0	0	1	1	2	0	0
GCF_003402235.1|WP_116369038.1|tm:613-630	WP_116369038.1	18	2699.6	149.978	3	0	0	0	1	6	0	2	0	1	2	0	0	0	0	0	1	0	0	2
GCF_003402615.1|WP_008975214.1|tm:83-105	WP_008975214.1	23	3981.6	173.113	2	0	0	1	2	0	0	5	0	3	0	0	1	0	0	3	0	5	0	1
GCF_003410055.1|WP_116651574.1|tm:4-21	WP_116651574.1	18	3235.88	179.771	3	0	1	0	1	0	0	2	0	3	0	0	0	1	0	2	0	2	2	1
GCF_003410055.1|WP_116651159.1|tm:21-43	WP_116651159.1	23	4159.55	180.85	1	0	0	1	1	2	0	2	0	4	0	2	0	0	1	1	0	5	2	1
GCF_003413745.1|WP_117159621.1|tm:75-97	WP_117159621.1	23	4009.6	174.33	0	0	0	0	2	1	0	5	0	5	1	2	2	0	0	3	0	2	0	0
GCF_003426775.1|WP_117211643.1|tm:140-159	WP_117211643.1	20	2971.25	148.562	8	1	0	0	2	2	0	2	0	3	0	0	0	0	0	0	1	1	0	0
GCF_003431825.1|WP_162892598.1|tm:32-54	WP_162892598.1	23	3787.38	164.669	3	0	0	0	2	2	0	2	0	4	1	1	0	0	0	2	2	3	0	1
GCF_003432035.1|WP_117416052.1|tm:83-105	WP_117416052.1	23	4206.47	182.89	2	0	0	0	1	0	2	2	0	5	1	0	1	0	0	2	1	3	1	2
GCF_003433955.1|WP_117520014.1|tm:12-29	WP_117520014.1	18	3469.25	192.736	1	0	0	0	5	0	0	5	0	2	0	1	0	0	1	0	1	2	0	0
GCF_003433955.1|WP_117521952.1|tm:76-98	WP_117521952.1	23	4378.25	190.359	2	0	1	0	4	2	0	6	0	1	1	0	0	0	0	0	0	1	1	4
GCF_003459085.1|WP_117893370.1|tm:94-116	WP_117893370.1	23	3644.74	158.467	5	1	0	0	0	2	0	4	0	3	0	0	0	1	0	0	2	4	1	0
GCF_003467385.1|WP_118708514.1|tm:17-39	WP_118708514.1	23	4110.27	178.707	2	0	0	0	6	2	0	3	0	3	1	0	0	0	1	1	2	2	0	0
GCF_003467385.1|WP_166441861.1|tm:144-166	WP_166441861.1	23	4180.47	181.76	1	2	0	0	4	1	0	2	0	5	2	1	1	0	1	1	0	2	0	0
GCF_003515705.1|WP_095311421.1|tm:76-98	WP_095311421.1	23	3780.71	164.379	1	0	1	0	1	4	0	2	0	4	0	2	0	1	0	1	0	4	0	2
GCF_003550015.1|WP_162849685.1|tm:132-154	WP_162849685.1	23	3449.07	149.96	2	0	0	0	0	5	0	5	0	4	0	1	0	0	0	2	1	3	0	0
GCF_003550015.1|WP_162849813.1|tm:164-186	WP_162849813.1	23	4284.8	186.296	1	0	0	0	2	1	2	6	0	4	1	0	1	0	0	1	0	2	1	1
GCF_003550065.1|WP_119035675.1|tm:21-40	WP_119035675.1	20	3290.69	164.535	4	0	0	0	1	2	0	2	0	6	1	1	0	0	0	0	0	3	0	0
GCF_003555545.1|WP_119051671.1|tm:99-118	WP_119051671.1	20	3746.15	187.307	2	0	0	0	4	0	1	3	1	4	0	0	2	0	0	0	0	2	0	1
GCF_003555545.1|WP_162915506.1|tm:5-27	WP_162915506.1	23	4159.91	180.866	3	1	0	0	1	0	0	2	0	3	0	0	1	1	1	1	2	3	1	3
GCF_003573535.1|WP_119316949.1|tm:84-101	WP_119316949.1	18	3380.46	187.803	0	0	0	0	0	0	0	4	0	5	1	1	1	1	0	2	0	1	1	1
GCF_003573535.1|WP_162897900.1|tm:76-93	WP_162897900.1	18	3344.26	185.792	0	0	0	0	2	2	0	2	0	5	1	0	0	0	1	0	1	3	1	0
GCF_003573535.1|WP_119318638.1|tm:78-100	WP_119318638.1	23	3911.89	170.082	0	0	0	1	2	5	1	6	0	4	0	1	0	0	1	0	1	1	0	0
GCF_003573545.1|WP_119350017.1|tm:81-103	WP_119350017.1	23	3975.11	172.831	2	0	0	0	2	2	0	4	0	6	0	0	2	1	0	1	1	1	1	0
GCF_003574295.1|WP_117603947.1|tm:102-124	WP_117603947.1	23	4124.14	179.31	2	0	0	0	1	1	1	3	0	3	1	0	1	0	0	2	1	3	1	3
GCF_003574835.1|WP_119268220.1|tm:13-35	WP_119268220.1	23	3837.39	166.843	4	0	0	0	0	2	0	0	0	5	1	0	0	1	1	2	2	3	2	0
GCF_003574965.1|WP_162910564.1|tm:96-118	WP_162910564.1	23	4140.38	180.017	1	0	0	0	1	0	0	1	0	10	0	2	2	0	0	2	0	3	1	0
GCF_003576345.1|WP_119379088.1|tm:39-56	WP_119379088.1	18	3326.08	184.782	1	1	0	0	3	0	0	1	0	4	0	0	0	0	0	3	0	2	0	3
GCF_003576475.1|WP_119436845.1|tm:82-104	WP_119436845.1	23	4058.4	176.452	0	0	0	0	2	2	0	6	1	4	1	0	2	0	0	3	0	1	1	0
GCF_003581615.1|WP_119606647.1|tm:74-96	WP_119606647.1	23	4055.64	176.332	1	0	0	0	3	0	0	5	0	4	0	2	2	0	0	2	0	4	0	0
GCF_003583725.1|WP_199662491.1|tm:20-42	WP_199662491.1	23	3662.86	159.255	8	0	0	0	1	2	0	1	0	3	0	1	0	0	1	0	1	3	1	1
GCF_003583765.1|WP_119598519.1|tm:20-42	WP_119598519.1	23	4176.41	181.583	0	0	0	0	2	0	0	4	1	6	0	0	0	0	0	3	1	5	0	1
GCF_003583765.1|WP_119598229.1|tm:12-34	WP_119598229.1	23	4016.81	174.644	2	0	0	0	0	1	0	8	0	2	1	0	1	1	0	3	1	0	0	3
GCF_003583925.1|WP_119657423.1|tm:131-153	WP_119657423.1	23	4068.88	176.908	1	0	0	0	1	0	0	1	0	8	0	2	2	0	0	2	0	5	1	0
GCF_003583985.1|WP_119475869.1|tm:12-34	WP_119475869.1	23	3950.64	171.767	4	0	0	0	3	0	0	3	2	3	0	1	1	0	0	1	1	4	0	0
GCF_003584105.1|WP_119620434.1|tm:86-108	WP_119620434.1	23	4175.75	181.554	1	0	0	0	3	1	1	2	0	7	0	1	3	0	0	0	1	2	1	0
GCF_003589925.1|WP_160144166.1|tm:12-34	WP_160144166.1	23	3879.85	168.689	5	0	0	0	5	1	0	2	0	3	1	0	0	1	0	2	1	2	0	0
GCF_003589925.1|WP_119756879.1|tm:7-26	WP_119756879.1	20	3467.51	173.376	2	0	0	0	2	3	1	0	0	5	0	0	1	0	1	1	0	2	1	1
GCF_003595525.1|WP_119876775.1|tm:21-43	WP_119876775.1	23	4060.29	176.534	4	0	0	0	3	0	0	6	0	2	1	1	0	0	1	1	1	3	0	0
GCF_003606365.2|WP_166806592.1|tm:85-107	WP_166806592.1	23	3780.07	164.351	0	0	0	0	2	3	0	5	0	3	0	0	0	0	0	4	1	4	0	1
GCF_003606365.2|WP_120142504.1|tm:76-98	WP_120142504.1	23	4164.14	181.05	3	0	0	1	7	1	0	3	0	4	0	1	0	0	0	1	0	2	0	0
GCF_003606365.2|WP_120141760.1|tm:81-103	WP_120141760.1	23	3781.4	164.409	3	0	0	0	2	2	0	6	0	4	0	0	0	0	0	2	1	3	0	0
GCF_003609575.1|WP_120183318.1|tm:46-68	WP_120183318.1	23	4012.67	174.464	4	0	0	0	0	0	0	3	0	4	2	2	0	0	0	1	1	4	1	1
GCF_003609605.1|WP_120188435.1|tm:78-97	WP_120188435.1	20	3689.68	184.484	0	0	0	0	4	1	0	2	0	4	2	1	0	0	1	3	0	2	0	0
GCF_003609975.1|WP_120171955.1|tm:13-35	WP_120171955.1	23	4158.54	180.806	2	1	0	0	1	1	0	2	1	7	1	1	0	0	0	0	2	2	1	1
GCF_003610355.1|WP_120257212.1|tm:100-122	WP_120257212.1	23	4092.9	177.952	2	0	0	0	4	0	0	2	0	5	0	1	2	0	0	2	0	4	0	1
GCF_003610355.1|WP_120261771.1|tm:84-106	WP_120261771.1	23	3935.81	171.122	3	0	0	0	1	1	0	1	0	8	1	1	2	0	0	1	1	2	0	1
GCF_003610535.1|WP_120272654.1|tm:84-106	WP_120272654.1	23	4271.07	185.699	1	0	0	1	3	1	0	1	0	9	2	1	0	0	0	2	0	1	0	1
GCF_003610555.1|WP_120239934.1|tm:80-102	WP_120239934.1	23	4279.19	186.052	0	0	0	0	3	2	1	1	0	8	0	0	2	0	1	2	1	0	2	0
GCF_003610555.1|WP_120239888.1|tm:21-40	WP_120239888.1	20	3599.67	179.983	1	1	0	0	2	1	0	3	1	4	0	0	1	0	0	0	2	2	0	2
GCF_003610635.1|WP_120202347.1|tm:84-106	WP_120202347.1	23	4120.01	179.131	1	0	0	0	4	2	1	4	0	5	0	1	3	0	0	1	0	0	1	0
GCF_003610695.1|WP_120213658.1|tm:78-100	WP_120213658.1	23	4109.71	178.683	1	1	0	0	2	0	0	3	0	7	0	1	4	0	0	1	1	1	1	0
GCF_003610695.1|WP_120214462.1|tm:83-105	WP_120214462.1	23	4273.39	185.8	1	0	0	0	4	1	0	4	0	7	0	1	2	0	0	0	1	1	1	0
GCF_003610695.1|WP_120214535.1|tm:73-95	WP_120214535.1	23	3761.31	163.535	3	0	0	0	2	3	0	6	0	5	0	1	2	0	0	1	0	0	0	0
GCF_003610695.1|WP_120214565.1|tm:96-118	WP_120214565.1	23	4135.64	179.81	1	1	0	0	2	0	0	3	0	7	1	1	4	0	0	2	0	0	1	0
GCF_003610695.1|WP_120213675.1|tm:13-33	WP_120213675.1	21	4124.43	196.401	1	0	0	0	5	2	1	1	1	2	1	0	0	0	0	0	0	3	3	1
GCF_003611035.1|WP_120337466.1|tm:193-215	WP_120337466.1	23	3085.4	134.148	10	0	0	0	2	5	0	0	0	0	1	0	0	0	0	0	3	1	0	1
GCF_003612775.1|WP_120573031.1|tm:384-406	WP_120573031.1	23	3782.18	164.443	3	0	0	0	2	3	0	0	0	6	1	0	0	0	0	1	2	4	1	0
GCF_003614185.1|WP_205571049.1|tm:117-139	WP_205571049.1	23	3515.45	152.846	2	0	0	0	1	5	0	6	0	4	0	1	0	0	0	3	0	1	0	0
GCF_003626515.1|WP_120718987.1|tm:17-36	WP_120718987.1	20	3594	179.7	1	0	0	0	2	2	0	4	0	7	0	1	0	0	0	0	1	1	0	1
GCF_003626695.1|WP_120751068.1|tm:21-43	WP_120751068.1	23	3923.26	170.577	2	0	0	0	2	0	0	2	0	5	0	0	0	1	0	4	4	2	1	0
GCF_003626695.1|WP_120749265.1|tm:13-32	WP_120749265.1	20	3554.95	177.748	1	0	0	0	3	0	0	1	0	5	0	0	0	0	0	3	0	6	0	1
GCF_003626695.1|WP_158606909.1|tm:12-34	WP_158606909.1	23	4042.7	175.77	3	0	0	0	5	1	0	1	1	5	0	1	0	0	0	1	0	5	0	0
GCF_003627135.1|WP_042507535.1|tm:20-42	WP_042507535.1	23	4149.82	180.427	1	0	0	0	2	2	0	2	0	6	0	2	0	0	1	1	1	3	1	1
GCF_003627135.1|WP_120702219.1|tm:86-105	WP_120702219.1	20	3476.32	173.816	0	0	0	0	1	1	0	5	0	5	0	0	2	0	0	3	0	2	0	1
GCF_003627155.1|WP_120769789.1|tm:17-36	WP_120769789.1	20	3594	179.7	1	0	0	0	2	2	0	4	0	7	0	1	0	0	0	0	1	1	0	1
GCF_003627955.1|WP_121124441.1|tm:87-109	WP_121124441.1	23	3853.39	167.539	2	0	0	0	1	2	0	1	0	7	1	1	2	0	0	1	2	2	0	1
GCF_003633525.1|WP_147427501.1|tm:4-22	WP_147427501.1	19	3447.13	181.428	2	0	0	0	3	1	0	0	0	5	2	0	0	0	0	0	0	5	0	1
GCF_003633615.1|WP_121195598.1|tm:10-32	WP_121195598.1	23	4510.24	196.097	0	0	1	0	4	0	1	3	0	5	1	0	0	1	0	2	1	1	1	2
GCF_003633615.1|WP_121197997.1|tm:10-32	WP_121197997.1	23	4510.76	196.12	0	1	1	0	5	0	0	5	0	4	0	0	0	1	1	2	0	1	1	1
GCF_003633615.1|WP_121199170.1|tm:7-26	WP_121199170.1	20	3611.1	180.555	2	1	0	1	5	1	0	1	0	3	0	0	0	0	0	2	1	1	1	1
GCF_003634105.1|WP_121068440.1|tm:77-99	WP_121068440.1	23	4076.3	177.23	1	0	0	0	2	1	0	5	0	4	0	1	2	1	0	1	0	4	1	0
GCF_003634345.1|WP_022603124.1|tm:7-25	WP_022603124.1	19	3410.52	179.501	1	0	0	1	4	2	0	4	0	2	0	0	0	0	0	2	0	1	0	2
GCF_003634455.1|WP_121376142.1|tm:92-114	WP_121376142.1	23	3968.53	172.545	1	0	0	0	1	0	0	2	0	9	0	1	3	0	0	3	0	3	0	0
GCF_003634455.1|WP_121374429.1|tm:78-100	WP_121374429.1	23	3968.62	172.549	1	0	0	0	3	1	0	7	0	3	0	2	2	0	0	2	2	0	0	0
GCF_003634705.1|WP_170180509.1|tm:313-335	WP_170180509.1	23	4029.36	175.19	3	0	0	0	1	1	0	3	0	7	0	0	1	0	0	0	3	2	1	1
GCF_003664035.1|WP_166792226.1|tm:47-69	WP_166792226.1	23	4446.45	193.324	1	1	0	0	2	0	1	0	0	4	2	0	1	0	2	0	2	4	1	2
GCF_003667825.1|WP_121661876.1|tm:573-595	WP_121661876.1	23	3569.42	155.192	5	0	0	0	1	4	0	2	0	4	0	1	0	0	0	1	2	1	1	1
GCF_003667885.1|WP_121642100.1|tm:23-45	WP_121642100.1	23	3828.96	166.477	2	1	0	0	3	3	0	4	0	4	0	0	1	0	0	1	1	2	0	1
GCF_003668795.1|WP_121638186.1|tm:13-35	WP_121638186.1	23	3904.06	169.742	3	1	0	0	0	0	0	2	0	3	1	3	0	1	0	1	3	3	0	2
GCF_003668795.1|WP_121638266.1|tm:4-22	WP_121638266.1	19	3364.33	177.07	2	1	0	0	4	0	0	3	0	4	0	1	0	1	0	3	0	0	0	0
GCF_003687485.1|WP_162987953.1|tm:78-100	WP_162987953.1	23	3970.35	172.624	3	0	0	0	1	1	1	2	0	7	1	0	2	0	0	1	2	1	1	0
GCF_003687485.1|WP_121850807.1|tm:82-104	WP_121850807.1	23	4224.06	183.655	1	0	0	0	3	1	1	2	0	7	1	1	3	0	0	0	1	1	1	0
GCF_003688285.1|WP_121896514.1|tm:20-42	WP_121896514.1	23	3404.98	148.043	2	0	0	0	0	7	0	0	0	8	0	1	1	0	0	1	2	0	1	0
GCF_003688405.1|WP_170152906.1|tm:36-53	WP_170152906.1	18	3719.64	206.647	0	0	0	0	2	0	0	4	1	3	0	0	1	0	1	0	1	1	2	2
GCF_003688555.1|WP_170163708.1|tm:12-31	WP_170163708.1	20	3469.73	173.487	3	0	0	0	3	2	1	1	0	2	1	0	1	1	0	1	0	2	1	1
GCF_003697915.1|WP_122063636.1|tm:78-97	WP_122063636.1	20	3724.54	186.227	2	0	0	0	1	1	1	3	0	4	3	1	1	0	0	0	1	0	2	0
GCF_003703975.1|WP_128546809.1|tm:83-105	WP_128546809.1	23	4151.61	180.505	3	0	0	0	2	1	0	2	0	7	0	1	2	0	0	2	0	0	3	0
GCF_003703975.1|WP_164851421.1|tm:36-58	WP_164851421.1	23	4129.24	179.532	1	0	0	1	0	1	0	3	0	9	0	1	1	0	1	2	1	1	1	0
GCF_003711105.1|WP_122976646.1|tm:346-368	WP_122976646.1	23	3893.03	169.262	5	1	0	0	3	2	0	0	0	3	0	0	1	1	0	0	1	3	2	1
GCF_003713065.1|WP_123043321.1|tm:7-29	WP_123043321.1	23	4090.98	177.869	1	0	0	0	2	1	0	6	0	2	1	0	1	0	1	4	0	2	0	2
GCF_003719295.1|WP_158283731.1|tm:564-581	WP_158283731.1	18	2699.6	149.978	3	0	0	0	1	6	0	2	0	1	2	0	0	0	0	0	1	0	0	2
GCF_003725295.1|WP_123198255.1|tm:83-105	WP_123198255.1	23	3974.7	172.813	3	0	0	1	2	2	0	4	0	6	2	0	1	0	0	0	1	1	0	0
GCF_003725735.1|WP_123216637.1|tm:77-99	WP_123216637.1	23	4182.5	181.848	0	0	0	0	2	1	1	3	0	8	0	1	2	0	0	2	0	2	1	0
GCF_003725775.1|WP_123234271.1|tm:33-52	WP_123234271.1	20	3205.57	160.279	2	0	0	0	0	4	0	1	0	7	1	0	0	0	0	1	0	3	0	1
GCF_003725995.1|WP_123209229.1|tm:83-100	WP_123209229.1	18	2659.6	147.756	4	1	0	0	0	3	0	1	0	1	1	0	0	0	0	1	0	5	1	0
GCF_003726015.1|WP_022738440.1|tm:83-105	WP_022738440.1	23	3486.43	151.584	5	1	0	0	1	3	0	0	0	3	0	0	1	0	0	0	1	7	1	0
GCF_003729985.1|WP_062675309.1|tm:15-32	WP_062675309.1	18	3317.72	184.318	0	0	0	0	3	1	0	0	0	6	0	2	0	0	0	2	1	1	0	2
GCF_003729985.1|WP_123279498.1|tm:89-111	WP_123279498.1	23	4116.06	178.959	0	0	0	0	2	0	0	5	0	7	0	2	3	0	0	2	1	1	0	0
GCF_003752155.1|WP_123610267.1|tm:157-176	WP_123610267.1	20	3601.66	180.083	0	2	0	0	2	1	0	5	0	4	0	1	0	1	0	1	0	2	0	1
GCF_003752505.1|WP_123392242.1|tm:191-213	WP_123392242.1	23	2932.59	127.504	8	0	0	0	1	8	0	0	0	2	0	0	0	0	0	0	1	2	0	1
GCF_003795125.1|WP_123934798.1|tm:84-106	WP_123934798.1	23	4124.83	179.34	2	0	0	0	3	0	0	6	0	4	0	2	0	0	0	3	1	1	1	0
GCF_003812505.1|WP_077700761.1|tm:80-102	WP_077700761.1	23	4115.52	178.936	0	0	0	0	1	2	0	5	0	5	1	0	1	0	0	3	1	1	1	2
GCF_003815695.1|WP_123882632.1|tm:15-32	WP_123882632.1	18	3280.73	182.263	0	0	0	0	3	1	0	1	0	4	1	1	2	0	0	2	1	0	0	2
GCF_003815695.1|WP_073334888.1|tm:74-96	WP_073334888.1	23	3853.82	167.557	1	0	0	0	1	3	0	6	0	5	0	1	2	0	0	1	1	1	0	1
GCF_003815775.1|WP_076352274.1|tm:92-114	WP_076352274.1	23	4199.33	182.58	0	0	0	0	3	0	0	4	0	8	0	2	3	0	0	2	0	1	0	0
GCF_003815915.1|WP_076562559.1|tm:93-115	WP_076562559.1	23	4222.39	183.582	2	0	0	0	4	0	0	2	0	7	1	1	3	0	0	2	0	0	1	0
GCF_003815975.1|WP_123870069.1|tm:75-97	WP_123870069.1	23	3757.48	163.369	3	0	0	0	0	3	0	4	0	6	0	1	2	0	0	1	1	0	0	2
GCF_003815975.1|WP_123872195.1|tm:93-115	WP_123872195.1	23	4106.84	178.558	0	0	0	0	1	0	0	3	0	10	0	2	3	0	0	2	1	1	0	0
GCF_003857035.1|WP_124857483.1|tm:378-400	WP_124857483.1	23	3596.5	156.37	3	1	0	0	0	3	0	2	0	5	0	0	0	0	0	1	3	4	1	0
GCF_003858645.1|WP_124908806.1|tm:81-103	WP_124908806.1	23	4111.35	178.754	2	0	0	0	2	1	0	3	0	4	2	1	2	0	0	2	0	2	2	0
GCF_003863965.1|WP_128630466.1|tm:13-35	WP_128630466.1	23	3790.9	164.822	2	0	0	0	0	3	0	5	0	4	2	0	1	0	0	1	1	3	0	1
GCF_003865405.1|WP_125018985.1|tm:76-98	WP_125018985.1	23	4094.69	178.03	0	0	0	0	0	2	1	3	0	8	0	1	2	0	0	1	0	3	1	1
GCF_003885045.1|WP_205128783.1|tm:6-28	WP_205128783.1	23	3858.01	167.74	1	1	0	1	1	3	0	3	0	6	0	0	0	0	1	0	3	3	0	0
GCF_003885105.1|WP_125073117.1|tm:106-128	WP_125073117.1	23	4196.09	182.439	0	0	1	0	1	2	1	2	0	6	3	0	0	1	0	0	1	4	1	0
GCF_003917135.1|WP_125099243.1|tm:203-225	WP_125099243.1	23	4023.68	174.943	2	0	0	0	0	2	0	1	0	6	2	0	1	1	0	0	1	5	2	0
GCF_003925875.1|WP_157982975.1|tm:76-95	WP_157982975.1	20	3511.84	175.592	2	0	0	0	0	0	1	0	0	10	0	0	0	1	0	3	2	0	0	1
GCF_003931855.1|WP_125082415.1|tm:44-66	WP_125082415.1	23	3944.44	171.497	1	0	0	0	0	3	0	6	0	2	3	0	1	0	0	1	1	3	1	1
GCF_003933245.1|WP_125222888.1|tm:74-96	WP_125222888.1	23	4102.63	178.375	0	1	0	0	2	0	0	6	0	4	0	1	2	0	0	2	1	3	0	1
GCF_003937815.1|WP_167455934.1|tm:24-46	WP_167455934.1	23	4406.12	191.57	1	0	0	0	5	1	1	3	0	4	0	0	0	0	0	2	0	2	0	4
GCF_003937815.1|WP_125344135.1|tm:73-95	WP_125344135.1	23	4014.38	174.538	1	0	0	0	2	0	0	4	0	5	1	2	2	0	0	3	0	3	0	0
GCF_003944715.1|WP_125420664.1|tm:93-115	WP_125420664.1	23	4310.99	187.434	1	0	0	0	1	0	0	1	0	9	0	2	2	0	0	2	0	2	3	0
GCF_003944765.1|WP_125436112.1|tm:94-116	WP_125436112.1	23	4148.42	180.366	1	0	0	0	1	0	0	0	0	11	0	2	2	0	0	2	0	3	1	0
GCF_003944795.1|WP_125466653.1|tm:77-99	WP_125466653.1	23	4142.15	180.093	1	0	0	0	2	1	1	5	0	4	1	1	2	0	0	0	2	2	1	0
GCF_003945325.1|WP_125570120.1|tm:5-24	WP_125570120.1	20	3526.6	176.33	3	0	0	0	1	0	0	2	0	1	1	0	1	1	0	2	0	5	2	1
GCF_003946015.1|WP_125565223.1|tm:76-98	WP_125565223.1	23	4052.85	176.211	3	0	0	0	7	2	0	4	0	3	0	1	0	0	0	1	0	2	0	0
GCF_003946015.1|WP_125566483.1|tm:83-105	WP_125566483.1	23	3843.78	167.121	1	0	0	0	2	3	1	6	0	2	0	0	0	0	0	1	3	3	0	1
GCF_003946015.1|WP_125566810.1|tm:83-105	WP_125566810.1	23	4081.06	177.437	1	0	0	0	4	2	0	3	1	4	0	0	0	0	0	2	3	1	0	2
GCF_003946015.1|WP_125565273.1|tm:81-99	WP_125565273.1	19	3098.05	163.055	3	0	0	0	1	1	0	4	0	3	0	0	0	0	0	3	1	2	0	1
GCF_003946025.1|WP_164507489.1|tm:84-106	WP_164507489.1	23	4253	184.913	1	1	0	0	2	0	0	2	0	7	2	1	2	0	0	2	1	0	1	1
GCF_003946305.1|WP_164509902.1|tm:84-102	WP_164509902.1	19	3231.29	170.068	1	0	0	0	0	2	0	2	0	7	2	0	1	0	0	3	0	0	0	1
GCF_003955665.1|WP_126144960.1|tm:13-35	WP_126144960.1	23	4325.49	188.065	0	0	0	0	1	1	0	2	0	7	4	0	0	0	1	1	1	4	0	1
GCF_003955665.1|WP_126140203.1|tm:13-35	WP_126140203.1	23	4251.12	184.831	0	0	0	0	5	0	0	4	1	5	0	1	1	0	0	3	0	3	0	0
GCF_003958645.1|WP_126245224.1|tm:108-130	WP_126245224.1	23	4081.85	177.472	1	2	0	0	3	0	1	1	0	7	1	0	2	0	0	2	0	3	0	0
GCF_003963555.1|WP_126467876.1|tm:13-35	WP_126467876.1	23	4115.47	178.933	3	0	0	0	3	0	0	4	0	6	0	2	0	0	1	2	1	1	0	0
GCF_003966145.1|WP_126293046.1|tm:91-113	WP_126293046.1	23	4007.24	174.228	3	1	0	0	1	1	0	4	0	5	0	1	0	0	0	2	0	2	0	3
GCF_003966625.1|WP_002445080.1|tm:78-100	WP_002445080.1	23	4220.81	183.513	1	0	0	0	2	1	0	5	0	4	2	1	2	0	0	1	2	0	2	0
GCF_003966875.1|WP_014372846.1|tm:89-108	WP_014372846.1	20	3926.84	196.342	0	0	0	0	3	0	0	4	0	7	2	0	2	0	0	0	0	1	0	1
GCF_003967095.1|WP_160119223.1|tm:5-27	WP_160119223.1	23	3455.9	150.257	6	0	0	0	0	4	0	2	0	5	1	0	1	0	0	0	2	1	0	1
GCF_003967595.1|WP_162894177.1|tm:80-102	WP_162894177.1	23	4255.46	185.02	1	0	0	0	3	2	0	5	0	2	2	0	1	0	0	0	2	2	2	1
GCF_003967595.1|WP_162894145.1|tm:77-99	WP_162894145.1	23	3937.16	171.181	1	0	0	0	2	3	0	5	0	4	0	2	0	0	0	3	0	1	1	1
GCF_003967595.1|WP_119327271.1|tm:86-108	WP_119327271.1	23	3791.63	164.853	2	0	0	0	1	3	0	7	0	4	0	0	0	0	0	2	1	2	0	1
GCF_003967595.1|WP_119327274.1|tm:85-104	WP_119327274.1	20	3513.34	175.667	2	0	0	0	2	0	1	3	0	3	1	0	0	0	1	3	1	3	0	0
GCF_003970675.1|WP_126618815.1|tm:7-24	WP_126618815.1	18	3251.1	180.617	1	0	0	0	6	0	0	0	0	3	0	0	0	1	0	3	1	3	0	0
GCF_003971235.1|WP_126654348.1|tm:89-111	WP_126654348.1	23	4124.1	179.309	0	0	0	0	2	0	0	4	0	8	0	2	3	0	0	2	1	1	0	0
GCF_003986955.1|WP_126788772.1|tm:84-106	WP_126788772.1	23	3979.05	173.002	2	0	0	0	2	1	1	2	0	8	0	1	3	0	0	1	0	2	0	0
GCF_003986975.1|WP_126798404.1|tm:84-106	WP_126798404.1	23	3979.05	173.002	2	0	0	0	2	1	1	2	0	8	0	1	3	0	0	1	0	2	0	0
GCF_003987215.1|WP_126763271.1|tm:85-107	WP_126763271.1	23	4126.84	179.428	1	0	0	0	4	1	1	4	0	3	0	1	3	0	0	1	0	3	1	0
GCF_003987255.1|WP_126779657.1|tm:84-106	WP_126779657.1	23	4123.4	179.278	0	1	0	0	4	1	1	3	0	4	0	1	3	0	0	2	0	2	1	0
GCF_003987355.1|WP_169931127.1|tm:79-101	WP_169931127.1	23	4133.13	179.701	2	0	0	0	3	1	1	4	0	5	1	0	3	0	0	1	0	1	1	0
GCF_003987495.1|WP_126778120.1|tm:110-132	WP_126778120.1	23	4341.06	188.742	0	0	0	1	4	2	0	0	0	7	0	3	0	0	0	0	2	1	1	2
GCF_003987565.1|WP_126830002.1|tm:98-120	WP_126830002.1	23	4252.63	184.897	0	0	0	0	3	2	0	3	1	5	0	0	1	1	0	0	2	3	2	0
GCF_003987645.1|WP_126809929.1|tm:85-102	WP_126809929.1	18	3189.41	177.189	1	0	0	0	1	1	0	4	0	5	2	0	1	0	0	1	0	2	0	0
GCF_003987645.1|WP_126808905.1|tm:81-98	WP_126808905.1	18	3312.9	184.05	1	0	0	0	4	0	0	4	0	2	1	1	0	0	0	4	0	0	1	0
GCF_003987655.1|WP_170175037.1|tm:87-109	WP_170175037.1	23	4349.03	189.088	1	0	0	0	3	0	0	6	0	4	3	2	0	1	0	0	1	2	0	0
GCF_003990915.1|WP_127121669.1|tm:78-100	WP_127121669.1	23	4173.89	181.473	2	0	0	0	1	0	0	4	0	6	0	2	1	0	1	2	1	1	0	2
GCF_003990915.1|WP_127122258.1|tm:77-99	WP_127122258.1	23	4028.92	175.17	2	0	0	0	1	1	0	5	0	3	0	2	2	0	0	2	0	2	1	2
GCF_003991195.1|WP_158624879.1|tm:96-118	WP_158624879.1	23	4000.21	173.922	3	2	0	0	4	0	0	1	0	5	0	1	2	0	0	1	1	2	0	1
GCF_003991425.1|WP_127004368.1|tm:132-154	WP_127004368.1	23	3445.12	149.788	3	0	0	0	0	5	0	6	0	4	0	1	0	0	0	2	0	2	0	0
GCF_003991895.1|WP_127025080.1|tm:135-157	WP_127025080.1	23	4081.56	177.459	0	0	0	1	2	1	0	7	0	6	0	0	1	0	0	3	0	2	0	0
GCF_003994475.1|WP_127191654.1|tm:116-138	WP_127191654.1	23	3238.65	140.811	3	0	0	0	0	8	0	7	0	3	0	1	0	0	0	1	0	0	0	0
GCF_003999255.1|WP_127352616.1|tm:9-31	WP_127352616.1	23	4096.06	178.09	1	0	0	0	4	2	0	4	0	3	0	1	1	0	0	1	0	4	0	2
GCF_004000725.1|WP_029193292.1|tm:15-37	WP_029193292.1	23	4277.09	185.96	1	0	0	0	5	0	0	3	0	4	0	1	0	0	1	3	0	4	0	1
GCF_004000805.1|WP_127495696.1|tm:20-42	WP_127495696.1	23	4207.04	182.915	0	0	0	0	3	0	0	5	1	5	0	0	0	0	0	4	0	4	0	1
GCF_004000805.1|WP_127496287.1|tm:12-34	WP_127496287.1	23	3952.44	171.845	1	0	0	0	1	1	1	6	0	3	0	0	1	0	0	4	1	2	0	2
GCF_004000845.1|WP_127582915.1|tm:19-41	WP_127582915.1	23	3820.49	166.108	4	0	0	0	3	1	1	5	0	2	1	0	1	0	0	3	0	2	0	0
GCF_004000845.1|WP_127586287.1|tm:7-29	WP_127586287.1	23	4213.96	183.216	0	0	0	0	2	1	0	5	1	7	0	0	2	0	0	1	0	3	0	1
GCF_004000845.1|WP_127580091.1|tm:13-35	WP_127580091.1	23	3913.57	170.155	1	0	0	0	1	2	0	2	0	3	1	0	0	0	0	2	3	5	0	3
GCF_004005945.1|WP_127700255.1|tm:20-39	WP_127700255.1	20	3574.53	178.726	3	0	0	0	0	0	0	2	0	6	0	3	0	0	0	1	1	1	0	3
GCF_004006435.1|WP_127695753.1|tm:23-45	WP_127695753.1	23	3864.71	168.031	2	1	0	0	3	3	0	4	0	5	0	0	1	0	0	1	1	1	0	1
GCF_004010055.1|WP_127846555.1|tm:75-97	WP_127846555.1	23	4118.96	179.085	0	0	0	0	3	1	1	4	0	6	0	1	2	0	0	1	1	3	0	0
GCF_004016515.1|WP_158288927.1|tm:13-32	WP_158288927.1	20	3055.14	152.757	6	0	0	0	0	2	0	2	0	3	0	0	0	1	0	1	1	3	1	0
GCF_004025525.1|WP_162926543.1|tm:5-24	WP_162926543.1	20	3406.13	170.306	2	0	0	0	3	1	0	3	0	4	0	0	2	0	0	4	0	0	1	0
GCF_004025525.1|WP_113648914.1|tm:86-108	WP_113648914.1	23	4006.85	174.211	2	0	0	0	3	2	0	4	0	4	1	1	2	0	0	1	0	2	1	0
GCF_004028155.1|WP_164879100.1|tm:15-32	WP_164879100.1	18	3175.22	176.401	1	0	0	0	0	0	0	2	0	4	1	1	1	0	0	2	1	3	0	2
GCF_004028155.1|WP_128390227.1|tm:90-112	WP_128390227.1	23	4003.68	174.073	1	0	0	0	1	0	0	3	0	8	0	2	3	0	0	2	0	3	0	0
GCF_004102045.2|WP_128685997.1|tm:90-109	WP_128685997.1	20	3488.35	174.417	1	0	0	0	3	0	0	2	0	3	1	0	1	0	0	2	1	6	0	0
GCF_004104035.1|WP_073099629.1|tm:83-102	WP_073099629.1	20	3492.96	174.648	1	0	0	0	2	2	0	3	0	7	0	0	2	0	0	2	0	0	1	0
GCF_004114535.1|WP_128921970.1|tm:47-66	WP_128921970.1	20	2964.13	148.206	7	0	0	0	2	2	0	3	0	1	0	1	0	0	0	1	1	2	0	0
GCF_004114915.1|WP_128925479.1|tm:47-66	WP_128925479.1	20	2932.47	146.623	8	0	0	0	2	2	0	3	0	1	0	1	0	0	0	1	0	2	0	0
GCF_004114955.1|WP_128952030.1|tm:43-65	WP_128952030.1	23	3525.67	153.29	7	0	0	0	2	2	0	3	0	1	0	1	0	0	0	1	3	2	1	0
GCF_004114975.1|WP_128966032.1|tm:44-66	WP_128966032.1	23	3380.51	146.979	6	0	0	0	0	3	0	3	0	3	0	1	0	1	0	1	2	3	0	0
GCF_004122035.1|WP_164977422.1|tm:21-40	WP_164977422.1	20	3658.82	182.941	1	1	0	0	3	1	0	5	1	2	0	0	1	0	0	0	1	2	0	2
GCF_004122095.1|WP_129470261.1|tm:21-40	WP_129470261.1	20	3496.44	174.822	2	0	0	0	2	1	0	2	0	1	0	2	0	0	0	2	1	4	2	1
GCF_004123295.1|WP_129208597.1|tm:167-189	WP_129208597.1	23	4078.64	177.332	1	0	0	0	2	3	0	1	0	6	1	0	0	1	1	1	1	3	0	2
GCF_004123795.1|WP_129302855.1|tm:76-98	WP_129302855.1	23	4125.93	179.388	3	0	0	0	6	1	0	1	0	4	0	1	0	0	0	1	0	5	1	0
GCF_004124315.1|WP_129506451.1|tm:23-45	WP_129506451.1	23	3864.71	168.031	2	1	0	0	3	3	0	4	0	5	0	0	1	0	0	1	1	1	0	1
GCF_004134905.2|WP_149688534.1|tm:40-62	WP_149688534.1	23	3858.21	167.748	5	0	0	0	1	1	1	1	0	1	0	1	0	1	0	0	3	5	2	1
GCF_004137235.1|WP_129454277.1|tm:4-26	WP_129454277.1	23	3592.68	156.203	6	0	0	0	1	1	0	0	0	5	0	1	1	0	1	2	2	3	0	0
GCF_004138105.1|WP_129723930.1|tm:12-34	WP_129723930.1	23	4071.14	177.006	1	0	0	0	2	1	0	5	1	3	0	0	0	0	0	2	2	4	0	2
GCF_004138105.1|WP_165000884.1|tm:13-35	WP_165000884.1	23	4315.45	187.628	1	0	0	0	3	0	0	2	0	8	0	2	0	0	0	2	1	2	1	1
GCF_004138335.1|WP_129643879.1|tm:20-39	WP_129643879.1	20	3588.6	179.43	2	0	0	0	2	1	1	0	1	4	0	1	1	0	0	0	2	3	2	0
GCF_004150225.1|WP_129653499.1|tm:2-24	WP_129653499.1	23	4410.15	191.746	1	0	0	1	2	0	0	0	0	12	1	0	0	0	0	1	3	0	1	1
GCF_004167665.1|WP_129920696.1|tm:102-124	WP_129920696.1	23	4136.67	179.855	2	0	0	0	0	0	0	1	0	10	0	2	2	0	0	2	0	2	2	0
GCF_004168365.1|WP_129833573.1|tm:19-41	WP_129833573.1	23	3795.01	165	1	0	0	1	2	3	0	4	0	2	0	2	0	0	0	2	2	3	1	0
GCF_004208415.1|WP_129885274.1|tm:102-124	WP_129885274.1	23	3965.4	172.409	4	0	0	0	3	2	0	2	0	5	0	0	0	0	1	3	0	1	1	1
GCF_004208415.1|WP_129885459.1|tm:114-133	WP_129885459.1	20	3440.99	172.049	1	1	0	0	3	2	0	2	0	6	0	0	0	0	0	3	0	1	0	1
GCF_004208415.1|WP_129887837.1|tm:116-135	WP_129887837.1	20	3608.54	180.427	1	0	0	0	2	2	0	1	0	7	2	0	0	0	0	3	0	0	1	1
GCF_004208415.1|WP_129885650.1|tm:110-132	WP_129885650.1	23	4174.54	181.502	2	1	0	0	3	2	1	0	0	7	0	0	0	1	1	1	1	1	1	1
GCF_004216715.1|WP_130277279.1|tm:29-46	WP_130277279.1	18	3237.94	179.886	2	1	0	0	0	1	0	4	1	4	0	0	0	0	0	2	0	0	2	1
GCF_004216895.1|WP_130287039.1|tm:74-96	WP_130287039.1	23	3971.82	172.688	1	0	0	0	2	0	0	4	0	4	0	2	3	0	0	1	1	5	0	0
GCF_004216895.1|WP_130285002.1|tm:79-101	WP_130285002.1	23	4076.32	177.231	1	0	0	0	2	1	0	3	0	8	0	0	3	0	0	2	0	2	1	0
GCF_004216895.1|WP_130286929.1|tm:74-96	WP_130286929.1	23	4005.91	174.17	2	0	0	0	2	0	0	4	0	4	1	2	2	0	0	1	0	5	0	0
GCF_004217615.1|WP_130329057.1|tm:465-487	WP_130329057.1	23	3844.45	167.15	1	0	0	0	2	2	0	2	0	5	0	0	0	0	0	2	5	3	1	0
GCF_004283785.1|WP_130555275.1|tm:13-35	WP_130555275.1	23	4000.43	173.932	2	0	0	0	2	1	0	0	0	5	0	1	0	0	0	3	1	5	1	2
GCF_004295125.1|WP_004606935.1|tm:123-145	WP_004606935.1	23	3396.29	147.665	2	1	0	0	1	5	0	5	0	1	0	1	0	0	0	2	0	5	0	0
GCF_004295125.1|WP_130574594.1|tm:95-114	WP_130574594.1	20	3802.51	190.126	2	0	0	1	2	0	0	2	0	5	0	1	1	1	1	0	1	1	1	1
GCF_004295585.1|WP_130607345.1|tm:7-29	WP_130607345.1	23	4075.97	177.216	1	0	0	0	3	1	0	6	0	2	1	0	1	0	1	4	0	2	0	1
GCF_004295585.1|WP_130614289.1|tm:13-35	WP_130614289.1	23	4383.56	190.59	1	0	0	0	4	1	0	5	0	3	1	0	0	0	1	0	2	3	1	1
GCF_004295585.1|WP_130616046.1|tm:12-34	WP_130616046.1	23	4283.77	186.251	1	0	0	0	6	0	0	4	1	5	0	1	0	0	0	3	0	2	0	0
GCF_004307995.1|WP_131016331.1|tm:13-35	WP_131016331.1	23	4348.84	189.08	1	0	0	0	0	0	0	7	0	2	2	0	1	1	1	1	1	3	1	2
GCF_004307995.1|WP_131017712.1|tm:27-49	WP_131017712.1	23	3696.1	160.7	5	1	0	0	1	3	0	5	0	4	1	0	1	0	0	0	0	1	0	1
GCF_004307995.1|WP_131012327.1|tm:13-35	WP_131012327.1	23	3809.46	165.629	4	0	0	0	2	0	0	2	0	4	0	0	0	0	1	4	0	6	0	0
GCF_004307995.1|WP_131013486.1|tm:21-43	WP_131013486.1	23	3952.33	171.84	1	1	0	0	2	2	0	3	0	3	0	1	1	0	1	3	1	2	1	1
GCF_004307995.1|WP_131016908.1|tm:25-47	WP_131016908.1	23	3900.08	169.569	2	0	0	0	2	1	0	6	0	3	0	0	1	0	0	2	3	2	0	1
GCF_004307995.1|WP_131017830.1|tm:17-36	WP_131017830.1	20	3613.81	180.69	1	0	0	0	3	1	0	4	0	4	1	0	1	0	0	1	1	2	0	1
GCF_004307995.1|WP_131012865.1|tm:12-34	WP_131012865.1	23	4204.2	182.791	2	0	0	0	3	1	0	4	0	4	2	0	1	0	1	1	0	3	0	1
GCF_004309355.1|WP_146622288.1|tm:81-103	WP_146622288.1	23	4346.88	188.995	1	0	0	0	5	0	0	1	0	9	0	1	1	2	0	1	0	2	0	0
GCF_004309355.1|WP_175580086.1|tm:80-102	WP_175580086.1	23	4082.66	177.507	0	1	0	0	4	1	0	4	0	6	0	0	0	1	0	4	0	2	0	0
GCF_004309355.1|WP_146623302.1|tm:81-99	WP_146623302.1	19	3074.27	161.804	3	0	0	0	1	1	0	3	0	1	1	0	0	0	0	3	1	4	1	0
GCF_004309355.1|WP_146623888.1|tm:89-106	WP_146623888.1	18	3114.77	173.043	1	1	0	0	2	0	0	0	0	3	2	0	0	0	0	1	2	6	0	0
GCF_004310335.1|WP_130936477.1|tm:81-103	WP_130936477.1	23	4156.39	180.713	1	0	0	0	4	2	0	5	0	5	1	0	2	0	0	1	1	0	1	0
GCF_004310665.1|WP_131030467.1|tm:5-27	WP_131030467.1	23	4165.72	181.118	2	2	0	0	3	0	1	2	1	5	0	1	1	1	0	1	1	1	1	0
GCF_004310665.1|WP_131028873.1|tm:13-35	WP_131028873.1	23	3935.59	171.113	1	1	0	0	3	2	0	2	1	4	1	0	0	0	0	3	1	3	0	1
GCF_004328865.1|WP_104643583.1|tm:13-35	WP_104643583.1	23	3913.64	170.158	4	1	0	0	0	0	0	4	0	3	1	3	0	1	0	1	3	0	0	2
GCF_004328865.1|WP_104643814.1|tm:5-27	WP_104643814.1	23	3924.85	170.646	3	1	1	0	3	0	0	3	0	4	0	1	0	1	0	4	1	0	0	1
GCF_004331465.1|WP_165556155.1|tm:561-583	WP_165556155.1	23	3656.78	158.99	5	1	0	0	1	3	0	2	0	4	2	0	2	0	0	0	1	1	1	0
GCF_004337475.1|WP_131582730.1|tm:37-59	WP_131582730.1	23	3279.66	142.594	7	0	0	0	0	5	0	1	0	4	0	0	0	0	1	2	0	2	0	1
GCF_004340125.1|WP_132083864.1|tm:120-142	WP_132083864.1	23	3232.76	140.555	3	1	0	0	0	7	0	6	0	2	0	1	0	0	0	1	0	2	0	0
GCF_004340205.1|WP_165876951.1|tm:20-42	WP_165876951.1	23	4146.64	180.289	0	0	0	0	2	1	0	0	0	5	1	1	0	0	1	2	2	6	0	2
GCF_004340975.1|WP_132088459.1|tm:83-105	WP_132088459.1	23	3953.89	171.908	2	0	0	1	2	0	0	4	0	3	0	0	1	0	0	3	0	6	0	1
GCF_004340975.1|WP_132092457.1|tm:78-100	WP_132092457.1	23	3926.22	170.705	1	0	0	1	3	3	0	2	0	3	0	1	0	0	1	1	2	4	0	1
GCF_004340985.1|WP_131978049.1|tm:83-102	WP_131978049.1	20	3315.65	165.782	2	0	0	0	2	3	0	2	0	3	0	1	0	0	0	2	0	3	1	1
GCF_004341235.1|WP_165876080.1|tm:13-30	WP_165876080.1	18	3473.98	192.999	3	0	0	0	5	0	0	3	0	3	0	1	1	0	0	0	0	0	2	0
GCF_004341395.1|WP_131919811.1|tm:145-167	WP_131919811.1	23	3628.44	157.758	1	0	0	0	2	2	0	2	1	3	0	0	0	0	0	8	1	2	0	1
GCF_004342165.1|WP_132251444.1|tm:172-189	WP_132251444.1	18	3312.58	184.032	1	0	0	0	2	1	0	4	0	3	0	1	0	1	0	1	0	2	1	1
GCF_004346135.1|WP_132129350.1|tm:5-23	WP_132129350.1	19	3305.57	173.977	2	0	0	0	1	2	0	3	0	6	0	0	1	1	0	0	0	2	1	0
GCF_004346135.1|WP_132129390.1|tm:105-127	WP_132129390.1	23	4292.55	186.633	1	0	0	0	5	1	1	3	0	3	1	1	2	0	0	2	0	1	2	0
GCF_004348335.1|WP_131943471.1|tm:435-457	WP_131943471.1	23	3796.08	165.047	5	0	0	0	2	1	0	0	0	5	0	0	2	0	0	2	0	4	1	1
GCF_004348455.1|WP_132411247.1|tm:306-328	WP_132411247.1	23	3634.96	158.042	3	0	0	0	2	5	0	0	0	6	1	0	0	0	0	0	2	3	0	1
GCF_004348455.1|WP_132411249.1|tm:289-311	WP_132411249.1	23	3452.46	150.107	4	0	0	0	0	4	0	2	0	4	2	0	2	0	0	0	3	2	0	0
GCF_004349055.1|WP_132172640.1|tm:225-247	WP_132172640.1	23	3631.64	157.897	3	0	0	0	1	4	0	1	0	6	0	0	0	0	0	0	2	5	0	1
GCF_004349135.1|WP_165930078.1|tm:5-22	WP_165930078.1	18	3464.81	192.489	0	1	0	0	4	1	0	2	0	3	1	0	0	0	1	1	1	1	0	2
GCF_004354595.1|WP_089137361.1|tm:106-128	WP_089137361.1	23	4076.06	177.22	1	1	0	0	3	1	1	2	0	7	1	1	1	0	0	2	0	2	0	0
GCF_004357985.1|WP_133322097.1|tm:21-40	WP_133322097.1	20	3183.55	159.178	2	0	0	0	1	3	0	2	0	2	1	2	0	0	0	2	1	3	1	0
GCF_004358035.1|WP_133391921.1|tm:79-101	WP_133391921.1	23	4054.26	176.272	1	0	0	0	3	2	0	4	0	7	0	0	2	0	0	2	1	0	1	0
GCF_004359375.1|WP_133441166.1|tm:103-125	WP_133441166.1	23	4202.86	182.733	1	0	1	0	3	0	0	4	0	4	2	0	2	0	0	1	1	3	0	1
GCF_004359505.1|WP_133429813.1|tm:80-100	WP_133429813.1	21	3563.13	169.673	2	0	0	0	1	3	0	4	0	2	4	1	0	0	0	1	0	2	0	1
GCF_004359545.1|WP_133443094.1|tm:81-100	WP_133443094.1	20	3520.51	176.025	2	0	0	0	1	2	0	3	0	4	3	0	0	0	0	2	1	0	1	1
GCF_004359575.1|WP_133452573.1|tm:78-100	WP_133452573.1	23	4160.31	180.883	3	0	0	0	2	1	0	2	1	4	4	1	0	0	0	2	0	1	0	2
GCF_004359965.1|WP_133478080.1|tm:21-43	WP_133478080.1	23	4036.4	175.496	2	0	0	1	2	2	0	3	0	2	0	3	0	0	0	1	1	3	2	1
GCF_004361915.1|WP_133472693.1|tm:78-100	WP_133472693.1	23	4243.94	184.519	0	2	0	0	3	0	2	3	0	2	1	1	1	0	0	2	0	4	1	1
GCF_004361915.1|WP_133474158.1|tm:76-98	WP_133474158.1	23	4058.19	176.443	1	0	0	0	1	0	0	4	0	5	1	2	4	0	0	2	0	2	1	0
GCF_004362515.1|WP_091373246.1|tm:36-58	WP_091373246.1	23	3709.89	161.3	5	0	0	0	0	2	0	1	0	6	0	0	1	0	1	1	1	4	1	0
GCF_004362715.1|WP_133574803.1|tm:81-103	WP_133574803.1	23	4034.31	175.405	3	0	0	0	2	1	0	5	0	6	1	0	2	0	0	2	0	0	1	0
GCF_004362715.1|WP_133575941.1|tm:7-25	WP_133575941.1	19	3332.68	175.404	2	0	0	0	3	1	0	2	0	3	0	0	1	1	0	2	1	1	0	2
GCF_004362865.1|WP_133643055.1|tm:79-98	WP_133643055.1	20	3479.52	173.976	1	0	0	0	1	0	0	3	0	7	0	1	4	0	0	1	1	1	0	0
GCF_004363005.1|WP_133536997.1|tm:77-99	WP_133536997.1	23	4014.92	174.562	1	0	0	0	2	0	0	6	0	4	1	1	4	0	0	2	1	1	0	0
GCF_004363045.1|WP_133578713.1|tm:7-29	WP_133578713.1	23	4046.93	175.953	1	1	0	0	3	2	1	2	0	4	1	0	1	0	1	2	0	3	0	1
GCF_004363655.1|WP_166654172.1|tm:15-37	WP_166654172.1	23	4109.44	178.671	4	0	0	0	1	2	0	1	0	7	0	0	1	1	1	0	0	2	2	1
GCF_004363655.1|WP_133821276.1|tm:20-39	WP_133821276.1	20	3450.7	172.535	2	0	0	0	2	2	0	3	0	3	0	2	0	0	0	1	1	2	1	1
GCF_004364575.1|WP_133712596.1|tm:79-101	WP_133712596.1	23	4001.83	173.993	1	0	0	0	1	2	0	6	0	6	1	1	1	0	0	3	0	0	1	0
GCF_004364975.1|WP_133756523.1|tm:81-103	WP_133756523.1	23	4158.01	180.783	1	0	0	0	4	2	0	5	0	6	0	0	2	0	0	1	0	1	1	0
GCF_004365655.1|WP_133943695.1|tm:103-125	WP_133943695.1	23	4135.86	179.82	2	0	0	0	3	0	0	3	0	6	1	1	4	0	0	2	0	0	1	0
GCF_004366715.1|WP_134198842.1|tm:84-106	WP_134198842.1	23	4044.33	175.84	0	0	0	0	4	3	1	4	0	5	0	0	3	0	0	2	0	0	1	0
GCF_004369005.1|WP_134057763.1|tm:145-167	WP_134057763.1	23	4104.86	178.472	2	0	0	0	3	0	0	2	0	3	1	0	0	1	1	4	0	5	1	0
GCF_004378255.1|WP_134334570.1|tm:20-42	WP_134334570.1	23	4448.1	193.396	1	0	0	0	6	1	0	2	1	5	0	1	0	0	1	1	1	1	0	2
GCF_004378585.1|WP_134247966.1|tm:81-103	WP_134247966.1	23	4067.81	176.861	0	0	0	0	0	1	0	6	0	6	1	0	2	1	0	3	0	2	1	0
GCF_004405045.1|WP_134437019.1|tm:5-24	WP_134437019.1	20	3553.94	177.697	2	1	0	0	1	0	0	2	0	6	0	1	0	0	1	1	3	1	0	1
GCF_004564235.1|WP_167747100.1|tm:12-34	WP_167747100.1	23	4547.38	197.712	1	0	0	0	3	1	0	3	0	9	0	0	1	0	1	0	0	1	2	1
GCF_004564235.1|WP_135153959.1|tm:12-34	WP_135153959.1	23	4529.68	196.943	0	0	0	0	3	0	1	3	0	6	1	0	2	0	0	1	0	2	0	4
GCF_004564725.1|WP_056999987.1|tm:80-102	WP_056999987.1	23	4147.67	180.333	0	0	0	0	1	1	0	5	1	5	2	0	1	0	0	4	1	0	0	2
GCF_004571135.1|WP_161971819.1|tm:7-26	WP_161971819.1	20	3361.15	168.057	2	1	0	1	4	1	0	2	0	4	0	0	0	0	0	4	1	0	0	0
GCF_004634245.1|WP_135221761.1|tm:79-101	WP_135221761.1	23	4053.68	176.247	1	0	0	0	1	1	0	4	0	7	0	1	2	0	0	1	1	3	1	0
GCF_004683965.1|WP_135269557.1|tm:25-44	WP_135269557.1	20	3210.56	160.528	6	0	0	0	0	1	0	1	0	5	0	0	1	1	0	0	0	4	1	0
GCF_004684245.1|WP_135257875.1|tm:12-34	WP_135257875.1	23	3683.04	160.132	5	0	0	1	2	3	0	0	0	5	1	1	1	0	0	1	1	1	1	0
GCF_004745525.1|WP_135372806.1|tm:78-96	WP_135372806.1	19	3623.28	190.699	1	0	0	0	1	0	0	3	0	5	0	1	0	0	0	2	2	0	2	2
GCF_004745525.1|WP_135371956.1|tm:82-100	WP_135371956.1	19	3474.56	182.872	0	0	0	1	1	2	0	3	0	6	0	0	0	0	0	0	1	3	1	1
GCF_004745865.1|WP_135532623.1|tm:104-126	WP_135532623.1	23	4205.4	182.843	1	0	0	0	2	0	0	0	0	8	0	2	2	0	0	2	0	4	2	0
GCF_004771075.1|WP_112464182.1|tm:86-108	WP_112464182.1	23	3924.09	170.613	1	0	0	0	3	1	0	4	0	2	1	0	1	0	0	5	0	4	1	0
GCF_004785645.1|WP_135836283.1|tm:93-115	WP_135836283.1	23	4153.55	180.589	0	0	0	0	5	0	0	4	0	5	0	1	4	0	0	3	0	1	0	0
GCF_004785645.1|WP_135836975.1|tm:70-92	WP_135836975.1	23	3923.32	170.579	0	0	0	0	3	3	0	6	0	5	0	1	2	0	0	2	0	1	0	0
GCF_004785935.1|WP_167470843.1|tm:19-41	WP_167470843.1	23	4040.25	175.663	1	0	0	0	1	2	0	1	0	6	0	1	0	0	1	1	2	5	1	1
GCF_004785935.1|WP_135781938.1|tm:86-105	WP_135781938.1	20	3434.43	171.721	0	0	0	0	1	1	0	4	0	5	0	0	2	0	0	3	1	2	0	1
GCF_004791695.1|WP_135876239.1|tm:20-42	WP_135876239.1	23	4235.8	184.165	1	0	0	0	3	1	0	2	0	3	0	1	3	0	0	1	3	0	1	4
GCF_004791695.1|WP_135878115.1|tm:75-97	WP_135878115.1	23	3992.04	173.567	2	0	0	0	2	1	1	7	0	4	0	1	2	0	0	1	0	2	0	0
GCF_004793675.1|WP_135998371.1|tm:7-29	WP_135998371.1	23	4000.38	173.93	4	0	0	0	4	0	0	3	1	2	0	1	0	1	0	2	2	2	0	1
GCF_004793685.1|WP_158291567.1|tm:25-47	WP_158291567.1	23	3683.21	160.14	5	1	0	0	1	1	0	2	0	2	2	1	0	0	0	2	1	4	0	1
GCF_004794105.1|WP_136007430.1|tm:135-157	WP_136007430.1	23	3502.37	152.277	1	1	0	0	2	5	0	5	0	2	0	1	0	0	0	3	0	3	0	0
GCF_004795745.1|WP_136135814.1|tm:80-97	WP_136135814.1	18	3281.47	182.304	0	0	0	0	4	1	0	1	0	3	0	0	1	0	0	2	2	2	1	1
GCF_004799285.1|WP_136393388.1|tm:20-42	WP_136393388.1	23	3723.07	161.873	6	0	1	0	2	2	0	1	0	4	1	0	0	0	0	0	1	4	1	0
GCF_004799345.1|WP_136335627.1|tm:81-103	WP_136335627.1	23	4072.3	177.057	1	0	0	0	0	2	0	5	0	5	3	0	2	1	0	0	1	2	1	0
GCF_004802515.1|WP_003324017.1|tm:13-35	WP_003324017.1	23	4536.57	197.242	0	0	0	0	4	0	0	2	1	8	0	0	1	0	0	1	0	3	0	3
GCF_004803465.1|WP_136457405.1|tm:28-50	WP_136457405.1	23	4043.66	175.811	4	0	0	0	4	1	0	0	0	9	0	0	1	0	0	1	1	1	0	1
GCF_004912195.1|WP_202977213.1|tm:26-48	WP_202977213.1	23	3421.49	148.76	9	0	0	0	1	2	0	2	0	4	0	0	0	0	1	2	1	1	0	0
GCF_004916905.1|WP_110366655.1|tm:89-111	WP_110366655.1	23	4116.06	178.959	0	0	0	0	2	0	0	5	0	7	0	2	3	0	0	2	1	1	0	0
GCF_005046025.1|WP_136845609.1|tm:96-118	WP_136845609.1	23	3673.26	159.707	4	1	0	0	0	3	0	2	0	3	3	1	0	0	0	1	0	4	1	0
GCF_005046025.1|WP_169301827.1|tm:86-108	WP_169301827.1	23	3410.74	148.293	6	0	0	0	0	4	0	1	0	3	1	0	1	1	0	0	2	3	1	0
GCF_005049105.1|WP_169305756.1|tm:24-46	WP_169305756.1	23	4396.31	191.144	1	1	0	1	3	0	0	1	0	6	1	0	2	0	0	1	0	2	0	4
GCF_005049105.1|WP_169305585.1|tm:26-48	WP_169305585.1	23	3993.77	173.642	0	0	0	0	2	2	0	4	0	3	0	0	0	0	1	4	1	4	0	2
GCF_005049105.1|WP_169305626.1|tm:10-32	WP_169305626.1	23	4296.9	186.822	2	0	0	0	3	1	0	3	0	3	2	1	0	1	0	1	1	2	2	1
GCF_005116735.1|WP_169303100.1|tm:142-164	WP_169303100.1	23	4130.58	179.59	4	0	0	0	4	0	0	5	0	1	1	0	1	1	0	2	0	2	1	1
GCF_005121165.1|WP_158629681.1|tm:79-101	WP_158629681.1	23	3955.14	171.963	5	2	0	1	2	0	0	2	0	4	0	0	0	0	1	0	1	4	0	1
GCF_005144885.1|WP_170182091.1|tm:20-42	WP_170182091.1	23	3841.93	167.04	4	0	0	0	0	0	0	1	1	2	0	1	0	0	0	1	0	11	1	1
GCF_005146945.1|WP_137097143.1|tm:21-43	WP_137097143.1	23	3502.89	152.3	6	0	0	0	0	4	0	2	0	9	0	0	1	0	0	0	0	1	0	0
GCF_005146945.1|WP_116052065.1|tm:21-43	WP_116052065.1	23	3796.97	165.086	5	0	0	0	0	2	0	2	0	7	0	0	1	0	1	0	0	4	0	1
GCF_005146945.1|WP_137096849.1|tm:36-58	WP_137096849.1	23	3927.99	170.782	4	0	0	0	1	2	1	0	0	7	0	0	1	0	0	0	0	5	2	0
GCF_005217565.1|WP_137081754.1|tm:80-99	WP_137081754.1	20	3722.61	186.13	1	0	0	0	2	0	1	4	0	6	0	0	2	0	0	0	2	1	1	0
GCF_005217565.1|WP_137085222.1|tm:4-23	WP_137085222.1	20	3694.39	184.719	1	0	0	0	4	0	0	1	0	5	1	0	1	0	1	2	0	4	0	0
GCF_005239095.1|WP_137265459.1|tm:21-43	WP_137265459.1	23	3984.27	173.229	1	0	1	0	2	1	0	2	0	4	1	2	0	0	0	2	2	4	1	0
GCF_005280655.1|WP_137327882.1|tm:85-104	WP_137327882.1	20	3491.43	174.571	1	0	0	0	1	0	0	2	0	5	1	0	1	0	0	3	0	5	0	1
GCF_005280655.1|WP_137328348.1|tm:109-131	WP_137328348.1	23	3436.39	149.408	3	0	0	0	0	5	0	4	0	3	2	1	0	0	0	2	1	2	0	0
GCF_005281475.1|WP_137401934.1|tm:82-104	WP_137401934.1	23	4069.8	176.948	1	0	0	0	2	1	0	2	0	7	0	0	2	0	0	3	0	3	1	1
GCF_005405345.1|WP_137613545.1|tm:78-100	WP_137613545.1	23	3739.76	162.598	3	0	0	0	0	4	0	1	0	3	2	2	1	0	0	1	1	2	2	1
GCF_005405385.1|WP_130843901.1|tm:54-76	WP_130843901.1	23	4322	187.913	1	0	0	0	1	1	0	6	0	8	0	0	0	0	1	1	2	0	1	1
GCF_005405385.1|WP_130845874.1|tm:78-100	WP_130845874.1	23	3661.1	159.178	1	0	0	0	2	4	0	3	1	4	0	0	1	0	0	2	1	4	0	0
GCF_005405385.1|WP_130845875.1|tm:81-103	WP_130845875.1	23	3993.43	173.627	2	1	0	0	1	2	1	6	1	3	1	0	0	0	0	1	0	3	1	0
GCF_005405385.1|WP_165450000.1|tm:79-101	WP_165450000.1	23	3952.67	171.855	2	0	0	0	2	4	0	3	0	4	0	0	1	0	0	0	1	3	3	0
GCF_005405385.1|WP_130846180.1|tm:79-96	WP_130846180.1	18	3208.87	178.271	2	0	1	0	2	1	0	4	0	3	0	0	1	0	0	1	0	1	1	1
GCF_005405465.1|WP_165845870.1|tm:81-99	WP_165845870.1	19	3338.99	175.736	3	0	0	0	2	1	0	8	1	2	1	0	0	0	0	1	0	0	0	0
GCF_005405925.1|WP_137967818.1|tm:286-308	WP_137967818.1	23	3591.65	156.159	9	0	0	0	2	3	0	0	0	7	1	0	0	0	1	0	0	0	0	0
GCF_005434965.1|WP_161594586.1|tm:15-37	WP_161594586.1	23	4479.79	194.773	1	1	0	0	5	1	0	1	0	2	0	1	1	1	1	0	0	4	3	1
GCF_005518185.1|WP_138010844.1|tm:13-35	WP_138010844.1	23	3451.16	150.05	4	0	0	0	0	3	1	1	0	5	0	0	1	0	0	2	1	5	0	0
GCF_005765165.1|WP_158299431.1|tm:12-34	WP_158299431.1	23	4151.91	180.518	2	0	0	0	1	0	0	3	1	7	1	0	0	0	0	1	3	3	1	0
GCF_005765165.1|WP_138196527.1|tm:17-39	WP_138196527.1	23	4095.85	178.08	2	2	0	0	2	1	0	2	0	8	0	0	0	0	1	1	1	2	0	1
GCF_005765165.1|WP_138197869.1|tm:7-29	WP_138197869.1	23	4068.66	176.898	2	0	0	0	2	1	0	4	0	3	1	1	1	0	1	3	0	2	0	2
GCF_005771675.1|WP_138074822.1|tm:137-159	WP_138074822.1	23	4263.15	185.354	1	0	0	0	1	0	0	1	0	11	0	2	2	0	1	2	0	1	1	0
GCF_005780245.1|WP_161595365.1|tm:22-39	WP_161595365.1	18	3298.62	183.257	1	0	0	0	3	0	1	1	1	4	0	0	0	0	0	2	1	3	0	1
GCF_005843925.1|WP_171022378.1|tm:163-185	WP_171022378.1	23	4130.58	179.59	4	0	0	0	4	0	0	5	0	1	1	0	1	1	0	2	0	2	1	1
GCF_005844135.1|WP_138264201.1|tm:83-105	WP_138264201.1	23	3878.27	168.62	4	0	0	1	1	0	0	3	0	3	2	0	1	0	0	2	2	3	0	1
GCF_005844135.1|WP_138262126.1|tm:96-118	WP_138262126.1	23	3754.45	163.237	4	2	0	0	0	1	0	1	0	5	1	0	1	1	0	0	1	5	0	1
GCF_005862345.1|WP_138348582.1|tm:21-40	WP_138348582.1	20	3321.34	166.067	3	0	0	0	1	1	0	1	0	2	0	2	0	1	0	2	1	4	1	1
GCF_005864225.1|WP_054732203.1|tm:80-102	WP_054732203.1	23	3870	168.261	2	0	0	0	3	5	1	1	0	5	1	0	1	0	0	0	1	1	1	1
GCF_005864225.1|WP_054735132.1|tm:84-103	WP_054735132.1	20	3482.19	174.109	1	0	0	0	3	2	0	5	0	4	1	0	0	0	0	2	0	2	0	0
GCF_005864225.1|WP_054735739.1|tm:96-113	WP_054735739.1	18	2924.81	162.489	3	1	0	0	0	2	0	5	0	3	1	0	0	0	0	1	1	0	0	1
GCF_005864225.1|WP_162230594.1|tm:92-114	WP_162230594.1	23	4253.89	184.952	0	1	0	0	2	1	0	4	0	7	1	0	0	0	1	2	0	3	0	1
GCF_005869225.1|WP_138480614.1|tm:93-115	WP_138480614.1	23	4164.54	181.067	2	0	0	0	4	1	0	4	0	4	0	1	2	0	0	2	0	1	2	0
GCF_005869935.1|WP_138434766.1|tm:87-109	WP_138434766.1	23	4125.73	179.38	2	0	0	0	4	1	0	4	1	4	0	1	3	0	0	1	0	1	1	0
GCF_005889735.1|WP_170223639.1|tm:21-43	WP_170223639.1	23	3714.14	161.484	4	0	0	0	1	1	0	3	0	3	1	0	1	1	0	1	2	5	0	0
GCF_005889745.1|WP_205719466.1|tm:356-378	WP_205719466.1	23	3713.64	161.463	6	0	0	0	1	1	0	0	0	5	1	0	1	0	0	2	1	3	0	2
GCF_005889745.1|WP_138640619.1|tm:379-401	WP_138640619.1	23	3755.91	163.3	6	0	0	0	1	1	0	1	0	6	0	0	1	0	0	2	1	2	1	1
GCF_005925345.1|WP_138729092.1|tm:84-106	WP_138729092.1	23	3980.31	173.057	3	0	0	0	2	2	0	3	0	6	1	1	2	0	0	0	0	2	1	0
GCF_005925345.1|WP_138728207.1|tm:12-31	WP_138728207.1	20	3950.46	197.523	0	0	1	0	2	0	0	5	0	4	2	0	1	0	1	1	0	1	1	1
GCF_005937185.1|WP_161992009.1|tm:7-24	WP_161992009.1	18	3050.85	169.492	1	1	0	0	1	1	0	1	0	7	0	1	0	0	0	4	0	0	0	1
GCF_005938385.1|WP_158301882.1|tm:7-29	WP_158301882.1	23	3837.73	166.858	1	1	0	0	1	3	0	5	0	6	0	0	1	0	0	1	2	1	0	1
GCF_005938385.1|WP_158301669.1|tm:13-35	WP_158301669.1	23	4006.06	174.177	0	0	0	0	2	1	0	3	1	6	1	0	0	0	0	4	1	4	0	0
GCF_006007945.1|WP_057815375.1|tm:78-100	WP_057815375.1	23	3911.89	170.082	0	0	0	1	2	5	1	6	0	4	0	1	0	0	1	0	1	1	0	0
GCF_006094375.1|WP_002437281.1|tm:80-97	WP_002437281.1	18	3117.91	173.217	0	1	0	0	1	2	0	4	0	2	2	0	1	0	0	1	1	2	1	0
GCF_006175945.1|WP_139419960.1|tm:92-114	WP_139419960.1	23	4166.28	181.143	2	0	0	0	3	0	0	2	0	7	1	1	4	0	0	1	1	0	1	0
GCF_006175945.1|WP_139422942.1|tm:71-93	WP_139422942.1	23	3877.48	168.586	1	0	0	0	3	3	0	6	0	5	0	1	2	0	0	2	0	0	0	0
GCF_006265175.1|WP_139602364.1|tm:12-34	WP_139602364.1	23	4005.02	174.131	2	2	0	0	2	0	0	4	0	6	0	2	1	0	0	1	0	3	0	0
GCF_006265175.1|WP_176706295.1|tm:21-43	WP_176706295.1	23	4153.54	180.589	1	0	0	0	4	1	0	5	0	6	0	0	1	0	0	3	0	1	0	1
GCF_006265175.1|WP_139601516.1|tm:13-35	WP_139601516.1	23	4214.79	183.252	0	1	0	0	4	1	0	4	1	7	0	0	1	0	0	1	1	2	0	0
GCF_006265175.1|WP_176706026.1|tm:12-34	WP_176706026.1	23	4207.48	182.934	3	0	0	0	6	1	0	3	1	5	1	1	0	0	0	1	0	1	0	0
GCF_006335005.1|WP_139622925.1|tm:19-41	WP_139622925.1	23	3635.96	158.085	7	0	0	0	3	1	0	1	0	3	0	0	0	0	1	2	2	3	0	0
GCF_006337165.1|WP_139516620.1|tm:102-124	WP_139516620.1	23	4093.39	177.973	3	0	0	0	3	2	1	1	0	4	1	1	2	0	0	1	0	1	2	1
GCF_006337165.1|WP_139517373.1|tm:90-112	WP_139517373.1	23	4112.67	178.812	1	0	0	0	1	0	0	0	0	10	0	2	2	0	0	2	0	4	1	0
GCF_006385175.1|WP_181163072.1|tm:24-44	WP_181163072.1	21	3735.29	177.871	2	0	0	0	3	1	1	3	0	3	1	1	0	0	0	0	3	2	0	1
GCF_006385255.1|WP_140000668.1|tm:91-113	WP_140000668.1	23	3938.39	171.234	1	0	0	0	1	1	0	5	0	7	0	1	3	0	0	2	0	2	0	0
GCF_006385255.1|WP_139998392.1|tm:74-96	WP_139998392.1	23	3878.68	168.638	1	1	0	0	1	2	0	2	0	7	0	2	2	0	0	1	1	2	0	1
GCF_006385595.1|WP_139986117.1|tm:2-21	WP_139986117.1	20	3340.99	167.049	2	0	0	0	2	2	0	3	0	1	0	1	0	0	1	1	4	2	1	0
GCF_006475605.1|WP_181404612.1|tm:24-46	WP_181404612.1	23	3934.98	171.086	2	0	0	0	0	1	0	3	0	4	0	0	1	0	1	2	2	5	1	1
GCF_006493105.1|WP_140930951.1|tm:95-117	WP_140930951.1	23	4138.23	179.923	1	0	0	0	3	2	1	7	0	0	1	1	0	0	0	2	1	1	0	3
GCF_006493105.1|WP_140930836.1|tm:78-100	WP_140930836.1	23	4009.74	174.337	1	0	0	0	1	0	0	5	1	5	0	1	1	1	0	2	3	2	0	0
GCF_006493595.1|WP_140936157.1|tm:95-117	WP_140936157.1	23	4265.72	185.466	0	0	0	0	4	2	1	6	0	0	2	1	0	0	0	2	1	1	0	3
GCF_006493595.1|WP_140936158.1|tm:73-95	WP_140936158.1	23	4236.87	184.212	0	0	1	0	2	1	0	5	0	7	0	1	0	0	0	1	3	0	0	2
GCF_006494775.1|WP_141007268.1|tm:21-43	WP_141007268.1	23	3528.6	153.417	6	0	0	0	2	2	1	0	0	3	0	0	0	0	1	3	1	4	0	0
GCF_006542275.1|WP_141450170.1|tm:9-31	WP_141450170.1	23	4073	177.087	2	0	0	0	3	1	0	4	0	5	1	0	2	0	0	1	1	2	0	1
GCF_006546775.1|WP_141518930.1|tm:20-42	WP_141518930.1	23	3891.85	169.211	3	0	0	1	1	1	0	3	0	3	1	2	0	0	0	1	2	4	1	0
GCF_006547045.1|WP_141623337.1|tm:21-41	WP_141623337.1	21	3351.93	159.616	2	1	0	0	1	3	0	3	0	0	2	2	0	0	0	1	2	3	1	0
GCF_006704145.1|WP_142049646.1|tm:13-35	WP_142049646.1	23	3786.24	164.619	3	1	0	0	0	1	0	2	0	4	0	3	0	0	0	1	3	3	0	2
GCF_006716315.1|WP_141780091.1|tm:33-50	WP_141780091.1	18	2861.06	158.948	4	0	0	0	1	1	0	0	0	6	0	0	0	0	0	2	0	4	0	0
GCF_006716425.1|WP_185792273.1|tm:307-329	WP_185792273.1	23	3844.82	167.166	5	0	0	0	2	1	0	5	0	2	0	0	1	0	0	2	0	3	1	1
GCF_006716445.1|WP_170231609.1|tm:5-27	WP_170231609.1	23	3857.47	167.716	5	0	0	0	0	3	0	1	0	3	0	0	1	0	1	0	0	5	3	1
GCF_006716485.1|WP_142017399.1|tm:89-111	WP_142017399.1	23	4116.06	178.959	0	0	0	0	2	0	0	5	0	7	0	2	3	0	0	2	1	1	0	0
GCF_006716765.1|WP_141965703.1|tm:415-437	WP_141965703.1	23	3804.1	165.396	5	0	0	0	1	1	0	0	0	4	2	0	2	0	0	1	2	3	1	1
GCF_006912135.1|WP_142702637.1|tm:13-35	WP_142702637.1	23	3506.78	152.469	3	0	1	0	1	2	0	0	0	3	0	0	1	1	0	2	2	7	0	0
GCF_006974145.1|WP_185956473.1|tm:4-21	WP_185956473.1	18	3577.09	198.727	1	0	0	0	3	0	0	1	1	6	0	2	0	0	0	1	0	0	1	2
GCF_006974145.1|WP_142784391.1|tm:84-106	WP_142784391.1	23	4181.87	181.82	1	0	0	0	5	2	1	4	0	4	0	1	3	0	0	0	0	1	1	0
GCF_007004645.1|WP_142854487.1|tm:23-45	WP_142854487.1	23	4030.37	175.233	2	1	1	0	1	1	0	2	1	4	0	1	1	0	1	1	0	4	0	2
GCF_007004655.1|WP_142903512.1|tm:13-32	WP_142903512.1	20	3274.22	163.711	2	0	0	0	1	2	0	0	0	5	0	0	2	0	1	0	1	6	0	0
GCF_007004765.1|WP_142943499.1|tm:13-35	WP_142943499.1	23	3922.83	170.558	4	0	0	1	2	1	1	6	0	2	0	1	0	0	0	1	1	2	0	1
GCF_007004765.1|WP_142942927.1|tm:166-188	WP_142942927.1	23	4228.03	183.827	1	0	1	0	4	0	0	7	0	2	0	0	1	1	0	2	0	3	1	0
GCF_007050985.1|WP_143409610.1|tm:74-96	WP_143409610.1	23	4392.43	190.975	0	0	0	0	4	0	1	3	1	7	0	1	2	0	0	2	0	1	1	0
GCF_007050995.1|WP_144252578.1|tm:21-40	WP_144252578.1	20	3000.81	150.041	6	0	0	0	2	3	0	0	0	3	0	1	0	0	0	2	0	2	1	0
GCF_007097495.1|WP_144077351.1|tm:5-27	WP_144077351.1	23	3906.33	169.84	2	0	0	0	2	1	0	4	0	2	1	0	0	1	0	3	2	4	1	0
GCF_007279655.1|WP_143956624.1|tm:85-107	WP_143956624.1	23	4121.65	179.202	1	1	0	0	2	1	1	3	0	7	0	1	3	0	0	0	1	1	1	0
GCF_007341395.1|WP_004301508.1|tm:5-22	WP_004301508.1	18	3149.85	174.992	2	0	0	0	1	0	1	3	0	5	0	0	0	1	0	1	2	2	0	0
GCF_007341395.1|WP_004301508.1|tm:5-22	WP_004301508.1	18	3149.85	174.992	2	0	0	0	1	0	1	3	0	5	0	0	0	1	0	1	2	2	0	0
GCF_007483665.1|WP_144121984.1|tm:338-360	WP_144121984.1	23	3469.4	150.843	5	1	0	0	4	4	0	1	0	2	1	0	1	0	0	2	0	2	0	0
GCF_007489275.1|WP_160114096.1|tm:10-32	WP_160114096.1	23	4239.63	184.332	1	1	0	0	4	1	0	3	0	4	1	0	1	0	1	2	1	1	0	2
GCF_007489275.1|WP_143916354.1|tm:75-97	WP_143916354.1	23	3852.23	167.488	4	0	0	0	2	0	0	4	0	3	0	2	3	0	0	2	0	2	0	1
GCF_007489275.1|WP_143916638.1|tm:84-106	WP_143916638.1	23	4011.34	174.406	0	1	0	0	1	3	1	6	0	6	0	1	3	0	0	0	0	0	1	0
GCF_007489275.1|WP_143917179.1|tm:80-102	WP_143917179.1	23	4063.11	176.657	0	1	0	0	3	2	1	1	0	9	0	1	3	0	0	0	1	1	0	0
GCF_007713715.1|WP_144588099.1|tm:12-34	WP_144588099.1	23	4024.29	174.969	3	0	0	0	1	2	1	0	0	7	0	0	1	0	1	1	0	4	2	0
GCF_007785645.1|WP_134658447.1|tm:84-106	WP_134658447.1	23	4176.47	181.586	0	0	0	1	0	1	1	6	1	3	0	1	0	0	0	0	3	4	1	1
GCF_007829815.1|WP_170305105.1|tm:702-724	WP_170305105.1	23	3728.28	162.099	1	0	2	0	1	4	0	2	0	7	0	0	0	0	0	2	0	3	0	1
GCF_007829925.1|WP_154941758.1|tm:403-425	WP_154941758.1	23	3907.1	169.874	1	0	0	0	2	3	0	2	0	5	0	0	0	0	0	1	3	4	1	1
GCF_007830095.1|WP_145778833.1|tm:332-354	WP_145778833.1	23	3707.78	161.208	1	0	0	0	1	3	0	0	0	6	0	0	0	0	0	1	6	4	1	0
GCF_007830125.1|WP_145713275.1|tm:89-111	WP_145713275.1	23	4261.15	185.267	1	1	0	0	2	0	1	0	0	6	0	0	2	0	0	2	0	4	1	3
GCF_007830205.1|WP_145631330.1|tm:44-66	WP_145631330.1	23	3618.99	157.347	8	0	0	0	2	2	0	3	0	1	2	1	0	0	0	1	0	2	1	0
GCF_007830355.1|WP_144893493.1|tm:90-112	WP_144893493.1	23	4074.94	177.171	0	0	0	0	2	0	0	6	0	4	1	1	4	0	0	2	0	3	0	0
GCF_007859195.1|WP_146567316.1|tm:13-35	WP_146567316.1	23	3948.49	171.673	4	0	0	0	1	1	0	2	0	5	1	1	0	0	0	1	1	4	1	1
GCF_007859195.1|WP_146567398.1|tm:80-102	WP_146567398.1	23	4388.34	190.797	2	0	0	0	3	0	0	1	1	5	0	0	1	0	1	2	1	2	1	3
GCF_007859655.1|WP_146289511.1|tm:95-117	WP_146289511.1	23	4052.28	176.186	3	1	0	1	1	1	0	2	0	5	1	0	1	0	0	0	0	5	2	0
GCF_007923255.1|WP_146472252.1|tm:20-39	WP_146472252.1	20	3307.43	165.371	1	0	0	0	1	2	1	2	0	2	1	2	0	0	0	3	1	3	1	0
GCF_007954425.1|WP_147088970.1|tm:19-41	WP_147088970.1	23	3701.02	160.914	5	1	0	0	1	2	0	0	0	7	0	0	0	0	0	2	1	2	0	2
GCF_007954425.1|WP_161597872.1|tm:5-22	WP_161597872.1	18	2944.5	163.583	3	0	0	0	1	2	0	2	0	2	0	1	0	0	0	0	2	3	0	2
GCF_007954585.1|WP_147183190.1|tm:39-61	WP_147183190.1	23	4115.11	178.918	4	0	1	0	1	1	1	1	0	8	0	0	0	0	0	0	1	2	1	2
GCF_007971385.1|WP_146780839.1|tm:7-26	WP_146780839.1	20	3738.34	186.917	0	0	0	0	3	1	1	1	0	6	1	0	1	1	0	1	1	2	1	0
GCF_007989385.1|WP_091762449.1|tm:79-101	WP_091762449.1	23	4268.31	185.579	0	0	0	0	4	2	0	4	0	6	0	1	1	0	1	0	2	1	0	1
GCF_007989765.1|WP_057810334.1|tm:79-101	WP_057810334.1	23	4193.5	182.326	4	0	0	0	3	0	0	8	1	2	0	0	0	0	0	0	2	1	0	2
GCF_007990545.2|WP_018498468.1|tm:559-581	WP_018498468.1	23	3405.18	148.051	5	0	0	0	2	5	0	1	0	4	0	0	0	0	0	2	2	1	1	0
GCF_007991415.1|WP_115918447.1|tm:88-110	WP_115918447.1	23	4031.17	175.268	0	1	0	0	0	0	0	4	0	9	0	2	3	0	0	2	0	2	0	0
GCF_007991415.1|WP_047489172.1|tm:73-95	WP_047489172.1	23	3902.54	169.676	0	0	0	0	2	3	0	7	0	4	1	1	2	0	0	2	0	1	0	0
GCF_007991435.1|WP_111957445.1|tm:74-96	WP_111957445.1	23	3846.85	167.254	1	0	0	0	2	3	0	5	0	6	0	1	2	0	0	1	1	1	0	0
GCF_007991435.1|WP_157963392.1|tm:3-20	WP_157963392.1	18	3374.03	187.446	0	0	0	0	0	0	1	5	0	5	0	0	0	0	0	1	3	1	1	1
GCF_007991455.1|WP_146942388.1|tm:93-115	WP_146942388.1	23	4072.4	177.061	2	0	0	0	3	0	0	2	0	5	1	1	4	0	0	2	0	2	1	0
GCF_007991935.1|WP_057892528.1|tm:83-105	WP_057892528.1	23	3793.16	164.92	3	0	0	0	3	3	1	7	0	2	0	0	0	0	0	1	1	2	0	0
GCF_007991935.1|WP_083483662.1|tm:87-109	WP_083483662.1	23	3718.61	161.679	0	0	0	0	1	5	0	8	0	3	0	0	0	0	0	2	1	2	0	1
GCF_007991935.1|WP_057892939.1|tm:86-108	WP_057892939.1	23	3850.85	167.428	0	0	0	0	2	2	0	5	0	3	0	1	0	0	0	4	2	3	0	1
GCF_007992015.1|WP_082604835.1|tm:85-107	WP_082604835.1	23	4180.76	181.772	1	1	0	0	2	0	1	4	0	6	0	1	0	2	0	0	2	3	0	0
GCF_007992055.1|WP_057888393.1|tm:84-106	WP_057888393.1	23	4137.79	179.904	0	0	0	0	3	2	0	5	0	2	2	1	1	2	0	2	0	2	1	0
GCF_007992055.1|WP_057888925.1|tm:80-102	WP_057888925.1	23	3919.49	170.413	2	0	0	0	2	3	1	4	0	3	0	0	1	0	0	1	1	3	2	0
GCF_007992055.1|WP_057888926.1|tm:84-103	WP_057888926.1	20	3541.12	177.056	2	0	0	0	0	0	0	5	0	1	2	0	0	0	1	2	0	6	1	0
GCF_007992055.1|WP_057888927.1|tm:85-107	WP_057888927.1	23	3905.9	169.822	2	0	0	0	3	2	0	5	0	2	1	1	0	0	0	2	2	2	0	1
GCF_007992415.1|WP_091117384.1|tm:28-50	WP_091117384.1	23	3596.92	156.388	5	0	0	0	0	3	1	2	0	4	0	0	1	0	1	1	1	3	0	1
GCF_007992495.1|WP_147157397.1|tm:13-30	WP_147157397.1	18	3057.81	169.878	2	0	0	0	1	0	2	0	0	2	0	0	0	0	0	1	3	6	1	0
GCF_007994055.1|WP_186831570.1|tm:25-47	WP_186831570.1	23	4301.44	187.019	1	0	0	1	2	1	0	1	0	8	0	0	2	0	0	0	1	3	2	1
GCF_007994055.1|WP_146833788.1|tm:13-35	WP_146833788.1	23	3764.43	163.671	4	2	0	0	6	2	0	1	0	2	0	0	1	0	0	3	0	1	0	1
GCF_007995055.1|WP_147042982.1|tm:41-63	WP_147042982.1	23	3325.3	144.578	6	0	0	0	1	3	0	3	0	1	0	1	0	1	0	3	0	4	0	0
GCF_007995055.1|WP_158635914.1|tm:50-72	WP_158635914.1	23	3424.81	148.905	6	0	0	0	1	4	0	4	0	2	0	0	0	0	0	1	2	2	1	0
GCF_007997225.1|WP_147088078.1|tm:74-96	WP_147088078.1	23	3954.28	171.925	1	0	0	0	3	1	0	6	0	4	0	2	2	0	0	3	1	0	0	0
GCF_007997225.1|WP_147088438.1|tm:79-101	WP_147088438.1	23	4214.05	183.22	0	0	0	0	3	1	0	6	1	3	0	1	2	0	0	1	2	1	0	2
GCF_007997285.1|WP_146891806.1|tm:81-103	WP_146891806.1	23	4106.84	178.558	1	0	0	0	0	1	0	6	0	6	2	0	2	1	0	2	0	1	1	0
GCF_008000815.1|WP_147648393.1|tm:53-75	WP_147648393.1	23	3584.9	155.865	3	1	0	0	2	3	0	2	0	4	1	0	2	0	0	2	1	2	0	0
GCF_008000815.1|WP_147647946.1|tm:153-172	WP_147647946.1	20	3750.59	187.53	2	0	0	0	4	1	0	2	0	5	1	1	0	1	0	1	0	0	0	2
GCF_008000935.1|WP_147582358.1|tm:78-100	WP_147582358.1	23	4028.36	175.146	0	0	0	0	0	1	1	4	0	6	1	1	2	0	0	3	0	3	1	0
GCF_008000935.1|WP_147583928.1|tm:85-107	WP_147583928.1	23	4032.89	175.343	1	1	0	0	1	1	1	2	0	7	0	1	3	0	0	0	1	3	1	0
GCF_008016795.1|WP_130830566.1|tm:4-22	WP_130830566.1	19	3387.79	178.305	1	0	0	0	3	0	0	2	0	3	1	0	0	0	0	4	0	4	1	0
GCF_008056315.1|WP_170309811.1|tm:30-52	WP_170309811.1	23	4029.12	175.179	1	1	0	1	1	2	0	8	0	1	1	1	0	0	0	0	4	0	1	1
GCF_008056315.1|WP_147768221.1|tm:85-107	WP_147768221.1	23	4152.5	180.543	2	0	0	0	4	1	1	4	0	5	0	1	3	0	0	1	0	0	1	0
GCF_008085895.1|WP_169809291.1|tm:356-378	WP_169809291.1	23	3764.36	163.668	6	0	0	1	2	2	0	1	0	5	0	0	1	0	0	1	1	1	1	1
GCF_008085905.1|WP_187412063.1|tm:376-398	WP_187412063.1	23	3816.62	165.94	5	0	0	1	2	2	0	0	0	5	1	0	1	0	0	1	2	1	1	1
GCF_008086545.1|WP_166508312.1|tm:94-116	WP_166508312.1	23	4086.89	177.691	2	0	0	0	6	3	0	5	0	2	1	0	1	0	0	0	2	0	1	0
GCF_008107645.1|WP_148605990.1|tm:83-105	WP_148605990.1	23	4122.37	179.233	1	0	0	0	1	1	0	4	0	7	1	1	1	0	0	3	1	0	1	1
GCF_008123425.1|WP_148770498.1|tm:43-65	WP_148770498.1	23	3618.99	157.347	8	0	0	0	2	2	0	3	0	1	2	1	0	0	0	1	0	2	1	0
GCF_008123515.1|WP_148748800.1|tm:43-65	WP_148748800.1	23	3503.49	152.326	8	0	0	0	1	2	0	2	0	2	1	1	0	0	0	1	1	3	1	0
GCF_008124765.1|WP_148928000.1|tm:20-42	WP_148928000.1	23	4176.41	181.583	0	0	0	0	2	0	0	4	1	6	0	0	0	0	0	3	1	5	0	1
GCF_008124765.1|WP_148929208.1|tm:13-35	WP_148929208.1	23	4008.49	174.282	1	1	0	0	2	0	0	3	0	6	0	0	0	0	0	3	3	3	0	1
GCF_008124785.1|WP_148782656.1|tm:85-107	WP_148782656.1	23	4155.5	180.674	1	1	0	0	2	1	1	5	0	6	0	1	3	0	0	0	0	1	1	0
GCF_008124885.1|WP_170249953.1|tm:79-101	WP_170249953.1	23	4052.39	176.191	1	1	0	0	2	0	0	3	0	5	0	1	4	0	0	1	0	4	1	0
GCF_008327825.1|WP_018451142.1|tm:559-581	WP_018451142.1	23	3405.18	148.051	5	0	0	0	2	5	0	1	0	4	0	0	0	0	0	2	2	1	1	0
GCF_008369105.1|WP_111367187.1|tm:22-41	WP_111367187.1	20	3428.94	171.447	3	0	0	0	2	2	0	1	0	4	0	0	1	1	1	0	1	3	1	0
GCF_008369745.1|WP_111377422.1|tm:72-94	WP_111377422.1	23	3939.79	171.295	0	0	0	0	2	2	0	6	0	6	0	1	2	0	0	3	0	1	0	0
GCF_008370225.1|WP_002962911.1|tm:13-35	WP_002962911.1	23	3904.06	169.742	3	1	0	0	0	0	0	2	0	3	1	3	0	1	0	1	3	3	0	2
GCF_008370225.1|WP_149603476.1|tm:4-22	WP_149603476.1	19	3431.94	180.628	2	1	0	0	3	0	0	2	0	6	1	1	0	1	0	2	0	0	0	0
GCF_008370245.1|WP_149605248.1|tm:13-35	WP_149605248.1	23	3904.06	169.742	3	1	0	0	0	0	0	2	0	3	1	3	0	1	0	1	3	3	0	2
GCF_008370245.1|WP_149606672.1|tm:4-22	WP_149606672.1	19	3339.03	175.738	2	1	0	0	3	0	0	3	0	5	0	1	0	1	0	3	0	0	0	0
GCF_008370715.1|WP_003206962.1|tm:359-378	WP_003206962.1	20	3368.86	168.443	3	0	0	0	2	2	0	0	0	5	0	1	3	0	1	0	0	2	0	1
GCF_008386485.1|WP_152289900.1|tm:89-111	WP_152289900.1	23	4132.14	179.658	0	0	0	0	2	0	0	3	0	9	0	2	3	0	0	2	1	1	0	0
GCF_008386505.1|WP_149833019.1|tm:92-114	WP_149833019.1	23	4104	178.435	1	0	0	0	3	0	0	2	0	7	1	1	3	0	0	2	0	3	0	0
GCF_008635795.1|WP_203457041.1|tm:117-139	WP_203457041.1	23	3363.5	146.239	3	0	0	0	1	6	0	5	0	2	0	0	1	0	0	0	1	4	0	0
GCF_008694105.1|WP_150392540.1|tm:21-43	WP_150392540.1	23	4299.36	186.929	1	0	0	0	6	0	0	3	0	5	0	0	1	0	0	2	0	4	0	1
GCF_008694105.1|WP_150392970.1|tm:20-42	WP_150392970.1	23	4147.7	180.335	0	0	0	0	2	1	0	1	0	7	1	0	1	0	0	2	3	3	1	1
GCF_008694105.1|WP_150391390.1|tm:95-117	WP_150391390.1	23	3978.19	172.965	3	0	1	0	1	2	0	0	0	8	1	0	1	0	0	1	0	3	2	0
GCF_008704445.1|WP_055606602.1|tm:185-207	WP_055606602.1	23	3041.18	132.225	11	0	0	0	2	5	0	0	0	1	0	0	0	0	0	0	2	1	0	1
GCF_008803015.1|WP_003088604.1|tm:20-42	WP_003088604.1	23	4035.05	175.437	1	0	0	0	3	0	0	3	0	6	0	1	0	0	0	3	2	4	0	0
GCF_008806755.1|WP_150898613.1|tm:86-108	WP_150898613.1	23	4351.85	189.211	0	0	0	0	5	0	0	3	0	5	0	2	2	0	0	0	2	3	1	0
GCF_008806775.1|WP_151107067.1|tm:74-96	WP_151107067.1	23	4117.25	179.011	0	0	0	0	2	1	1	8	0	5	0	2	2	0	0	2	0	0	0	0
GCF_008831045.1|WP_151430166.1|tm:15-37	WP_151430166.1	23	3922.55	170.546	3	1	1	0	1	2	1	3	0	5	0	0	0	0	1	1	0	3	1	0
GCF_008831045.1|WP_170272783.1|tm:10-29	WP_170272783.1	20	3264.62	163.231	7	2	0	0	3	1	0	3	0	3	0	0	0	0	1	0	0	0	0	0
GCF_008831045.1|WP_170272669.1|tm:83-105	WP_170272669.1	23	3837.6	166.852	4	1	0	0	2	3	0	2	0	5	0	0	1	0	0	0	0	3	2	0
GCF_008923185.1|WP_192809850.1|tm:326-348	WP_192809850.1	23	3668.29	159.491	4	1	0	0	2	2	0	3	0	2	0	0	1	0	0	1	2	4	1	0
GCF_008923365.1|WP_151537734.1|tm:347-369	WP_151537734.1	23	3601.77	156.599	6	1	0	0	2	2	0	2	0	0	1	0	1	0	0	1	2	3	1	1
GCF_008933165.1|WP_151694338.1|tm:78-100	WP_151694338.1	23	4194.9	182.387	1	0	0	0	4	1	0	5	0	4	0	0	2	0	0	3	0	1	2	0
GCF_009184845.1|WP_056962214.1|tm:84-102	WP_056962214.1	19	3205.76	168.724	3	0	0	0	1	2	0	1	0	8	2	0	1	0	0	1	0	0	0	0
GCF_009192945.1|WP_031339103.1|tm:33-55	WP_031339103.1	23	4046.34	175.928	3	0	0	0	1	2	0	1	0	5	0	1	0	0	0	1	1	4	3	1
GCF_009363075.1|WP_152394329.1|tm:13-35	WP_152394329.1	23	4056.05	176.35	2	0	0	0	2	0	0	7	1	5	0	0	0	0	0	3	1	2	0	0
GCF_009363075.1|WP_152395911.1|tm:13-32	WP_152395911.1	20	3805.16	190.258	3	0	1	0	0	0	0	3	0	3	3	0	0	0	1	0	0	3	2	1
GCF_009363095.1|WP_152399566.1|tm:12-34	WP_152399566.1	23	4390.06	190.872	2	0	0	0	6	1	0	2	0	5	2	0	1	0	1	0	1	1	0	1
GCF_009600905.1|WP_153454040.1|tm:80-102	WP_153454040.1	23	3908.13	169.919	2	0	0	0	2	1	0	6	0	5	0	1	1	0	0	3	0	2	0	0
GCF_009601015.1|WP_153495696.1|tm:87-109	WP_153495696.1	23	3976.2	172.878	1	0	0	0	0	0	0	3	0	7	0	0	1	0	0	2	2	6	0	1
GCF_009601015.1|WP_153496352.1|tm:78-100	WP_153496352.1	23	4031.05	175.263	0	0	0	0	3	3	0	2	0	6	0	1	0	0	0	0	2	5	1	0
GCF_009617855.1|WP_106540230.1|tm:81-103	WP_106540230.1	23	4005.89	174.169	1	0	0	0	0	1	0	8	0	4	1	0	2	1	0	3	0	1	1	0
GCF_009617855.1|WP_170108886.1|tm:81-103	WP_170108886.1	23	4121.45	179.193	1	0	0	0	4	2	0	5	0	6	0	0	2	0	0	2	0	0	1	0
GCF_009617915.1|WP_025865041.1|tm:27-49	WP_025865041.1	23	4108.84	178.645	0	0	0	0	3	2	0	3	0	3	0	1	0	0	0	2	2	4	1	2
GCF_009617915.1|WP_025866022.1|tm:81-103	WP_025866022.1	23	4093.74	177.989	1	0	0	0	4	2	0	4	0	6	0	0	2	0	0	2	0	1	1	0
GCF_009649705.1|WP_153750908.1|tm:28-50	WP_153750908.1	23	3932.3	170.97	3	0	0	1	2	1	0	4	0	3	0	2	0	0	0	1	2	3	1	0
GCF_009650015.1|WP_057904195.1|tm:77-99	WP_057904195.1	23	3974.29	172.795	4	0	0	0	2	2	0	3	0	5	0	1	0	0	0	0	1	3	2	0
GCF_009650135.1|WP_170272525.1|tm:15-37	WP_170272525.1	23	3359.04	146.045	7	1	1	0	0	2	0	2	0	5	0	0	0	0	0	2	2	1	0	0
GCF_009662295.1|WP_019292791.1|tm:87-109	WP_019292791.1	23	4161.52	180.936	0	0	0	0	0	0	0	5	0	11	0	0	1	0	0	4	1	0	0	1
GCF_009664365.1|WP_153976935.1|tm:569-591	WP_153976935.1	23	3305.69	143.726	4	0	0	0	0	7	0	1	0	4	0	1	0	0	0	1	1	2	1	1
GCF_009668025.1|WP_170299111.1|tm:97-119	WP_170299111.1	23	3786.29	164.621	5	0	0	0	0	1	0	5	0	5	0	2	2	0	0	1	0	1	1	0
GCF_009674725.1|WP_154281172.1|tm:7-29	WP_154281172.1	23	4364.35	189.754	1	0	0	0	5	1	1	5	1	4	0	0	1	0	0	2	0	0	1	1
GCF_009676365.1|WP_016264359.1|tm:86-108	WP_016264359.1	23	4084.72	177.597	2	0	1	0	2	1	0	4	0	8	0	0	0	0	0	1	2	1	0	1
GCF_009687845.1|WP_155335743.1|tm:20-38	WP_155335743.1	19	2968.79	156.252	6	1	0	0	1	2	0	1	0	3	0	0	0	0	0	1	0	2	1	1
GCF_009711055.1|WP_155035593.1|tm:77-99	WP_155035593.1	23	3959.81	172.166	1	0	0	0	1	2	0	5	0	4	0	3	2	0	0	0	0	4	1	0
GCF_009711405.1|WP_155175127.1|tm:77-99	WP_155175127.1	23	4110.42	178.714	1	0	0	0	2	0	0	0	0	8	0	2	2	0	0	1	2	4	1	0
GCF_009711525.1|WP_185153644.1|tm:15-37	WP_185153644.1	23	4148.08	180.351	0	1	0	0	4	1	0	0	0	3	1	1	1	0	0	2	2	4	0	3
GCF_009720385.1|WP_155369671.1|tm:338-360	WP_155369671.1	23	3469.4	150.843	5	1	0	0	4	4	0	1	0	2	1	0	1	0	0	2	0	2	0	0
GCF_009725985.1|WP_155598754.1|tm:81-103	WP_155598754.1	23	4185.72	181.988	1	0	0	0	4	2	0	6	0	6	0	0	2	0	0	1	0	0	1	0
GCF_009728465.1|WP_155695881.1|tm:13-35	WP_155695881.1	23	4002.14	174.006	4	0	0	1	2	0	0	2	0	3	0	1	0	0	1	2	2	3	0	2
GCF_009728935.1|WP_155704652.1|tm:16-38	WP_155704652.1	23	4214.75	183.25	0	1	0	0	0	0	0	4	0	8	1	0	0	0	0	1	4	2	0	2
GCF_009741375.1|WP_157484512.1|tm:78-100	WP_157484512.1	23	4089.41	177.8	0	0	0	0	1	1	1	4	0	6	1	1	2	0	0	3	0	2	1	0
GCF_009741375.1|WP_197429472.1|tm:85-107	WP_197429472.1	23	4121.65	179.202	1	1	0	0	2	1	1	3	0	7	0	1	3	0	0	0	1	1	1	0
GCF_009755585.1|WP_157029042.1|tm:25-47	WP_157029042.1	23	3855.97	167.651	2	0	1	0	1	1	0	3	0	2	1	2	0	0	0	1	3	5	1	0
GCF_009758075.1|WP_157339608.1|tm:41-63	WP_157339608.1	23	4131.48	179.63	4	0	0	0	0	1	0	1	0	5	2	1	0	0	0	0	2	2	0	5
GCF_009759665.1|WP_157333188.1|tm:45-67	WP_157333188.1	23	3446.94	149.867	6	0	0	0	0	3	0	3	0	2	1	1	0	0	0	2	1	3	1	0
GCF_009767945.1|WP_160332497.1|tm:13-35	WP_160332497.1	23	4232.82	184.036	1	0	0	0	0	1	0	2	1	7	0	1	1	0	0	2	0	3	2	2
GCF_009768885.1|WP_160370482.1|tm:5-27	WP_160370482.1	23	3932.08	170.96	4	1	0	0	2	0	1	5	0	3	1	0	0	0	0	3	1	1	0	1
GCF_009769165.1|WP_046980438.1|tm:20-42	WP_046980438.1	23	3835.54	166.763	2	0	0	1	2	2	0	3	0	3	0	2	0	0	0	2	2	3	1	0
GCF_009769385.1|WP_158851183.1|tm:36-58	WP_158851183.1	23	3793.5	164.935	4	0	0	0	0	3	0	0	0	9	0	0	1	0	1	0	1	3	1	0
GCF_009799805.1|WP_199269118.1|tm:4-21	WP_199269118.1	18	3246.99	180.388	1	1	0	0	1	0	0	4	0	3	0	0	0	1	0	1	2	2	0	2
GCF_009806145.1|WP_135944145.1|tm:4-26	WP_135944145.1	23	4190.1	182.178	3	0	0	1	2	2	0	2	0	3	1	0	0	0	1	1	1	2	2	2
GCF_009806145.1|WP_135945669.1|tm:12-34	WP_135945669.1	23	3721.4	161.8	6	1	0	0	3	2	1	1	0	2	0	1	0	0	1	2	0	2	1	0
GCF_009827655.1|WP_160770045.1|tm:21-43	WP_160770045.1	23	3677.43	159.888	4	0	0	0	0	4	0	1	0	10	0	0	1	0	0	0	2	0	1	0
GCF_009831115.1|WP_160656611.1|tm:80-102	WP_160656611.1	23	4081.35	177.45	2	0	0	0	2	1	0	2	0	1	2	1	0	0	0	1	3	5	2	1
GCF_009858245.1|WP_159900134.1|tm:107-124	WP_159900134.1	18	3023.79	167.988	5	0	0	0	1	1	0	1	0	4	0	0	0	0	0	0	0	4	1	1
GCF_009883735.1|WP_159406965.1|tm:33-55	WP_159406965.1	23	4031.6	175.287	3	1	0	0	1	1	0	1	0	4	0	1	0	0	0	2	1	4	3	1
GCF_009909195.1|WP_161702039.1|tm:27-49	WP_161702039.1	23	4074.64	177.158	1	0	0	0	1	0	0	3	0	7	1	0	0	0	0	2	4	3	0	1
GCF_009931115.1|WP_161859710.1|tm:15-36	WP_161859710.1	22	4380.84	199.129	1	1	0	0	3	1	0	1	0	3	1	1	0	0	1	0	1	2	2	4
GCF_009933255.1|WP_161870129.1|tm:86-108	WP_161870129.1	23	3907.89	169.908	5	0	0	0	3	1	0	3	0	6	0	0	0	2	0	1	1	1	0	0
GCF_009933255.1|WP_161870154.1|tm:80-99	WP_161870154.1	20	3662.49	183.124	1	2	0	0	2	0	0	4	0	5	0	0	0	2	0	1	0	2	0	1
GCF_009933255.1|WP_161870343.1|tm:46-68	WP_161870343.1	23	3977.64	172.941	1	0	1	1	2	2	1	3	0	5	1	0	0	1	0	1	2	2	0	0
GCF_009938095.1|WP_065081227.1|tm:75-97	WP_065081227.1	23	3704.09	161.047	2	1	0	0	1	3	0	3	0	5	0	1	2	0	0	1	1	2	0	1
GCF_009938095.1|WP_065080926.1|tm:92-114	WP_065080926.1	23	4146.11	180.266	0	0	0	0	2	0	0	2	0	9	1	1	3	0	0	2	1	2	0	0
GCF_010093165.1|WP_162309979.1|tm:21-41	WP_162309979.1	21	3340.42	159.068	3	1	0	0	0	2	0	2	0	3	1	2	0	0	0	1	3	2	1	0
GCF_010093185.1|WP_162405308.1|tm:21-43	WP_162405308.1	23	3741.17	162.66	3	1	0	1	1	3	0	3	0	2	2	2	0	0	0	1	1	2	1	0
GCF_010093305.1|WP_163840412.1|tm:99-121	WP_163840412.1	23	3670.57	159.59	4	2	1	1	2	1	0	2	0	2	1	0	0	0	0	2	0	5	0	0
GCF_010093305.1|WP_163838868.1|tm:20-42	WP_163838868.1	23	3932.95	170.998	0	0	0	1	2	3	0	3	0	4	1	2	0	0	0	2	2	2	1	0
GCF_010093345.1|WP_162312888.1|tm:21-43	WP_162312888.1	23	3852.81	167.513	1	0	1	0	1	2	0	4	0	3	0	2	0	0	0	1	2	5	1	0
GCF_010093445.1|WP_162337368.1|tm:21-40	WP_162337368.1	20	3163.78	158.189	4	1	0	0	1	2	0	3	0	1	1	2	0	0	0	1	2	1	1	0
GCF_010211755.1|WP_162373646.1|tm:21-40	WP_162373646.1	20	3353.12	167.656	2	0	0	0	1	2	0	2	0	2	0	2	0	1	0	1	1	4	1	1
GCF_010435915.1|WP_163949254.1|tm:49-71	WP_163949254.1	23	3818.84	166.037	2	0	0	0	2	2	0	2	0	2	3	1	0	0	0	1	2	6	0	0
GCF_010450915.1|WP_062525947.1|tm:13-30	WP_062525947.1	18	3467.5	192.639	1	0	0	0	0	0	0	2	0	6	2	0	0	0	2	1	1	2	1	0
GCF_010500915.1|WP_163111154.1|tm:85-107	WP_163111154.1	23	4079.24	177.358	0	1	0	0	3	1	1	1	0	5	0	1	3	0	0	1	0	5	1	0
GCF_010537335.1|WP_163104712.1|tm:101-120	WP_163104712.1	20	3292.57	164.629	3	3	0	0	3	1	0	5	0	0	1	1	0	0	0	1	1	1	0	0
GCF_010645065.1|WP_163398540.1|tm:77-99	WP_163398540.1	23	4104.13	178.44	1	0	0	0	1	1	1	4	0	7	0	1	2	0	0	1	0	3	1	0
GCF_010671595.1|WP_163694256.1|tm:78-100	WP_163694256.1	23	4091.4	177.887	1	0	0	1	4	3	0	1	0	5	2	1	0	0	0	0	1	3	0	1
GCF_010671605.1|WP_163608369.1|tm:76-98	WP_163608369.1	23	4147.32	180.318	1	0	0	0	5	1	0	1	0	8	0	1	2	0	0	1	1	2	0	0
GCF_010671605.1|WP_163608376.1|tm:24-46	WP_163608376.1	23	4217.93	183.388	1	0	0	2	7	1	0	3	1	2	0	1	0	0	0	2	0	3	0	0
GCF_010671605.1|WP_163608651.1|tm:13-35	WP_163608651.1	23	3862.31	167.927	0	0	0	0	1	3	1	3	0	3	0	2	0	0	0	2	1	5	0	2
GCF_010723575.1|WP_163719250.1|tm:195-217	WP_163719250.1	23	3158.79	137.339	9	0	0	0	2	5	0	0	0	1	1	0	0	0	0	1	1	2	0	1
GCF_010977555.1|WP_163232657.1|tm:30-52	WP_163232657.1	23	3335.87	145.038	4	0	0	0	0	5	0	2	0	6	0	0	1	0	0	2	0	3	0	0
GCF_010977555.1|WP_163230691.1|tm:9-31	WP_163230691.1	23	3836.56	166.807	3	1	0	0	0	2	0	1	0	4	0	1	0	0	1	1	1	6	2	0
GCF_010993775.1|WP_163569900.1|tm:282-304	WP_163569900.1	23	3611.61	157.027	5	0	0	0	1	2	0	1	0	5	0	0	1	0	0	2	1	4	1	0
GCF_010993935.1|WP_163880090.1|tm:12-34	WP_163880090.1	23	4390.06	190.872	2	0	0	0	6	1	0	2	0	5	2	0	1	0	1	0	1	1	0	1
GCF_010993935.1|WP_163878455.1|tm:19-41	WP_163878455.1	23	4133.71	179.727	0	0	0	0	3	1	0	2	0	7	0	0	0	0	0	4	1	3	0	2
GCF_010994095.1|WP_149770789.1|tm:33-55	WP_149770789.1	23	3307.65	143.811	10	0	0	0	0	3	0	0	0	4	0	0	0	0	1	1	0	3	0	1
GCF_010994275.1|WP_163386325.1|tm:80-102	WP_163386325.1	23	4119.25	179.098	1	0	0	0	2	1	0	5	0	5	1	1	2	0	0	1	1	2	1	0
GCF_011043715.1|WP_164688431.1|tm:13-35	WP_164688431.1	23	4039.14	175.615	6	0	0	1	2	0	0	0	0	5	2	1	0	0	1	1	0	3	1	0
GCF_011046245.1|WP_165218555.1|tm:17-39	WP_165218555.1	23	4173.06	181.437	1	0	0	0	2	1	0	1	0	4	0	0	1	0	1	1	3	5	2	1
GCF_011046555.1|WP_160003721.1|tm:13-35	WP_160003721.1	23	4033.2	175.357	0	0	0	0	1	3	0	3	1	4	0	0	1	0	0	3	0	3	1	3
GCF_011046895.1|WP_165137128.1|tm:21-43	WP_165137128.1	23	3764.79	163.687	2	0	0	0	3	3	0	3	0	0	0	0	1	0	1	1	3	5	1	0
GCF_011466855.1|WP_107368448.1|tm:81-100	WP_107368448.1	20	3324.14	166.207	4	0	0	0	2	1	0	2	0	2	2	1	0	0	0	2	1	2	0	1
GCF_011516835.1|WP_173584051.1|tm:7-29	WP_173584051.1	23	3751.03	163.088	4	0	0	0	2	1	0	1	0	6	1	0	3	0	0	1	3	1	0	0
GCF_011605705.1|WP_167052249.1|tm:21-43	WP_167052249.1	23	4136.94	179.867	0	0	0	0	4	2	0	3	0	4	0	0	0	1	0	2	1	4	0	2
GCF_011605705.1|WP_167055472.1|tm:13-35	WP_167055472.1	23	4071.91	177.04	1	1	0	0	1	2	0	5	0	2	3	0	1	0	0	0	1	4	1	1
GCF_011605705.1|WP_205301006.1|tm:25-47	WP_205301006.1	23	4277.09	185.96	1	0	0	0	5	0	0	3	0	4	0	1	0	0	1	3	0	4	0	1
GCF_011605705.1|WP_167061600.1|tm:7-29	WP_167061600.1	23	4034.22	175.401	3	0	0	0	3	0	0	5	1	2	2	1	0	0	0	2	2	2	0	0
GCF_011634895.1|WP_166839128.1|tm:160-179	WP_166839128.1	20	3539.97	176.998	2	0	0	0	3	0	0	1	0	3	1	0	0	1	0	3	0	5	1	0
GCF_011742555.1|WP_167124412.1|tm:2-21	WP_167124412.1	20	3401.49	170.075	3	0	0	0	3	1	0	1	0	1	0	1	0	0	1	0	5	3	1	0
GCF_011742875.1|WP_166701294.1|tm:2-21	WP_166701294.1	20	3431.29	171.565	3	0	0	0	2	1	0	1	0	4	0	1	0	0	1	2	1	3	1	0
GCF_011758745.1|WP_167096524.1|tm:17-39	WP_167096524.1	23	3885.55	168.937	2	0	0	0	1	3	0	3	0	6	0	0	1	0	1	1	1	3	1	0
GCF_011759365.1|WP_166950272.1|tm:21-43	WP_166950272.1	23	3762.16	163.572	2	0	0	0	3	3	0	1	0	2	0	1	0	0	0	3	2	4	2	0
GCF_011761185.1|WP_167165570.1|tm:20-42	WP_167165570.1	23	3615.74	157.206	7	0	0	0	0	1	0	1	0	6	0	0	1	0	1	0	2	4	0	0
GCF_011761795.1|WP_104645657.1|tm:20-42	WP_104645657.1	23	3888.47	169.064	4	0	0	0	1	2	0	2	0	5	0	1	0	0	0	2	1	2	2	1
GCF_011762125.1|WP_166937937.1|tm:26-48	WP_166937937.1	23	4036.1	175.483	4	0	0	0	1	1	0	3	0	5	1	1	0	0	1	1	1	2	0	2
GCF_011762145.1|WP_135985171.1|tm:13-30	WP_135985171.1	18	3230.71	179.484	3	0	0	0	2	2	0	1	0	4	1	1	0	0	1	1	0	0	2	0
GCF_011762185.1|WP_167272063.1|tm:13-35	WP_167272063.1	23	4014.96	174.563	2	2	0	0	5	1	0	1	0	3	1	0	1	1	0	1	3	1	0	1
GCF_011762185.1|WP_167271395.1|tm:89-111	WP_167271395.1	23	4341.19	188.747	1	0	0	0	4	2	0	4	1	3	0	1	2	0	1	1	0	0	2	1
GCF_011764425.1|WP_173056888.1|tm:332-354	WP_173056888.1	23	4103.17	178.399	2	1	0	0	1	3	0	2	0	5	0	0	0	0	0	1	2	1	4	1
GCF_011764445.1|WP_173077615.1|tm:280-302	WP_173077615.1	23	3731.12	162.223	5	0	0	0	3	2	0	0	0	3	2	0	1	0	0	2	1	3	1	0
GCF_011806565.1|WP_167637598.1|tm:15-37	WP_167637598.1	23	4150.55	180.459	3	2	0	0	3	1	0	3	0	3	0	0	1	1	1	0	0	3	2	0
GCF_011926545.1|WP_167918278.1|tm:20-42	WP_167918278.1	23	3908.3	169.926	4	0	0	0	1	2	0	6	0	1	0	0	1	0	0	2	1	1	2	2
GCF_011927785.1|WP_167946947.1|tm:351-373	WP_167946947.1	23	3859.46	167.803	3	1	0	0	2	2	0	1	0	5	0	0	0	0	0	1	2	4	1	1
GCF_011927795.1|WP_167961349.1|tm:75-97	WP_167961349.1	23	3970.16	172.616	1	0	0	0	1	2	1	3	0	8	0	1	2	0	0	2	0	1	0	1
GCF_011927795.1|WP_167965275.1|tm:85-107	WP_167965275.1	23	4113.61	178.853	1	1	0	0	2	1	1	4	0	6	0	1	3	0	0	0	1	1	1	0
GCF_012030425.1|WP_165905857.1|tm:84-106	WP_165905857.1	23	3941.93	171.388	1	0	0	0	1	2	0	2	0	9	0	1	2	0	0	2	0	2	0	1
GCF_012277075.1|WP_168260885.1|tm:21-43	WP_168260885.1	23	3869.93	168.258	4	0	0	0	1	2	0	3	0	5	2	1	0	1	0	1	1	1	0	1
GCF_012396505.1|WP_168722806.1|tm:106-128	WP_168722806.1	23	4076.06	177.22	1	1	0	0	3	1	1	2	0	7	1	1	1	0	0	2	0	2	0	0
GCF_012396535.1|WP_057797952.1|tm:81-103	WP_057797952.1	23	4023.29	174.926	1	0	0	0	3	2	0	2	0	6	0	0	0	0	0	3	2	2	1	1
GCF_012396535.1|WP_057800342.1|tm:82-99	WP_057800342.1	18	3422.19	190.122	1	0	0	0	3	0	0	4	0	3	1	0	0	0	1	1	2	1	0	1
GCF_012396585.1|WP_168548156.1|tm:17-39	WP_168548156.1	23	3961.76	172.25	4	0	0	0	3	2	0	5	0	3	0	1	1	0	0	0	0	2	0	2
GCF_012396585.1|WP_168550096.1|tm:81-103	WP_168550096.1	23	4156.9	180.735	2	0	0	0	2	1	0	1	0	3	1	0	1	0	1	3	2	2	2	2
GCF_012396585.1|WP_168548951.1|tm:85-104	WP_168548951.1	20	3643.95	182.197	0	0	0	0	2	2	0	1	0	4	4	0	1	0	0	1	2	1	0	2
GCF_012396635.1|WP_031553323.1|tm:20-42	WP_031553323.1	23	3907.35	169.885	2	0	0	0	1	2	0	2	0	6	1	1	0	0	0	1	2	4	1	0
GCF_012648005.1|WP_168747148.1|tm:23-45	WP_168747148.1	23	3864.71	168.031	2	1	0	0	3	3	0	4	0	5	0	0	1	0	0	1	1	1	0	1
GCF_012689235.1|WP_168779046.1|tm:85-107	WP_168779046.1	23	4220.11	183.483	1	0	0	0	2	1	0	4	0	3	1	3	0	1	0	1	1	2	0	3
GCF_012689235.1|WP_168778691.1|tm:83-105	WP_168778691.1	23	4226.11	183.744	1	1	0	0	3	0	0	3	0	6	1	2	1	0	1	1	1	2	0	0
GCF_012844305.1|WP_205959982.1|tm:15-34	WP_205959982.1	20	3571.69	178.584	2	0	0	0	1	0	0	4	0	3	2	0	0	1	0	2	1	3	1	0
GCF_012844565.1|WP_017115227.1|tm:33-55	WP_017115227.1	23	4164.82	181.079	2	0	0	0	1	1	0	1	0	4	0	1	0	0	0	3	1	4	4	1
GCF_013149805.1|WP_172153694.1|tm:28-50	WP_172153694.1	23	3630.51	157.848	6	0	0	0	2	2	0	1	0	3	1	0	0	0	0	1	1	5	0	1
GCF_013185915.1|WP_070207805.1|tm:21-41	WP_070207805.1	21	3572.04	170.097	0	0	0	0	1	3	0	2	0	4	0	2	0	0	0	1	3	3	2	0
GCF_013204795.1|WP_172662522.1|tm:81-103	WP_172662522.1	23	3978.89	172.995	3	0	0	0	2	1	0	3	0	6	1	0	2	0	0	2	0	2	1	0
GCF_013204845.1|WP_173118725.1|tm:13-35	WP_173118725.1	23	3897.15	169.441	2	0	0	0	2	2	0	4	0	3	1	1	1	0	1	1	1	4	0	0
GCF_013204845.1|WP_173110639.1|tm:12-34	WP_173110639.1	23	4019.55	174.763	1	0	0	0	1	0	0	5	1	5	1	0	0	0	0	3	2	4	0	0
GCF_013204845.1|WP_173112049.1|tm:20-42	WP_173112049.1	23	4237.46	184.237	0	0	0	0	4	2	0	1	0	9	1	0	1	1	0	1	2	0	0	1
GCF_013204845.1|WP_173113025.1|tm:12-34	WP_173113025.1	23	4077.65	177.289	4	0	0	0	3	0	0	4	1	1	3	1	0	0	0	2	0	3	0	1
GCF_013204855.1|WP_173216366.1|tm:12-34	WP_173216366.1	23	4049.19	176.052	2	0	0	0	0	1	0	7	0	2	1	0	1	0	1	3	1	1	0	3
GCF_013204855.1|WP_173225932.1|tm:13-35	WP_173225932.1	23	4372.27	190.099	0	1	0	0	2	0	0	6	0	8	0	1	0	0	1	3	0	0	1	0
GCF_013204855.1|WP_173226528.1|tm:20-42	WP_173226528.1	23	4285.81	186.34	0	0	0	0	4	2	0	0	0	9	1	0	1	1	0	1	2	0	0	2
GCF_013240295.1|WP_173188975.1|tm:35-54	WP_173188975.1	20	3531.31	176.565	4	1	0	0	3	0	0	2	0	3	0	1	1	0	0	1	1	1	2	0
GCF_013249045.1|WP_173281070.1|tm:74-96	WP_173281070.1	23	4067.08	176.83	0	0	0	0	0	1	0	6	0	5	3	1	2	0	0	3	1	0	0	1
GCF_013265585.1|WP_173223033.1|tm:78-97	WP_173223033.1	20	3784.04	189.202	1	0	0	0	2	0	0	5	1	2	2	0	1	0	0	1	1	2	1	1
GCF_013266765.1|WP_173190672.1|tm:20-42	WP_173190672.1	23	4311.29	187.447	1	0	0	0	2	1	0	4	0	4	2	0	2	0	1	0	0	4	1	1
GCF_013266765.1|WP_173186741.1|tm:15-37	WP_173186741.1	23	4277.09	185.96	1	0	0	0	5	0	0	3	0	4	0	1	0	0	1	3	0	4	0	1
GCF_013266765.1|WP_173186300.1|tm:7-29	WP_173186300.1	23	4250.31	184.796	1	0	0	0	2	1	0	6	0	3	1	0	1	0	2	3	0	1	0	2
GCF_013267415.1|WP_035364821.1|tm:26-48	WP_035364821.1	23	4287.47	186.412	3	0	0	0	2	1	0	3	0	5	1	1	0	0	1	1	0	2	2	1
GCF_013267695.1|WP_009854058.1|tm:25-47	WP_009854058.1	23	3957.12	172.049	4	0	0	0	1	1	0	2	0	6	1	1	0	0	0	1	1	3	0	2
GCF_013267695.1|WP_012961308.1|tm:71-93	WP_012961308.1	23	4187.2	182.052	1	0	0	0	2	2	0	3	1	4	0	0	1	0	1	2	1	2	2	1
GCF_013304825.1|WP_173738389.1|tm:109-131	WP_173738389.1	23	4022.43	174.888	2	1	0	1	0	2	1	1	0	4	2	0	0	1	0	1	1	3	1	2
GCF_013304825.1|WP_117639246.1|tm:85-107	WP_117639246.1	23	3729.68	162.16	4	0	0	0	2	2	0	3	0	5	0	0	1	0	0	0	2	4	0	0
GCF_013388375.1|WP_176994057.1|tm:21-41	WP_176994057.1	21	3575.29	170.252	2	0	0	1	2	2	0	0	0	3	2	2	0	0	0	1	1	4	1	0
GCF_013394005.1|WP_178914898.1|tm:80-99	WP_178914898.1	20	3284.22	164.211	1	0	0	0	1	3	1	2	0	5	0	0	0	0	0	2	1	3	0	1
GCF_013394005.1|WP_178913375.1|tm:84-102	WP_178913375.1	19	3250.61	171.085	2	0	0	0	2	2	0	2	0	3	2	0	1	0	0	1	1	2	1	0
GCF_013394005.1|WP_178914702.1|tm:79-101	WP_178914702.1	23	4101.68	178.334	3	0	0	0	3	0	0	6	1	3	1	0	0	0	0	0	3	3	0	0
GCF_013394005.1|WP_178914971.1|tm:100-122	WP_178914971.1	23	4033.46	175.368	2	0	1	0	2	2	0	4	0	4	3	0	0	0	1	1	1	2	0	0
GCF_013394805.1|WP_178978196.1|tm:100-122	WP_178978196.1	23	3642.41	158.366	2	0	0	0	3	3	0	4	0	3	0	0	1	0	0	4	0	3	0	0
GCF_013403245.1|WP_179236531.1|tm:155-172	WP_179236531.1	18	3292.34	182.908	2	0	0	0	4	1	1	3	0	1	0	0	0	0	0	1	0	3	1	1
GCF_013403915.1|WP_179348618.1|tm:79-101	WP_179348618.1	23	4090.67	177.855	0	0	0	0	1	1	0	5	0	7	0	1	2	0	0	2	1	2	1	0
GCF_013408335.1|WP_179658437.1|tm:65-82	WP_179658437.1	18	2933.37	162.965	4	0	0	0	1	1	0	0	0	7	0	0	0	0	0	1	0	4	0	0
GCF_013409575.1|WP_179398860.1|tm:5-27	WP_179398860.1	23	4150.27	180.447	1	2	0	0	5	1	1	2	1	4	1	0	2	0	0	0	1	2	0	0
GCF_013409625.1|WP_179725809.1|tm:26-48	WP_179725809.1	23	3553.38	154.495	6	0	0	0	3	2	0	0	0	3	0	0	0	0	1	3	1	4	0	0
GCF_013410405.1|WP_179777841.1|tm:19-41	WP_179777841.1	23	3835.39	166.756	4	0	0	0	0	3	0	1	0	9	0	0	1	0	1	0	0	3	1	0
GCF_013410655.1|WP_179668151.1|tm:37-59	WP_179668151.1	23	3777.14	164.223	7	0	0	0	2	1	0	1	0	6	0	0	0	0	1	3	0	1	1	0
GCF_013410665.1|WP_179577425.1|tm:5-27	WP_179577425.1	23	3658.6	159.07	5	0	1	0	3	2	0	1	0	3	0	0	0	0	0	2	2	3	1	0
GCF_013415235.1|WP_179941323.1|tm:7-29	WP_179941323.1	23	4377.96	190.346	0	0	0	0	3	1	0	8	2	3	0	1	0	0	0	1	0	2	0	2
GCF_013449735.1|WP_180746227.1|tm:78-100	WP_180746227.1	23	4015.84	174.602	1	0	0	0	3	3	1	2	0	2	2	1	0	0	0	1	0	5	0	2
GCF_013449735.1|WP_180747689.1|tm:93-115	WP_180747689.1	23	4219.04	183.437	1	1	0	0	5	1	0	3	0	4	1	2	0	0	0	1	0	3	0	1
GCF_013466985.1|WP_180936861.1|tm:10-32	WP_180936861.1	23	3819.91	166.083	3	0	0	0	1	1	0	0	0	5	1	0	2	1	0	1	3	4	1	0
GCF_013607875.1|WP_181267916.1|tm:24-46	WP_181267916.1	23	3799.57	165.199	4	0	0	0	1	3	0	1	0	5	0	1	1	0	1	1	0	3	1	1
GCF_900012565.1|WP_080790216.1|tm:20-39	WP_080790216.1	20	3564.2	178.21	2	0	0	0	3	1	0	2	0	4	0	0	1	0	1	1	2	2	1	0
GCF_900015005.1|WP_083478608.1|tm:89-111	WP_083478608.1	23	3822	166.174	2	1	0	0	0	1	0	5	0	5	1	0	0	0	0	4	1	2	0	1
GCF_900015005.1|WP_057890148.1|tm:76-98	WP_057890148.1	23	4173.09	181.439	2	1	0	0	5	1	0	4	0	4	0	1	0	0	0	1	0	3	1	0
GCF_900016145.1|WP_010388136.1|tm:84-106	WP_010388136.1	23	3947.5	171.63	2	0	0	0	1	1	0	3	0	3	2	0	1	0	0	3	1	4	1	1
GCF_900042815.1|WP_061758842.1|tm:17-36	WP_061758842.1	20	3726.21	186.31	0	0	0	0	2	1	0	3	0	8	0	1	0	0	0	0	1	3	0	1
GCF_900046475.1|WP_066828984.1|tm:86-108	WP_066828984.1	23	4154.98	180.651	3	1	0	0	1	1	0	2	0	7	2	0	0	1	0	1	0	2	2	0
GCF_900046475.1|WP_066830754.1|tm:86-108	WP_066830754.1	23	4189.8	182.165	3	0	0	0	1	0	0	1	0	4	3	0	0	1	0	0	1	7	2	0
GCF_900078205.2|WP_068939700.1|tm:74-96	WP_068939700.1	23	3768.16	163.833	3	0	0	0	1	2	0	6	0	4	0	1	2	0	0	2	1	0	0	1
GCF_900078205.2|WP_068944069.1|tm:93-115	WP_068944069.1	23	4098.8	178.209	0	0	0	0	1	0	0	4	0	9	0	2	3	0	0	2	1	1	0	0
GCF_900078395.1|WP_066452469.1|tm:124-146	WP_066452469.1	23	3428.71	149.074	2	0	0	0	0	6	0	4	0	6	0	1	0	0	0	2	0	2	0	0
GCF_900079135.1|WP_086943833.1|tm:574-596	WP_086943833.1	23	3621.92	157.475	5	0	0	0	3	4	0	0	0	4	0	1	0	0	0	1	3	0	1	1
GCF_900086585.1|WP_082907292.1|tm:15-37	WP_082907292.1	23	3724.99	161.956	2	2	1	0	0	2	0	6	0	6	0	0	1	0	0	2	0	1	0	0
GCF_900086585.1|WP_082907512.1|tm:89-106	WP_082907512.1	18	3239.36	179.964	2	0	0	0	2	1	0	5	0	3	1	0	0	0	1	0	1	2	0	0
GCF_900086595.1|WP_066889163.1|tm:129-151	WP_066889163.1	23	3650.54	158.719	2	0	0	0	2	4	0	7	0	2	0	1	0	0	0	4	0	0	0	1
GCF_900086655.1|WP_068621551.1|tm:13-32	WP_068621551.1	20	3783.61	189.18	1	0	1	0	0	0	0	3	0	3	2	0	0	0	1	1	2	3	2	1
GCF_900086715.1|WP_066195800.1|tm:22-44	WP_066195800.1	23	4160.94	180.91	1	0	0	0	4	1	0	6	0	5	1	1	1	0	0	2	0	1	0	0
GCF_900086715.1|WP_066191910.1|tm:80-102	WP_066191910.1	23	4251.06	184.829	1	0	0	0	3	1	1	1	0	6	2	0	1	0	1	2	1	2	1	0
GCF_900626275.1|WP_078060212.1|tm:90-107	WP_078060212.1	18	3330.91	185.051	0	0	0	0	3	0	1	1	0	4	2	0	0	0	0	3	3	0	0	1
GCF_003149245.1|WP_003525258.1|tm:85-104	WP_003525258.1	20	3602.28	180.114	0	1	1	0	5	2	0	1	0	6	1	0	1	0	0	1	0	1	0	0
GCF_900088125.1|WP_068455855.1|tm:76-98	WP_068455855.1	23	4145.01	180.218	2	0	0	0	4	1	0	2	0	4	0	0	0	0	0	2	1	4	0	3
GCF_900089595.1|WP_091666358.1|tm:430-452	WP_091666358.1	23	3786.66	164.637	2	1	0	0	2	3	0	1	0	6	0	0	0	0	0	1	2	4	1	0
GCF_900089605.1|WP_091198468.1|tm:349-371	WP_091198468.1	23	3645.29	158.491	5	0	0	0	1	2	0	0	0	6	0	0	0	0	0	1	3	4	1	0
GCF_900089995.1|WP_074405604.1|tm:86-105	WP_074405604.1	20	3462.67	173.133	1	0	0	0	0	1	0	7	0	5	1	1	2	0	0	1	1	0	0	0
GCF_900089995.1|WP_074407491.1|tm:104-126	WP_074407491.1	23	4176.12	181.57	1	0	0	0	4	1	1	5	0	4	0	1	3	0	0	1	1	0	1	0
GCF_900089995.1|WP_074410276.1|tm:16-38	WP_074410276.1	23	4397.49	191.195	1	0	0	0	4	1	1	4	0	3	0	0	0	0	1	1	1	3	1	2
GCF_900090105.1|WP_091065589.1|tm:424-446	WP_091065589.1	23	3612.11	157.048	4	0	0	0	1	4	0	1	0	7	0	0	0	0	0	1	2	2	1	0
GCF_900090225.1|WP_091125310.1|tm:383-405	WP_091125310.1	23	3874.91	168.474	5	0	0	0	2	1	0	0	0	6	0	0	0	0	0	1	2	4	1	1
GCF_900090235.1|WP_088997309.1|tm:440-462	WP_088997309.1	23	3636.89	158.126	4	1	0	0	2	2	0	1	0	4	0	0	0	0	0	2	4	2	1	0
GCF_900090265.1|WP_067310518.1|tm:379-401	WP_067310518.1	23	3629.84	157.819	3	1	0	0	1	3	0	1	0	5	0	0	0	0	0	1	3	4	1	0
GCF_900090285.1|WP_089012407.1|tm:404-426	WP_089012407.1	23	4058	176.435	3	0	0	0	1	1	0	1	0	7	0	0	0	0	0	1	3	3	2	1
GCF_900090295.1|WP_088976193.1|tm:434-456	WP_088976193.1	23	3666.5	159.413	6	0	0	0	1	2	0	0	0	4	1	0	0	0	0	1	2	4	1	1
GCF_900090305.1|WP_088973301.1|tm:383-405	WP_088973301.1	23	3633.45	157.976	3	1	0	0	2	2	0	0	0	3	0	0	0	0	0	2	3	6	1	0
GCF_900090325.1|WP_091650028.1|tm:395-417	WP_091650028.1	23	3602.31	156.622	5	1	0	0	1	2	0	1	0	5	0	0	0	0	0	1	4	2	1	0
GCF_900091435.1|WP_091262906.1|tm:349-371	WP_091262906.1	23	3612.17	157.051	6	0	0	0	1	3	0	0	0	5	0	0	0	0	0	0	2	4	1	1
GCF_900091465.1|WP_091335782.1|tm:403-425	WP_091335782.1	23	3955	171.957	3	0	0	0	2	3	0	1	0	6	0	0	0	0	0	1	1	3	2	1
GCF_900091475.1|WP_091317753.1|tm:384-406	WP_091317753.1	23	3580.8	155.687	4	0	0	0	1	3	0	0	0	4	0	0	0	0	0	2	3	4	1	1
GCF_900091505.1|WP_088987514.1|tm:351-373	WP_088987514.1	23	3835.82	166.775	2	0	0	0	2	2	0	1	0	5	0	0	0	0	0	1	3	6	1	0
GCF_900091545.1|WP_089005158.1|tm:387-409	WP_089005158.1	23	3842.65	167.072	1	0	0	0	2	2	0	1	0	4	0	0	1	0	0	1	2	8	1	0
GCF_900091555.1|WP_091609001.1|tm:354-376	WP_091609001.1	23	3923.22	170.575	5	0	0	0	2	1	0	0	0	6	1	0	0	0	0	1	2	3	1	1
GCF_900091575.1|WP_091402574.1|tm:380-402	WP_091402574.1	23	3718.4	161.67	2	1	0	0	0	3	0	2	0	5	0	0	0	0	0	1	3	4	1	1
GCF_900094145.1|WP_079504915.1|tm:84-106	WP_079504915.1	23	3876.23	168.532	2	0	0	0	1	1	1	3	1	5	1	0	0	0	0	3	2	3	0	0
GCF_900094585.1|WP_092707140.1|tm:20-42	WP_092707140.1	23	3571.12	155.266	5	0	0	0	1	2	0	1	0	4	0	0	1	0	0	1	2	5	0	1
GCF_900094835.1|WP_092461504.1|tm:85-107	WP_092461504.1	23	4281.08	186.134	1	0	0	1	3	0	1	8	0	2	1	1	0	0	0	2	0	2	0	1
GCF_900095765.1|WP_093536257.1|tm:19-38	WP_093536257.1	20	3173.66	158.683	4	0	0	1	0	2	0	1	0	4	0	1	0	0	0	1	0	5	1	0
GCF_900095845.1|WP_075566001.1|tm:17-39	WP_075566001.1	23	4412.09	191.83	1	1	0	0	5	1	0	2	0	4	0	1	0	0	1	0	0	4	0	3
GCF_900095865.1|WP_069987612.1|tm:113-135	WP_069987612.1	23	3642.43	158.367	2	0	0	0	2	4	0	4	0	2	1	0	0	0	1	3	1	3	0	0
GCF_900097955.1|WP_064209816.1|tm:78-97	WP_064209816.1	20	3625.33	181.266	2	0	0	0	1	1	1	2	0	5	2	1	1	0	0	2	0	0	2	0
GCF_900097965.1|WP_069995359.1|tm:79-101	WP_069995359.1	23	4130.5	179.587	2	0	0	0	0	2	1	3	0	4	3	1	2	0	0	0	1	1	2	1
GCF_900099815.1|WP_093370148.1|tm:81-103	WP_093370148.1	23	4052.09	176.178	1	0	0	0	2	1	0	4	0	3	2	0	2	1	0	2	1	3	1	0
GCF_900099995.1|WP_092471208.1|tm:75-97	WP_092471208.1	23	4050.44	176.106	1	0	0	0	2	1	1	7	0	3	1	1	2	0	0	1	0	3	0	0
GCF_900100075.1|WP_089737119.1|tm:93-115	WP_089737119.1	23	4098.8	178.209	0	0	0	0	1	0	0	4	0	9	0	2	3	0	0	2	1	1	0	0
GCF_900100275.1|WP_090012001.1|tm:12-34	WP_090012001.1	23	3829.83	166.514	5	0	0	0	0	2	1	0	0	6	0	0	1	0	1	0	3	2	2	0
GCF_900100665.1|WP_090595320.1|tm:20-42	WP_090595320.1	23	3772.55	164.024	5	0	0	0	2	2	0	3	0	5	0	1	0	0	1	1	1	2	0	0
GCF_900100765.1|WP_089684033.1|tm:20-42	WP_089684033.1	23	3846.53	167.24	4	0	1	0	3	3	1	0	0	4	0	0	0	1	0	0	2	2	1	1
GCF_900100945.1|WP_091167624.1|tm:15-34	WP_091167624.1	20	3376.47	168.823	1	1	0	0	2	2	0	0	0	8	1	0	0	0	0	2	2	1	0	0
GCF_900101065.1|WP_092596305.1|tm:78-100	WP_092596305.1	23	4287.15	186.398	1	0	0	0	3	0	0	3	1	2	1	1	1	0	0	2	2	3	2	1
GCF_900101065.1|WP_092596299.1|tm:579-601	WP_092596299.1	23	3555.33	154.58	4	0	0	0	4	3	0	3	0	1	0	0	0	0	0	5	1	1	0	1
GCF_900101395.1|WP_090389620.1|tm:23-45	WP_090389620.1	23	3776.83	164.21	4	0	0	0	0	1	0	5	1	3	2	1	0	0	0	2	1	3	0	0
GCF_900101395.1|WP_090391119.1|tm:20-42	WP_090391119.1	23	4024.07	174.96	0	1	0	0	4	2	1	2	0	3	0	0	0	1	0	3	3	1	0	2
GCF_900101615.1|WP_090664769.1|tm:552-574	WP_090664769.1	23	3233.55	140.589	10	0	0	0	2	4	0	1	0	2	0	0	0	0	0	1	1	1	1	0
GCF_900101705.1|WP_092824135.1|tm:95-117	WP_092824135.1	23	4117.62	179.027	0	0	0	0	2	2	0	2	0	9	1	0	2	0	0	2	0	2	1	0
GCF_900101705.1|WP_087941300.1|tm:7-26	WP_087941300.1	20	3409.72	170.486	2	0	0	0	2	3	1	4	1	4	1	0	0	0	0	0	1	1	0	0
GCF_900101815.1|WP_091865007.1|tm:13-32	WP_091865007.1	20	3443.31	172.166	0	0	0	0	3	2	0	2	0	3	0	0	2	3	0	1	0	4	0	0
GCF_900101875.1|WP_091147626.1|tm:81-103	WP_091147626.1	23	4048.27	176.012	3	0	0	0	2	1	0	6	0	4	2	0	2	0	0	1	0	1	0	1
GCF_900101885.1|WP_090153238.1|tm:82-104	WP_090153238.1	23	4171.16	181.355	1	0	0	0	1	2	0	2	1	6	1	1	2	0	0	1	0	2	2	1
GCF_900101935.1|WP_068302000.1|tm:50-72	WP_068302000.1	23	3990.58	173.503	1	0	0	0	2	2	0	0	0	6	0	0	1	0	1	3	1	4	1	1
GCF_900102085.1|WP_090916498.1|tm:5-24	WP_090916498.1	20	3609.51	180.476	2	0	0	0	0	1	0	5	0	3	1	0	1	1	0	2	0	0	0	4
GCF_900102265.1|WP_089872157.1|tm:85-107	WP_089872157.1	23	4189.53	182.153	3	0	0	0	2	1	0	4	0	6	1	1	2	0	0	0	0	1	2	0
GCF_900102265.1|WP_089872478.1|tm:74-96	WP_089872478.1	23	3720.66	161.768	2	0	0	0	2	3	0	6	0	4	0	1	2	0	0	2	1	0	0	0
GCF_900102265.1|WP_089872549.1|tm:97-119	WP_089872549.1	23	4135.64	179.81	1	1	0	0	2	0	0	3	0	7	1	1	4	0	0	2	0	0	1	0
GCF_900102265.1|WP_089870405.1|tm:13-33	WP_089870405.1	21	4057.24	193.202	1	0	0	0	4	2	1	0	1	3	1	0	0	0	0	0	1	3	3	1
GCF_900102315.1|WP_083351831.1|tm:37-59	WP_083351831.1	23	3906.51	169.848	3	0	1	0	1	1	0	4	0	5	1	2	1	0	0	2	0	1	0	1
GCF_900102365.1|WP_092353353.1|tm:81-103	WP_092353353.1	23	4171.44	181.367	1	0	0	1	4	0	0	3	0	3	1	1	1	0	0	2	1	4	0	1
GCF_900102475.1|WP_040784343.1|tm:87-106	WP_040784343.1	20	3641.78	182.089	2	0	0	0	3	0	0	3	0	6	0	0	1	0	0	1	1	2	0	1
GCF_900102725.1|WP_089978866.1|tm:83-105	WP_089978866.1	23	3970.71	172.64	2	0	0	0	2	1	0	1	0	6	0	1	0	0	0	1	2	6	1	0
GCF_900102915.1|WP_093113107.1|tm:77-99	WP_093113107.1	23	4237.35	184.233	0	0	0	0	5	1	0	4	0	6	1	2	2	0	0	2	0	0	0	0
GCF_900102925.1|WP_090296572.1|tm:85-107	WP_090296572.1	23	4150.45	180.454	1	0	0	0	2	1	1	2	0	8	0	1	3	0	0	0	1	2	1	0
GCF_900103285.1|WP_093197532.1|tm:7-29	WP_093197532.1	23	3918.57	170.373	2	0	0	1	1	4	0	0	0	6	0	0	0	0	1	1	1	3	1	2
GCF_900103315.1|WP_074548983.1|tm:7-24	WP_074548983.1	18	3369.39	187.188	1	0	0	1	3	0	0	4	0	2	2	0	1	0	0	1	1	1	0	1
GCF_900103475.1|WP_091771193.1|tm:20-42	WP_091771193.1	23	3931.97	170.955	5	0	0	1	1	0	0	2	0	3	2	1	0	0	0	2	2	2	1	1
GCF_900103535.1|WP_091649082.1|tm:600-622	WP_091649082.1	23	3695.47	160.673	4	0	0	0	3	4	0	1	0	4	0	1	0	0	0	1	3	0	1	1
GCF_900103735.1|WP_092727995.1|tm:20-37	WP_092727995.1	18	3206.65	178.147	1	0	1	0	2	1	0	1	0	5	0	0	0	1	0	0	1	4	0	1
GCF_900103775.1|WP_030432676.1|tm:21-43	WP_030432676.1	23	3769.94	163.91	3	0	0	0	0	2	1	1	0	6	0	0	2	0	0	0	1	6	1	0
GCF_900103975.1|WP_091247248.1|tm:4-26	WP_091247248.1	23	3251.93	141.388	10	2	0	0	1	3	0	0	0	3	0	0	0	0	1	0	0	3	0	0
GCF_900104235.1|WP_074486580.1|tm:21-43	WP_074486580.1	23	4084.91	177.605	3	0	0	0	1	1	0	2	0	4	1	1	0	1	1	2	1	2	0	3
GCF_900104535.1|WP_090475892.1|tm:28-50	WP_090475892.1	23	3377.15	146.833	6	0	1	0	0	4	0	2	0	3	0	1	1	0	0	0	1	3	1	0
GCF_900104645.1|WP_071132128.1|tm:83-105	WP_071132128.1	23	4147.66	180.333	2	0	0	0	1	1	1	3	0	2	2	0	1	0	1	2	1	3	1	2
GCF_900104665.1|WP_071442255.1|tm:110-129	WP_071442255.1	20	3385.19	169.259	2	2	0	0	4	2	0	5	0	1	1	0	0	0	0	1	0	2	0	0
GCF_900104675.1|WP_083389872.1|tm:174-191	WP_083389872.1	18	3480.01	193.334	1	0	0	0	1	0	1	1	0	9	0	1	0	0	0	0	0	2	0	2
GCF_900105165.1|WP_091373230.1|tm:3-25	WP_091373230.1	23	4118.69	179.073	3	0	0	0	5	0	0	3	0	4	0	0	0	1	0	3	0	3	0	1
GCF_900105945.1|WP_091305523.1|tm:20-42	WP_091305523.1	23	3623.09	157.526	7	0	0	0	0	2	0	1	0	8	0	0	1	0	1	0	1	2	0	0
GCF_900107275.1|WP_090884315.1|tm:39-61	WP_090884315.1	23	3937.96	171.216	1	0	0	0	2	4	0	6	0	5	0	0	1	1	0	0	1	1	1	0
GCF_900107455.1|WP_090800524.1|tm:4-18	WP_090800524.1	15	2477.52	165.168	3	0	0	0	1	2	0	0	0	3	0	0	0	0	0	1	0	3	2	0
GCF_900107845.1|WP_091342800.1|tm:5-27	WP_091342800.1	23	3638.95	158.215	4	1	0	1	1	1	1	0	0	5	0	0	0	1	0	3	2	3	0	0
GCF_900108025.1|WP_103914321.1|tm:89-111	WP_103914321.1	23	4132.71	179.683	1	0	0	0	2	0	0	5	0	7	1	2	3	0	0	2	0	0	0	0
GCF_900108175.1|WP_103937595.1|tm:12-34	WP_103937595.1	23	3755.95	163.302	5	0	0	0	1	3	0	0	0	5	0	0	1	0	1	0	0	5	1	1
GCF_900108345.1|WP_071149015.1|tm:5-27	WP_071149015.1	23	4187.74	182.076	1	1	0	0	3	1	0	3	1	5	0	0	1	1	0	1	1	2	0	2
GCF_900108365.1|WP_089690680.1|tm:95-117	WP_089690680.1	23	4106.84	178.558	0	0	0	0	1	0	0	3	0	10	0	2	3	0	0	2	1	1	0	0
GCF_900108395.1|WP_091095746.1|tm:79-101	WP_091095746.1	23	4082.73	177.51	0	0	0	0	0	2	0	3	0	7	2	1	2	0	0	2	0	2	1	1
GCF_900109035.1|WP_092366728.1|tm:13-30	WP_092366728.1	18	3030	168.333	6	0	0	1	2	0	0	0	0	2	2	0	1	0	1	0	0	3	0	0
GCF_900109085.1|WP_091636719.1|tm:80-99	WP_091636719.1	20	3758	187.9	0	1	0	0	3	0	1	1	0	6	0	3	0	0	0	1	1	2	1	0
GCF_900109255.1|WP_092176298.1|tm:74-96	WP_092176298.1	23	3856.7	167.683	3	0	0	0	1	0	0	4	0	5	1	1	4	0	0	2	0	2	0	0
GCF_900109345.1|WP_091626543.1|tm:89-111	WP_091626543.1	23	4060.97	176.564	0	0	0	0	2	0	0	7	0	4	0	2	4	0	0	2	0	2	0	0
GCF_900109345.1|WP_091625028.1|tm:74-96	WP_091625028.1	23	4010.06	174.35	0	0	0	0	0	1	0	8	0	6	0	1	3	0	0	3	0	0	0	1
GCF_900109655.1|WP_074829212.1|tm:86-103	WP_074829212.1	18	3083.37	171.298	1	1	0	0	0	2	0	3	0	3	1	0	1	0	0	0	1	3	1	1
GCF_900109655.1|WP_074829720.1|tm:83-102	WP_074829720.1	20	3714.85	185.742	2	0	0	0	1	0	0	3	0	5	1	1	2	0	0	1	0	1	1	2
GCF_900109685.1|WP_089918798.1|tm:7-29	WP_089918798.1	23	4226.61	183.766	5	0	0	0	3	0	1	2	0	3	0	0	2	0	1	0	1	1	0	4
GCF_900109935.1|WP_090000272.1|tm:93-115	WP_090000272.1	23	4100.11	178.266	2	0	0	0	3	0	0	3	0	5	1	1	4	0	0	2	0	1	1	0
GCF_900110105.1|WP_091216871.1|tm:15-34	WP_091216871.1	20	3111.06	155.553	4	2	0	0	2	3	0	1	0	5	1	0	0	0	0	1	1	0	0	0
GCF_900110245.1|WP_081198247.1|tm:20-39	WP_081198247.1	20	3610.97	180.548	2	1	0	0	3	1	0	2	1	6	0	0	1	0	0	0	0	2	0	1
GCF_900110605.1|WP_034974521.1|tm:106-125	WP_034974521.1	20	3711.81	185.59	2	0	0	0	4	0	0	3	0	4	1	1	4	0	0	0	0	0	1	0
GCF_900110605.1|WP_034978831.1|tm:74-96	WP_034978831.1	23	3778.23	164.271	2	1	0	0	2	2	0	6	0	4	0	1	2	0	0	2	1	0	0	0
GCF_900110645.1|WP_090172253.1|tm:28-50	WP_090172253.1	23	4060.22	176.531	1	0	0	0	4	4	0	1	0	3	0	0	0	0	1	3	0	2	1	3
GCF_900110775.1|WP_090268076.1|tm:9-31	WP_090268076.1	23	3862.6	167.939	6	0	0	0	0	0	0	2	0	6	0	0	1	0	1	1	0	5	1	0
GCF_900110955.1|WP_089952153.1|tm:13-35	WP_089952153.1	23	3637.08	158.134	4	1	0	0	0	2	0	1	0	8	0	1	1	0	0	1	0	4	0	0
GCF_900110955.1|WP_089955985.1|tm:29-51	WP_089955985.1	23	3597.77	156.425	5	0	0	0	0	4	0	0	0	9	0	0	0	0	1	0	0	4	0	0
GCF_900111005.1|WP_089926652.1|tm:17-39	WP_089926652.1	23	3555.44	154.584	5	0	0	0	0	2	0	1	0	7	0	0	1	0	0	1	1	5	0	0
GCF_900111135.1|WP_089746437.1|tm:13-35	WP_089746437.1	23	4226.77	183.773	2	1	0	0	1	0	0	3	0	9	0	2	0	0	0	1	1	1	1	1
GCF_900111145.1|WP_090261358.1|tm:13-31	WP_090261358.1	19	3409.65	179.455	1	0	0	0	1	0	0	3	1	2	1	1	2	0	0	2	1	2	1	1
GCF_900111155.1|WP_090884978.1|tm:82-104	WP_090884978.1	23	4187.4	182.061	1	0	0	0	3	1	0	4	0	10	0	0	2	0	0	1	0	1	0	0
GCF_900111235.1|WP_092449655.1|tm:83-105	WP_092449655.1	23	3985.88	173.299	2	1	0	0	1	1	0	3	1	4	2	0	1	0	0	0	3	3	0	1
GCF_900111235.1|WP_092449711.1|tm:115-137	WP_092449711.1	23	3476.09	151.134	5	0	0	0	0	4	0	9	1	0	0	1	0	0	0	0	1	2	0	0
GCF_900111235.1|WP_092455450.1|tm:99-121	WP_092455450.1	23	4093.64	177.984	0	0	0	0	5	1	0	3	1	0	2	2	3	0	0	1	1	4	0	0
GCF_900111235.1|WP_092452967.1|tm:172-194	WP_092452967.1	23	4152.36	180.537	2	0	0	0	3	0	0	4	0	3	0	0	0	0	0	2	5	1	1	2
GCF_900111355.1|WP_092649252.1|tm:81-99	WP_092649252.1	19	3553.66	187.035	1	0	0	0	2	0	0	3	0	3	2	0	1	0	1	1	2	2	1	0
GCF_900111495.1|WP_089790652.1|tm:84-106	WP_089790652.1	23	4294.52	186.718	1	1	0	0	4	1	0	5	0	7	0	1	2	0	0	0	0	0	1	0
GCF_900111755.1|WP_093328916.1|tm:151-173	WP_093328916.1	23	3995.25	173.707	4	0	0	0	3	0	0	6	0	1	0	0	1	1	0	1	1	4	1	0
GCF_900111885.1|WP_091679319.1|tm:21-43	WP_091679319.1	23	3748.72	162.988	6	0	0	0	1	2	0	1	0	6	0	0	1	0	1	0	0	4	0	1
GCF_900112005.1|WP_092898352.1|tm:85-107	WP_092898352.1	23	4033.56	175.372	0	0	0	0	2	2	0	2	0	8	0	0	2	0	0	2	0	4	1	0
GCF_900112265.1|WP_091982263.1|tm:12-34	WP_091982263.1	23	4139.34	179.971	1	2	0	1	2	0	0	3	0	5	0	2	0	0	0	1	3	1	0	2
GCF_900112295.1|WP_072881889.1|tm:86-108	WP_072881889.1	23	4175.75	181.554	1	0	0	0	3	1	1	2	0	7	0	1	3	0	0	0	1	2	1	0
GCF_900112345.1|WP_091123752.1|tm:12-31	WP_091123752.1	20	3113.39	155.669	6	0	0	0	2	2	0	2	0	1	0	0	0	0	1	0	0	6	0	0
GCF_900112575.1|WP_091492679.1|tm:73-95	WP_091492679.1	23	3908.29	169.926	1	0	0	0	2	2	0	7	0	5	0	1	2	0	0	2	1	0	0	0
GCF_900112585.1|WP_090132704.1|tm:551-573	WP_090132704.1	23	3385.45	147.193	6	0	0	0	3	5	0	1	0	2	0	0	0	0	0	1	2	2	1	0
GCF_900112695.1|WP_091182235.1|tm:7-29	WP_091182235.1	23	4042.67	175.768	1	0	0	0	2	1	0	6	0	2	0	0	1	0	1	4	0	3	0	2
GCF_900112795.1|WP_010527652.1|tm:7-26	WP_010527652.1	20	3711.66	185.583	0	0	1	0	2	0	1	4	0	6	1	1	0	0	0	1	2	1	0	0
GCF_900112925.1|WP_046229499.1|tm:30-49	WP_046229499.1	20	3280.2	164.01	2	1	0	0	0	2	0	3	0	5	2	0	1	0	0	1	0	3	0	0
GCF_900113015.1|WP_093620342.1|tm:328-350	WP_093620342.1	23	3825.84	166.341	3	1	0	1	2	3	0	1	0	2	0	0	1	0	0	1	1	4	3	0
GCF_900113135.1|WP_075326724.1|tm:83-102	WP_075326724.1	20	3618	180.9	1	0	0	0	3	1	0	2	0	5	1	0	2	0	0	1	0	3	1	0
GCF_900113325.1|WP_093673531.1|tm:125-147	WP_093673531.1	23	3349.14	145.615	1	1	0	0	2	8	0	3	0	5	0	0	0	0	0	2	0	1	0	0
GCF_900113375.1|WP_092791069.1|tm:79-101	WP_092791069.1	23	4097.02	178.131	0	0	0	0	2	2	0	3	0	9	0	0	2	0	0	2	0	2	1	0
GCF_900113375.1|WP_092793595.1|tm:7-26	WP_092793595.1	20	3479.7	173.985	1	0	0	0	4	2	0	3	0	4	0	2	0	1	0	2	0	1	0	0
GCF_900113525.1|WP_090992985.1|tm:9-31	WP_090992985.1	23	4101.11	178.309	0	1	0	0	4	2	1	3	0	5	0	0	1	0	1	1	2	2	0	0
GCF_900114035.1|WP_091516867.1|tm:19-41	WP_091516867.1	23	4023.85	174.95	4	1	0	0	0	2	0	2	0	9	0	0	1	0	1	0	0	1	2	0
GCF_900114645.1|WP_091482651.1|tm:7-29	WP_091482651.1	23	4217.98	183.39	0	0	0	0	2	0	0	5	1	3	1	0	1	0	0	3	0	5	0	2
GCF_900114945.1|WP_024980098.1|tm:89-111	WP_024980098.1	23	4124.43	179.323	0	0	0	0	2	0	0	8	0	5	0	2	4	0	0	2	0	0	0	0
GCF_900115015.1|WP_092908985.1|tm:98-120	WP_092908985.1	23	4165.62	181.114	1	0	0	0	2	0	0	4	0	7	0	1	3	0	0	3	0	0	0	2
GCF_900115055.1|WP_090025914.1|tm:83-105	WP_090025914.1	23	4049.18	176.051	0	1	0	0	2	0	0	3	0	6	1	2	4	0	0	2	0	2	0	0
GCF_900115055.1|WP_090026907.1|tm:74-96	WP_090026907.1	23	3826.11	166.353	1	0	0	0	1	3	0	5	0	5	0	1	2	0	0	1	1	2	0	1
GCF_900115135.1|WP_083422686.1|tm:82-100	WP_083422686.1	19	3522.67	185.404	1	0	0	0	3	1	0	1	0	2	4	0	1	0	0	2	0	2	1	1
GCF_900115135.1|WP_074912539.1|tm:154-171	WP_074912539.1	18	3778.26	209.903	0	0	0	0	2	0	0	1	0	7	0	0	0	0	1	1	0	1	1	4
GCF_900115135.1|WP_074912549.1|tm:148-170	WP_074912549.1	23	4386.09	190.7	2	0	1	0	5	0	0	3	0	4	0	0	0	0	2	0	2	3	0	1
GCF_900115135.1|WP_074912649.1|tm:154-171	WP_074912649.1	18	3307.41	183.745	1	0	0	1	2	2	0	2	0	3	1	1	0	0	1	0	1	1	0	2
GCF_900115345.1|WP_093572030.1|tm:20-42	WP_093572030.1	23	3659.45	159.107	8	0	0	0	0	2	0	2	0	7	0	0	1	0	1	0	0	1	0	1
GCF_900115415.1|WP_090415316.1|tm:120-142	WP_090415316.1	23	3502.08	152.264	2	0	0	0	1	5	0	6	0	3	0	1	0	0	0	2	1	2	0	0
GCF_900115665.1|WP_092010421.1|tm:7-29	WP_092010421.1	23	3977.04	172.915	1	2	0	0	6	3	0	0	1	3	0	1	0	0	0	3	0	1	0	2
GCF_900115775.1|WP_092671995.1|tm:96-118	WP_092671995.1	23	4122.77	179.251	1	0	0	0	3	0	0	0	0	9	0	2	2	1	0	2	0	3	0	0
GCF_900115815.1|WP_093013538.1|tm:28-50	WP_093013538.1	23	3823.32	166.231	6	0	0	0	2	1	0	0	0	5	2	0	0	0	0	0	2	4	0	1
GCF_900115855.1|WP_083423863.1|tm:144-166	WP_083423863.1	23	4040.81	175.687	1	2	0	0	4	1	0	4	0	3	2	1	1	0	0	2	0	2	0	0
GCF_900115865.1|WP_083595707.1|tm:43-65	WP_083595707.1	23	4138.22	179.923	2	0	0	0	4	0	0	2	0	6	0	0	1	0	0	2	2	3	1	0
GCF_900116115.1|WP_090229489.1|tm:76-98	WP_090229489.1	23	4081.77	177.468	0	0	0	0	3	1	0	5	0	4	0	2	3	0	0	2	0	2	0	1
GCF_900116355.1|WP_074488877.1|tm:13-35	WP_074488877.1	23	4288.7	186.465	1	0	0	1	0	1	0	3	0	6	1	0	0	1	0	3	1	0	1	4
GCF_900116415.1|WP_034673974.1|tm:92-114	WP_034673974.1	23	4137.1	179.874	1	0	0	0	3	0	0	4	0	5	1	1	4	0	0	3	0	0	1	0
GCF_900116425.1|WP_090248599.1|tm:77-99	WP_090248599.1	23	4138.71	179.944	0	0	0	0	2	1	1	4	0	6	0	1	2	0	0	2	0	3	1	0
GCF_900116575.1|WP_083416576.1|tm:47-64	WP_083416576.1	18	2919.68	162.204	4	0	0	0	4	1	0	1	0	2	0	0	1	0	0	1	2	2	0	0
GCF_900116615.1|WP_091693393.1|tm:80-102	WP_091693393.1	23	3910.21	170.009	0	0	0	0	1	3	0	3	0	8	1	1	2	0	0	1	0	3	0	0
GCF_900116615.1|WP_091698138.1|tm:15-35	WP_091698138.1	21	3888.07	185.146	4	0	0	1	6	0	0	2	1	3	0	1	1	0	0	0	0	1	0	1
GCF_900116625.1|WP_054488499.1|tm:84-106	WP_054488499.1	23	4115.36	178.929	0	1	0	0	4	1	1	4	0	3	0	1	3	0	0	2	0	2	1	0
GCF_900119385.1|WP_072372426.1|tm:116-138	WP_072372426.1	23	3821.42	166.149	6	1	0	0	2	1	0	0	0	3	0	0	0	0	2	0	3	4	1	0
GCF_900119385.1|WP_072371859.1|tm:82-104	WP_072371859.1	23	4203.15	182.746	2	0	0	0	1	2	0	2	0	7	2	0	0	1	1	1	0	2	1	1
GCF_900128445.1|WP_083526989.1|tm:91-113	WP_083526989.1	23	3622.56	157.503	5	1	0	1	0	1	0	1	0	3	1	0	0	0	0	1	2	6	0	1
GCF_900119895.1|WP_083581586.1|tm:91-113	WP_083581586.1	23	3933.62	171.027	3	1	1	0	2	0	0	1	0	6	0	0	0	0	0	2	0	6	0	1
GCF_900119895.1|WP_072415247.1|tm:83-105	WP_072415247.1	23	3953.23	171.88	4	1	1	0	1	0	0	2	0	5	0	0	0	0	2	1	0	6	0	0
GCF_900119895.1|WP_072414360.1|tm:85-107	WP_072414360.1	23	4071.37	177.016	5	0	0	0	2	0	0	1	0	9	1	0	1	0	0	1	0	2	1	0
GCF_900119915.1|WP_075576262.1|tm:85-107	WP_075576262.1	23	4156.44	180.715	4	1	0	0	2	1	0	2	0	5	3	0	0	1	0	0	0	2	1	1
GCF_900119915.1|WP_083551525.1|tm:112-134	WP_083551525.1	23	3813.02	165.783	3	0	0	1	0	3	0	3	0	6	0	0	1	0	1	0	1	3	0	1
GCF_900119915.1|WP_075577009.1|tm:91-113	WP_075577009.1	23	3867.09	168.134	4	0	0	0	2	2	1	0	0	4	0	0	0	0	1	1	2	4	0	2
GCF_900119915.1|WP_083551580.1|tm:195-217	WP_083551580.1	23	3596.37	156.364	8	1	0	0	1	1	1	0	0	2	0	0	0	0	1	0	2	5	1	0
GCF_900120125.1|WP_062172174.1|tm:21-43	WP_062172174.1	23	3777.11	164.222	1	0	1	0	0	3	0	4	0	5	1	1	0	0	0	2	1	3	0	1
GCF_900120345.1|WP_076776683.1|tm:144-166	WP_076776683.1	23	3875.54	168.502	0	1	0	1	0	5	0	4	0	6	0	0	0	1	0	0	0	3	1	1
GCF_900120345.1|WP_033125351.1|tm:83-105	WP_033125351.1	23	4028.53	175.153	0	0	0	0	3	3	0	3	0	6	0	2	2	0	1	0	1	2	0	0
GCF_900128425.1|WP_073998323.1|tm:7-29	WP_073998323.1	23	4263.47	185.368	3	0	0	0	5	0	0	3	1	5	0	1	0	0	1	1	0	3	0	0
GCF_900128425.1|WP_073998715.1|tm:74-96	WP_073998715.1	23	4430.08	192.612	2	0	1	0	4	2	0	4	0	4	1	0	0	0	0	0	0	0	1	4
GCF_900128445.1|WP_075280343.1|tm:88-110	WP_075280343.1	23	3660.32	159.144	7	0	0	0	0	2	0	0	0	9	1	0	0	0	1	1	1	1	0	0
GCF_900128445.1|WP_075280676.1|tm:85-107	WP_075280676.1	23	4156.44	180.715	4	1	0	0	2	1	0	2	0	5	3	0	0	1	0	0	0	2	1	1
GCF_900128445.1|WP_083526989.1|tm:91-113	WP_083526989.1	23	3622.56	157.503	5	1	0	1	0	1	0	1	0	3	1	0	0	0	0	1	2	6	0	1
GCF_900128455.1|WP_083581727.1|tm:7-26	WP_083581727.1	20	3914.89	195.744	1	2	0	0	1	0	0	1	0	5	0	0	1	0	1	0	1	2	2	3
GCF_900128475.1|WP_072545944.1|tm:5-27	WP_072545944.1	23	4084.84	177.602	2	1	1	0	3	1	0	1	0	6	0	2	0	0	1	1	1	2	0	1
GCF_900128505.1|WP_082212003.1|tm:12-30	WP_082212003.1	19	3430.7	180.563	2	1	0	0	0	0	1	4	0	3	0	0	1	2	0	1	0	2	2	0
GCF_900128505.1|WP_075556646.1|tm:7-24	WP_075556646.1	18	3645.42	202.523	0	0	0	0	1	0	0	5	1	2	0	0	0	1	1	1	0	2	1	3
GCF_900128895.1|WP_074204217.1|tm:21-40	WP_074204217.1	20	3149.79	157.489	5	1	0	0	1	1	0	1	0	2	0	0	0	0	0	1	3	3	0	2
GCF_900128905.1|WP_083547737.1|tm:13-35	WP_083547737.1	23	4001.1	173.961	2	1	0	0	1	0	1	1	0	3	1	0	1	1	0	2	1	6	1	1
GCF_900129075.1|WP_073345231.1|tm:12-34	WP_073345231.1	23	4264.92	185.431	0	0	0	0	2	1	0	10	0	2	0	1	1	0	1	2	1	0	0	2
GCF_900129135.1|WP_072851358.1|tm:99-121	WP_072851358.1	23	3884.75	168.902	0	0	0	0	2	3	0	4	1	4	0	1	0	0	0	2	3	2	0	1
GCF_900129245.1|WP_072956787.1|tm:83-105	WP_072956787.1	23	4320.91	187.866	1	0	0	0	5	1	0	3	0	7	0	1	2	0	0	0	0	2	1	0
GCF_900129275.1|WP_072859789.1|tm:79-101	WP_072859789.1	23	4196.38	182.451	1	0	0	0	3	1	0	3	0	7	1	1	2	0	0	1	1	1	1	0
GCF_900129315.1|WP_073061660.1|tm:10-32	WP_073061660.1	23	3817.64	165.984	2	0	0	0	4	2	0	2	0	2	0	0	0	0	0	4	3	2	0	2
GCF_900129415.1|WP_068562390.1|tm:565-587	WP_068562390.1	23	3508.28	152.534	4	0	0	0	2	6	0	2	0	4	0	0	0	0	0	0	3	0	0	2
GCF_900129555.1|WP_073417359.1|tm:73-95	WP_073417359.1	23	3931.9	170.952	1	0	0	0	3	1	0	6	0	4	0	2	2	0	0	4	0	0	0	0
GCF_900129555.1|WP_084538684.1|tm:13-30	WP_084538684.1	18	3354.11	186.339	0	0	0	0	5	2	1	0	0	4	0	0	0	1	0	2	0	1	0	2
GCF_900129585.1|WP_073021254.1|tm:92-114	WP_073021254.1	23	4123.43	179.28	0	0	0	0	1	0	0	5	0	6	2	1	3	0	0	2	0	3	0	0
GCF_900129755.1|WP_073059996.1|tm:83-105	WP_073059996.1	23	4255.14	185.006	1	0	0	0	5	2	0	3	0	6	1	1	2	0	0	0	0	1	1	0
GCF_900129815.1|WP_073127645.1|tm:87-105	WP_073127645.1	19	3351.31	176.385	0	1	0	0	2	0	0	4	0	5	0	0	2	0	0	2	1	2	0	0
GCF_900129875.1|WP_084066114.1|tm:5-27	WP_084066114.1	23	3774.08	164.09	3	0	0	0	1	4	0	0	0	3	0	0	0	0	1	1	4	2	1	3
GCF_900129955.1|WP_066622253.1|tm:52-71	WP_066622253.1	20	3502.86	175.143	2	0	0	0	0	2	0	1	0	5	2	0	0	0	0	1	3	1	2	1
GCF_900130005.1|WP_072831329.1|tm:85-102	WP_072831329.1	18	2999.19	166.622	1	0	0	0	1	1	0	2	0	4	1	0	1	0	0	2	1	4	0	0
GCF_900130035.1|WP_073118998.1|tm:81-103	WP_073118998.1	23	4095.22	178.053	1	0	0	0	3	1	0	4	0	5	1	0	2	0	0	2	2	1	1	0
GCF_900130055.1|WP_073015845.1|tm:87-106	WP_073015845.1	20	3658.45	182.922	1	0	0	0	1	0	0	3	0	5	2	0	2	0	0	0	2	3	1	0
GCF_900130075.1|WP_076593928.1|tm:13-35	WP_076593928.1	23	3744.39	162.8	3	0	1	1	1	3	1	5	1	1	0	0	0	0	1	1	0	4	0	0
GCF_900130125.1|WP_073348456.1|tm:5-22	WP_073348456.1	18	3134.7	174.15	2	0	0	0	1	0	1	2	0	4	1	0	0	1	0	1	2	3	0	0
GCF_900141765.1|WP_074233779.1|tm:72-94	WP_074233779.1	23	3770.59	163.939	2	0	0	0	2	3	0	6	0	5	0	1	2	0	0	2	0	0	0	0
GCF_900141765.1|WP_074236022.1|tm:13-33	WP_074236022.1	21	4069.98	193.809	1	0	0	0	5	2	1	0	1	3	0	0	0	0	0	0	1	3	3	1
GCF_900141785.1|WP_073317865.1|tm:72-94	WP_073317865.1	23	4267.81	185.557	0	0	0	0	2	0	1	3	0	9	0	0	2	0	1	1	3	1	0	0
GCF_900141785.1|WP_073314248.1|tm:85-107	WP_073314248.1	23	4074.52	177.153	0	1	0	0	1	2	1	5	0	5	1	1	3	0	0	0	0	2	1	0
GCF_900141785.1|WP_084549367.1|tm:20-42	WP_084549367.1	23	4493.79	195.382	1	0	0	0	7	0	0	3	1	1	1	2	0	0	0	2	0	2	0	3
GCF_900141805.1|WP_073111101.1|tm:112-134	WP_073111101.1	23	4119.84	179.123	2	0	0	0	2	0	0	1	0	9	0	2	2	0	0	2	0	2	1	0
GCF_900141845.1|WP_072990974.1|tm:92-109	WP_072990974.1	18	3178.12	176.562	1	0	0	0	2	1	0	2	0	7	0	0	1	0	0	0	2	2	0	0
GCF_900141875.1|WP_073164143.1|tm:81-103	WP_073164143.1	23	4117.38	179.017	0	0	0	0	2	1	0	4	0	7	0	0	2	0	0	2	1	3	1	0
GCF_900141885.1|WP_073146976.1|tm:79-101	WP_073146976.1	23	4022.66	174.898	1	0	0	0	1	1	0	6	0	4	0	2	2	0	0	1	0	4	1	0
GCF_900142015.1|WP_081795781.1|tm:4-26	WP_081795781.1	23	4003.65	174.072	3	2	1	0	2	1	0	5	0	3	0	1	0	0	1	0	2	1	1	0
GCF_900142215.1|WP_073278193.1|tm:20-42	WP_073278193.1	23	4232.56	184.024	1	0	0	0	1	0	0	3	0	7	0	1	1	0	0	1	2	3	0	3
GCF_900142325.1|WP_072996433.1|tm:72-94	WP_072996433.1	23	3733.6	162.33	3	0	0	0	2	3	0	5	0	5	0	1	2	0	0	1	0	1	0	0
GCF_900142325.1|WP_072999399.1|tm:97-119	WP_072999399.1	23	4107.93	178.606	1	1	0	0	2	0	0	2	0	7	1	1	4	0	0	2	0	1	1	0
GCF_900142615.1|WP_066693262.1|tm:74-96	WP_066693262.1	23	3698.68	160.812	3	0	0	0	1	3	0	5	0	4	0	1	2	0	0	1	1	1	0	1
GCF_900142635.1|WP_016650479.1|tm:77-99	WP_016650479.1	23	3865.37	168.06	0	1	0	0	1	3	0	5	0	5	0	1	2	0	0	1	0	3	0	1
GCF_900142695.1|WP_073355099.1|tm:72-94	WP_073355099.1	23	3881.61	168.766	0	0	0	0	2	3	0	4	0	7	0	1	1	0	0	2	1	2	0	0
GCF_900142955.1|WP_073291170.1|tm:84-106	WP_073291170.1	23	4001.08	173.96	2	1	0	0	2	1	0	4	0	5	1	1	1	0	0	1	2	1	0	1
GCF_900142975.1|WP_079735031.1|tm:83-102	WP_079735031.1	20	3618	180.9	1	0	0	0	3	1	0	2	0	5	1	0	2	0	0	1	0	3	1	0
GCF_900143005.1|WP_084742364.1|tm:376-398	WP_084742364.1	23	3744.69	162.813	3	1	0	0	1	3	0	3	0	4	0	0	1	0	0	0	3	2	1	1
GCF_900143185.1|WP_074231775.1|tm:92-114	WP_074231775.1	23	4105.23	178.488	2	0	0	0	2	0	0	2	0	7	1	1	4	0	0	1	1	1	1	0
GCF_900143185.1|WP_074229574.1|tm:71-93	WP_074229574.1	23	3902.78	169.686	1	0	0	0	4	3	0	6	0	4	0	1	2	0	0	2	0	0	0	0
GCF_900143205.1|WP_072700362.1|tm:13-35	WP_072700362.1	23	4092.57	177.938	1	0	0	0	3	1	0	4	0	3	0	0	0	0	1	1	3	5	0	1
GCF_900143205.1|WP_026488959.1|tm:86-108	WP_026488959.1	23	3821.83	166.167	3	0	0	0	1	1	0	4	0	4	1	0	1	0	0	2	3	2	0	1
GCF_900143205.1|WP_072700048.1|tm:102-120	WP_072700048.1	19	3269.18	172.062	0	0	0	0	2	2	0	5	0	4	0	0	0	1	0	2	1	2	0	0
GCF_900143245.1|WP_066082208.1|tm:88-110	WP_066082208.1	23	4077.39	177.278	0	0	0	0	1	0	0	5	0	7	0	2	3	0	0	1	2	2	0	0
GCF_900143645.1|WP_084558839.1|tm:20-42	WP_084558839.1	23	4171.45	181.367	1	0	0	0	3	1	0	3	0	5	0	0	1	1	0	0	3	3	0	2
GCF_900148835.1|WP_073585380.1|tm:20-42	WP_073585380.1	23	4279.81	186.079	1	0	0	1	4	0	0	1	0	5	0	0	1	1	0	4	0	2	1	2
GCF_900155365.1|WP_075844433.1|tm:227-249	WP_075844433.1	23	4003.14	174.05	2	0	0	0	1	3	0	3	0	5	1	1	2	0	0	0	0	2	1	2
GCF_900155395.1|WP_075877027.1|tm:94-116	WP_075877027.1	23	4027.57	175.112	3	1	0	0	2	1	0	3	0	4	3	0	0	0	0	1	0	4	0	1
GCF_900155395.1|WP_075876892.1|tm:101-120	WP_075876892.1	20	3310.99	165.549	3	1	0	0	4	2	0	5	0	2	0	0	0	0	0	2	0	1	0	0
GCF_900155555.1|WP_077391427.1|tm:104-123	WP_077391427.1	20	3539.85	176.993	3	0	0	0	4	1	0	2	0	2	0	2	0	0	1	1	0	3	0	1
GCF_900155585.1|WP_077074601.1|tm:77-99	WP_077074601.1	23	4246.87	184.647	3	0	0	0	5	1	0	3	0	4	0	0	0	0	0	0	2	2	0	3
GCF_900155865.1|WP_077153494.1|tm:5-24	WP_077153494.1	20	3691.55	184.578	1	1	0	0	3	1	0	2	0	5	0	0	1	2	0	0	1	1	0	2
GCF_900155965.1|WP_076371968.1|tm:81-103	WP_076371968.1	23	3986.28	173.317	4	0	0	0	2	1	0	2	0	8	1	0	2	0	0	1	0	1	0	1
GCF_900156065.1|WP_084752084.1|tm:423-445	WP_084752084.1	23	3895.19	169.356	3	0	0	0	1	2	0	2	0	5	1	0	0	0	0	1	2	4	1	1
GCF_900156255.1|WP_188128584.1|tm:22-44	WP_188128584.1	23	3746.48	162.89	4	0	0	1	2	3	0	2	0	1	0	0	0	0	0	2	1	4	2	1
GCF_900156345.1|WP_076669303.1|tm:79-101	WP_076669303.1	23	4159.62	180.853	0	0	0	0	1	1	0	3	0	7	1	1	2	0	0	2	1	2	1	1
GCF_900156415.1|WP_007654252.1|tm:79-101	WP_007654252.1	23	4159.62	180.853	0	0	0	0	1	1	0	3	0	7	1	1	2	0	0	2	1	2	1	1
GCF_900156575.1|WP_084175977.1|tm:15-32	WP_084175977.1	18	3280.73	182.263	0	0	0	0	3	1	0	1	0	4	1	1	2	0	0	2	1	0	0	2
GCF_900156575.1|WP_076507385.1|tm:83-105	WP_076507385.1	23	4049.18	176.051	0	1	0	0	2	0	0	3	0	6	1	2	4	0	0	2	0	2	0	0
GCF_900156575.1|WP_076510520.1|tm:74-96	WP_076510520.1	23	3826.11	166.353	1	0	0	0	1	3	0	5	0	5	0	1	2	0	0	1	1	2	0	1
GCF_900156625.1|WP_076453928.1|tm:71-93	WP_076453928.1	23	3855.15	167.615	2	1	0	0	2	1	0	7	0	3	0	2	2	0	0	2	1	0	0	0
GCF_900156725.1|WP_076388672.1|tm:23-45	WP_076388672.1	23	4341.03	188.74	0	0	0	1	5	0	0	1	0	7	0	0	1	0	0	4	1	1	1	1
GCF_900156735.1|WP_076549236.1|tm:101-123	WP_076549236.1	23	4188.67	182.116	0	0	0	0	4	0	0	3	0	6	1	1	3	0	0	2	1	2	0	0
GCF_900156735.1|WP_076553636.1|tm:73-95	WP_076553636.1	23	3660.42	159.149	2	0	0	0	1	3	0	6	0	3	0	1	2	0	0	1	1	3	0	0
GCF_900156915.1|WP_077622413.1|tm:23-45	WP_077622413.1	23	4151.13	180.484	1	0	0	0	5	1	0	4	0	5	0	0	1	0	0	3	0	2	0	1
GCF_900163795.1|WP_086952597.1|tm:78-100	WP_086952597.1	23	3983.05	173.176	1	0	0	0	2	3	0	6	0	5	0	1	1	0	0	0	0	3	0	1
GCF_900166635.1|WP_080876092.1|tm:75-97	WP_080876092.1	23	4207.09	182.917	2	0	0	0	3	1	0	3	0	4	2	1	0	1	0	2	0	2	1	1
GCF_900167075.1|WP_078832505.1|tm:83-105	WP_078832505.1	23	4349.99	189.13	0	1	0	0	3	0	2	2	0	7	0	1	2	0	0	2	0	1	1	1
GCF_900167135.1|WP_078668541.1|tm:24-46	WP_078668541.1	23	4436.57	192.894	1	0	0	1	2	0	0	1	0	7	1	0	2	0	0	2	0	2	3	1
GCF_900167565.1|WP_079726070.1|tm:21-40	WP_079726070.1	20	3232.55	161.627	2	0	0	0	1	2	0	1	0	1	2	2	0	0	0	2	2	4	1	0
GCF_900167935.1|WP_079514013.1|tm:78-100	WP_079514013.1	23	4160.02	180.87	0	0	0	0	1	1	1	6	0	4	0	1	2	0	0	1	1	3	1	1
GCF_900167945.1|WP_082215196.1|tm:87-109	WP_082215196.1	23	4208.33	182.971	2	0	0	0	4	1	0	3	0	6	0	1	2	0	0	2	0	0	2	0
GCF_900168005.1|WP_079637100.1|tm:37-59	WP_079637100.1	23	4044.97	175.868	3	1	0	1	1	1	0	2	0	3	2	0	1	0	0	2	1	2	3	0
GCF_900168015.1|WP_079702090.1|tm:87-109	WP_079702090.1	23	4145.23	180.227	1	1	0	0	1	0	1	5	0	6	0	0	2	0	0	2	1	1	0	2
[truncated: 11,383 more rows]
