# Supplementary material for: Transmembrane Transcription Regulators Are Widespread in Bacteria and Archaea
Source: Microbiol Spectr. 2023 May 8;11(3):e00266-23. doi: 10.1128/spectrum.00266-23 (PMC10269533; doi:10.1128/spectrum.00266-23)
Supplement: Supplemental file 8 — Supplemental material. Download spectrum.00266-23-s0008.xlsx, XLSX file, 3.7 MB [file spectrum.00266-23-s0008.xlsx]

## Sheet: Sheet1
Supplemental File 4: Amino acid composition and surface area of all transmembrane domains (TM) encoded by Transmembrane Transcription Regulators (TTRs) with 1 TM region.
Genome ID	Protein ID	TM length	total residue surface area (sum)	average surface area per amino acid	# of Alanine residues	# of Cystine residues	# of Aspartic residues	# of Glutamic acid residues	# of Phenylalanine residues	# of Glycine residues	# of Histidine residues	# of Isoleucine residues	# of Lysine residues	# of Leucine residues	# of Methionine residues	# of Asparagine residues	# of Proline residues	# of Glutamine residues	# of Arginine residues	# of Serine residues	# of Threonine residues	# of Valine residues	# of Tryptophan residues	# of Tyrosine residues
GCF_000006685.1|WP_010230011.1|tm:117-139	WP_010230011.1	23	3932.6	170.983	3	1	0	0	1	4	0	1	0	5	0	1	0	0	0	0	1	2	4	0
GCF_000006985.1|NP_662873.1|tm:121-143	NP_662873.1	23	3786.62	164.636	6	0	0	0	3	1	0	3	0	5	0	0	0	0	0	1	0	4	0	0
GCF_000007025.1|WP_010977741.1|tm:96-115	WP_010977741.1	20	3592.24	179.612	0	0	0	0	1	0	1	8	0	3	1	0	1	0	0	3	0	2	0	0
GCF_000007085.1|WP_011026011.1|tm:107-126	WP_011026011.1	20	3502.95	175.147	2	0	0	0	3	3	0	5	0	2	0	0	0	0	0	1	0	1	0	3
GCF_000007105.1|WP_011241405.1|tm:119-141	WP_011241405.1	23	3883.39	168.843	3	1	0	0	0	2	0	8	0	3	0	0	3	0	1	0	0	1	1	0
GCF_000007125.1|WP_041594636.1|tm:12-34	WP_041594636.1	23	4028.25	175.141	4	0	0	1	4	0	0	3	0	2	1	1	2	0	1	1	1	2	0	0
GCF_000007125.1|WP_005972440.1|tm:226-248	WP_005972440.1	23	3802.49	165.326	4	0	0	0	2	3	0	2	0	6	1	0	1	1	0	1	0	1	0	1
GCF_000007125.1|WP_004682091.1|tm:210-232	WP_004682091.1	23	3550.99	154.391	5	0	0	0	0	1	0	2	0	4	0	0	0	0	0	4	2	4	1	0
GCF_000018525.1|WP_004685932.1|tm:80-102	WP_004685932.1	23	3530.33	153.493	4	0	0	0	0	3	1	3	0	2	1	1	1	0	0	2	1	3	0	1
GCF_000007205.1|WP_010883702.1|tm:120-142	WP_010883702.1	23	4102.87	178.386	1	0	0	0	1	4	0	5	0	4	1	0	0	0	0	2	0	1	4	0
GCF_000018525.1|WP_004691662.1|tm:12-34	WP_004691662.1	23	4028.25	175.141	4	0	0	1	4	0	0	3	0	2	1	1	2	0	1	1	1	2	0	0
GCF_000018525.1|WP_002968505.1|tm:210-232	WP_002968505.1	23	3550.99	154.391	5	0	0	0	0	1	0	2	0	4	0	0	0	0	0	4	2	4	1	0
GCF_000018525.1|WP_004687104.1|tm:226-248	WP_004687104.1	23	3802.49	165.326	4	0	0	0	2	3	0	2	0	6	1	0	1	1	0	1	0	1	0	1
GCF_000018525.1|WP_004685932.1|tm:80-102	WP_004685932.1	23	3530.33	153.493	4	0	0	0	0	3	1	3	0	2	1	1	1	0	0	2	1	3	0	1
GCF_000007605.1|WP_011006262.1|tm:120-142	WP_011006262.1	23	4109.94	178.693	2	0	0	0	0	2	0	4	0	5	1	0	0	0	0	3	1	1	4	0
GCF_000007625.1|WP_011099443.1|tm:100-117	WP_011099443.1	18	2855.84	158.658	1	0	0	0	0	3	0	4	0	1	0	0	1	0	0	1	2	3	0	2
GCF_000007625.1|WP_011099176.1|tm:100-122	WP_011099176.1	23	3785.47	164.586	5	0	0	0	3	1	0	8	0	1	0	0	0	0	0	1	3	1	0	0
GCF_011455875.1|WP_011201078.1|tm:112-134	WP_011201078.1	23	4268.8	185.6	2	0	0	0	1	2	0	0	0	4	1	0	0	0	1	0	3	4	4	1
GCF_000007985.2|NP_951425.1|tm:105-127	NP_951425.1	23	3723.36	161.885	6	0	0	0	2	3	0	3	0	5	1	0	1	0	1	0	0	1	0	0
GCF_000007985.2|NP_951237.1|tm:145-167	NP_951237.1	23	3811.44	165.715	5	0	0	0	2	1	1	0	0	5	1	2	0	0	0	2	1	2	0	1
GCF_000008445.1|WP_000137488.1|tm:112-134	WP_000137488.1	23	3901.5	169.63	3	0	0	0	2	2	0	3	0	4	0	0	0	1	0	0	1	6	1	0
GCF_000008445.1|WP_011178688.1|tm:85-107	WP_011178688.1	23	4350.88	189.169	1	0	1	1	4	2	0	3	1	3	3	0	0	1	0	0	0	1	0	2
GCF_000008445.1|WP_000711169.1|tm:67-89	WP_000711169.1	23	4009.26	174.316	5	0	0	0	4	0	0	0	1	4	2	0	2	1	0	0	1	3	0	0
GCF_000008465.1|WP_011235263.1|tm:127-146	WP_011235263.1	20	3864.49	193.224	1	0	0	0	0	0	0	5	0	3	1	0	0	0	0	0	1	5	3	1
GCF_000008465.1|WP_011235051.1|tm:123-142	WP_011235051.1	20	3447.53	172.376	3	1	0	0	2	0	0	4	0	3	0	0	1	0	0	1	2	2	1	0
GCF_000008625.1|NP_213185.1|tm:10-32	NP_213185.1	23	4175.58	181.547	4	0	1	0	1	0	0	4	0	4	1	1	0	0	1	1	1	1	0	3
GCF_000008885.1|WP_011070376.1|tm:111-133	WP_011070376.1	23	4727.09	205.526	0	0	0	0	2	1	0	8	0	3	1	0	0	0	1	0	2	0	5	0
GCF_000008885.1|WP_011070271.1|tm:147-169	WP_011070271.1	23	4496.07	195.481	0	0	0	0	7	0	0	6	1	2	1	0	0	0	0	4	0	0	0	2
GCF_000009145.1|WP_011112616.1|tm:177-199	WP_011112616.1	23	4081.37	177.451	2	0	0	0	4	0	2	2	0	3	0	1	2	1	0	1	0	5	0	0
GCF_000009145.1|WP_011110794.1|tm:172-189	WP_011110794.1	18	3056.2	169.789	5	0	0	0	0	2	0	3	0	3	0	0	0	0	0	0	0	1	1	3
GCF_000009365.1|WP_011588250.1|tm:158-180	WP_011588250.1	23	4148.05	180.35	1	0	0	0	0	2	1	2	0	7	1	2	0	0	1	1	1	2	1	1
GCF_000009765.2|WP_037650093.1|tm:130-152	WP_037650093.1	23	3589.66	156.072	6	0	0	0	2	2	0	2	0	0	1	1	1	0	0	0	2	5	1	0
GCF_000009765.2|WP_010981646.1|tm:296-318	WP_010981646.1	23	3590.79	156.121	3	0	0	0	0	2	0	2	0	4	1	0	0	0	0	1	4	6	0	0
GCF_000009765.2|WP_037645213.1|tm:146-168	WP_037645213.1	23	3645.78	158.512	6	1	0	0	1	2	0	2	0	7	0	0	0	0	0	0	0	4	0	0
GCF_000009765.2|WP_010986167.1|tm:158-180	WP_010986167.1	23	3337.07	145.09	9	0	0	0	0	1	0	0	0	3	0	1	1	0	0	0	0	8	0	0
GCF_000009765.2|WP_048894321.1|tm:126-148	WP_048894321.1	23	3273.01	142.305	7	0	0	0	1	4	0	0	0	4	0	0	0	0	0	0	2	5	0	0
GCF_000009765.2|WP_010984868.1|tm:261-283	WP_010984868.1	23	3665.05	159.35	5	0	0	0	2	2	0	1	0	4	1	1	0	0	0	0	2	5	0	0
GCF_000009765.2|WP_010988083.1|tm:70-92	WP_010988083.1	23	3784.62	164.549	4	0	0	1	2	2	0	0	0	4	0	0	1	0	1	0	3	4	0	1
GCF_000009785.1|WP_011230792.1|tm:111-133	WP_011230792.1	23	3628.87	157.777	6	0	0	0	0	2	1	2	0	3	0	0	0	1	0	0	0	7	1	0
GCF_900142675.1|WP_011247046.1|tm:111-133	WP_011247046.1	23	3931.96	170.955	3	0	0	0	0	0	0	4	0	6	0	0	1	0	0	2	0	6	1	0
GCF_000009825.1|WP_011248029.1|tm:180-199	WP_011248029.1	20	3845.18	192.259	1	0	0	0	4	1	1	4	0	2	0	1	0	1	0	0	0	2	0	3
GCF_000009905.1|WP_011195713.1|tm:142-164	WP_011195713.1	23	4349.18	189.095	4	0	0	0	2	1	0	2	0	6	1	0	1	0	2	0	0	1	2	1
GCF_000009905.1|WP_083766085.1|tm:194-211	WP_083766085.1	18	3207.84	178.213	2	0	0	0	4	1	0	1	0	3	1	0	0	0	0	2	0	3	1	0
GCF_000009945.1|WP_011458258.1|tm:120-142	WP_011458258.1	23	4077.45	177.28	1	0	0	0	0	3	0	4	0	5	1	0	0	0	0	3	1	1	4	0
GCF_000009985.1|WP_011384024.1|tm:152-174	WP_011384024.1	23	3689.59	160.417	4	0	0	0	1	5	0	2	0	5	0	0	1	0	0	0	0	2	1	2
GCF_000010105.1|WP_020908841.1|tm:228-250	WP_020908841.1	23	3648.56	158.633	5	0	0	0	0	3	0	2	0	3	4	0	0	0	0	1	1	3	0	1
GCF_000010105.1|WP_020908056.1|tm:47-69	WP_020908056.1	23	3455.9	150.257	6	0	0	0	0	3	1	2	0	4	0	0	0	0	1	2	1	3	0	0
GCF_000010105.1|WP_020909715.1|tm:536-558	WP_020909715.1	23	3392.26	147.49	8	0	0	0	0	1	0	1	0	4	0	0	0	0	0	1	2	6	0	0
GCF_000010105.1|WP_020909315.1|tm:145-164	WP_020909315.1	20	3184.3	159.215	4	0	0	0	0	2	0	3	0	3	1	0	0	1	1	2	0	3	0	0
GCF_000010265.1|WP_012620484.1|tm:29-51	WP_012620484.1	23	4310.06	187.394	0	1	0	1	2	3	0	4	2	2	1	0	0	0	0	0	1	1	0	5
GCF_000010265.1|WP_011988740.1|tm:101-123	WP_011988740.1	23	4038.84	175.602	2	0	1	0	2	2	0	5	0	2	2	2	1	0	0	0	1	1	0	2
GCF_000010265.1|WP_011988655.1|tm:145-164	WP_011988655.1	20	3494.71	174.736	2	1	0	1	2	1	0	1	0	5	0	0	0	0	0	1	2	2	0	2
GCF_000010305.1|WP_015895370.1|tm:110-129	WP_015895370.1	20	3211.05	160.552	1	1	0	0	2	3	0	2	0	0	2	0	1	0	0	1	2	4	0	1
GCF_000010505.1|WP_012458516.1|tm:387-409	WP_012458516.1	23	4122.1	179.222	2	0	0	0	3	0	0	4	0	7	0	0	0	0	0	3	2	1	0	1
GCF_000010585.1|WP_012656780.1|tm:105-127	WP_012656780.1	23	4316.48	187.673	1	0	0	0	4	2	0	4	0	6	1	0	0	1	0	1	0	1	1	1
GCF_000011145.1|WP_010896661.1|tm:7-29	WP_010896661.1	23	4175.21	181.531	0	0	0	0	2	1	0	3	0	7	0	0	1	0	1	1	3	3	0	1
GCF_000011145.1|WP_010898541.1|tm:100-122	WP_010898541.1	23	3956.22	172.01	5	0	0	0	1	1	0	3	0	6	1	0	1	0	0	1	0	2	1	1
GCF_000011245.1|WP_011066021.1|tm:106-128	WP_011066021.1	23	4009.95	174.346	1	0	0	0	1	1	0	8	0	3	0	0	1	0	0	2	0	5	1	0
GCF_000011245.1|WP_011065218.1|tm:108-130	WP_011065218.1	23	3522.32	153.144	4	0	0	2	1	4	0	6	0	1	0	0	0	0	0	2	2	0	0	1
GCF_000011245.1|WP_041544376.1|tm:146-168	WP_041544376.1	23	3869.21	168.227	2	0	1	0	1	2	1	3	0	3	0	2	0	0	0	2	1	3	1	1
GCF_000011345.1|NP_682287.1|tm:109-131	NP_682287.1	23	4013.09	174.482	5	0	0	0	2	1	1	2	0	5	0	0	1	0	0	0	1	2	0	3
GCF_000011645.1|WP_011197820.1|tm:21-43	WP_011197820.1	23	3824.26	166.272	2	1	0	0	2	3	0	3	0	5	1	0	1	0	0	1	1	2	0	1
GCF_000011645.1|WP_009328490.1|tm:110-132	WP_009328490.1	23	3868.59	168.2	3	0	0	0	0	1	0	5	0	4	0	0	1	1	0	0	1	6	0	1
GCF_000011645.1|WP_003179411.1|tm:170-192	WP_003179411.1	23	4045.69	175.9	1	0	2	0	2	2	0	3	0	5	1	0	1	0	0	1	0	3	0	2
GCF_000011965.2|WP_044028230.1|tm:20-42	WP_044028230.1	23	4133.52	179.718	3	2	1	1	4	0	0	1	0	4	1	0	0	1	1	0	1	3	0	0
GCF_000011965.2|WP_030003230.1|tm:154-176	WP_030003230.1	23	3483.98	151.477	3	0	0	0	0	6	0	4	0	4	0	0	0	0	0	2	0	2	1	1
GCF_000011965.2|WP_044028081.1|tm:223-245	WP_044028081.1	23	3958.37	172.103	2	1	0	0	2	2	1	1	0	3	2	0	2	0	0	2	1	1	0	3
GCF_000012085.2|WP_011772298.1|tm:124-146	WP_011772298.1	23	3968.26	172.533	0	0	0	0	1	2	0	7	0	6	0	1	0	1	0	3	0	2	0	0
GCF_000012305.1|WP_041757543.1|tm:120-142	WP_041757543.1	23	4150.73	180.467	2	0	0	0	3	1	0	5	0	4	1	1	1	0	1	0	0	4	0	0
GCF_000012325.1|WP_011045507.1|tm:17-39	WP_011045507.1	23	3924.63	170.636	2	0	0	1	0	1	1	2	0	5	1	1	2	0	0	0	2	4	0	1
GCF_000012325.1|WP_011044984.1|tm:133-152	WP_011044984.1	20	3746.01	187.3	1	0	0	0	0	1	0	1	0	6	1	0	0	0	0	1	1	4	3	1
GCF_000012325.1|WP_011042483.1|tm:91-113	WP_011042483.1	23	4330.08	188.264	2	0	0	0	2	0	0	1	0	7	2	1	1	1	0	1	1	1	0	3
GCF_000012325.1|WP_011044268.1|tm:145-167	WP_011044268.1	23	3990.87	173.516	2	1	0	0	4	0	0	3	0	4	0	0	0	0	0	4	2	2	0	1
GCF_000012365.1|WP_009898058.1|tm:7-29	WP_009898058.1	23	3929.07	170.829	4	0	0	0	4	0	1	2	0	2	2	2	2	0	0	2	2	0	0	0
GCF_000012365.1|WP_009889490.1|tm:12-34	WP_009889490.1	23	3954.2	171.922	0	1	0	1	1	2	1	2	1	5	0	0	1	0	0	2	1	4	1	0
GCF_000012365.1|WP_009894868.1|tm:154-176	WP_009894868.1	23	4076.06	177.22	2	0	0	1	1	2	0	1	1	4	1	0	0	0	1	1	1	5	2	0
GCF_000012365.1|WP_011401039.1|tm:209-231	WP_011401039.1	23	4006.03	174.175	6	0	0	0	1	0	1	1	0	3	0	0	0	1	1	1	3	2	2	1
GCF_000012385.1|WP_011477105.1|tm:290-312	WP_011477105.1	23	4085.55	177.633	0	1	0	0	0	2	0	5	0	5	0	1	1	0	1	0	1	4	0	2
GCF_000012385.1|WP_011476736.1|tm:97-115	WP_011476736.1	19	3579.96	188.419	0	0	0	0	2	0	0	8	0	2	2	0	1	0	0	2	0	1	0	1
GCF_000012405.1|WP_011291241.1|tm:101-123	WP_011291241.1	23	3615.46	157.194	7	0	0	0	0	3	0	1	0	3	0	0	1	1	0	0	1	3	3	0
GCF_000012405.1|WP_011291703.1|tm:186-208	WP_011291703.1	23	3545.09	154.134	5	1	0	0	0	2	1	2	0	4	0	0	1	0	0	2	0	4	0	1
GCF_000012425.1|WP_011288714.1|tm:125-144	WP_011288714.1	20	3190.62	159.531	4	0	0	0	1	3	0	0	0	5	1	0	0	0	0	0	0	5	0	1
GCF_000012425.1|WP_041224779.1|tm:163-180	WP_041224779.1	18	3298.47	183.248	1	1	0	0	2	1	2	0	0	5	1	0	0	0	0	1	1	1	0	2
GCF_000012485.1|WP_041463716.1|tm:132-154	WP_041463716.1	23	3849.09	167.352	6	0	0	0	3	1	0	1	0	5	1	0	1	0	1	1	0	3	0	0
GCF_000012485.1|WP_011357376.1|tm:116-138	WP_011357376.1	23	3454.47	150.194	7	0	0	0	0	2	0	5	1	3	0	0	1	0	0	2	0	2	0	0
GCF_000012525.1|WP_011377828.1|tm:115-137	WP_011377828.1	23	4474.9	194.561	1	0	0	0	1	1	0	1	0	8	1	1	0	1	0	1	1	1	3	2
GCF_000012525.1|WP_011242804.1|tm:113-135	WP_011242804.1	23	3517.36	152.929	3	0	0	0	0	4	0	2	0	4	0	0	0	0	0	1	2	6	1	0
GCF_000012605.1|WP_083756116.1|tm:142-164	WP_083756116.1	23	3997.5	173.804	3	0	0	0	0	1	0	8	0	4	2	1	0	0	1	2	0	1	0	0
GCF_000012685.1|WP_011553135.1|tm:97-119	WP_011553135.1	23	3899.14	169.528	3	0	0	0	1	2	0	0	0	9	0	0	0	0	0	2	0	4	0	2
GCF_000012685.1|WP_011555321.1|tm:154-176	WP_011555321.1	23	3535.58	153.721	6	0	0	0	2	3	0	0	0	4	0	0	1	1	0	1	0	4	0	1
GCF_000012745.1|WP_011311105.1|tm:103-125	WP_011311105.1	23	4140.2	180.009	2	0	0	0	0	1	0	1	0	8	0	0	1	0	0	0	0	7	2	1
GCF_000012825.1|WP_011965600.1|tm:398-420	WP_011965600.1	23	4249.52	184.762	3	1	0	0	2	1	0	4	0	5	1	0	0	1	0	1	0	0	0	4
GCF_000012825.1|WP_011965253.1|tm:337-359	WP_011965253.1	23	4203.89	182.778	5	1	0	0	2	0	0	4	0	7	0	0	0	0	1	0	0	1	0	2
GCF_000012825.1|WP_011965069.1|tm:769-791	WP_011965069.1	23	4398.31	191.231	2	0	0	1	2	0	0	1	0	5	1	0	0	0	0	1	1	4	1	4
GCF_000012825.1|WP_005839032.1|tm:792-814	WP_005839032.1	23	4316.43	187.671	2	0	0	0	0	1	0	2	0	6	0	0	0	0	1	1	0	5	2	3
GCF_000012825.1|WP_011964785.1|tm:779-801	WP_011964785.1	23	4346.53	188.98	2	0	0	0	1	1	0	5	1	5	0	0	0	0	0	2	0	1	2	3
GCF_000012825.1|WP_008667576.1|tm:822-844	WP_008667576.1	23	4471.1	194.396	2	1	0	0	1	0	0	0	0	5	0	0	1	0	0	2	1	2	4	4
GCF_000012825.1|WP_032945988.1|tm:766-788	WP_032945988.1	23	3896.18	169.399	6	0	0	0	0	2	0	3	0	4	1	0	0	0	0	1	0	2	2	2
GCF_000012825.1|WP_011964889.1|tm:780-802	WP_011964889.1	23	4507.95	195.998	1	2	0	0	3	1	0	3	0	2	0	0	0	0	0	1	0	3	4	3
GCF_000012825.1|WP_005831654.1|tm:781-803	WP_005831654.1	23	4683.52	203.631	3	0	0	0	4	0	0	3	0	5	0	0	0	0	1	0	1	0	2	4
GCF_000012825.1|WP_011965811.1|tm:895-917	WP_011965811.1	23	4297	186.826	5	0	0	0	0	0	0	4	0	3	1	0	0	0	0	1	0	3	4	2
GCF_000012825.1|WP_041174517.1|tm:771-793	WP_041174517.1	23	4167.07	181.177	4	0	0	0	1	1	0	6	0	3	1	1	0	0	0	1	1	0	2	2
GCF_000012825.1|WP_011965493.1|tm:779-801	WP_011965493.1	23	4412.3	191.839	2	1	0	0	1	0	0	5	1	5	0	0	0	0	0	1	2	0	2	3
GCF_000012825.1|WP_011964795.1|tm:748-770	WP_011964795.1	23	4223.34	183.623	0	1	0	0	4	1	0	6	0	5	0	0	0	0	0	2	2	1	1	0
GCF_000012825.1|WP_011965351.1|tm:905-927	WP_011965351.1	23	4209.62	183.027	4	0	0	0	3	1	0	4	0	5	1	0	0	0	0	1	0	1	1	2
GCF_000012825.1|WP_011964723.1|tm:878-900	WP_011964723.1	23	4360.37	189.581	1	0	0	0	3	1	0	3	0	4	0	0	0	0	0	1	0	5	0	5
GCF_000012825.1|WP_041174393.1|tm:777-799	WP_041174393.1	23	4358.38	189.495	1	0	0	0	1	2	0	1	0	5	1	0	0	0	0	2	0	3	2	5
GCF_000012825.1|WP_005839045.1|tm:395-412	WP_005839045.1	18	3434.34	190.797	0	0	0	0	1	1	0	5	0	5	0	0	0	0	0	0	1	2	0	3
GCF_000012925.1|WP_004513880.1|tm:107-129	WP_004513880.1	23	3595.26	156.316	4	0	0	0	0	3	0	1	0	8	0	0	1	0	0	0	1	5	0	0
GCF_000012945.1|WP_011354321.1|tm:137-159	WP_011354321.1	23	4145.86	180.255	2	1	0	0	2	2	0	3	0	2	1	0	1	0	1	0	3	1	1	3
GCF_000012945.1|WP_041493702.1|tm:221-243	WP_041493702.1	23	3539.77	153.903	5	0	0	0	2	4	0	2	0	6	0	0	1	1	0	1	1	0	0	0
GCF_000012945.1|WP_011349901.1|tm:211-233	WP_011349901.1	23	3336.5	145.065	5	1	0	0	2	5	0	2	0	2	1	0	0	0	0	1	1	3	0	0
GCF_000012945.1|WP_011349630.1|tm:21-43	WP_011349630.1	23	3612.34	157.058	6	0	0	1	1	1	0	3	1	2	0	2	0	0	0	1	2	3	0	0
GCF_000012985.1|WP_011398228.1|tm:112-134	WP_011398228.1	23	3820.3	166.1	4	0	0	0	1	4	0	2	0	7	0	0	0	0	0	1	0	1	1	2
GCF_000012985.1|WP_011397661.1|tm:132-151	WP_011397661.1	20	3254.75	162.738	3	0	0	0	3	4	0	1	0	3	0	0	0	0	0	1	0	3	1	1
GCF_000013005.1|WP_011413410.1|tm:94-116	WP_011413410.1	23	3773.94	164.084	7	1	0	0	1	1	0	3	0	5	0	0	0	0	1	1	1	1	1	0
GCF_000013005.1|WP_011415371.1|tm:111-133	WP_011415371.1	23	3582.26	155.75	5	0	0	0	1	4	0	4	0	4	1	0	0	0	0	2	0	1	1	0
GCF_000013005.1|WP_011413071.1|tm:117-139	WP_011413071.1	23	4101.66	178.333	3	0	0	0	5	2	0	2	0	4	1	0	0	0	1	1	1	2	0	1
GCF_000685255.1|WP_011645649.1|tm:162-184	WP_011645649.1	23	3490.68	151.769	8	0	0	0	0	2	0	2	0	3	1	0	1	0	0	0	1	4	1	0
GCF_000013325.1|WP_011444897.1|tm:137-159	WP_011444897.1	23	3839	166.913	3	0	0	0	2	3	0	3	0	5	1	0	0	0	0	0	2	3	0	1
GCF_000013325.1|WP_083760746.1|tm:144-166	WP_083760746.1	23	3786.96	164.65	6	0	0	0	0	3	0	1	0	4	0	0	0	0	1	1	1	2	2	2
GCF_000013345.1|WP_011436427.1|tm:20-42	WP_011436427.1	23	3511.88	152.69	7	0	1	0	1	1	0	1	0	2	1	0	2	1	0	0	1	5	0	0
GCF_000013345.1|WP_011437917.1|tm:114-136	WP_011437917.1	23	3938.89	171.256	3	1	0	0	1	1	0	2	0	4	1	0	1	0	1	1	0	6	1	0
GCF_000013345.1|WP_011437624.1|tm:110-132	WP_011437624.1	23	3730.59	162.2	8	0	0	0	1	1	0	0	0	3	0	0	3	0	1	0	1	2	1	2
GCF_000013605.1|WP_011464594.1|tm:130-149	WP_011464594.1	20	3497.92	174.896	3	0	0	0	4	1	0	1	0	6	0	0	1	0	0	0	0	4	0	0
GCF_000013665.1|WP_011467915.1|tm:148-170	WP_011467915.1	23	4055.51	176.327	2	0	0	0	1	2	0	2	0	6	0	0	1	0	0	1	1	4	3	0
GCF_000013665.1|WP_011469343.1|tm:134-156	WP_011469343.1	23	3991.78	173.556	2	2	0	0	2	2	0	3	0	6	0	1	0	0	0	0	2	1	0	2
GCF_000013765.1|WP_011497445.1|tm:211-233	WP_011497445.1	23	3477.97	151.216	6	0	0	1	0	3	0	3	0	3	0	0	2	0	0	0	0	4	0	1
GCF_000013765.1|WP_011495700.1|tm:118-140	WP_011495700.1	23	4411.56	191.807	1	0	0	0	1	0	0	3	0	7	0	0	0	1	1	1	2	3	2	1
GCF_000013765.1|WP_041405739.1|tm:3-25	WP_041405739.1	23	3786.34	164.623	8	0	0	0	1	0	0	0	0	7	1	0	1	1	0	1	1	1	1	0
GCF_000013765.1|WP_011495019.1|tm:123-145	WP_011495019.1	23	4116.19	178.965	1	0	0	0	4	0	0	5	1	3	0	0	1	0	0	2	1	5	0	0
GCF_000013765.1|WP_011497346.1|tm:128-147	WP_011497346.1	20	3669.49	183.474	3	0	0	0	2	0	0	0	0	5	2	0	1	0	0	2	0	2	1	2
GCF_000013765.1|WP_011497739.1|tm:118-135	WP_011497739.1	18	3347.16	185.953	1	0	0	0	1	0	0	2	0	5	1	1	0	0	0	0	4	1	1	1
GCF_000013765.1|WP_011494895.1|tm:167-189	WP_011494895.1	23	4198.33	182.536	1	0	0	0	2	2	0	4	0	5	1	0	1	1	0	0	2	1	0	3
GCF_000013765.1|WP_011497725.1|tm:148-170	WP_011497725.1	23	4154.46	180.629	4	0	0	0	3	0	0	1	1	8	1	0	0	0	0	2	1	1	1	0
GCF_000013885.1|WP_081435107.1|tm:17-39	WP_081435107.1	23	3501.66	152.246	3	0	0	0	3	6	0	1	0	4	0	0	2	0	1	0	2	1	0	0
GCF_000013885.1|WP_086008380.1|tm:241-263	WP_086008380.1	23	4116.38	178.973	2	0	1	0	3	1	0	1	0	2	0	0	0	0	0	1	3	5	2	2
GCF_000013905.1|WP_011513002.1|tm:120-142	WP_011513002.1	23	4178.44	181.671	2	0	0	0	3	1	0	6	0	4	1	1	1	0	1	0	0	3	0	0
GCF_000013985.1|WP_011542758.1|tm:161-183	WP_011542758.1	23	3600.82	156.557	5	0	0	1	0	3	0	3	0	4	2	0	0	0	0	0	1	4	0	0
GCF_000013985.1|WP_011543167.1|tm:137-159	WP_011543167.1	23	4054.02	176.262	4	0	0	0	2	0	0	6	0	4	0	0	1	0	0	2	1	1	1	1
GCF_000014145.1|WP_011586991.1|tm:53-75	WP_011586991.1	23	3407.68	148.16	6	0	0	0	1	3	2	1	0	3	0	0	1	0	0	1	2	3	0	0
GCF_000014265.1|WP_011611004.1|tm:134-153	WP_011611004.1	20	3948.06	197.403	1	0	0	0	1	0	1	1	0	7	0	0	1	0	1	0	0	3	0	4
GCF_000014425.1|WP_003646982.1|tm:110-132	WP_003646982.1	23	4007.04	174.219	1	0	0	0	0	1	0	3	0	3	0	0	1	1	0	0	2	8	0	3
GCF_000014425.1|WP_003646831.1|tm:238-257	WP_003646831.1	20	3729.88	186.494	3	0	0	1	3	0	0	3	0	4	0	0	0	0	1	1	1	1	0	2
GCF_000014425.1|WP_003651224.1|tm:59-81	WP_003651224.1	23	4126.15	179.398	1	0	0	1	5	0	0	0	0	1	0	0	2	1	0	3	1	6	2	0
GCF_000014425.1|WP_035424203.1|tm:147-165	WP_035424203.1	19	3509	184.684	1	0	0	0	2	1	0	5	0	2	0	0	0	0	1	3	1	0	1	2
GCF_000014505.1|WP_011673587.1|tm:116-135	WP_011673587.1	20	3666.25	183.312	1	0	0	0	1	2	0	2	0	4	1	1	0	0	0	0	0	5	3	0
GCF_000014705.1|WP_011636589.1|tm:118-140	WP_011636589.1	23	4346.89	188.995	2	0	0	0	0	0	0	2	0	6	1	1	0	1	1	0	1	5	2	1
GCF_000014705.1|WP_011639047.1|tm:114-136	WP_011639047.1	23	4083.61	177.548	2	0	0	0	1	0	0	2	0	6	0	1	1	1	0	3	0	4	2	0
GCF_000014745.1|WP_011643812.1|tm:137-156	WP_011643812.1	20	3289.73	164.486	3	0	0	0	2	2	0	0	0	5	0	0	0	0	0	1	2	4	1	0
GCF_000014765.1|WP_011635188.1|tm:174-193	WP_011635188.1	20	3483.63	174.181	5	0	0	0	2	2	1	1	0	3	0	0	0	0	0	0	0	2	1	3
GCF_000014785.1|WP_011628995.1|tm:132-154	WP_011628995.1	23	3834.38	166.712	4	0	0	0	0	2	0	1	0	5	0	0	0	0	0	2	0	6	3	0
GCF_000014865.1|WP_011715133.1|tm:120-142	WP_011715133.1	23	3904.84	169.776	1	0	0	1	1	4	0	4	0	3	0	0	1	0	0	1	0	4	2	1
GCF_000014885.1|WP_020911614.1|tm:118-140	WP_020911614.1	23	4405.41	191.54	2	0	0	0	2	1	0	2	0	6	2	0	0	0	1	0	1	3	2	1
GCF_000014885.1|WP_020910487.1|tm:81-103	WP_020910487.1	23	3678.81	159.948	3	2	0	0	0	3	0	6	0	3	1	0	0	0	0	1	0	3	0	1
GCF_000014885.1|WP_020911333.1|tm:152-171	WP_020911333.1	20	3437.67	171.883	2	0	0	0	1	1	0	3	0	6	1	1	0	0	0	1	1	3	0	0
GCF_000014885.1|WP_020913066.1|tm:161-183	WP_020913066.1	23	3792.99	164.913	4	0	0	0	3	1	0	2	0	3	0	0	0	0	1	3	0	6	0	0
GCF_000014885.1|WP_079891949.1|tm:155-177	WP_079891949.1	23	3914.23	170.184	3	1	0	0	3	2	0	2	0	2	1	0	0	1	1	1	1	4	0	1
GCF_000014885.1|WP_020913916.1|tm:137-159	WP_020913916.1	23	3964.83	172.384	2	0	0	0	1	1	1	4	0	4	0	0	0	0	1	3	2	3	1	0
GCF_000014885.1|WP_044556067.1|tm:119-141	WP_044556067.1	23	3842.45	167.063	4	1	0	0	0	1	1	2	0	5	1	0	0	1	0	0	2	4	0	1
GCF_000014885.1|WP_044556147.1|tm:121-143	WP_044556147.1	23	4143.13	180.136	1	0	0	0	1	2	0	3	1	5	2	1	0	0	0	1	0	4	1	1
GCF_000014885.1|WP_044556114.1|tm:136-158	WP_044556114.1	23	4252.83	184.906	4	0	0	1	3	0	0	5	1	4	0	0	0	0	0	1	0	2	2	0
GCF_000014925.1|WP_011776699.1|tm:47-69	WP_011776699.1	23	3603.67	156.681	6	0	0	0	2	2	0	0	0	4	1	0	2	0	0	1	1	3	0	1
GCF_000014925.1|WP_011773072.1|tm:59-81	WP_011773072.1	23	3476.37	151.147	6	0	0	0	2	3	0	1	0	2	0	0	1	1	0	1	3	2	1	0
GCF_000015025.1|WP_011720335.1|tm:108-130	WP_011720335.1	23	3694.95	160.65	5	0	0	0	0	2	0	2	0	6	0	0	0	1	0	1	1	4	1	0
GCF_000015045.1|WP_011734381.1|tm:112-134	WP_011734381.1	23	4290.42	186.54	1	0	0	0	2	0	0	1	2	7	2	0	2	0	0	1	1	3	1	0
GCF_000015245.1|WP_011760905.1|tm:211-233	WP_011760905.1	23	3513.72	152.77	6	0	0	1	0	3	0	3	0	4	0	0	2	0	0	0	0	3	0	1
GCF_000015245.1|WP_011760478.1|tm:116-138	WP_011760478.1	23	4493.51	195.37	1	0	0	0	1	0	0	2	0	8	1	0	0	1	0	0	2	3	2	2
GCF_000015245.1|WP_011760857.1|tm:116-138	WP_011760857.1	23	3886.44	168.976	4	0	0	0	2	2	0	2	0	5	1	0	3	0	0	1	0	1	1	1
GCF_000015245.1|WP_011758725.1|tm:165-187	WP_011758725.1	23	4019.58	174.764	3	0	0	0	1	2	0	2	0	7	0	0	0	0	1	1	1	3	1	1
GCF_000015245.1|WP_011758964.1|tm:132-154	WP_011758964.1	23	3710.87	161.342	4	1	0	0	0	3	2	1	0	5	0	0	0	0	1	1	1	3	1	0
GCF_000015285.1|WP_011771837.1|tm:48-70	WP_011771837.1	23	3847.12	167.266	3	0	0	0	2	3	0	3	0	4	0	1	1	1	0	0	2	1	0	2
GCF_000015285.1|WP_083761724.1|tm:114-133	WP_083761724.1	20	3710.22	185.511	3	0	0	0	1	0	0	3	0	8	0	0	1	0	1	0	0	2	1	0
GCF_000015305.1|WP_086008538.1|tm:279-301	WP_086008538.1	23	3662.41	159.235	3	0	0	0	1	4	0	2	0	6	1	3	1	0	0	0	0	2	0	0
GCF_000015325.1|WP_081436419.1|tm:140-162	WP_081436419.1	23	4077.58	177.286	3	0	1	0	1	1	0	0	0	2	2	0	1	1	0	0	2	5	2	2
GCF_000015325.1|WP_081436419.1|tm:140-162	WP_081436419.1	23	4077.58	177.286	3	0	1	0	1	1	0	0	0	2	2	0	1	1	0	0	2	5	2	2
GCF_000015325.1|WP_081436419.1|tm:140-162	WP_081436419.1	23	4077.58	177.286	3	0	1	0	1	1	0	0	0	2	2	0	1	1	0	0	2	5	2	2
GCF_000015325.1|WP_081436419.1|tm:140-162	WP_081436419.1	23	4077.58	177.286	3	0	1	0	1	1	0	0	0	2	2	0	1	1	0	0	2	5	2	2
GCF_000015325.1|WP_081436419.1|tm:140-162	WP_081436419.1	23	4077.58	177.286	3	0	1	0	1	1	0	0	0	2	2	0	1	1	0	0	2	5	2	2
GCF_000015325.1|WP_081436419.1|tm:140-162	WP_081436419.1	23	4077.58	177.286	3	0	1	0	1	1	0	0	0	2	2	0	1	1	0	0	2	5	2	2
GCF_000015325.1|WP_081436419.1|tm:140-162	WP_081436419.1	23	4077.58	177.286	3	0	1	0	1	1	0	0	0	2	2	0	1	1	0	0	2	5	2	2
GCF_000015325.1|WP_081436419.1|tm:140-162	WP_081436419.1	23	4077.58	177.286	3	0	1	0	1	1	0	0	0	2	2	0	1	1	0	0	2	5	2	2
GCF_000015325.1|WP_081436419.1|tm:140-162	WP_081436419.1	23	4077.58	177.286	3	0	1	0	1	1	0	0	0	2	2	0	1	1	0	0	2	5	2	2
GCF_000015325.1|WP_081436419.1|tm:140-162	WP_081436419.1	23	4077.58	177.286	3	0	1	0	1	1	0	0	0	2	2	0	1	1	0	0	2	5	2	2
GCF_000015325.1|WP_081436419.1|tm:140-162	WP_081436419.1	23	4077.58	177.286	3	0	1	0	1	1	0	0	0	2	2	0	1	1	0	0	2	5	2	2
GCF_000015325.1|WP_011794564.1|tm:131-148	WP_011794564.1	18	2935.68	163.093	6	0	0	0	3	0	0	0	0	3	0	0	0	0	0	0	0	6	0	0
GCF_000015345.1|WP_011927893.1|tm:92-114	WP_011927893.1	23	3966.65	172.463	1	0	0	0	3	2	1	4	0	4	1	0	4	0	0	0	1	2	0	0
GCF_000015345.1|WP_012030851.1|tm:111-133	WP_012030851.1	23	3891.46	169.194	6	0	0	0	0	0	0	5	0	4	1	1	1	1	0	0	1	2	1	0
GCF_000015505.1|WP_011802590.1|tm:52-74	WP_011802590.1	23	3672.06	159.655	5	0	0	0	1	2	0	3	0	4	0	0	0	0	1	3	1	2	0	1
GCF_000015505.1|WP_083758032.1|tm:147-166	WP_083758032.1	20	3344.93	167.246	2	0	0	0	1	2	0	2	0	8	0	0	1	0	0	1	0	3	0	0
GCF_000015505.1|WP_083758007.1|tm:7-25	WP_083758007.1	19	3147.93	165.681	2	2	0	0	3	3	1	1	0	2	1	0	0	0	0	1	0	2	1	0
GCF_000015565.1|WP_011810649.1|tm:7-26	WP_011810649.1	20	3571.85	178.593	2	0	0	0	4	1	0	4	0	2	1	1	2	0	1	1	0	1	0	0
GCF_000015565.1|WP_011812258.1|tm:86-108	WP_011812258.1	23	3646.89	158.56	5	0	0	0	1	2	1	1	0	4	0	0	1	0	0	2	2	2	0	2
GCF_000015565.1|WP_011807893.1|tm:115-132	WP_011807893.1	18	3262.18	181.232	2	0	0	0	2	1	0	1	0	8	0	0	0	0	0	0	0	3	0	1
GCF_000015585.1|WP_011814575.1|tm:134-156	WP_011814575.1	23	4038.07	175.568	5	0	0	0	0	0	0	2	0	9	0	0	1	0	1	0	1	3	1	0
GCF_000015585.1|WP_011815186.1|tm:9-31	WP_011815186.1	23	3763.3	163.622	5	0	0	1	1	3	0	2	0	5	0	0	0	1	1	0	1	2	0	1
GCF_000015725.1|WP_011831170.1|tm:72-94	WP_011831170.1	23	3626.28	157.664	4	0	1	0	0	3	0	2	0	5	2	1	1	0	0	0	0	4	0	0
GCF_000015725.1|WP_011829592.1|tm:124-146	WP_011829592.1	23	3668.08	159.482	6	0	0	0	0	2	0	1	0	5	0	0	1	0	0	0	0	6	1	1
GCF_000015725.1|WP_081771175.1|tm:11-28	WP_081771175.1	18	3269.79	181.655	1	0	0	0	1	0	0	6	0	4	0	0	1	0	0	3	0	0	0	2
GCF_000015985.1|WP_002720078.1|tm:20-42	WP_002720078.1	23	4204.06	182.785	2	0	1	1	4	1	0	3	0	4	1	0	1	0	2	1	1	1	0	0
GCF_000015985.1|WP_011338645.1|tm:229-251	WP_011338645.1	23	3995.23	173.706	2	0	0	0	5	5	1	1	0	4	0	1	0	0	0	0	0	1	0	3
GCF_000015985.1|WP_011841139.1|tm:153-175	WP_011841139.1	23	3500.87	152.212	3	0	0	0	0	6	0	2	0	5	0	0	0	0	0	1	0	4	1	1
GCF_000016065.1|WP_011867579.1|tm:7-26	WP_011867579.1	20	3006.18	150.309	3	0	1	0	2	4	0	2	0	2	0	1	0	0	0	1	0	4	0	0
GCF_000016065.1|WP_011864704.1|tm:211-233	WP_011864704.1	23	3504.14	152.354	5	0	0	1	0	3	0	1	0	4	0	0	2	0	0	0	0	6	0	1
GCF_000016065.1|WP_011865091.1|tm:117-139	WP_011865091.1	23	4413.39	191.887	1	0	0	0	1	1	0	2	0	8	1	0	0	0	1	0	1	4	2	1
GCF_000016065.1|WP_011865068.1|tm:104-123	WP_011865068.1	20	2875.32	143.766	4	0	0	0	0	4	0	0	0	6	0	0	0	0	0	2	1	3	0	0
GCF_000016065.1|WP_011864563.1|tm:118-135	WP_011864563.1	18	3441.42	191.19	0	0	0	0	2	0	0	3	0	8	0	0	0	1	0	2	0	1	0	1
GCF_000016065.1|WP_011864566.1|tm:137-159	WP_011864566.1	23	4109.2	178.661	1	0	0	0	1	2	0	1	1	8	0	0	0	1	0	2	0	4	2	0
GCF_000016065.1|WP_011864742.1|tm:122-141	WP_011864742.1	20	3565.31	178.265	4	0	0	0	1	0	0	3	0	5	0	0	0	0	0	2	2	0	2	1
GCF_000016085.1|WP_011889550.1|tm:125-147	WP_011889550.1	23	3567.64	155.115	5	0	0	0	1	1	0	1	0	5	0	0	0	0	0	3	1	6	0	0
GCF_000016085.1|WP_011890395.1|tm:114-133	WP_011890395.1	20	3417.67	170.883	6	0	0	0	1	0	0	5	0	2	1	0	0	0	0	1	1	1	1	1
GCF_000016185.1|WP_012567798.1|tm:129-151	WP_012567798.1	23	3722.69	161.856	3	0	0	0	0	5	0	2	0	5	1	0	1	0	0	0	0	3	1	2
GCF_000016545.1|WP_011915676.1|tm:185-207	WP_011915676.1	23	4037.64	175.55	3	0	0	1	3	1	0	1	0	4	1	0	0	0	0	4	1	1	1	2
GCF_000016545.1|WP_011915752.1|tm:185-207	WP_011915752.1	23	4037.64	175.55	3	0	0	1	3	1	0	1	0	4	1	0	0	0	0	4	1	1	1	2
GCF_000016545.1|WP_011915965.1|tm:185-207	WP_011915965.1	23	4037.64	175.55	3	0	0	1	3	1	0	1	0	4	1	0	0	0	0	4	1	1	1	2
GCF_000016545.1|WP_011915981.1|tm:185-207	WP_011915981.1	23	4037.64	175.55	3	0	0	1	3	1	0	1	0	4	1	0	0	0	0	4	1	1	1	2
GCF_000016545.1|WP_011916053.1|tm:185-207	WP_011916053.1	23	4037.64	175.55	3	0	0	1	3	1	0	1	0	4	1	0	0	0	0	4	1	1	1	2
GCF_000016545.1|WP_011916170.1|tm:185-207	WP_011916170.1	23	4037.64	175.55	3	0	0	1	3	1	0	1	0	4	1	0	0	0	0	4	1	1	1	2
GCF_000016545.1|WP_011916280.1|tm:185-207	WP_011916280.1	23	4037.64	175.55	3	0	0	1	3	1	0	1	0	4	1	0	0	0	0	4	1	1	1	2
GCF_000016545.1|WP_011916418.1|tm:185-207	WP_011916418.1	23	4037.64	175.55	3	0	0	1	3	1	0	1	0	4	1	0	0	0	0	4	1	1	1	2
GCF_000016545.1|WP_011916503.1|tm:185-207	WP_011916503.1	23	4037.64	175.55	3	0	0	1	3	1	0	1	0	4	1	0	0	0	0	4	1	1	1	2
GCF_000016545.1|WP_011916510.1|tm:185-207	WP_011916510.1	23	4037.64	175.55	3	0	0	1	3	1	0	1	0	4	1	0	0	0	0	4	1	1	1	2
GCF_000016545.1|WP_011916513.1|tm:185-207	WP_011916513.1	23	4037.64	175.55	3	0	0	1	3	1	0	1	0	4	1	0	0	0	0	4	1	1	1	2
GCF_000016545.1|WP_011916663.1|tm:185-207	WP_011916663.1	23	4037.64	175.55	3	0	0	1	3	1	0	1	0	4	1	0	0	0	0	4	1	1	1	2
GCF_000016545.1|WP_011915752.1|tm:185-207	WP_011915752.1	23	4037.64	175.55	3	0	0	1	3	1	0	1	0	4	1	0	0	0	0	4	1	1	1	2
GCF_000016545.1|WP_011915752.1|tm:185-207	WP_011915752.1	23	4037.64	175.55	3	0	0	1	3	1	0	1	0	4	1	0	0	0	0	4	1	1	1	2
GCF_000016545.1|WP_011916983.1|tm:185-207	WP_011916983.1	23	4037.64	175.55	3	0	0	1	3	1	0	1	0	4	1	0	0	0	0	4	1	1	1	2
GCF_000016545.1|WP_011917099.1|tm:185-207	WP_011917099.1	23	4037.64	175.55	3	0	0	1	3	1	0	1	0	4	1	0	0	0	0	4	1	1	1	2
GCF_000016545.1|WP_011917141.1|tm:185-207	WP_011917141.1	23	4037.64	175.55	3	0	0	1	3	1	0	1	0	4	1	0	0	0	0	4	1	1	1	2
GCF_000016545.1|WP_011917287.1|tm:185-207	WP_011917287.1	23	4037.64	175.55	3	0	0	1	3	1	0	1	0	4	1	0	0	0	0	4	1	1	1	2
GCF_000016545.1|WP_011917341.1|tm:185-207	WP_011917341.1	23	4037.64	175.55	3	0	0	1	3	1	0	1	0	4	1	0	0	0	0	4	1	1	1	2
GCF_000016545.1|WP_011917793.1|tm:185-207	WP_011917793.1	23	4037.64	175.55	3	0	0	1	3	1	0	1	0	4	1	0	0	0	0	4	1	1	1	2
GCF_000016545.1|WP_011917892.1|tm:185-207	WP_011917892.1	23	4037.64	175.55	3	0	0	1	3	1	0	1	0	4	1	0	0	0	0	4	1	1	1	2
GCF_000016545.1|WP_011918189.1|tm:185-207	WP_011918189.1	23	4037.64	175.55	3	0	0	1	3	1	0	1	0	4	1	0	0	0	0	4	1	1	1	2
GCF_000016585.1|WP_011919656.1|tm:120-139	WP_011919656.1	20	3807.63	190.381	0	0	0	0	1	1	0	3	1	5	0	0	0	0	0	1	0	5	3	0
GCF_000016585.1|WP_011788052.1|tm:16-38	WP_011788052.1	23	4049.87	176.081	2	0	0	0	2	0	0	2	0	7	0	0	0	0	0	5	1	2	1	1
GCF_000016585.1|WP_011790555.1|tm:113-135	WP_011790555.1	23	4141.8	180.078	1	0	0	0	2	2	1	2	0	6	1	0	0	0	0	4	0	1	2	1
GCF_000016585.1|WP_011920019.1|tm:122-144	WP_011920019.1	23	3960.7	172.204	1	1	0	0	0	3	0	4	1	4	0	0	0	0	0	1	1	4	2	1
GCF_000016645.1|WP_044048365.1|tm:706-728	WP_044048365.1	23	4633.37	201.451	1	0	0	0	5	1	0	2	0	4	1	0	0	0	0	1	0	2	2	4
GCF_000016645.1|WP_012023363.1|tm:95-112	WP_012023363.1	18	3053.66	169.648	1	0	0	0	2	2	0	2	0	3	0	1	1	0	0	0	1	4	0	1
GCF_000016645.1|WP_012023372.1|tm:398-416	WP_012023372.1	19	3508.11	184.637	0	0	0	0	2	1	0	4	1	4	0	1	0	0	0	0	0	5	0	1
GCF_000016645.1|WP_012025534.1|tm:379-401	WP_012025534.1	23	4073.44	177.106	2	0	0	0	4	1	1	0	0	7	0	1	0	0	0	2	2	2	0	1
GCF_000016645.1|WP_012026337.1|tm:378-400	WP_012026337.1	23	4039.73	175.64	1	0	1	0	1	1	0	3	0	2	0	1	0	0	0	2	1	6	0	4
GCF_000016645.1|WP_012026167.1|tm:824-846	WP_012026167.1	23	4024.12	174.962	1	1	0	0	1	4	0	5	0	5	1	0	0	0	0	1	0	1	2	1
GCF_000016645.1|WP_012024090.1|tm:766-788	WP_012024090.1	23	4374.43	190.193	2	1	0	0	5	1	0	3	0	2	0	0	0	0	0	3	0	0	1	5
GCF_000016645.1|WP_012024146.1|tm:804-826	WP_012024146.1	23	4392.75	190.989	2	0	0	0	4	1	0	1	0	5	0	0	0	0	1	1	2	2	2	2
GCF_000016645.1|WP_012025107.1|tm:781-803	WP_012025107.1	23	4325.12	188.049	1	0	0	0	7	1	0	2	0	3	1	0	2	0	0	1	2	1	1	1
GCF_000016645.1|WP_012025064.1|tm:382-401	WP_012025064.1	20	3688.13	184.406	0	0	0	0	3	1	0	6	0	5	0	0	0	0	0	3	0	1	1	0
GCF_000016645.1|WP_012023635.1|tm:745-767	WP_012023635.1	23	4320.04	187.828	2	0	0	0	3	1	1	4	0	4	0	1	0	0	1	1	0	2	0	3
GCF_000016765.1|WP_011951243.1|tm:152-174	WP_011951243.1	23	3716.47	161.586	4	0	0	0	3	5	0	3	0	5	1	0	0	0	0	1	0	0	1	0
GCF_000016765.1|WP_012049017.1|tm:44-66	WP_012049017.1	23	3643.92	158.431	5	0	0	0	2	4	0	5	0	3	0	0	0	0	1	0	0	3	0	0
GCF_000016765.1|WP_012050680.1|tm:107-126	WP_012050680.1	20	3394.43	169.721	3	0	0	0	0	3	0	1	0	9	2	0	0	0	0	0	0	1	0	1
GCF_000016765.1|WP_011951967.1|tm:5-27	WP_011951967.1	23	3154.43	137.149	4	0	0	0	0	7	0	1	0	2	2	0	1	1	0	1	1	3	0	0
GCF_000016765.1|WP_011951986.1|tm:21-43	WP_011951986.1	23	3682.24	160.097	5	0	0	0	1	3	2	3	0	1	1	0	0	1	0	1	2	1	0	2
GCF_000016785.1|WP_011943495.1|tm:104-122	WP_011943495.1	19	3436.01	180.843	2	0	0	0	5	1	0	1	0	5	1	0	0	0	0	1	0	3	0	0
GCF_000017005.1|WP_011999568.1|tm:104-126	WP_011999568.1	23	4316.05	187.654	2	0	0	0	3	0	0	3	0	3	0	0	1	0	0	2	1	3	1	4
GCF_000017005.1|WP_011999675.1|tm:231-253	WP_011999675.1	23	4399.39	191.278	2	0	1	0	4	0	0	4	0	5	2	0	1	1	1	1	0	0	0	1
GCF_000017145.1|YP_001313879.1|tm:201-223	YP_001313879.1	23	4001.89	173.995	2	0	0	0	2	2	0	1	0	7	0	1	1	0	1	3	0	1	0	2
GCF_000017145.1|YP_001312586.1|tm:57-79	YP_001312586.1	23	3371.99	146.608	6	0	0	0	1	4	0	3	0	2	1	0	2	0	1	2	1	0	0	0
GCF_000017265.1|WP_012524030.1|tm:226-248	WP_012524030.1	23	3541.27	153.968	7	0	0	0	1	3	1	2	0	5	1	0	0	0	0	0	1	2	0	0
GCF_000017265.1|WP_012522771.1|tm:102-124	WP_012522771.1	23	3773.45	164.063	6	0	0	0	0	2	0	3	0	4	2	0	0	0	0	0	2	2	1	1
GCF_000017265.1|WP_012521400.1|tm:143-162	WP_012521400.1	20	3227.01	161.35	5	0	0	0	1	1	0	3	0	1	0	1	0	0	0	0	0	7	1	0
GCF_000017265.1|WP_041373374.1|tm:129-151	WP_041373374.1	23	3496	152	11	0	0	0	0	2	0	1	0	4	1	0	0	0	0	0	0	2	2	0
GCF_000017265.1|WP_012521651.1|tm:141-163	WP_012521651.1	23	3322.59	144.46	14	0	0	0	1	2	0	1	0	1	0	0	1	0	0	0	0	0	2	1
GCF_000017445.4|WP_012151292.1|tm:96-115	WP_012151292.1	20	3592.24	179.612	0	0	0	0	1	0	1	8	0	3	1	0	1	0	0	3	0	2	0	0
GCF_000017565.1|WP_012111988.1|tm:107-126	WP_012111988.1	20	3205.59	160.28	5	0	0	0	2	2	0	2	0	3	0	0	0	0	0	0	1	4	0	1
GCF_000017805.1|WP_012119576.1|tm:28-50	WP_012119576.1	23	3465.49	150.673	7	0	0	0	0	3	0	2	0	3	0	1	0	0	1	0	3	2	0	1
GCF_000017805.1|WP_011997685.1|tm:117-139	WP_011997685.1	23	3857.43	167.714	3	0	0	0	2	4	0	4	0	5	0	0	0	0	0	0	1	2	1	1
GCF_000017805.1|WP_012119809.1|tm:110-132	WP_012119809.1	23	3819.62	166.07	2	0	0	0	2	2	0	1	0	5	0	0	1	0	0	1	1	7	0	1
GCF_000017805.1|WP_012120365.1|tm:87-109	WP_012120365.1	23	3801.41	165.279	1	1	0	0	3	4	0	0	0	4	2	0	1	0	1	0	3	3	0	0
GCF_000017805.1|WP_012120793.1|tm:240-262	WP_012120793.1	23	3740.18	162.617	5	0	0	0	1	0	0	0	0	4	1	0	1	0	0	2	0	8	0	1
GCF_000017805.1|WP_012121376.1|tm:328-350	WP_012121376.1	23	3779.99	164.347	6	0	0	0	0	3	0	4	0	3	1	0	1	0	0	0	0	2	3	0
GCF_000017845.1|WP_009547921.1|tm:154-173	WP_009547921.1	20	3641.51	182.076	2	0	0	0	2	3	0	2	0	6	0	0	0	0	0	0	0	1	1	3
GCF_000017845.1|WP_009543439.1|tm:190-207	WP_009543439.1	18	3481.92	193.44	0	0	0	0	2	0	1	4	0	3	0	0	1	0	1	1	0	3	0	2
GCF_000504085.1|WP_012004075.1|tm:92-114	WP_012004075.1	23	3827.2	166.4	5	1	0	0	3	1	0	3	0	4	1	0	0	0	0	3	0	1	0	1
GCF_000018025.1|WP_012141778.1|tm:122-144	WP_012141778.1	23	4392.85	190.993	2	0	0	0	2	1	0	2	0	7	1	0	0	0	1	0	1	3	2	1
GCF_000018025.1|WP_012140842.1|tm:122-144	WP_012140842.1	23	4158.78	180.817	1	0	0	0	2	1	0	1	1	7	0	0	0	0	0	2	0	6	1	1
GCF_000018025.1|WP_012141226.1|tm:117-139	WP_012141226.1	23	4164.94	181.084	2	0	0	1	2	0	0	4	0	5	0	0	1	1	0	2	0	3	0	2
GCF_000018025.1|WP_012141230.1|tm:113-132	WP_012141230.1	20	3454.47	172.724	2	1	0	0	2	1	0	4	0	4	1	0	0	1	0	1	1	2	0	0
GCF_000018025.1|WP_083758959.1|tm:149-166	WP_083758959.1	18	3162.07	175.671	2	0	0	0	4	2	1	0	0	4	0	0	0	0	0	1	0	3	1	0
GCF_000018025.1|WP_012141448.1|tm:146-168	WP_012141448.1	23	4100.53	178.284	2	0	0	0	1	2	1	1	0	6	1	0	0	1	1	1	0	4	0	2
GCF_000018045.1|WP_012131264.1|tm:111-133	WP_012131264.1	23	4237.46	184.237	1	0	0	0	2	3	0	0	0	4	1	0	0	0	0	0	3	4	5	0
GCF_000018045.1|WP_012133688.1|tm:173-195	WP_012133688.1	23	4076.9	177.257	2	0	0	0	2	2	0	2	0	5	1	0	0	0	0	1	4	1	2	1
GCF_000018045.1|WP_012134970.1|tm:124-146	WP_012134970.1	23	3789.85	164.776	4	1	0	0	1	1	0	2	0	5	2	0	1	0	0	3	0	2	0	1
GCF_000018045.1|WP_012135723.1|tm:33-55	WP_012135723.1	23	4214.33	183.232	0	1	0	0	4	1	1	1	0	4	1	1	0	0	1	2	1	4	0	1
GCF_000018145.1|WP_012177855.1|tm:157-179	WP_012177855.1	23	3385.33	147.188	4	0	0	0	0	7	0	2	0	6	0	0	0	0	0	1	0	1	0	2
GCF_000018285.1|WP_012154557.1|tm:118-140	WP_012154557.1	23	4480.88	194.821	2	0	0	0	2	1	0	1	0	6	2	0	0	0	1	0	1	3	3	1
GCF_000018285.1|WP_012154532.1|tm:97-114	WP_012154532.1	18	2732.27	151.793	4	0	0	0	1	3	0	2	0	5	0	0	0	0	0	1	2	0	0	0
GCF_000018285.1|WP_012157110.1|tm:81-103	WP_012157110.1	23	3938.01	171.218	3	1	0	0	1	3	0	4	0	6	1	0	0	0	0	0	1	1	1	1
GCF_000018285.1|WP_012153755.1|tm:122-144	WP_012153755.1	23	4135.02	179.783	2	0	0	0	1	1	0	4	1	7	0	0	0	0	0	2	0	3	1	1
GCF_000018285.1|WP_012153779.1|tm:122-144	WP_012153779.1	23	4156.86	180.733	1	0	0	0	1	1	0	4	1	6	1	0	0	0	0	3	0	3	1	1
GCF_000018285.1|WP_012154056.1|tm:119-141	WP_012154056.1	23	4082.44	177.497	1	1	0	0	1	1	0	4	0	7	0	2	0	1	0	0	3	1	0	1
GCF_000018285.1|WP_012156650.1|tm:116-135	WP_012156650.1	20	3377.85	168.892	2	1	0	0	1	2	0	2	0	4	0	0	0	0	0	1	0	5	1	1
GCF_000018285.1|WP_012157239.1|tm:114-136	WP_012157239.1	23	3941.01	171.348	5	0	0	0	1	0	1	2	0	6	0	1	0	0	0	2	1	2	0	2
GCF_000018285.1|WP_012154252.1|tm:141-163	WP_012154252.1	23	4030.08	175.221	6	1	0	0	0	0	0	0	0	6	1	1	0	0	2	0	2	2	1	1
GCF_000018525.1|WP_004691662.1|tm:12-34	WP_004691662.1	23	4028.25	175.141	4	0	0	1	4	0	0	3	0	2	1	1	2	0	1	1	1	2	0	0
GCF_000018525.1|WP_002968505.1|tm:210-232	WP_002968505.1	23	3550.99	154.391	5	0	0	0	0	1	0	2	0	4	0	0	0	0	0	4	2	4	1	0
GCF_000018525.1|WP_004687104.1|tm:226-248	WP_004687104.1	23	3802.49	165.326	4	0	0	0	2	3	0	2	0	6	1	0	1	1	0	1	0	1	0	1
GCF_000018525.1|WP_004685932.1|tm:80-102	WP_004685932.1	23	3530.33	153.493	4	0	0	0	0	3	1	3	0	2	1	1	1	0	0	2	1	3	0	1
GCF_000018605.1|WP_041533981.1|tm:7-29	WP_041533981.1	23	3951.18	171.79	4	3	0	0	4	2	0	1	1	4	0	0	1	0	0	0	0	1	1	1
GCF_000018665.1|WP_012206359.1|tm:209-231	WP_012206359.1	23	3163.29	137.534	7	0	0	0	1	5	0	0	0	2	1	0	0	0	0	1	0	6	0	0
GCF_000018845.1|WP_012255444.1|tm:135-157	WP_012255444.1	23	3523.55	153.198	5	0	0	2	3	4	0	0	0	3	1	0	1	0	0	1	0	3	0	0
GCF_000018945.1|WP_038066958.1|tm:303-325	WP_038066958.1	23	3819.25	166.054	1	0	0	0	1	3	0	3	1	3	0	2	1	0	0	0	0	7	0	1
GCF_000018945.1|WP_015920184.1|tm:192-214	WP_015920184.1	23	3937.92	171.214	1	0	0	0	1	3	0	0	0	5	0	1	1	0	0	2	0	5	1	3
GCF_000018945.1|WP_038067172.1|tm:101-123	WP_038067172.1	23	4068.67	176.899	2	0	0	1	3	1	1	3	0	5	1	1	1	0	0	1	0	3	0	0
GCF_000019085.1|WP_012269147.1|tm:152-174	WP_012269147.1	23	3654.28	158.882	3	0	0	0	1	2	0	0	0	6	0	1	1	0	0	3	1	4	0	1
GCF_000019085.1|WP_012269127.1|tm:109-128	WP_012269127.1	20	3552.01	177.601	1	0	0	0	2	3	0	6	0	2	0	0	0	0	0	0	0	3	0	3
GCF_000019165.1|WP_083765223.1|tm:112-134	WP_083765223.1	23	3491.94	151.823	6	0	0	0	1	4	0	2	1	2	0	0	0	0	0	1	0	4	0	2
GCF_000019185.1|WP_012276473.1|tm:118-140	WP_012276473.1	23	4372.92	190.127	1	0	0	0	2	2	0	2	0	6	2	0	0	0	1	0	1	3	2	1
GCF_000019185.1|WP_012275481.1|tm:81-103	WP_012275481.1	23	3946.05	171.567	3	1	0	0	1	3	0	3	0	7	1	0	0	0	0	0	1	1	1	1
GCF_000019185.1|WP_012275343.1|tm:112-134	WP_012275343.1	23	3757.83	163.384	6	1	0	0	2	2	1	1	0	4	1	0	0	0	0	1	1	1	0	2
GCF_000019185.1|WP_012275690.1|tm:122-144	WP_012275690.1	23	4099.27	178.229	2	0	0	0	1	1	0	4	1	6	0	0	0	0	0	2	0	4	1	1
GCF_000019185.1|WP_012275706.1|tm:122-144	WP_012275706.1	23	4079.75	177.38	1	1	0	0	1	1	0	5	1	5	0	0	0	0	0	3	0	3	1	1
GCF_000019185.1|WP_012275976.1|tm:117-139	WP_012275976.1	23	4080.44	177.41	1	1	0	0	2	1	0	2	0	7	1	1	0	0	0	1	2	3	0	1
GCF_000019185.1|WP_012278582.1|tm:116-135	WP_012278582.1	20	3311.62	165.581	3	3	0	0	1	1	0	4	0	4	0	0	0	0	0	2	0	1	1	0
GCF_000019185.1|WP_012276158.1|tm:146-168	WP_012276158.1	23	3873.34	168.406	2	0	0	0	1	4	1	2	0	5	0	0	0	1	1	1	1	2	0	2
GCF_000019225.1|WP_012487110.1|tm:113-135	WP_012487110.1	23	4306.45	187.237	2	0	0	0	3	1	0	3	0	5	0	0	0	1	0	1	0	4	3	0
GCF_000019525.1|WP_012327435.1|tm:4-26	WP_012327435.1	23	3727.2	162.052	3	0	1	0	3	3	0	4	0	2	0	1	0	0	0	2	0	3	0	1
GCF_000019525.1|WP_041417828.1|tm:219-241	WP_041417828.1	23	3913.75	170.163	3	0	0	1	2	2	0	3	0	4	2	0	1	0	0	1	3	0	1	0
GCF_000019525.1|WP_012324177.1|tm:121-143	WP_012324177.1	23	4392.85	190.993	2	0	0	0	2	1	0	2	0	7	1	0	0	0	1	0	1	3	2	1
GCF_000019525.1|WP_012323522.1|tm:117-136	WP_012323522.1	20	3662.53	183.127	1	1	0	0	3	1	0	3	0	7	0	1	0	0	0	1	0	1	0	1
GCF_000019525.1|WP_012323526.1|tm:108-130	WP_012323526.1	23	4198.71	182.553	1	0	0	0	1	1	1	2	1	7	0	0	2	0	0	0	2	3	2	0
GCF_000019525.1|WP_012325277.1|tm:115-137	WP_012325277.1	23	4367.86	189.907	1	1	0	0	2	0	0	4	0	3	0	0	0	1	1	3	0	3	2	2
GCF_000019525.1|WP_012327024.1|tm:122-144	WP_012327024.1	23	3913.46	170.15	3	0	0	0	0	2	0	3	1	6	0	0	0	0	0	2	0	4	2	0
GCF_000019525.1|WP_012327044.1|tm:122-144	WP_012327044.1	23	4107.31	178.579	2	0	0	0	1	1	0	3	1	7	0	0	0	0	0	2	0	4	1	1
GCF_000019525.1|WP_012327310.1|tm:116-138	WP_012327310.1	23	3850.21	167.4	3	0	0	0	0	2	0	2	0	8	0	1	0	0	0	2	1	2	0	2
GCF_000019525.1|WP_012325987.1|tm:125-147	WP_012325987.1	23	4009.74	174.337	1	0	0	0	3	1	0	2	0	4	0	0	1	0	0	1	2	7	1	0
GCF_000019525.1|WP_012327076.1|tm:141-163	WP_012327076.1	23	3996.87	173.777	2	0	0	0	3	2	0	5	0	4	0	0	1	1	0	1	0	3	0	1
GCF_000019525.1|WP_012325532.1|tm:130-147	WP_012325532.1	18	3073.47	170.748	2	0	0	0	2	3	0	2	0	5	2	0	0	1	0	0	0	1	0	0
GCF_000019525.1|WP_041418002.1|tm:141-163	WP_041418002.1	23	4293.62	186.679	0	1	0	0	5	0	0	2	0	4	0	1	0	0	2	2	2	4	0	0
GCF_000019525.1|WP_012326385.1|tm:153-172	WP_012326385.1	20	3754.5	187.725	1	0	0	0	3	1	1	3	0	6	1	1	0	0	0	0	1	1	0	1
GCF_000019525.1|WP_012327062.1|tm:121-143	WP_012327062.1	23	4131.8	179.643	3	1	0	0	1	0	0	3	1	5	0	0	0	0	0	1	2	3	1	2
GCF_000019665.1|WP_012462776.1|tm:121-143	WP_012462776.1	23	4322.24	187.923	2	1	0	0	5	1	0	2	0	4	1	0	0	1	1	1	0	2	0	2
GCF_000019665.1|WP_012462754.1|tm:154-173	WP_012462754.1	20	3517.76	175.888	1	0	0	0	1	1	1	5	0	3	0	1	1	0	0	2	1	1	0	2
GCF_000019685.1|WP_012538107.1|tm:123-145	WP_012538107.1	23	3829.82	166.514	0	0	0	0	2	3	0	5	1	2	0	1	0	0	0	1	1	7	0	0
GCF_000019705.1|WP_012538836.1|tm:123-145	WP_012538836.1	23	3829.82	166.514	0	0	0	0	2	3	0	5	1	2	0	1	0	0	0	1	1	7	0	0
GCF_000019785.1|WP_012347888.1|tm:125-147	WP_012347888.1	23	4167.24	181.184	3	0	0	0	1	1	0	1	0	9	0	0	3	0	1	0	0	2	2	0
GCF_000019845.1|WP_012385784.1|tm:227-249	WP_012385784.1	23	3606.61	156.809	1	0	0	0	4	7	0	2	0	2	0	0	1	0	0	1	0	3	0	2
GCF_000019965.1|WP_083767860.1|tm:26-48	WP_083767860.1	23	3710.39	161.321	4	3	0	0	1	0	0	1	0	5	2	0	3	0	0	2	1	1	0	0
GCF_000019965.1|WP_012375693.1|tm:242-264	WP_012375693.1	23	3795.62	165.027	6	0	0	0	1	2	0	2	0	5	1	1	1	0	1	0	0	2	0	1
GCF_000019965.1|WP_012374487.1|tm:150-172	WP_012374487.1	23	3705.6	161.113	1	0	0	0	1	5	0	4	0	4	0	0	0	0	0	3	0	3	2	0
GCF_000020025.1|WP_012413314.1|tm:95-117	WP_012413314.1	23	4518.67	196.464	0	0	0	0	4	0	0	4	1	6	0	0	0	2	0	3	0	0	0	3
GCF_000020025.1|WP_012408044.1|tm:107-129	WP_012408044.1	23	3969.26	172.577	3	0	0	0	0	1	1	3	0	7	0	0	1	0	0	1	1	3	0	2
GCF_000020045.1|WP_012404376.1|tm:136-158	WP_012404376.1	23	4108.71	178.64	3	1	0	0	2	2	0	1	0	3	1	0	1	0	1	0	1	3	1	3
GCF_000020045.1|WP_012402633.1|tm:7-29	WP_012402633.1	23	3929.07	170.829	4	0	0	0	4	0	1	2	0	2	2	2	2	0	0	2	2	0	0	0
GCF_000020045.1|WP_012402774.1|tm:13-35	WP_012402774.1	23	3787.8	164.687	3	0	0	1	3	1	1	1	0	3	1	0	1	0	0	3	2	3	0	0
GCF_000020045.1|WP_012399966.1|tm:7-26	WP_012399966.1	20	3139.59	156.98	5	1	0	1	0	1	0	1	0	2	1	0	0	0	0	2	2	2	0	2
GCF_000020045.1|WP_012400816.1|tm:146-165	WP_012400816.1	20	3533.76	176.688	4	0	0	0	0	1	1	1	0	4	1	0	0	0	0	0	1	4	3	0
GCF_000020045.1|WP_012399671.1|tm:103-125	WP_012399671.1	23	3389.6	147.374	4	0	0	0	0	4	0	3	0	3	1	1	1	0	0	2	0	4	0	0
GCF_000020045.1|WP_041765281.1|tm:7-29	WP_041765281.1	23	3441.92	149.649	5	0	0	0	0	2	0	2	0	3	2	1	1	0	0	3	3	1	0	0
GCF_000020045.1|WP_012405571.1|tm:12-34	WP_012405571.1	23	3944.92	171.518	1	1	0	1	1	2	1	2	1	5	0	0	1	0	0	1	1	4	1	0
GCF_000020045.1|WP_083775877.1|tm:168-190	WP_083775877.1	23	3502.35	152.276	5	0	1	0	3	3	0	2	0	2	0	0	1	0	0	1	1	4	0	0
GCF_000020045.1|WP_012405296.1|tm:148-170	WP_012405296.1	23	3605.07	156.742	8	0	0	1	1	1	1	1	0	1	2	0	0	0	1	1	1	4	0	0
GCF_000020125.1|WP_012427506.1|tm:135-157	WP_012427506.1	23	4004.25	174.098	3	1	0	0	2	2	0	1	0	3	1	0	2	0	0	0	1	3	1	3
GCF_004402975.1|WP_012426937.1|tm:7-29	WP_012426937.1	23	3893.32	169.275	4	0	0	0	4	0	1	2	0	1	2	2	2	0	0	2	2	1	0	0
GCF_000020125.1|WP_012433398.1|tm:21-40	WP_012433398.1	20	3092.47	154.623	6	0	0	0	1	1	0	2	0	1	2	0	0	0	0	3	1	2	0	1
GCF_000020125.1|WP_012433416.1|tm:21-40	WP_012433416.1	20	3124.13	156.207	5	0	0	0	1	1	0	2	0	1	2	0	0	0	0	3	2	2	0	1
GCF_000020125.1|WP_012426953.1|tm:12-34	WP_012426953.1	23	3501.1	152.222	8	0	0	1	1	2	0	1	0	4	0	0	0	0	1	1	1	3	0	0
GCF_000020125.1|WP_012428247.1|tm:7-29	WP_012428247.1	23	3269.6	142.157	8	0	1	0	2	2	0	1	0	1	0	1	0	0	0	3	1	3	0	0
GCF_000020125.1|WP_012428091.1|tm:13-35	WP_012428091.1	23	3725.51	161.979	4	0	0	1	3	1	0	2	1	0	1	1	2	0	0	2	0	5	0	0
GCF_000020125.1|WP_012431130.1|tm:9-26	WP_012431130.1	18	3406.89	189.272	1	0	0	0	3	0	1	4	0	3	0	0	1	0	1	1	1	1	0	1
GCF_004402975.1|WP_012426651.1|tm:56-78	WP_012426651.1	23	3907.71	169.9	4	0	0	0	3	2	1	0	0	2	1	0	0	0	2	2	0	5	0	1
GCF_000020125.1|WP_012429016.1|tm:179-201	WP_012429016.1	23	3574.6	155.417	3	0	0	0	0	3	0	1	0	8	0	0	4	0	0	0	2	2	0	0
GCF_000020385.1|WP_012468229.1|tm:13-35	WP_012468229.1	23	3602.91	156.648	5	0	0	1	1	3	2	3	0	4	0	0	2	0	0	0	1	1	0	0
GCF_000020465.1|WP_012467070.1|tm:117-139	WP_012467070.1	23	3910.71	170.031	1	0	0	0	3	3	0	1	0	8	0	0	0	0	1	3	1	2	0	0
GCF_000020485.1|WP_012635825.1|tm:108-127	WP_012635825.1	20	3628.95	181.447	0	0	0	0	3	1	0	6	0	4	0	1	0	0	0	1	0	4	0	0
GCF_000020505.1|WP_012501501.1|tm:117-139	WP_012501501.1	23	3663.5	159.283	6	0	0	0	0	1	0	1	0	8	0	0	0	0	0	0	2	5	0	0
GCF_000020525.1|WP_012500110.1|tm:117-139	WP_012500110.1	23	3807.93	165.562	4	0	0	0	3	3	0	5	0	4	0	0	0	0	0	2	0	1	1	0
GCF_000020525.1|WP_049756542.1|tm:27-46	WP_049756542.1	20	3645.76	182.288	0	1	1	0	3	0	0	2	0	2	1	1	0	0	0	2	3	2	1	1
GCF_000020545.1|WP_012475602.1|tm:128-150	WP_012475602.1	23	3831.51	166.587	2	0	0	0	4	3	0	1	0	4	1	0	0	0	0	1	0	7	0	0
GCF_000020625.1|WP_012506547.1|tm:126-148	WP_012506547.1	23	3967.98	172.521	2	0	0	0	3	3	0	5	0	6	0	0	0	1	0	0	0	3	0	0
GCF_000020665.1|WP_012510798.1|tm:114-131	WP_012510798.1	18	2998.17	166.565	3	0	0	0	1	1	0	1	0	2	0	0	1	0	0	0	2	5	1	1
GCF_000020665.1|WP_006375128.1|tm:13-35	WP_006375128.1	23	3948.91	171.692	1	0	0	1	1	2	1	1	1	3	2	0	1	0	0	1	2	5	1	0
GCF_000020665.1|WP_012512033.1|tm:164-183	WP_012512033.1	20	3500.57	175.028	3	0	0	0	0	1	0	0	0	8	2	0	0	0	0	0	1	4	1	0
GCF_000020685.1|WP_012692767.1|tm:100-122	WP_012692767.1	23	3721.96	161.824	4	0	0	0	0	5	0	0	0	7	0	0	0	0	1	0	0	3	0	3
GCF_000020965.1|WP_012548161.1|tm:102-124	WP_012548161.1	23	4268.38	185.582	1	0	0	0	3	0	0	4	1	4	0	2	0	0	0	1	2	3	0	2
GCF_000020965.1|WP_012547368.1|tm:64-86	WP_012547368.1	23	3741.59	162.678	1	0	0	1	1	2	0	3	0	2	0	1	1	0	0	1	4	5	0	1
GCF_000020985.1|YP_002248897.1|tm:114-136	YP_002248897.1	23	4062.84	176.645	4	0	0	0	4	1	0	6	0	1	1	0	1	1	0	0	1	2	1	0
GCF_000021045.1|WP_012702541.1|tm:113-135	WP_012702541.1	23	4104.42	178.453	0	0	0	0	1	4	0	2	0	8	0	0	0	1	1	1	0	3	2	0
GCF_000021045.1|WP_012701342.1|tm:68-90	WP_012701342.1	23	3481.86	151.385	7	0	1	0	1	1	0	2	0	4	0	1	0	0	0	3	0	3	0	0
GCF_000021045.1|WP_081434916.1|tm:15-37	WP_081434916.1	23	3407.6	148.157	6	0	1	0	1	3	0	2	0	4	0	1	0	0	0	2	0	3	0	0
GCF_000021285.1|WP_012580531.1|tm:136-155	WP_012580531.1	20	3211.07	160.553	2	0	0	1	4	4	0	1	0	2	0	0	0	0	0	2	0	3	0	1
GCF_000021325.1|WP_012226117.1|tm:87-109	WP_012226117.1	23	3571.04	155.263	6	1	0	0	1	2	0	2	0	6	1	0	0	0	0	2	1	1	0	0
GCF_000021325.1|WP_012225526.1|tm:114-136	WP_012225526.1	23	3602.09	156.613	5	0	0	0	0	4	0	2	0	2	1	0	1	0	0	0	0	5	1	2
GCF_000021325.1|WP_043458980.1|tm:67-89	WP_043458980.1	23	3686.97	160.303	2	0	1	0	0	3	0	2	0	4	0	1	1	0	0	1	1	5	0	2
GCF_000021485.1|WP_012535757.1|tm:228-247	WP_012535757.1	20	3094.69	154.734	5	0	0	0	4	3	0	0	0	4	0	0	0	0	0	2	0	2	0	0
GCF_000021485.1|WP_012607176.1|tm:13-32	WP_012607176.1	20	3780.98	189.049	1	0	0	0	1	1	1	3	0	2	1	1	0	0	1	1	2	1	1	3
GCF_000021485.1|WP_012536845.1|tm:107-126	WP_012536845.1	20	3632.93	181.647	2	0	0	0	1	0	0	4	0	2	0	0	0	0	0	2	0	6	3	0
GCF_000021485.1|WP_012536014.1|tm:15-32	WP_012536014.1	18	3396.13	188.674	1	0	0	0	0	1	0	1	0	6	1	0	1	0	1	0	3	0	2	1
GCF_000021545.1|WP_083758888.1|tm:94-116	WP_083758888.1	23	4099.27	178.229	1	0	0	0	1	0	1	3	0	7	0	1	2	0	0	1	2	3	0	1
GCF_000021545.1|WP_012674710.1|tm:153-172	WP_012674710.1	20	3003.57	150.178	1	0	0	0	4	4	0	1	0	2	0	0	2	0	0	0	2	3	0	0
GCF_000021565.1|WP_012676347.1|tm:89-111	WP_012676347.1	23	4277.34	185.971	0	0	0	0	6	1	0	0	1	8	0	0	0	0	1	4	1	1	0	0
GCF_000021565.1|WP_012675661.1|tm:155-172	WP_012675661.1	18	3038.5	168.806	1	0	0	0	4	3	0	0	0	3	2	0	2	0	0	0	1	2	0	0
GCF_000021645.1|YP_002353353.1|tm:102-119	YP_002353353.1	18	3402.74	189.041	0	0	0	0	3	1	0	4	0	4	0	0	0	0	0	0	2	2	0	2
GCF_000021685.1|WP_012641759.1|tm:103-125	WP_012641759.1	23	4065.24	176.75	4	0	0	0	3	0	0	2	0	4	1	0	0	0	0	1	2	4	0	2
GCF_000021825.1|WP_015956173.1|tm:164-186	WP_015956173.1	23	3881.52	168.762	3	1	0	0	0	3	0	4	0	7	0	0	0	0	0	2	0	0	1	2
GCF_000021825.1|WP_015956269.1|tm:113-135	WP_015956269.1	23	4313.71	187.553	0	0	0	0	2	1	2	5	0	5	0	0	1	0	1	2	0	2	0	2
GCF_000021885.1|WP_015940071.1|tm:107-129	WP_015940071.1	23	4225.36	183.711	2	0	0	0	0	2	0	1	1	4	1	0	0	1	0	1	2	3	5	0
GCF_000021905.1|WP_015947380.1|tm:168-190	WP_015947380.1	23	3301.53	143.545	3	0	0	0	1	7	0	1	0	5	1	0	1	0	0	0	3	1	0	0
GCF_000021905.1|WP_012610530.1|tm:154-176	WP_012610530.1	23	4038.89	175.604	2	0	0	0	3	0	0	3	0	3	2	2	0	0	0	4	1	2	0	1
GCF_000021905.1|WP_015947100.1|tm:144-166	WP_015947100.1	23	3491.48	151.803	3	0	1	1	0	5	0	1	0	3	2	0	0	0	0	1	0	5	0	1
GCF_000021905.1|WP_015949408.1|tm:161-183	WP_015949408.1	23	4031.42	175.279	3	1	0	0	2	2	3	3	0	1	2	1	1	0	0	0	0	2	1	1
GCF_000021925.1|WP_005817440.1|tm:49-71	WP_005817440.1	23	3582.01	155.74	1	0	0	0	0	3	0	3	0	1	2	0	0	2	0	3	2	6	0	0
GCF_000021925.1|WP_015945126.1|tm:177-194	WP_015945126.1	18	2934.03	163.002	3	0	0	0	0	1	0	2	0	5	0	1	0	0	0	2	1	2	0	1
GCF_000021945.1|WP_015941296.1|tm:180-199	WP_015941296.1	20	3628.66	181.433	1	0	0	0	2	1	0	3	0	3	0	1	1	0	0	0	0	6	2	0
GCF_000021945.1|WP_015940666.1|tm:230-252	WP_015940666.1	23	3419.05	148.654	6	0	0	0	2	4	1	1	0	3	0	0	1	0	0	0	0	5	0	0
GCF_000021945.1|WP_015940368.1|tm:97-119	WP_015940368.1	23	3969.43	172.584	2	0	0	0	4	2	0	2	0	5	0	0	1	0	0	1	1	4	0	1
GCF_000021945.1|WP_015940800.1|tm:16-38	WP_015940800.1	23	3928.81	170.818	2	0	0	0	1	3	0	2	0	2	2	0	1	1	0	2	2	1	1	3
GCF_000021945.1|WP_012615537.1|tm:282-304	WP_012615537.1	23	4067.02	176.827	5	0	0	0	1	1	0	4	0	4	0	0	0	0	1	0	1	3	1	2
GCF_000021985.1|WP_012638608.1|tm:121-140	WP_012638608.1	20	3494.31	174.715	3	0	0	0	1	3	0	2	0	7	0	0	0	0	0	0	0	1	1	2
GCF_000022065.1|WP_015925783.1|tm:146-163	WP_015925783.1	18	3198.24	177.68	2	0	0	0	1	2	1	1	0	3	1	0	0	1	0	1	0	2	1	2
GCF_000022085.1|WP_015932808.1|tm:47-69	WP_015932808.1	23	3643.78	158.425	5	0	0	0	3	3	0	1	0	3	0	0	1	0	1	2	1	2	0	1
GCF_000022185.1|WP_012257786.1|tm:158-180	WP_012257786.1	23	3797.08	165.09	3	0	0	0	0	2	0	5	0	4	0	1	1	0	0	0	1	5	1	0
GCF_000022185.1|WP_012257722.1|tm:97-119	WP_012257722.1	23	3923.59	170.591	3	0	0	0	4	2	0	2	0	5	0	0	1	0	0	1	1	3	0	1
GCF_000022185.1|WP_012259299.1|tm:284-306	WP_012259299.1	23	3962.56	172.285	5	0	0	0	1	2	0	4	0	5	0	0	0	0	1	0	0	3	1	1
GCF_000022325.1|WP_015907074.1|tm:185-207	WP_015907074.1	23	4037.64	175.55	3	0	0	1	3	1	0	1	0	4	1	0	0	0	0	4	1	1	1	2
GCF_000022325.1|WP_015907284.1|tm:185-207	WP_015907284.1	23	4037.64	175.55	3	0	0	1	3	1	0	1	0	4	1	0	0	0	0	4	1	1	1	2
GCF_000022325.1|WP_015908348.1|tm:185-207	WP_015908348.1	23	4037.64	175.55	3	0	0	1	3	1	0	1	0	4	1	0	0	0	0	4	1	1	1	2
GCF_000022325.1|WP_015908355.1|tm:185-207	WP_015908355.1	23	4037.64	175.55	3	0	0	1	3	1	0	1	0	4	1	0	0	0	0	4	1	1	1	2
GCF_000022325.1|WP_015908429.1|tm:185-207	WP_015908429.1	23	4037.64	175.55	3	0	0	1	3	1	0	1	0	4	1	0	0	0	0	4	1	1	1	2
GCF_000022565.1|WP_052294763.1|tm:108-130	WP_052294763.1	23	4097.06	178.133	4	0	0	0	2	2	0	0	0	4	2	0	0	0	2	1	0	4	2	0
GCF_000022565.1|WP_041839381.1|tm:10-32	WP_041839381.1	23	3781.29	164.404	2	0	0	1	0	4	1	1	1	7	1	0	1	0	0	1	0	2	0	1
GCF_000022565.1|WP_083770538.1|tm:289-308	WP_083770538.1	20	3175.65	158.782	5	0	0	0	1	3	0	0	0	5	2	0	1	0	0	0	0	2	0	1
GCF_000022565.1|WP_041839539.1|tm:159-181	WP_041839539.1	23	3494.81	151.948	8	1	0	0	1	3	0	1	0	3	1	0	0	0	0	1	2	0	2	0
GCF_000590795.1|WP_002964436.1|tm:12-34	WP_002964436.1	23	4028.25	175.141	4	0	0	1	4	0	0	3	0	2	1	1	2	0	1	1	1	2	0	0
GCF_000018525.1|WP_002968505.1|tm:210-232	WP_002968505.1	23	3550.99	154.391	5	0	0	0	0	1	0	2	0	4	0	0	0	0	0	4	2	4	1	0
GCF_000018525.1|WP_004687104.1|tm:226-248	WP_004687104.1	23	3802.49	165.326	4	0	0	0	2	3	0	2	0	6	1	0	1	1	0	1	0	1	0	1
GCF_000022745.1|WP_041594780.1|tm:80-102	WP_041594780.1	23	3530.33	153.493	4	0	0	0	0	3	1	3	0	2	1	1	1	0	0	2	1	3	0	1
GCF_000023065.1|WP_012729114.1|tm:113-132	WP_012729114.1	20	3534.58	176.729	0	1	0	0	0	4	0	3	0	5	0	0	0	0	0	1	1	1	4	0
GCF_000023065.1|WP_003296541.1|tm:64-86	WP_003296541.1	23	3644.49	158.456	7	0	0	1	0	1	0	3	1	5	1	0	1	0	0	1	1	1	0	0
GCF_000023105.1|WP_015883856.1|tm:21-43	WP_015883856.1	23	3989.19	173.443	2	0	0	0	3	1	0	2	0	5	0	0	1	0	2	4	0	3	0	0
GCF_000023105.1|WP_012725302.1|tm:139-161	WP_012725302.1	23	3471.83	150.949	12	0	0	0	0	0	0	1	0	3	0	0	0	1	0	1	1	2	1	1
GCF_000023105.1|WP_012725472.1|tm:94-116	WP_012725472.1	23	3730.32	162.188	4	0	0	0	0	2	0	3	0	5	1	0	0	1	0	2	2	2	1	0
GCF_000023125.1|WP_015810256.1|tm:21-43	WP_015810256.1	23	3830.14	166.528	3	1	0	1	0	2	0	4	0	2	0	1	0	1	0	3	0	2	2	1
GCF_000023125.1|WP_015811101.1|tm:338-360	WP_015811101.1	23	3956.23	172.01	1	0	0	0	1	2	0	4	0	5	1	0	0	0	0	3	1	3	0	2
GCF_000023125.1|WP_015811072.1|tm:816-838	WP_015811072.1	23	4338.22	188.618	4	0	0	0	2	1	0	2	0	6	1	0	1	0	1	0	0	1	2	2
GCF_000023125.1|WP_015810989.1|tm:13-35	WP_015810989.1	23	3788.6	164.722	5	1	0	0	1	1	0	3	0	5	0	2	1	0	0	1	0	2	1	0
GCF_000023125.1|WP_050774608.1|tm:5-27	WP_050774608.1	23	4195.42	182.41	1	1	0	0	2	3	0	4	0	3	1	0	0	1	3	0	1	2	1	0
GCF_000023125.1|WP_083769069.1|tm:859-881	WP_083769069.1	23	4409.16	191.703	3	0	0	0	1	0	0	2	0	4	1	0	0	0	1	0	1	5	2	3
GCF_000023125.1|WP_015813413.1|tm:144-166	WP_015813413.1	23	3964.88	172.386	3	0	1	0	2	1	0	4	0	3	0	1	1	0	0	2	2	0	0	3
GCF_000023125.1|WP_015811104.1|tm:755-777	WP_015811104.1	23	4209.37	183.016	3	0	0	0	1	3	0	0	0	5	0	0	0	0	1	0	1	3	3	3
GCF_000023245.1|WP_015801307.1|tm:190-212	WP_015801307.1	23	3686.27	160.273	6	0	0	0	0	2	0	0	0	7	0	0	1	0	1	1	0	4	1	0
GCF_000023285.1|WP_015782222.1|tm:785-807	WP_015782222.1	23	4219.3	183.448	2	0	0	0	0	2	0	3	1	6	0	0	0	0	0	0	1	3	1	4
GCF_000023285.1|WP_012796910.1|tm:154-176	WP_012796910.1	23	3995.69	173.726	2	0	0	0	2	1	0	6	1	4	0	1	2	0	0	0	1	3	0	0
GCF_000023345.1|WP_015865726.1|tm:85-107	WP_015865726.1	23	3568.9	155.17	4	0	0	0	2	3	0	3	0	3	1	0	2	0	0	4	0	0	0	1
GCF_000023345.1|WP_012747305.1|tm:127-149	WP_012747305.1	23	3792.33	164.884	3	0	0	0	1	3	0	0	0	7	0	0	1	0	1	1	1	4	1	0
GCF_000023345.1|WP_015866828.1|tm:83-100	WP_015866828.1	18	2834.31	157.462	4	0	0	1	1	1	0	3	0	2	0	0	0	0	0	1	2	3	0	0
GCF_000023345.1|WP_015866056.1|tm:151-173	WP_015866056.1	23	3648.2	158.617	6	1	0	0	0	1	0	3	0	3	1	0	1	0	0	3	0	2	1	1
GCF_000023465.1|WP_041578901.1|tm:7-29	WP_041578901.1	23	3822.62	166.201	1	0	0	0	2	3	0	3	0	6	0	0	0	0	0	3	1	3	0	1
GCF_000023465.1|WP_013070401.1|tm:782-804	WP_013070401.1	23	4388.98	190.825	2	0	0	0	2	1	0	2	0	7	0	0	1	0	1	0	2	1	2	2
GCF_000023465.1|WP_041579380.1|tm:786-808	WP_041579380.1	23	4192.79	182.295	3	0	0	0	4	1	0	5	0	3	0	0	1	0	0	1	1	1	1	2
GCF_000023465.1|WP_083759764.1|tm:589-606	WP_083759764.1	18	3311.65	183.981	1	0	0	0	0	2	0	4	0	5	0	0	0	0	0	0	0	2	0	4
GCF_000023465.1|WP_013070257.1|tm:7-29	WP_013070257.1	23	4509.38	196.06	0	0	0	1	5	0	1	4	0	5	0	0	1	1	1	1	1	1	0	1
GCF_000023465.1|WP_013073705.1|tm:776-798	WP_013073705.1	23	4505.45	195.889	2	0	0	0	3	0	1	2	0	7	0	0	0	0	1	1	1	1	0	4
GCF_000023465.1|WP_049771452.1|tm:253-275	WP_049771452.1	23	4419.97	192.173	1	1	0	0	2	1	1	4	0	7	0	0	1	0	0	0	0	1	1	3
GCF_000023545.1|WP_012764852.1|tm:215-237	WP_012764852.1	23	3681.73	160.075	2	0	0	0	1	3	0	3	0	4	1	1	1	0	0	3	1	2	0	1
GCF_000023545.1|WP_015854420.1|tm:114-136	WP_015854420.1	23	4338.11	188.613	1	0	0	0	1	3	0	1	0	6	2	0	0	0	0	0	2	2	5	0
GCF_000023545.1|WP_015855153.1|tm:65-87	WP_015855153.1	23	3745.87	162.864	2	0	0	0	0	3	0	1	0	6	0	2	1	1	0	0	0	6	0	1
GCF_000023565.1|WP_012769855.1|tm:13-35	WP_012769855.1	23	3594.6	156.287	4	0	0	0	1	4	0	1	0	5	0	1	3	0	0	0	1	1	0	2
GCF_000023565.1|WP_081642349.1|tm:66-88	WP_081642349.1	23	3758.43	163.41	2	0	0	0	0	3	0	1	0	5	1	2	1	1	0	0	0	6	0	1
GCF_000023565.1|WP_012768867.1|tm:114-136	WP_012768867.1	23	4325.55	188.067	1	0	0	0	1	3	0	1	0	7	1	0	0	0	0	0	2	2	5	0
GCF_000023605.1|WP_012772960.1|tm:20-42	WP_012772960.1	23	3568.78	155.164	0	2	1	0	3	4	0	2	0	0	0	0	0	0	0	2	3	5	0	1
GCF_000023605.1|WP_015839453.1|tm:224-246	WP_015839453.1	23	3722.64	161.854	2	0	0	0	1	3	0	1	0	4	2	1	0	0	0	1	4	3	0	1
GCF_000023605.1|WP_015841192.1|tm:111-133	WP_015841192.1	23	4178.82	181.688	1	0	0	0	0	3	0	1	0	5	1	0	0	0	0	0	3	4	5	0
GCF_000023705.1|WP_015831811.1|tm:117-139	WP_015831811.1	23	4378.43	190.367	1	0	0	0	3	1	0	3	0	6	0	0	1	0	0	1	1	2	2	2
GCF_000023785.1|WP_015826651.1|tm:175-197	WP_015826651.1	23	3501.89	152.256	6	1	0	0	0	2	0	1	0	1	1	0	1	0	0	1	1	6	1	1
GCF_000023865.1|WP_015785693.1|tm:123-145	WP_015785693.1	23	3778.47	164.281	2	0	0	0	1	3	0	3	0	3	2	0	2	1	0	0	3	2	0	1
GCF_000023885.1|WP_012798206.1|tm:249-268	WP_012798206.1	20	3432.44	171.622	3	0	0	0	1	0	0	5	0	4	0	0	1	0	0	0	0	6	0	0
GCF_000023885.1|WP_012797283.1|tm:157-179	WP_012797283.1	23	3640.31	158.274	6	0	0	0	0	1	0	1	0	6	1	0	0	0	0	0	2	6	0	0
GCF_000023905.1|WP_012806302.1|tm:240-262	WP_012806302.1	23	4127.54	179.458	0	0	1	0	3	1	0	2	0	5	0	2	0	0	0	2	2	3	0	2
GCF_000024025.1|WP_012786265.1|tm:121-140	WP_012786265.1	20	3158.74	157.937	6	0	0	0	0	1	0	3	0	4	0	0	2	0	0	0	0	3	0	1
GCF_000024025.1|WP_015796945.1|tm:146-168	WP_015796945.1	23	3316.42	144.192	8	0	0	0	1	3	0	0	0	4	0	0	1	0	0	0	0	6	0	0
GCF_000024025.1|WP_041540589.1|tm:157-179	WP_041540589.1	23	3555.93	154.606	6	0	0	0	0	2	0	1	0	3	1	0	0	0	1	0	1	8	0	0
GCF_000024025.1|WP_083795971.1|tm:29-51	WP_083795971.1	23	3935.18	171.095	1	1	0	0	0	2	0	1	0	9	0	0	2	0	1	1	1	3	0	1
GCF_000024045.1|WP_015783726.1|tm:197-219	WP_015783726.1	23	4126.37	179.407	0	0	0	0	1	1	1	5	0	5	0	1	1	1	0	3	0	2	0	2
GCF_000024045.1|WP_015785037.1|tm:156-175	WP_015785037.1	20	3429.88	171.494	2	0	0	0	3	4	0	0	0	5	0	0	0	0	0	0	0	3	0	3
GCF_000024065.1|WP_015772724.1|tm:25-44	WP_015772724.1	20	3314.03	165.701	1	0	0	1	0	1	1	0	0	5	1	1	0	0	0	2	2	5	0	0
GCF_000024085.1|WP_015780856.1|tm:115-137	WP_015780856.1	23	4285.92	186.344	3	0	0	0	2	0	0	3	1	6	0	0	0	0	0	0	2	3	1	2
GCF_000024085.1|WP_083777367.1|tm:200-218	WP_083777367.1	19	3574.37	188.125	1	0	0	0	1	0	0	5	0	6	2	0	0	1	0	0	0	3	0	0
GCF_000024085.1|WP_012800708.1|tm:157-179	WP_012800708.1	23	4269.7	185.639	0	0	0	0	3	2	0	3	1	5	0	0	0	0	0	1	1	4	1	2
GCF_000024125.1|WP_015755338.1|tm:87-109	WP_015755338.1	23	3807.02	165.523	0	0	0	0	3	4	0	4	0	3	2	0	3	0	0	0	4	0	0	0
GCF_000024125.1|WP_015753050.1|tm:154-173	WP_015753050.1	20	3332.23	166.612	5	0	0	0	2	1	0	2	0	6	0	0	0	0	0	2	0	1	0	1
GCF_000024125.1|WP_015754582.1|tm:778-800	WP_015754582.1	23	4208.08	182.96	3	0	0	0	2	1	0	3	1	5	0	0	1	0	0	1	1	1	1	3
GCF_000024125.1|WP_083760732.1|tm:404-426	WP_083760732.1	23	3912.3	170.1	2	0	0	0	2	4	0	2	0	5	0	0	0	1	1	1	0	3	0	2
GCF_000024225.1|WP_012808871.1|tm:295-317	WP_012808871.1	23	3836.9	166.822	3	0	0	0	1	1	0	3	0	3	0	0	0	0	1	1	4	5	0	1
GCF_000024285.1|WP_012810808.1|tm:145-167	WP_012810808.1	23	3705.85	161.124	1	0	0	0	0	5	0	1	0	6	0	0	0	1	0	1	0	6	1	1
GCF_000024345.1|WP_012920613.1|tm:103-125	WP_012920613.1	23	3870.64	168.289	2	0	0	0	1	4	0	0	0	3	2	0	0	0	1	0	1	7	2	0
GCF_000024345.1|WP_012923228.1|tm:67-89	WP_012923228.1	23	3911.9	170.083	3	0	1	0	3	2	0	1	0	2	1	0	2	0	0	0	3	2	0	3
GCF_000024365.1|WP_083785911.1|tm:292-314	WP_083785911.1	23	3368.26	146.446	4	0	0	0	0	6	0	3	0	6	0	1	0	0	0	0	1	2	0	0
GCF_000024365.1|WP_012814012.1|tm:100-122	WP_012814012.1	23	3489.73	151.727	8	0	0	0	1	2	0	2	0	2	0	0	2	0	0	1	1	2	1	1
GCF_000024365.1|WP_015748854.1|tm:20-42	WP_015748854.1	23	3371.15	146.572	6	0	1	0	0	4	0	3	0	3	0	0	0	0	1	0	3	2	0	0
GCF_000024365.1|WP_015748124.1|tm:663-682	WP_015748124.1	20	3013.24	150.662	7	0	0	0	1	1	0	1	0	3	0	0	0	0	0	0	2	5	0	0
GCF_000024385.1|WP_012852735.1|tm:233-255	WP_012852735.1	23	3812.05	165.741	5	0	0	0	1	2	0	1	0	6	0	0	1	1	1	1	0	3	1	0
GCF_000024385.1|WP_041439477.1|tm:143-165	WP_041439477.1	23	3759.73	163.467	0	1	0	0	1	5	0	3	0	5	0	1	1	0	0	1	1	2	1	1
GCF_000024545.1|WP_013018443.1|tm:13-35	WP_013018443.1	23	3817.26	165.968	3	0	0	2	2	3	0	2	0	5	0	0	2	0	1	0	0	3	0	0
GCF_000024545.1|WP_086013327.1|tm:21-43	WP_086013327.1	23	3707.81	161.209	3	0	0	0	0	1	0	0	0	4	0	1	2	1	1	1	0	9	0	0
GCF_000024725.1|WP_013032158.1|tm:111-133	WP_013032158.1	23	4179.05	181.698	3	0	0	0	0	1	1	2	0	5	2	0	0	0	1	2	0	3	2	1
GCF_000024765.1|WP_081441159.1|tm:164-186	WP_081441159.1	23	4025.86	175.037	4	0	0	0	0	0	0	4	0	6	0	0	1	0	0	1	0	5	2	0
GCF_000024785.1|WP_012834304.1|tm:239-261	WP_012834304.1	23	3319.33	144.319	8	0	0	0	2	4	1	2	0	2	0	0	1	0	0	0	0	3	0	0
GCF_000024785.1|WP_012835265.1|tm:340-362	WP_012835265.1	23	3543.84	154.08	6	1	1	0	2	3	0	3	0	3	1	1	1	0	0	0	0	1	0	0
GCF_000024785.1|WP_083775520.1|tm:142-161	WP_083775520.1	20	3610.56	180.528	2	0	1	0	4	1	0	0	0	2	0	0	0	0	0	0	2	5	1	2
GCF_000024805.1|WP_096058454.1|tm:443-465	WP_096058454.1	23	3977.25	172.924	2	0	0	0	0	1	0	3	0	6	1	0	0	0	1	1	4	3	0	1
GCF_000024805.1|WP_053332955.1|tm:223-245	WP_053332955.1	23	3248.34	141.232	7	0	0	0	2	5	0	2	1	2	0	0	0	0	0	1	2	1	0	0
GCF_000024825.1|WP_006742430.1|tm:7-26	WP_006742430.1	20	3596.86	179.843	1	0	1	0	4	1	0	3	0	2	1	0	1	0	1	3	0	1	0	1
GCF_000024825.1|WP_006741883.1|tm:113-135	WP_006741883.1	23	4189.73	182.162	2	0	0	0	0	2	0	5	0	3	1	0	0	0	1	2	1	2	4	0
GCF_000024825.1|WP_081442465.1|tm:7-25	WP_081442465.1	19	3509.48	184.709	1	0	0	0	2	0	1	3	0	5	2	1	0	0	0	1	1	2	0	0
GCF_000024825.1|WP_006743193.1|tm:171-193	WP_006743193.1	23	4273.54	185.806	0	0	0	0	2	2	0	3	0	2	2	1	0	0	1	1	1	5	2	1
GCF_000024825.1|WP_006743214.1|tm:141-163	WP_006743214.1	23	3885.82	168.949	3	2	0	0	0	0	0	1	0	7	0	0	0	0	0	3	1	4	1	1
GCF_000024845.1|WP_041806330.1|tm:158-175	WP_041806330.1	18	2980.61	165.589	3	0	0	0	0	2	0	2	0	2	1	0	0	0	0	0	0	6	1	1
GCF_000024865.1|WP_012887725.1|tm:125-147	WP_012887725.1	23	3327.64	144.68	6	0	0	0	0	2	0	0	0	2	1	0	1	1	0	2	2	6	0	0
GCF_000024865.1|WP_052316974.1|tm:50-72	WP_052316974.1	23	3306.45	143.759	5	0	0	0	1	5	1	1	0	1	0	0	1	0	0	1	1	5	1	0
GCF_000024865.1|WP_012887069.1|tm:158-177	WP_012887069.1	20	3116.95	155.847	5	0	0	0	0	2	1	2	0	3	0	1	0	0	0	1	1	3	1	0
GCF_000024865.1|WP_012891731.1|tm:131-153	WP_012891731.1	23	3718.99	161.695	6	0	0	0	1	1	1	0	0	6	0	0	1	0	0	0	4	2	1	0
GCF_000024905.1|YP_003317102.1|tm:235-257	YP_003317102.1	23	3768.31	163.84	1	0	0	0	2	2	1	4	0	4	0	0	2	0	0	3	2	2	0	0
GCF_000025105.1|WP_012896429.1|tm:51-73	WP_012896429.1	23	3989.93	173.475	2	0	1	0	1	1	0	2	0	6	0	0	0	0	0	3	1	3	0	3
GCF_000025105.1|WP_012896076.1|tm:104-121	WP_012896076.1	18	3294.31	183.017	1	0	0	0	4	1	0	1	0	6	1	0	0	0	0	1	0	3	0	0
GCF_000025265.1|WP_012933558.1|tm:131-153	WP_012933558.1	23	3891.88	169.212	1	0	1	0	1	3	0	5	0	2	1	1	1	0	1	1	1	3	1	0
GCF_000025265.1|WP_012935816.1|tm:155-177	WP_012935816.1	23	3691.21	160.487	4	0	0	1	1	2	0	2	0	3	0	1	1	0	0	0	1	6	0	1
GCF_000025305.1|WP_012938377.1|tm:349-371	WP_012938377.1	23	3853.59	167.547	3	1	0	0	5	2	0	0	0	1	1	0	0	0	0	0	2	7	0	1
GCF_000025485.1|WP_012970490.1|tm:120-139	WP_012970490.1	20	3355.7	167.785	4	0	0	0	0	2	0	0	0	3	1	0	0	0	0	0	1	6	3	0
GCF_000025645.1|WP_012995547.1|tm:152-174	WP_012995547.1	23	3677.74	159.902	2	0	0	0	1	2	0	0	0	6	0	1	1	0	0	4	0	5	0	1
GCF_000092965.1|WP_012995616.1|tm:110-128	WP_012995616.1	19	3387.36	178.282	1	0	0	0	3	3	0	5	0	1	0	0	0	0	0	0	0	3	0	3
GCF_000092965.1|WP_012994427.1|tm:144-166	WP_012994427.1	23	4181.84	181.819	2	0	0	1	5	1	0	1	0	4	2	3	0	0	0	2	0	1	0	1
GCF_000025705.1|WP_013029548.1|tm:122-141	WP_013029548.1	20	3460.91	173.046	2	0	0	0	1	3	0	0	0	5	2	0	0	0	0	0	0	5	2	0
GCF_000025725.1|WP_013010535.1|tm:103-125	WP_013010535.1	23	4130.89	179.604	2	0	0	0	3	1	0	7	2	2	0	0	1	0	0	0	2	2	0	1
GCF_000025725.1|WP_013011494.1|tm:5-27	WP_013011494.1	23	4461.53	193.98	0	1	0	0	3	1	0	6	0	3	1	3	0	0	0	0	0	1	0	4
GCF_000025905.1|WP_013043799.1|tm:146-168	WP_013043799.1	23	3835.11	166.744	3	0	0	0	3	3	0	3	1	5	0	0	0	0	0	0	1	4	0	0
GCF_000025965.1|WP_011236527.1|tm:118-140	WP_011236527.1	23	3686.94	160.302	6	0	0	0	2	2	0	0	0	4	0	0	1	0	1	1	1	4	1	0
GCF_000025965.1|WP_011238859.1|tm:21-43	WP_011238859.1	23	3702.82	160.992	2	0	1	0	1	4	1	4	0	2	0	1	1	0	0	1	2	1	1	1
GCF_000025985.1|WP_010993295.1|tm:336-355	WP_010993295.1	20	3474.67	173.733	0	0	0	0	0	3	0	5	0	7	0	0	0	0	0	0	0	4	0	1
GCF_000025985.1|WP_010993812.1|tm:347-366	WP_010993812.1	20	3761.33	188.066	1	0	0	0	0	1	0	4	0	7	3	0	1	0	0	0	0	1	0	2
GCF_000025985.1|WP_010992913.1|tm:46-68	WP_010992913.1	23	3527.25	153.359	4	0	0	0	2	3	1	3	0	0	1	1	1	0	0	1	2	4	0	0
GCF_000025985.1|WP_010993744.1|tm:772-794	WP_010993744.1	23	4103.53	178.414	0	0	0	0	3	2	0	6	0	5	1	0	0	0	0	3	1	1	0	1
GCF_000025985.1|WP_077687842.1|tm:758-780	WP_077687842.1	23	4165.18	181.095	2	0	0	0	2	2	0	2	0	8	0	0	1	0	2	0	1	2	0	1
GCF_000025985.1|WP_010991963.1|tm:778-800	WP_010991963.1	23	4244.21	184.531	3	1	0	0	0	2	0	1	0	6	0	0	0	0	0	0	2	1	3	4
GCF_000025985.1|WP_005789596.1|tm:768-790	WP_005789596.1	23	4170.75	181.337	4	0	0	0	1	0	0	5	0	4	1	0	0	0	0	1	1	3	2	1
GCF_000026105.1|WP_011533460.1|tm:76-93	WP_011533460.1	18	2865.94	159.219	4	1	0	0	0	1	1	5	0	3	0	0	1	0	0	1	0	1	0	0
GCF_000026105.1|WP_011532346.1|tm:112-134	WP_011532346.1	23	4086.1	177.657	1	0	0	0	1	2	0	1	0	6	0	1	0	1	1	2	0	5	2	0
GCF_000026125.1|WP_011869706.1|tm:48-70	WP_011869706.1	23	3481.2	151.357	6	0	1	0	1	4	0	1	0	3	0	0	0	0	1	0	1	4	0	1
GCF_000026125.1|WP_011870773.1|tm:136-158	WP_011870773.1	23	3984.84	173.254	3	0	0	0	1	3	0	1	0	7	2	0	0	0	1	0	0	4	1	0
GCF_000026125.1|WP_011870440.1|tm:13-31	WP_011870440.1	19	3594.58	189.188	0	1	0	0	2	0	0	3	0	2	1	1	1	1	0	1	0	3	0	3
GCF_000026185.1|WP_012440773.1|tm:111-133	WP_012440773.1	23	4315.1	187.613	1	0	0	0	2	3	0	1	0	5	1	0	0	0	0	0	2	3	5	0
GCF_000026185.1|WP_012440149.1|tm:190-209	WP_012440149.1	20	3700.28	185.014	2	0	0	0	5	0	0	1	0	4	2	0	0	0	0	2	2	1	0	1
GCF_000026185.1|WP_012440220.1|tm:159-181	WP_012440220.1	23	4407.22	191.618	2	0	0	0	0	0	0	2	0	8	1	0	2	1	0	0	0	3	3	1
GCF_000026185.1|WP_042958683.1|tm:139-161	WP_042958683.1	23	4110.67	178.725	3	0	0	0	2	1	0	1	1	10	0	0	0	0	0	3	0	0	0	2
GCF_000026185.1|WP_012440695.1|tm:148-170	WP_012440695.1	23	3353.61	145.809	8	1	0	0	0	3	0	0	0	6	0	0	0	0	0	2	0	2	1	0
GCF_000026185.1|WP_042959322.1|tm:162-184	WP_042959322.1	23	4061.55	176.589	3	0	0	0	1	0	0	2	2	8	0	0	0	0	0	2	2	2	0	1
GCF_000026185.1|WP_012442700.1|tm:134-153	WP_012442700.1	20	3385.6	169.28	6	0	0	0	2	1	0	3	0	5	1	0	0	0	0	0	1	0	0	1
GCF_000026185.1|WP_083772856.1|tm:128-147	WP_083772856.1	20	3528.04	176.402	3	0	0	0	1	2	0	3	0	7	1	0	1	0	0	0	0	0	0	2
GCF_000026505.1|WP_005688668.1|tm:114-133	WP_005688668.1	20	3509.92	175.496	4	0	0	0	2	0	0	6	0	1	1	0	0	0	0	0	0	5	0	1
GCF_000026505.1|WP_014568954.1|tm:84-105	WP_014568954.1	22	4172.57	189.662	2	0	0	0	5	0	0	3	0	4	1	0	0	0	1	3	1	0	0	2
GCF_000026505.1|WP_014568914.1|tm:178-200	WP_014568914.1	23	4101.91	178.344	4	0	0	1	2	0	0	2	0	4	1	0	1	0	0	1	1	3	0	3
GCF_000026505.1|WP_005685782.1|tm:141-163	WP_005685782.1	23	3679.05	159.959	3	1	1	0	1	3	0	5	0	1	1	1	1	0	0	0	2	2	1	0
GCF_000026605.1|WP_012678735.1|tm:172-194	WP_012678735.1	23	3735.03	162.393	5	0	0	0	2	2	0	4	0	3	0	0	1	0	0	1	0	4	1	0
GCF_000026605.1|WP_041790259.1|tm:98-120	WP_041790259.1	23	4269.89	185.647	1	0	0	0	2	1	0	3	0	7	1	1	0	0	0	0	0	5	0	2
GCF_000026725.1|WP_012028600.1|tm:108-130	WP_012028600.1	23	4209.16	183.007	1	0	0	0	1	1	0	6	0	6	0	0	1	0	0	1	1	2	0	3
GCF_000026725.1|WP_012774878.1|tm:99-118	WP_012774878.1	20	3640.21	182.011	1	0	0	0	2	2	1	2	1	6	1	0	0	0	0	0	0	3	0	1
GCF_000027065.2|WP_015742102.1|tm:111-133	WP_015742102.1	23	4215.08	183.264	1	0	0	0	2	3	0	0	0	4	1	0	0	0	0	1	2	4	5	0
GCF_000027085.1|WP_012906642.1|tm:111-133	WP_012906642.1	23	4237.46	184.237	1	0	0	0	2	3	0	0	0	4	1	0	0	0	0	0	3	4	5	0
GCF_000027085.1|WP_012904680.1|tm:180-202	WP_012904680.1	23	4006.73	174.206	4	0	0	0	3	2	0	4	0	5	0	0	0	1	0	1	0	1	0	2
GCF_000027085.1|WP_024132832.1|tm:164-186	WP_024132832.1	23	4031.68	175.29	5	0	0	0	3	1	2	3	0	2	3	0	0	0	0	1	1	1	1	0
GCF_000027085.1|WP_012908084.1|tm:187-205	WP_012908084.1	19	3712.33	195.386	1	0	0	0	6	0	0	2	0	5	0	2	0	0	0	0	1	1	0	1
GCF_000027085.1|WP_012908175.1|tm:33-55	WP_012908175.1	23	4192.51	182.283	0	0	0	0	4	2	1	1	0	5	1	1	0	0	1	2	1	3	0	1
GCF_000027145.1|WP_012985594.1|tm:117-139	WP_012985594.1	23	4502.68	195.769	1	0	0	0	5	0	0	6	1	6	0	0	1	0	0	0	0	2	1	0
GCF_000027145.1|WP_003748241.1|tm:61-78	WP_003748241.1	18	3064.88	170.271	0	0	0	0	1	4	0	3	0	3	0	1	0	0	0	0	2	1	0	3
GCF_000027145.1|WP_012985232.1|tm:70-92	WP_012985232.1	23	3855.16	167.616	2	0	0	0	2	2	0	3	0	4	2	0	2	1	0	1	2	2	0	0
GCF_000046845.1|WP_004919996.1|tm:136-153	WP_004919996.1	18	2944.13	163.563	3	0	0	0	0	1	0	4	0	4	0	0	0	0	0	0	1	5	0	0
GCF_000590795.1|WP_002964436.1|tm:12-34	WP_002964436.1	23	4028.25	175.141	4	0	0	1	4	0	0	3	0	2	1	1	2	0	1	1	1	2	0	0
GCF_000054005.1|WP_002965741.1|tm:226-248	WP_002965741.1	23	3802.49	165.326	4	0	0	0	2	3	0	2	0	6	1	0	1	1	0	1	0	1	0	1
GCF_000054005.1|WP_002967259.1|tm:210-232	WP_002967259.1	23	3550.99	154.391	5	0	0	0	0	1	0	2	0	4	0	0	0	0	0	4	2	4	1	0
GCF_000054005.1|WP_002965575.1|tm:80-102	WP_002965575.1	23	3530.33	153.493	4	0	0	0	0	3	1	3	0	2	1	1	1	0	0	2	1	3	0	1
GCF_000055785.1|WP_011508145.1|tm:115-137	WP_011508145.1	23	4257.92	185.127	1	0	0	0	1	2	0	2	1	8	0	0	0	0	0	0	2	3	3	0
GCF_000058485.1|WP_041939752.1|tm:115-137	WP_041939752.1	23	3708.72	161.249	6	1	0	0	0	1	0	4	0	4	1	0	1	0	0	1	0	3	1	0
GCF_000058485.1|WP_011606004.1|tm:139-161	WP_011606004.1	23	2966	128.957	9	0	0	0	0	4	0	1	0	0	1	0	0	0	0	2	3	3	0	0
GCF_000060345.1|WP_011708284.1|tm:714-736	WP_011708284.1	23	4483.32	194.927	0	0	0	0	3	0	0	4	1	3	1	0	0	0	0	2	2	3	2	2
GCF_000060345.1|WP_011707935.1|tm:341-363	WP_011707935.1	23	4339.33	188.667	0	0	0	0	0	0	0	3	0	10	1	0	0	1	0	2	1	3	1	1
GCF_000060345.1|WP_011707965.1|tm:788-810	WP_011707965.1	23	4730.16	205.659	2	0	0	0	4	0	0	3	0	6	0	0	0	1	1	0	0	1	2	3
GCF_000060345.1|WP_011710846.1|tm:755-777	WP_011710846.1	23	4032.62	175.331	1	0	0	0	4	1	0	3	0	2	2	0	0	0	0	4	0	5	0	1
GCF_000062885.1|WP_009949432.1|tm:223-245	WP_009949432.1	23	3463.62	150.592	6	0	0	0	0	3	0	0	0	4	3	0	1	0	0	0	2	4	0	0
GCF_000062885.1|WP_009950547.1|tm:189-211	WP_009950547.1	23	3529.61	153.461	10	0	0	0	1	0	0	0	0	4	0	0	0	0	0	1	1	5	1	0
GCF_000062885.1|WP_081495000.1|tm:106-128	WP_081495000.1	23	3659.05	159.089	5	0	0	1	1	4	0	1	0	4	1	0	0	0	0	0	1	3	1	1
GCF_000062885.1|WP_044547592.1|tm:111-142	WP_044547592.1	32	5212.18	162.881	9	0	0	1	2	4	0	0	0	7	2	1	0	0	0	1	0	2	2	1
GCF_000062885.1|WP_009950065.1|tm:204-226	WP_009950065.1	23	3419.94	148.693	2	0	0	0	0	6	0	5	0	1	0	0	0	0	1	2	1	4	0	1
GCF_000067165.1|WP_012241562.1|tm:269-291	WP_012241562.1	23	3775.95	164.172	4	1	0	0	0	2	0	0	0	6	1	0	0	0	1	3	1	2	1	1
GCF_000067165.1|WP_012234371.1|tm:379-401	WP_012234371.1	23	3205.78	139.382	9	0	0	0	1	4	0	1	0	4	0	0	1	0	0	0	1	2	0	0
GCF_000067165.1|WP_044964367.1|tm:98-120	WP_044964367.1	23	4068.48	176.89	3	0	0	0	3	1	0	3	0	7	0	0	0	0	1	1	1	3	0	0
GCF_000067165.1|WP_012237404.1|tm:159-181	WP_012237404.1	23	3932.51	170.979	6	0	0	0	5	2	0	1	0	2	0	0	1	1	0	1	0	1	1	2
GCF_000067165.1|WP_012237606.1|tm:150-169	WP_012237606.1	20	3173.17	158.658	2	1	0	1	2	4	0	2	0	3	0	0	1	0	0	0	1	2	0	1
GCF_000067165.1|WP_012241835.1|tm:223-245	WP_012241835.1	23	3835.25	166.75	5	0	0	0	3	2	0	0	0	6	0	0	0	0	0	2	1	2	1	1
GCF_000067165.1|WP_044966978.1|tm:100-122	WP_044966978.1	23	3308.76	143.859	9	0	0	0	3	4	0	1	0	4	0	0	0	0	0	1	1	0	0	0
GCF_000069965.1|WP_004243822.1|tm:110-132	WP_004243822.1	23	4352.9	189.257	2	0	0	0	0	2	0	3	1	4	2	0	0	0	0	0	1	3	5	0
GCF_000069965.1|WP_012368486.1|tm:166-188	WP_012368486.1	23	4130.85	179.602	2	1	0	0	4	2	0	5	0	4	0	0	0	0	0	1	0	2	1	1
GCF_000070465.1|WP_012418006.1|tm:125-147	WP_012418006.1	23	4058.72	176.466	3	0	0	0	1	3	0	3	0	4	0	0	0	1	0	0	0	4	3	1
GCF_000091125.1|WP_013040812.1|tm:129-151	WP_013040812.1	23	3942.24	171.402	5	0	1	0	2	0	0	5	0	6	0	0	0	0	0	0	2	2	0	0
GCF_000091125.1|WP_013040674.1|tm:117-136	WP_013040674.1	20	3233.78	161.689	7	0	0	0	1	1	0	1	0	3	0	0	0	0	0	0	1	4	2	0
GCF_000091125.1|WP_013054119.1|tm:31-53	WP_013054119.1	23	3459.31	150.405	6	0	0	0	2	3	1	0	0	1	1	1	0	0	0	2	1	4	0	1
GCF_000091305.1|WP_012998520.1|tm:88-110	WP_012998520.1	23	3503.21	152.313	5	0	0	1	0	2	0	0	0	5	0	0	2	0	0	2	1	4	0	1
GCF_000091305.1|WP_013000307.1|tm:125-147	WP_013000307.1	23	3650.71	158.727	6	0	0	0	3	2	0	2	0	0	1	1	1	0	0	0	2	4	1	0
GCF_000091305.1|WP_041668856.1|tm:151-173	WP_041668856.1	23	3860.59	167.852	6	0	0	0	1	1	0	0	0	5	0	0	0	0	1	1	1	5	2	0
GCF_000091305.1|WP_012999237.1|tm:198-220	WP_012999237.1	23	3543.86	154.081	4	0	0	0	0	1	0	0	0	6	1	0	0	0	0	4	3	4	0	0
GCF_000091305.1|WP_106437269.1|tm:163-185	WP_106437269.1	23	3396.21	147.661	6	0	0	0	0	2	0	0	0	5	0	0	1	0	0	1	2	6	0	0
GCF_000091305.1|WP_013002887.1|tm:40-62	WP_013002887.1	23	3608.33	156.884	4	0	0	0	0	1	0	2	0	6	0	0	3	0	0	1	3	3	0	0
GCF_000091305.1|WP_013005913.1|tm:234-256	WP_013005913.1	23	3300.83	143.514	6	0	0	0	0	3	0	1	0	5	0	0	1	0	0	3	0	4	0	0
GCF_000091305.1|WP_037727195.1|tm:264-286	WP_037727195.1	23	3660.88	159.169	4	0	0	0	2	4	0	3	0	3	1	1	1	0	0	0	0	3	0	1
GCF_000091305.1|WP_013004874.1|tm:70-92	WP_013004874.1	23	3748.87	162.994	4	0	0	1	2	2	0	0	0	3	0	0	1	0	1	0	3	5	0	1
GCF_000091325.1|WP_013053551.1|tm:7-26	WP_013053551.1	20	3100.57	155.029	3	0	1	0	4	4	0	1	0	2	0	1	0	0	0	1	0	3	0	0
GCF_000091325.1|WP_013050093.1|tm:212-234	WP_013050093.1	23	3529.8	153.47	6	0	0	1	0	3	0	1	0	6	0	0	2	0	0	0	0	3	0	1
GCF_000091325.1|WP_013050655.1|tm:119-141	WP_013050655.1	23	4347.01	189	3	0	0	0	2	1	0	2	0	7	1	0	0	0	1	0	1	2	2	1
GCF_000091325.1|WP_049791074.1|tm:124-143	WP_049791074.1	20	3773.98	188.699	0	0	0	0	3	0	0	5	0	5	0	1	0	0	1	1	2	2	0	0
GCF_000091325.1|WP_013051553.1|tm:127-149	WP_013051553.1	23	4133.03	179.697	1	1	0	0	4	1	0	1	0	6	0	1	0	0	1	3	0	3	0	1
GCF_000091545.1|YP_144442.1|tm:89-111	YP_144442.1	23	4099.88	178.256	4	0	0	0	1	3	0	0	0	10	0	0	1	0	0	0	0	0	3	1
GCF_000091545.1|YP_144222.1|tm:143-165	YP_144222.1	23	3854.69	167.595	6	0	1	0	2	2	0	0	0	9	1	0	1	0	1	0	0	0	0	0
GCF_000091565.1|WP_004159108.1|tm:111-133	WP_004159108.1	23	4315.1	187.613	1	0	0	0	2	3	0	1	0	5	1	0	0	0	0	0	2	3	5	0
GCF_000091565.1|WP_004155288.1|tm:159-181	WP_004155288.1	23	4408.46	191.672	1	0	0	0	0	0	0	3	0	7	1	0	2	1	0	1	0	3	3	1
GCF_000091565.1|WP_004157266.1|tm:166-188	WP_004157266.1	23	3980.48	173.064	3	0	0	0	4	2	0	3	0	4	2	0	0	1	0	1	1	2	0	0
GCF_000091565.1|WP_004159279.1|tm:150-172	WP_004159279.1	23	3434.78	149.338	5	2	0	0	0	3	0	1	0	4	0	0	0	0	0	1	2	4	1	0
GCF_000091565.1|WP_004159583.1|tm:134-156	WP_004159583.1	23	3994.59	173.678	2	0	0	0	3	1	0	2	1	6	0	0	1	0	0	3	1	2	0	1
GCF_000092105.1|WP_013112314.1|tm:7-29	WP_013112314.1	23	3831.38	166.582	1	0	0	0	0	1	0	6	1	1	1	0	2	0	0	4	3	1	0	2
GCF_000092125.1|WP_013157274.1|tm:96-118	WP_013157274.1	23	4225.27	183.707	3	0	0	0	2	2	0	3	0	6	0	0	0	0	1	0	2	1	3	0
GCF_000092385.1|WP_014179481.1|tm:23-45	WP_014179481.1	23	3668.02	159.479	1	0	0	1	3	3	0	3	0	3	0	0	2	0	0	4	0	3	0	0
GCF_002154605.1|WP_043488284.1|tm:7-29	WP_043488284.1	23	3685.46	160.237	3	0	0	1	2	2	0	1	0	4	0	0	1	1	0	1	3	4	0	0
GCF_002154605.1|WP_014174176.1|tm:24-46	WP_014174176.1	23	3940.02	171.305	3	0	0	0	2	2	0	0	0	1	1	0	1	0	1	0	2	7	1	2
GCF_000092385.1|WP_043488930.1|tm:175-197	WP_043488930.1	23	3491.88	151.821	3	0	0	0	1	5	0	2	0	5	1	0	1	0	0	1	0	4	0	0
GCF_002154605.1|WP_014179210.1|tm:230-252	WP_014179210.1	23	3672.07	159.655	3	0	0	0	1	3	0	1	0	4	3	0	1	1	0	2	0	4	0	0
GCF_002154605.1|WP_014175952.1|tm:117-139	WP_014175952.1	23	3600.51	156.544	5	0	0	0	3	3	0	1	0	1	1	0	0	0	0	1	2	5	1	0
GCF_000092385.1|WP_014178450.1|tm:157-179	WP_014178450.1	23	3782.38	164.451	4	0	0	0	3	3	0	0	0	10	0	0	2	0	0	1	0	0	0	0
GCF_002154605.1|WP_014177340.1|tm:235-257	WP_014177340.1	23	3636.49	158.108	5	0	0	0	1	2	0	1	0	5	1	1	1	0	0	0	1	5	0	0
GCF_000092425.1|WP_013178467.1|tm:132-154	WP_013178467.1	23	3874.73	168.467	6	0	0	0	1	2	0	1	0	6	0	1	0	0	1	0	2	1	2	0
GCF_000092505.1|WP_013103784.1|tm:119-141	WP_013103784.1	23	4097.09	178.134	2	0	0	0	1	1	1	3	0	4	1	0	0	0	0	0	3	5	2	0
GCF_000092505.1|WP_013102974.1|tm:107-129	WP_013102974.1	23	4182.88	181.864	3	0	0	0	3	1	0	1	0	5	0	0	2	0	0	2	0	2	3	1
GCF_000092505.1|WP_013103333.1|tm:7-29	WP_013103333.1	23	4155.5	180.674	1	1	0	1	4	0	0	2	0	3	0	1	0	0	1	3	2	3	1	0
GCF_000092645.1|WP_013131349.1|tm:102-124	WP_013131349.1	23	3672.88	159.69	7	0	0	0	2	2	0	1	0	3	0	0	0	0	1	0	2	4	1	0
GCF_000092645.1|WP_013130455.1|tm:245-267	WP_013130455.1	23	3722.98	161.869	4	0	0	0	3	2	0	3	0	2	0	0	1	0	0	1	2	4	0	1
GCF_000092645.1|WP_013131838.1|tm:153-175	WP_013131838.1	23	3683.76	160.163	2	0	1	0	0	3	0	4	0	6	0	1	0	1	0	2	0	3	0	0
GCF_000092785.1|WP_013181840.1|tm:112-129	WP_013181840.1	18	3250.27	180.571	5	0	0	0	2	0	0	3	0	2	0	0	0	0	0	0	0	3	2	1
GCF_000092845.1|WP_013113391.1|tm:168-190	WP_013113391.1	23	3950.06	171.742	2	0	0	0	1	0	0	7	1	2	0	1	1	0	0	1	1	6	0	0
GCF_000092845.1|WP_013113236.1|tm:428-450	WP_013113236.1	23	3861.22	167.879	0	0	0	0	4	2	0	4	0	2	2	0	1	0	0	6	0	2	0	0
GCF_000092905.1|WP_013075595.1|tm:103-125	WP_013075595.1	23	3673.66	159.724	7	0	0	0	1	2	0	1	0	5	0	0	1	1	0	1	0	2	1	1
GCF_000092925.1|WP_013168501.1|tm:7-29	WP_013168501.1	23	3418.5	148.63	5	0	0	1	1	4	0	0	0	3	0	0	0	0	1	1	1	6	0	0
GCF_000092965.1|WP_013150550.1|tm:152-174	WP_013150550.1	23	3677.74	159.902	2	0	0	0	1	2	0	0	0	6	0	1	1	0	0	4	0	5	0	1
GCF_000092965.1|WP_012995616.1|tm:110-128	WP_012995616.1	19	3387.36	178.282	1	0	0	0	3	3	0	5	0	1	0	0	0	0	0	0	0	3	0	3
GCF_000092965.1|WP_012994427.1|tm:144-166	WP_012994427.1	23	4181.84	181.819	2	0	0	1	5	1	0	1	0	4	2	3	0	0	0	2	0	1	0	1
GCF_000093145.3|WP_012839507.1|tm:225-247	WP_012839507.1	23	3683.18	160.138	4	0	1	0	1	2	0	5	0	3	0	0	0	0	0	4	1	0	0	2
GCF_000093145.3|WP_012839176.1|tm:135-154	WP_012839176.1	20	3188.98	159.449	7	0	0	0	2	1	0	2	0	3	0	0	1	0	0	0	0	3	0	1
GCF_000143145.1|WP_013217477.1|tm:167-189	WP_013217477.1	23	4101.88	178.343	3	0	0	0	3	0	0	2	0	7	0	1	1	1	0	2	0	2	0	1
GCF_000143145.1|WP_013215007.1|tm:136-153	WP_013215007.1	18	2812.5	156.25	6	0	0	0	3	3	0	0	0	4	0	0	0	0	0	0	0	1	0	1
GCF_000143685.1|WP_013240454.1|tm:93-110	WP_013240454.1	18	3134.6	174.144	0	0	0	0	2	2	0	4	0	2	0	0	2	0	0	1	1	2	0	2
GCF_000143685.1|WP_013240452.1|tm:92-113	WP_013240452.1	22	3911.06	177.775	3	0	0	0	5	1	0	5	0	5	0	0	0	0	0	1	2	0	0	0
GCF_001484725.1|WP_013238431.1|tm:21-43	WP_013238431.1	23	4069.43	176.932	2	1	0	0	1	2	1	5	1	2	1	0	0	0	1	2	1	1	2	0
GCF_000143725.1|WP_013244726.1|tm:177-199	WP_013244726.1	23	4129.37	179.538	2	0	0	0	4	0	0	6	0	2	1	2	1	0	0	1	0	4	0	0
GCF_000143725.1|WP_013244295.1|tm:148-170	WP_013244295.1	23	4094.12	178.005	2	0	0	1	4	2	0	3	0	1	1	1	0	0	0	2	1	2	1	2
GCF_000143985.1|WP_013255936.1|tm:153-175	WP_013255936.1	23	4223.96	183.65	2	0	0	0	3	3	3	3	0	4	0	0	0	0	1	0	1	0	0	3
GCF_000143985.1|WP_013256304.1|tm:94-116	WP_013256304.1	23	3800.6	165.243	4	0	0	0	0	1	0	4	0	5	0	0	2	0	0	0	0	6	0	1
GCF_000143985.1|WP_013254792.1|tm:63-80	WP_013254792.1	18	3120.79	173.377	1	0	0	0	1	2	0	5	0	3	1	1	2	0	0	0	0	1	0	1
GCF_000378205.1|WP_013256177.1|tm:62-84	WP_013256177.1	23	4120.53	179.153	1	0	0	1	3	1	1	4	0	3	0	1	2	0	0	2	0	2	0	2
GCF_000143985.1|WP_013255989.1|tm:160-182	WP_013255989.1	23	4033.96	175.39	2	1	0	2	3	2	0	5	0	3	1	0	1	0	0	0	1	1	0	1
GCF_000144405.1|WP_013264569.1|tm:338-357	WP_013264569.1	20	3837.76	191.888	0	0	0	0	2	1	0	6	0	4	1	0	0	0	0	1	0	2	0	3
GCF_000144405.1|WP_013263875.1|tm:46-68	WP_013263875.1	23	3561.59	154.852	4	0	0	0	2	3	1	4	0	0	1	2	1	0	0	1	2	2	0	0
GCF_000144405.1|WP_013265459.1|tm:764-786	WP_013265459.1	23	4419.37	192.147	2	1	0	0	1	2	0	3	0	2	0	1	0	0	0	1	0	2	6	2
GCF_000145215.1|WP_013289663.1|tm:185-207	WP_013289663.1	23	4137.52	179.892	1	0	0	1	3	1	0	1	0	4	1	0	0	0	0	3	3	2	1	2
GCF_000145215.1|WP_013289840.1|tm:185-207	WP_013289840.1	23	4137.52	179.892	1	0	0	1	3	1	0	1	0	4	1	0	0	0	0	3	3	2	1	2
GCF_000145215.1|WP_013290951.1|tm:185-207	WP_013290951.1	23	4137.52	179.892	1	0	0	1	3	1	0	1	0	4	1	0	0	0	0	3	3	2	1	2
GCF_000145255.1|WP_041938009.1|tm:135-154	WP_041938009.1	20	3369.89	168.494	5	0	0	0	1	0	0	2	0	5	0	1	0	0	0	1	1	3	1	0
GCF_000146675.1|WP_006949681.1|tm:351-373	WP_006949681.1	23	4115.58	178.938	1	0	0	0	3	1	0	3	0	7	0	0	0	0	0	4	1	1	0	2
GCF_000146675.1|WP_024991043.1|tm:393-415	WP_024991043.1	23	4251.21	184.835	2	0	0	0	0	0	0	4	0	7	0	0	0	0	1	1	2	3	0	3
GCF_000147055.1|WP_013317912.1|tm:13-35	WP_013317912.1	23	3594.6	156.287	4	0	0	0	1	4	0	1	0	5	0	1	3	0	0	0	1	1	0	2
GCF_000147055.1|WP_013318952.1|tm:114-136	WP_013318952.1	23	4325.55	188.067	1	0	0	0	1	3	0	1	0	7	1	0	0	0	0	0	2	2	5	0
GCF_000147075.1|WP_013313204.1|tm:16-38	WP_013313204.1	23	3992.97	173.607	1	0	0	0	2	1	0	5	0	5	0	0	0	0	0	2	4	2	0	1
GCF_000147075.1|WP_013314893.1|tm:94-116	WP_013314893.1	23	4064.75	176.728	0	0	0	0	3	4	0	2	0	4	0	0	1	0	0	0	0	6	2	1
GCF_000147075.1|WP_013314583.1|tm:149-171	WP_013314583.1	23	3922.12	170.527	4	0	0	1	3	0	0	1	0	5	1	0	3	0	0	1	0	4	0	0
GCF_000147335.1|WP_013320936.1|tm:218-237	WP_013320936.1	20	3158.4	157.92	3	1	0	0	0	3	0	5	0	4	0	0	0	0	0	1	1	1	0	1
GCF_000147335.1|WP_013321958.1|tm:113-135	WP_013321958.1	23	4313.71	187.553	0	0	0	0	2	1	2	5	0	5	0	0	1	0	1	2	0	2	0	2
GCF_000147335.1|WP_013322674.1|tm:4-23	WP_013322674.1	20	3436.91	171.845	0	0	0	0	1	1	1	4	0	3	1	0	0	0	0	1	4	4	0	0
GCF_000147335.1|WP_013322674.1|tm:4-23	WP_013322674.1	20	3436.91	171.845	0	0	0	0	1	1	1	4	0	3	1	0	0	0	0	1	4	4	0	0
GCF_000147335.1|WP_013322674.1|tm:4-23	WP_013322674.1	20	3436.91	171.845	0	0	0	0	1	1	1	4	0	3	1	0	0	0	0	1	4	4	0	0
GCF_000147335.1|WP_049802825.1|tm:164-186	WP_049802825.1	23	3914.26	170.185	4	0	1	0	1	1	0	3	1	4	0	0	0	1	0	2	1	2	1	1
GCF_000147355.1|WP_013327123.1|tm:155-177	WP_013327123.1	23	3697.47	160.76	5	0	0	0	3	2	0	4	0	1	2	0	0	1	0	2	2	1	0	0
GCF_003722315.1|WP_003870211.1|tm:152-174	WP_003870211.1	23	3700.12	160.875	2	0	0	0	1	2	0	0	0	6	0	1	1	0	0	3	1	5	0	1
GCF_000147695.2|WP_014063160.1|tm:109-127	WP_014063160.1	19	3417.48	179.867	1	0	0	0	2	3	0	7	0	2	0	0	0	0	0	0	0	1	0	3
GCF_000147715.2|WP_006488054.1|tm:125-144	WP_006488054.1	20	3181.03	159.052	3	0	0	1	4	3	0	2	0	2	0	0	0	0	0	2	1	2	0	0
GCF_000147815.2|WP_014055715.1|tm:21-43	WP_014055715.1	23	3708	161.217	1	2	0	0	2	3	0	1	0	0	0	0	3	0	1	1	2	5	1	1
GCF_000147815.2|WP_014060895.1|tm:23-45	WP_014060895.1	23	3668.02	159.479	1	0	0	1	3	3	0	3	0	3	0	0	2	0	0	4	0	3	0	0
GCF_000147815.2|WP_014058780.1|tm:179-201	WP_014058780.1	23	3479.32	151.275	3	0	0	0	1	5	0	2	0	6	0	0	1	0	0	1	0	4	0	0
GCF_000147815.2|WP_014061078.1|tm:230-252	WP_014061078.1	23	3644.36	158.45	3	0	0	0	1	3	0	0	0	4	3	0	1	1	0	2	0	5	0	0
GCF_000147815.2|WP_014055323.1|tm:117-139	WP_014055323.1	23	3704.59	161.069	5	0	0	0	3	2	0	1	0	1	1	1	1	0	0	0	2	5	1	0
GCF_000147815.2|WP_014055891.1|tm:21-40	WP_014055891.1	20	3118.64	155.932	2	0	0	0	0	4	0	0	0	4	2	0	0	0	1	3	1	2	0	1
GCF_000147815.2|WP_014059119.1|tm:199-221	WP_014059119.1	23	3444.39	149.756	7	0	0	0	1	1	0	1	0	3	0	1	1	0	0	2	0	6	0	0
GCF_000147815.2|WP_014061403.1|tm:193-215	WP_014061403.1	23	3449.68	149.986	5	0	0	0	1	5	0	1	0	7	0	0	0	0	0	0	0	4	0	0
GCF_000147815.2|WP_014057766.1|tm:112-134	WP_014057766.1	23	3562.77	154.903	4	0	0	0	0	3	0	1	0	7	0	0	0	0	0	0	2	6	0	0
GCF_000147815.2|WP_014061111.1|tm:10-29	WP_014061111.1	20	2916.9	145.845	6	0	0	0	1	0	0	0	0	2	0	1	1	0	0	4	2	3	0	0
GCF_000147815.2|WP_014061531.1|tm:145-167	WP_014061531.1	23	3507.07	152.481	7	0	0	0	0	1	0	0	0	5	1	0	1	0	0	3	2	2	1	0
GCF_000147835.2|WP_013849377.1|tm:5-27	WP_013849377.1	23	3618.12	157.31	3	1	2	0	3	4	0	2	0	4	0	0	0	1	0	1	0	2	0	0
GCF_000147835.2|WP_013847549.1|tm:118-137	WP_013847549.1	20	3225.74	161.287	7	0	0	0	1	1	0	2	0	2	0	0	0	0	0	0	1	4	2	0
GCF_000148645.1|WP_013346256.1|tm:109-131	WP_013346256.1	23	4285.37	186.32	3	0	0	0	0	2	0	2	0	3	2	0	0	0	1	0	1	4	5	0
GCF_000148645.1|WP_013344267.1|tm:21-43	WP_013344267.1	23	3673.19	159.704	5	0	0	0	1	2	1	3	0	3	0	1	1	0	0	2	2	0	0	2
GCF_000148645.1|WP_013344170.1|tm:124-142	WP_013344170.1	19	3329.33	175.228	2	0	0	0	0	2	1	2	0	6	0	0	1	0	0	0	0	3	2	0
GCF_000148645.1|WP_013345077.1|tm:121-140	WP_013345077.1	20	3542.54	177.127	4	0	0	0	0	1	0	1	0	4	2	0	1	0	0	0	0	4	3	0
GCF_000148645.1|WP_013345173.1|tm:118-137	WP_013345173.1	20	3489.54	174.477	1	0	0	0	2	2	0	1	0	4	1	0	0	0	0	2	0	5	1	1
GCF_000148645.1|WP_083771236.1|tm:134-153	WP_083771236.1	20	3565.65	178.282	3	0	0	0	0	1	0	1	0	10	1	0	0	0	0	0	0	3	1	0
GCF_000148645.1|WP_013344764.1|tm:129-151	WP_013344764.1	23	3768.74	163.858	5	0	0	0	2	2	1	0	0	5	0	0	0	0	0	1	4	1	1	1
GCF_000152145.1|WP_006563036.1|tm:97-119	WP_006563036.1	23	3909.11	169.961	1	0	0	0	4	2	0	0	0	5	0	0	1	0	0	2	2	5	0	1
GCF_000152145.1|WP_006562352.1|tm:286-305	WP_006562352.1	20	3575.4	178.77	3	0	0	0	2	1	0	2	0	3	2	0	0	0	0	0	1	4	1	1
GCF_000152145.1|WP_006562458.1|tm:32-54	WP_006562458.1	23	3831.36	166.581	6	0	0	1	0	1	0	1	0	3	1	0	0	0	1	4	0	1	0	4
GCF_000152625.1|WP_009815119.1|tm:19-36	WP_009815119.1	18	3087.69	171.538	2	0	0	1	4	1	0	0	0	3	1	0	0	0	0	2	1	3	0	0
GCF_000152625.1|WP_040618123.1|tm:155-177	WP_040618123.1	23	3474.7	151.074	4	0	0	0	0	6	0	4	0	4	0	0	0	0	0	1	0	2	1	1
GCF_000152625.1|WP_009814397.1|tm:225-247	WP_009814397.1	23	3865.09	168.047	2	0	0	0	2	2	0	3	0	2	1	0	2	1	0	2	1	3	0	2
GCF_000152725.1|WP_009804641.1|tm:153-175	WP_009804641.1	23	3402.39	147.93	4	0	0	0	0	6	0	4	0	3	0	0	0	0	0	2	0	2	1	1
GCF_000152725.1|WP_009804422.1|tm:223-245	WP_009804422.1	23	3951.87	171.82	1	0	0	0	2	2	1	1	0	2	1	0	2	0	1	2	1	5	0	2
GCF_000152785.1|WP_007204205.1|tm:20-39	WP_007204205.1	20	3117.75	155.887	2	0	0	1	0	4	0	4	0	5	0	0	0	0	0	1	0	3	0	0
GCF_000152785.1|WP_040482764.1|tm:153-175	WP_040482764.1	23	3636.95	158.128	2	0	0	0	0	5	0	3	0	4	1	0	0	0	0	1	2	3	1	1
GCF_000152785.1|WP_007204230.1|tm:223-245	WP_007204230.1	23	3943.11	171.44	2	0	0	0	1	2	0	2	0	3	0	1	2	0	1	1	1	4	0	3
GCF_000152885.1|WP_006956942.1|tm:132-151	WP_006956942.1	20	3884.5	194.225	1	0	0	0	0	0	0	3	0	3	2	0	0	0	0	0	1	6	4	0
GCF_000152885.1|WP_006955618.1|tm:89-111	WP_006955618.1	23	3863.53	167.98	2	0	0	0	2	2	0	2	0	6	1	0	1	0	0	0	3	4	0	0
GCF_000152985.1|WP_040532613.1|tm:762-784	WP_040532613.1	23	4215.36	183.277	3	0	0	0	4	0	0	3	0	5	0	0	0	0	1	3	1	1	0	2
GCF_000152985.1|WP_009780366.1|tm:7-26	WP_009780366.1	20	3454.95	172.748	0	2	0	0	4	1	0	4	0	2	0	0	1	0	0	1	3	2	0	0
GCF_000152985.1|WP_009781035.1|tm:766-788	WP_009781035.1	23	4046.35	175.928	3	1	0	0	4	1	0	2	0	3	0	1	0	0	0	0	1	5	0	2
GCF_000152985.1|WP_009778564.1|tm:322-344	WP_009778564.1	23	4208.79	182.991	1	0	0	0	3	1	0	4	1	6	0	0	0	0	0	0	2	4	0	1
GCF_000153105.1|WP_002652266.1|tm:377-399	WP_002652266.1	23	3709.9	161.3	5	0	0	0	0	1	0	1	0	6	1	1	0	0	0	2	1	4	0	1
GCF_000153185.1|WP_008045835.1|tm:144-166	WP_008045835.1	23	4404.69	191.508	2	0	0	0	1	0	0	1	0	5	1	1	0	2	0	2	0	3	3	2
GCF_000153185.1|WP_008046470.1|tm:236-258	WP_008046470.1	23	3607.88	156.864	6	0	0	0	0	2	0	5	0	1	0	2	1	0	0	0	1	3	0	2
GCF_000153185.1|WP_008045196.1|tm:55-77	WP_008045196.1	23	3521.11	153.092	4	0	0	0	2	3	1	2	0	1	1	1	1	0	0	1	3	3	0	0
GCF_000153205.1|WP_004998821.1|tm:120-142	WP_004998821.1	23	4051.22	176.14	2	0	0	0	2	2	0	3	0	4	1	0	0	0	0	3	2	1	3	0
GCF_000153225.1|WP_004570256.1|tm:94-113	WP_004570256.1	20	3582.72	179.136	2	1	0	0	3	0	0	6	1	4	0	0	0	0	0	2	1	0	0	0
GCF_000153225.1|WP_004571112.1|tm:735-757	WP_004571112.1	23	4374.15	190.18	1	1	0	0	4	0	0	4	0	4	0	1	0	0	0	1	1	3	1	2
GCF_000153305.1|WP_040615421.1|tm:20-42	WP_040615421.1	23	4122.95	179.259	3	2	0	1	4	0	0	1	0	4	1	0	1	1	1	0	1	3	0	0
GCF_000153305.1|WP_007254311.1|tm:129-151	WP_007254311.1	23	3455.32	150.231	2	0	0	0	0	6	0	1	0	5	0	0	0	0	0	2	0	5	0	2
GCF_000153305.1|WP_007256585.1|tm:222-244	WP_007256585.1	23	3893.34	169.276	1	0	0	0	2	2	0	1	0	6	0	1	2	0	0	3	1	2	0	2
GCF_000153345.1|WP_007023034.1|tm:116-133	WP_007023034.1	18	3337.25	185.403	1	0	0	0	1	1	0	3	0	2	0	0	0	0	0	2	1	3	4	0
GCF_000153485.2|WP_015023800.1|tm:367-389	WP_015023800.1	23	4415.83	191.993	2	0	0	0	3	0	0	6	1	5	0	0	0	0	1	1	0	2	0	2
GCF_000153725.1|WP_007800457.1|tm:20-42	WP_007800457.1	23	3996.36	173.755	5	0	0	2	3	0	0	1	0	6	0	0	1	0	1	1	1	2	0	0
GCF_000153725.1|WP_007799475.1|tm:157-179	WP_007799475.1	23	3545.92	154.17	4	0	0	0	0	5	0	2	0	4	1	0	0	0	0	1	0	4	1	1
GCF_000154285.1|WP_004799660.1|tm:135-157	WP_004799660.1	23	3709.47	161.281	3	0	0	0	2	2	0	1	0	4	0	0	0	0	0	3	1	6	1	0
GCF_000154285.1|WP_040463798.1|tm:98-120	WP_040463798.1	23	4177.75	181.641	0	0	0	0	2	1	0	6	0	5	2	1	1	0	0	0	2	3	0	0
GCF_000154425.1|WP_004853758.1|tm:7-29	WP_004853758.1	23	3851.12	167.44	3	0	0	0	2	2	0	5	0	6	1	0	0	0	0	3	0	1	0	0
GCF_000154425.1|WP_004853427.1|tm:100-119	WP_004853427.1	20	3281.05	164.052	3	1	0	0	0	1	0	7	0	3	0	0	0	0	0	0	2	3	0	0
GCF_000154425.1|WP_004852578.1|tm:123-145	WP_004852578.1	23	4242.08	184.438	1	1	0	0	1	0	0	5	0	7	1	0	0	0	0	2	0	3	0	2
GCF_000154525.1|WP_005654672.1|tm:747-769	WP_005654672.1	23	4062	176.609	2	1	0	0	2	1	0	1	0	5	1	0	0	0	0	3	2	2	2	1
GCF_000154525.1|WP_005653525.1|tm:382-404	WP_005653525.1	23	4489.43	195.193	1	0	0	0	5	0	0	3	1	6	0	0	0	0	0	1	1	3	2	0
GCF_000154525.1|WP_005653086.1|tm:10-32	WP_005653086.1	23	4205.69	182.856	1	1	0	0	4	1	1	5	2	0	0	0	0	0	0	0	3	3	0	2
GCF_000154525.1|WP_040316213.1|tm:784-806	WP_040316213.1	23	4609.95	200.433	3	0	0	0	8	0	0	2	0	5	0	0	0	0	1	0	0	2	2	0
GCF_000154525.1|WP_005655910.1|tm:775-794	WP_005655910.1	20	3670.46	183.523	2	0	0	0	1	1	0	5	0	3	0	0	0	0	0	0	3	1	1	3
GCF_000154525.1|WP_005658150.1|tm:789-811	WP_005658150.1	23	4410.43	191.758	3	0	0	0	7	1	0	1	0	2	0	0	0	0	1	0	2	3	3	0
GCF_000154525.1|WP_005657247.1|tm:780-802	WP_005657247.1	23	4369.6	189.983	3	0	0	0	5	0	0	1	0	2	0	0	0	0	1	2	2	3	3	1
GCF_000154525.1|WP_040316255.1|tm:908-930	WP_040316255.1	23	4462.01	194	1	0	0	0	3	0	0	5	0	5	0	0	0	0	0	0	2	3	0	4
GCF_000154525.1|WP_005656160.1|tm:762-784	WP_005656160.1	23	4090.24	177.837	1	1	0	0	1	1	0	5	0	3	0	0	2	0	0	1	1	4	2	1
GCF_000154565.1|WP_006874485.1|tm:122-144	WP_006874485.1	23	3605.55	156.763	4	0	0	0	1	2	0	5	0	4	0	0	1	1	0	3	2	0	0	0
GCF_000154565.1|WP_006876689.1|tm:134-156	WP_006876689.1	23	3909.98	169.999	2	1	0	0	3	2	0	1	0	4	1	3	0	2	0	0	2	2	0	0
GCF_000154705.2|WP_040450324.1|tm:11-28	WP_040450324.1	18	3185.71	176.984	3	0	0	1	4	0	0	2	0	1	2	0	1	0	0	1	0	3	0	0
GCF_000154705.2|WP_007199431.1|tm:20-39	WP_007199431.1	20	2917.95	145.897	6	0	0	1	2	4	0	2	0	0	0	1	0	0	0	1	1	1	1	0
GCF_000154725.1|WP_007093383.1|tm:720-742	WP_007093383.1	23	4015.2	174.574	0	0	0	0	1	4	1	5	0	5	0	0	1	0	0	0	2	1	0	3
GCF_000154725.1|WP_040559290.1|tm:387-406	WP_040559290.1	20	3874.42	193.721	1	0	0	1	2	1	0	4	0	5	0	0	0	0	0	0	1	1	1	3
GCF_000154725.1|WP_007093597.1|tm:391-410	WP_007093597.1	20	3619.19	180.959	2	0	0	0	4	2	0	1	0	5	1	0	0	0	0	0	2	1	0	2
GCF_000154725.1|WP_007094798.1|tm:403-422	WP_007094798.1	20	3551.42	177.571	2	0	0	0	2	2	0	5	0	5	0	0	0	0	0	1	0	1	0	2
GCF_000154725.1|WP_007095492.1|tm:389-408	WP_007095492.1	20	3464.16	173.208	1	0	0	0	2	2	0	3	0	7	0	0	0	0	0	3	0	1	0	1
GCF_000154725.1|WP_007095568.1|tm:379-401	WP_007095568.1	23	4228.51	183.848	1	0	0	0	1	2	0	8	0	2	0	0	0	0	1	2	0	2	1	3
GCF_000154725.1|WP_040559591.1|tm:389-408	WP_040559591.1	20	3916.45	195.822	0	0	0	0	4	1	0	7	0	3	0	0	0	0	0	1	1	0	1	2
GCF_000154725.1|WP_007096174.1|tm:370-392	WP_007096174.1	23	4380.04	190.437	1	0	0	0	4	1	0	5	0	6	1	1	1	0	0	0	1	0	0	2
GCF_000154725.1|WP_007092817.1|tm:356-375	WP_007092817.1	20	3479.27	173.963	2	0	0	0	1	1	0	5	0	4	0	0	0	0	0	0	1	5	0	1
GCF_000154725.1|WP_007093335.1|tm:385-407	WP_007093335.1	23	4110.81	178.731	1	0	0	0	3	2	0	6	0	3	0	1	0	0	0	3	0	1	0	3
GCF_000154725.1|WP_007094007.1|tm:421-440	WP_007094007.1	20	3684.68	184.234	2	0	0	0	2	2	0	3	0	5	0	0	0	0	0	0	0	2	0	4
GCF_000154725.1|WP_007094800.1|tm:401-423	WP_007094800.1	23	4111.89	178.778	1	0	0	0	0	3	0	6	0	4	0	0	0	0	0	0	2	2	0	5
GCF_000154725.1|WP_007095336.1|tm:386-408	WP_007095336.1	23	4335.17	188.486	1	1	0	0	5	1	0	1	1	5	0	0	0	0	0	1	0	4	0	3
GCF_000154785.2|WP_013960852.1|tm:21-43	WP_013960852.1	23	3955.97	171.999	0	0	1	0	2	2	0	3	0	4	0	0	2	1	0	0	2	5	0	1
GCF_000154785.2|WP_013961841.1|tm:20-37	WP_013961841.1	18	3209.49	178.305	2	1	1	0	4	0	1	0	0	5	0	0	0	0	0	1	1	2	0	0
GCF_000154785.2|WP_044025513.1|tm:7-26	WP_044025513.1	20	3383.85	169.192	1	1	0	0	3	2	0	4	0	2	2	0	2	0	0	1	2	0	0	0
GCF_000154805.1|WP_004609382.1|tm:19-41	WP_004609382.1	23	4332.63	188.375	1	1	0	0	1	0	0	7	2	2	0	1	0	0	0	2	1	1	1	3
GCF_000154805.1|WP_004609915.1|tm:138-160	WP_004609915.1	23	4203.37	182.755	1	1	0	0	2	1	0	3	1	2	0	0	0	0	0	1	0	7	1	3
GCF_000154805.1|WP_004609781.1|tm:92-114	WP_004609781.1	23	4127.71	179.466	2	0	0	0	3	2	0	6	0	4	0	0	0	0	0	0	0	4	0	2
GCF_000154825.1|WP_039944667.1|tm:86-108	WP_039944667.1	23	3975.27	172.838	3	1	0	0	2	1	0	6	1	3	0	0	0	0	0	1	0	4	0	1
GCF_000154965.1|WP_037901599.1|tm:122-144	WP_037901599.1	23	3623	157.522	6	0	0	0	3	2	0	1	0	0	1	1	1	0	0	0	2	5	1	0
GCF_000154965.1|WP_007379584.1|tm:13-35	WP_007379584.1	23	3649.83	158.688	6	1	0	1	0	1	0	0	0	3	0	1	0	0	1	1	0	7	1	0
GCF_000154965.1|WP_007381902.1|tm:191-213	WP_007381902.1	23	3776.28	164.186	5	0	0	0	1	2	0	1	0	3	2	0	1	1	0	1	1	3	1	1
GCF_000154965.1|WP_007383484.1|tm:150-172	WP_007383484.1	23	3496.41	152.018	5	0	0	0	0	2	1	1	0	3	0	0	1	0	0	1	3	5	0	1
GCF_000154965.1|WP_037901789.1|tm:116-135	WP_037901789.1	20	3329.55	166.477	6	0	0	0	1	1	0	1	0	4	0	0	0	0	0	0	0	5	2	0
GCF_000154965.1|WP_037901199.1|tm:242-261	WP_037901199.1	20	3275.15	163.757	3	0	0	0	3	2	0	0	0	3	1	0	0	0	0	0	1	7	0	0
GCF_000154965.1|WP_037902472.1|tm:137-159	WP_037902472.1	23	3644.11	158.44	7	0	0	0	0	1	1	1	0	7	1	0	0	0	0	1	1	3	0	0
GCF_000155515.2|WP_003564169.1|tm:114-136	WP_003564169.1	23	3913.26	170.142	4	0	0	0	0	0	0	5	0	1	1	0	0	1	0	1	0	8	0	2
GCF_000155515.2|WP_003567979.1|tm:115-132	WP_003567979.1	18	3101.83	172.324	2	0	0	0	2	3	0	1	0	1	1	1	0	0	0	1	0	2	0	4
GCF_000155515.2|WP_003564519.1|tm:141-163	WP_003564519.1	23	3679.05	159.959	3	1	1	0	1	3	0	5	0	1	1	1	1	0	0	0	2	2	1	0
GCF_000155555.1|WP_044210666.1|tm:111-133	WP_044210666.1	23	4022.41	174.887	0	0	0	0	0	2	2	3	0	8	0	0	0	0	0	4	0	2	0	2
GCF_000155555.1|WP_006103000.1|tm:121-143	WP_006103000.1	23	3712.72	161.423	1	1	0	0	1	5	0	4	0	5	0	0	0	1	0	0	1	3	0	1
GCF_000155675.2|WP_044044718.1|tm:19-36	WP_044044718.1	18	3174.44	176.358	3	0	1	0	4	0	0	2	0	4	0	1	0	0	0	1	1	1	0	0
GCF_000155675.2|WP_015498157.1|tm:13-35	WP_015498157.1	23	3643.69	158.421	5	0	0	0	0	4	1	0	0	4	0	0	0	0	2	1	1	3	0	2
GCF_000155675.2|WP_015500442.1|tm:149-171	WP_015500442.1	23	3542.44	154.019	3	1	0	0	1	5	0	2	0	4	0	0	0	0	0	1	1	3	0	2
GCF_000155675.2|WP_015499139.1|tm:225-247	WP_015499139.1	23	3819.13	166.049	3	0	0	0	2	2	0	0	0	5	0	1	1	1	0	2	1	3	0	2
GCF_000155675.2|WP_051068027.1|tm:22-44	WP_051068027.1	23	3702.56	160.981	2	0	0	0	1	2	0	0	1	5	1	0	2	0	0	1	3	5	0	0
GCF_000155735.2|WP_015495162.1|tm:19-36	WP_015495162.1	18	3178.52	176.584	3	0	0	1	4	0	0	1	0	4	0	1	0	0	0	1	1	2	0	0
GCF_000155735.2|WP_044037737.1|tm:10-32	WP_044037737.1	23	3751.57	163.112	4	0	0	2	3	3	0	0	0	3	0	0	0	0	1	1	2	3	0	1
GCF_000155735.2|WP_015494104.1|tm:20-42	WP_015494104.1	23	4327.34	188.145	1	2	0	0	5	1	1	2	1	2	2	2	0	0	0	0	1	1	0	2
GCF_000155735.2|WP_015494533.1|tm:149-171	WP_015494533.1	23	3566.46	155.063	2	0	0	0	1	6	0	2	0	5	0	0	0	0	0	1	1	3	0	2
GCF_000155735.2|WP_044037967.1|tm:225-247	WP_044037967.1	23	3880	168.696	3	0	0	0	2	2	0	0	0	4	2	1	1	1	0	2	1	2	0	2
GCF_000155855.1|WP_008117993.1|tm:121-143	WP_008117993.1	23	4202.55	182.72	2	0	0	0	3	0	0	6	0	0	3	1	1	2	0	1	1	2	0	1
GCF_000155955.1|WP_005841141.1|tm:237-259	WP_005841141.1	23	3672.29	159.665	6	0	0	0	1	2	0	0	0	7	1	0	1	0	1	0	4	0	0	0
GCF_000155975.1|WP_006683473.1|tm:111-133	WP_006683473.1	23	4212.16	183.137	1	0	0	0	1	3	0	0	0	5	1	0	0	0	0	0	3	4	5	0
GCF_000155975.1|WP_006683836.1|tm:134-156	WP_006683836.1	23	3835.82	166.775	3	1	1	0	0	2	0	5	0	6	0	1	0	1	0	1	0	1	0	1
GCF_000155975.1|WP_006687672.1|tm:164-186	WP_006687672.1	23	4236.97	184.216	2	0	0	0	1	1	0	5	0	3	0	1	0	0	0	1	1	4	4	0
GCF_000155975.1|WP_006687119.1|tm:150-172	WP_006687119.1	23	4185.83	181.993	1	1	0	1	1	0	0	5	0	4	1	0	1	0	0	0	4	2	1	1
GCF_000155975.1|WP_006685930.1|tm:168-190	WP_006685930.1	23	4118.86	179.081	2	0	0	0	1	1	0	4	0	6	0	0	1	0	1	1	1	3	0	2
GCF_000155975.1|WP_032940049.1|tm:145-167	WP_032940049.1	23	3909.12	169.962	4	0	0	0	0	1	0	4	0	3	0	0	1	0	0	0	5	2	3	0
GCF_000156015.1|WP_005602079.1|tm:143-165	WP_005602079.1	23	4195.12	182.397	2	1	0	0	3	0	1	4	0	1	1	0	2	0	1	0	3	2	0	2
GCF_000156215.1|WP_006721184.1|tm:254-273	WP_006721184.1	20	3271.5	163.575	4	0	0	0	1	2	0	2	0	7	0	0	0	0	0	0	0	4	0	0
GCF_000156215.1|WP_006721642.1|tm:132-154	WP_006721642.1	23	3753.77	163.207	4	0	0	0	1	1	0	3	0	5	1	0	0	0	0	2	1	5	0	0
GCF_000156355.1|WP_008290229.1|tm:111-130	WP_008290229.1	20	3724.46	186.223	3	0	0	0	3	0	0	2	0	3	2	0	1	0	0	0	1	3	2	0
GCF_000157955.1|WP_007048101.1|tm:28-50	WP_007048101.1	23	4562.45	198.367	0	0	1	0	5	1	0	2	2	5	1	0	0	0	1	0	2	1	1	1
GCF_000157955.1|WP_007045729.1|tm:97-119	WP_007045729.1	23	3623.2	157.53	6	1	0	0	1	4	0	1	0	5	0	0	0	1	0	0	0	2	2	0
GCF_000157955.1|WP_007045499.1|tm:7-29	WP_007045499.1	23	3937.73	171.206	3	0	0	0	1	3	0	2	0	6	0	1	0	0	0	0	1	3	1	2
GCF_000157955.1|WP_084759145.1|tm:10-32	WP_084759145.1	23	3866.94	168.128	2	0	0	0	0	1	0	2	1	5	3	0	1	0	0	2	2	4	0	0
GCF_000158095.2|WP_008195543.1|tm:213-235	WP_008195543.1	23	3571.46	155.281	4	0	0	0	0	2	0	6	0	1	0	1	1	0	0	2	1	4	0	1
GCF_000158915.1|WP_039936579.1|tm:7-29	WP_039936579.1	23	3519.99	153.043	4	0	0	0	2	5	0	1	0	1	0	1	2	1	0	0	0	4	1	1
GCF_000158915.1|WP_009715774.1|tm:13-35	WP_009715774.1	23	3940.03	171.306	2	0	0	1	2	3	0	3	0	3	0	0	3	0	2	0	0	3	0	1
GCF_000158915.1|WP_009717716.1|tm:23-45	WP_009717716.1	23	3668.02	159.479	1	0	0	1	3	3	0	3	0	3	0	0	2	0	0	4	0	3	0	0
GCF_000158915.1|WP_009717499.1|tm:230-252	WP_009717499.1	23	3644.36	158.45	3	0	0	0	1	3	0	0	0	4	3	0	1	1	0	2	0	5	0	0
GCF_000158915.1|WP_039937382.1|tm:119-141	WP_039937382.1	23	3600.51	156.544	5	0	0	0	3	3	0	1	0	1	1	0	0	0	0	1	2	5	1	0
GCF_000158915.1|WP_009717127.1|tm:229-251	WP_009717127.1	23	3391.71	147.466	5	0	0	0	1	5	0	2	0	5	0	0	0	0	0	0	1	4	0	0
GCF_000158955.1|WP_003993391.1|tm:128-150	WP_003993391.1	23	3704.27	161.055	5	0	0	0	3	3	0	2	0	0	2	0	0	1	0	0	2	4	1	0
GCF_000158955.1|WP_078506894.1|tm:206-228	WP_078506894.1	23	3300.4	143.496	7	0	0	0	0	3	0	0	0	5	0	0	1	0	0	1	0	6	0	0
GCF_000158955.1|WP_003992074.1|tm:122-144	WP_003992074.1	23	3504.5	152.37	6	1	0	0	0	2	0	0	0	7	1	0	0	0	0	2	0	4	0	0
GCF_000158955.1|WP_039933523.1|tm:286-308	WP_039933523.1	23	3461.27	150.49	4	0	0	0	2	5	0	1	0	3	0	0	0	0	0	0	2	5	0	1
GCF_000158955.1|WP_039933390.1|tm:114-136	WP_039933390.1	23	3583.09	155.787	7	0	0	0	0	1	0	0	0	6	0	0	0	0	1	1	1	6	0	0
GCF_000158955.1|WP_003989117.1|tm:85-107	WP_003989117.1	23	3748.87	162.994	4	0	0	1	2	2	0	0	0	3	0	0	1	0	1	0	3	5	0	1
GCF_000158975.1|WP_004924700.1|tm:121-143	WP_004924700.1	23	3729.65	162.159	4	0	0	0	2	2	0	2	0	0	2	1	1	0	0	0	2	6	1	0
GCF_000158975.1|WP_004927892.1|tm:152-174	WP_004927892.1	23	3229.83	140.427	5	0	0	0	0	5	0	1	0	5	0	0	0	0	0	2	1	4	0	0
GCF_000158975.1|WP_040908100.1|tm:119-141	WP_040908100.1	23	3527.26	153.359	6	0	0	0	1	3	0	1	0	5	0	0	0	0	0	1	2	3	1	0
GCF_000158975.1|WP_040908039.1|tm:112-131	WP_040908039.1	20	2796.24	139.812	9	0	0	0	0	1	0	0	0	3	0	0	0	0	0	1	2	4	0	0
GCF_000158975.1|WP_040907604.1|tm:70-92	WP_040907604.1	23	3748.87	162.994	4	0	0	1	2	2	0	0	0	3	0	0	1	0	1	0	3	5	0	1
GCF_000159375.2|WP_003697962.1|tm:112-134	WP_003697962.1	23	4008.77	174.294	2	0	0	0	0	1	0	6	0	2	0	0	1	0	0	0	2	6	1	2
GCF_000159375.2|WP_003692384.1|tm:58-80	WP_003692384.1	23	4350.58	189.156	1	0	0	1	4	0	0	1	0	2	0	0	2	1	1	1	2	4	2	1
GCF_000159995.1|WP_006254764.1|tm:362-384	WP_006254764.1	23	4172.31	181.405	1	0	0	0	0	4	0	2	0	9	2	0	0	0	2	0	0	1	0	2
GCF_000159995.1|WP_006255412.1|tm:393-415	WP_006255412.1	23	4251.21	184.835	2	0	0	0	0	0	0	4	0	7	0	0	0	0	1	1	2	3	0	3
GCF_000159995.1|WP_006254602.1|tm:373-395	WP_006254602.1	23	4080.36	177.407	1	0	0	0	3	0	0	1	0	3	1	0	0	0	0	3	1	8	0	2
GCF_000160035.2|WP_002982989.1|tm:185-202	WP_002982989.1	18	3267.11	181.506	1	1	1	0	3	1	0	3	1	2	0	0	0	0	0	1	0	2	0	2
GCF_000160115.1|WP_049921663.1|tm:133-155	WP_049921663.1	23	4208.37	182.973	1	0	0	0	1	0	1	2	0	5	2	0	2	0	1	3	0	3	0	2
GCF_000160115.1|WP_045000338.1|tm:137-159	WP_045000338.1	23	3916.75	170.293	3	0	0	0	0	2	0	1	0	5	1	0	1	0	1	2	0	4	0	3
GCF_000160115.1|WP_006906920.1|tm:7-29	WP_006906920.1	23	4164.19	181.052	0	1	0	1	2	3	0	3	0	5	0	2	0	0	1	0	0	3	1	1
GCF_000160435.1|WP_003794594.1|tm:116-135	WP_003794594.1	20	3337.52	166.876	1	0	0	0	3	4	0	5	0	0	0	0	2	0	0	0	1	2	1	1
GCF_000160455.2|WP_009202377.1|tm:113-132	WP_009202377.1	20	3587.49	179.374	2	0	0	0	0	2	0	2	0	7	0	0	0	0	0	2	0	1	2	2
GCF_000160535.1|WP_007173635.1|tm:46-68	WP_007173635.1	23	3527.25	153.359	4	0	0	0	2	3	1	3	0	0	1	1	1	0	0	1	2	4	0	0
GCF_000160535.1|WP_052300830.1|tm:781-803	WP_052300830.1	23	4337.21	188.574	4	0	0	0	0	1	0	2	0	3	0	1	0	0	0	2	0	2	6	2
GCF_000160535.1|WP_007174398.1|tm:748-770	WP_007174398.1	23	4680.85	203.515	1	0	0	0	4	1	0	3	1	3	1	0	0	0	0	0	1	1	1	6
GCF_000160535.1|WP_083793813.1|tm:798-817	WP_083793813.1	20	3879.61	193.98	2	1	0	0	1	0	0	2	0	5	0	0	0	1	0	1	0	2	3	2
GCF_000160535.1|WP_052300818.1|tm:826-848	WP_052300818.1	23	4439.6	193.026	2	0	0	0	2	1	0	1	0	8	0	0	0	0	2	0	1	3	2	1
GCF_000160535.1|WP_007174476.1|tm:410-432	WP_007174476.1	23	4111.35	178.754	1	2	0	0	2	1	0	5	0	5	0	0	0	0	0	2	0	3	1	1
GCF_000160635.1|WP_007157004.1|tm:87-109	WP_007157004.1	23	3526.35	153.32	5	0	0	0	0	3	0	3	1	2	2	2	0	0	0	1	1	3	0	0
GCF_000160635.1|WP_007158298.1|tm:100-122	WP_007158298.1	23	3917.42	170.323	4	1	0	0	1	0	0	5	0	4	0	0	0	0	1	2	3	1	0	1
GCF_000160675.1|WP_005605087.1|tm:118-140	WP_005605087.1	23	3985.97	173.303	3	0	0	0	3	2	0	5	0	3	1	0	1	1	0	0	1	2	0	1
GCF_000160695.1|WP_006690915.1|tm:121-143	WP_006690915.1	23	3433.55	149.285	5	0	0	0	0	4	0	2	0	4	0	1	0	0	0	1	0	5	0	1
GCF_000160835.1|WP_007124702.1|tm:120-142	WP_007124702.1	23	3926.31	170.709	4	1	0	0	0	0	0	7	0	2	0	0	1	0	0	0	2	4	1	1
GCF_000160835.1|WP_007124944.1|tm:89-111	WP_007124944.1	23	4216.09	183.308	2	0	0	0	1	1	0	6	1	1	3	0	0	0	1	1	2	2	1	1
GCF_000160835.1|WP_007124762.1|tm:101-132	WP_007124762.1	32	5543.93	173.248	0	1	0	0	1	4	1	4	0	5	2	0	0	0	0	5	0	5	3	1
GCF_000160835.1|WP_007123831.1|tm:103-125	WP_007123831.1	23	3983.77	173.207	2	1	0	0	2	4	0	4	0	3	0	0	1	0	1	0	1	1	2	1
GCF_000160835.1|WP_007124828.1|tm:150-167	WP_007124828.1	18	3393.77	188.543	0	0	0	0	1	0	0	4	0	4	0	0	0	0	0	3	1	2	2	1
GCF_000160975.1|WP_002142844.1|tm:112-134	WP_002142844.1	23	3929.21	170.835	3	0	0	0	2	2	0	4	0	4	0	0	0	1	0	0	1	5	1	0
GCF_000160975.1|WP_087943004.1|tm:28-47	WP_087943004.1	20	3819.06	190.953	0	0	0	1	4	1	0	4	0	3	0	2	0	0	0	0	0	3	0	2
GCF_000160975.1|WP_002017005.1|tm:67-89	WP_002017005.1	23	3972.07	172.699	5	0	0	0	5	0	0	0	1	3	1	0	2	1	0	0	2	3	0	0
GCF_000161455.1|WP_003199408.1|tm:115-137	WP_003199408.1	23	4046.57	175.938	3	0	0	0	2	2	0	4	0	4	0	0	0	1	0	0	0	5	2	0
GCF_000161455.1|WP_006097637.1|tm:92-123	WP_006097637.1	32	5586.09	174.565	1	0	0	1	5	5	0	10	0	5	2	0	0	0	0	1	1	1	0	0
GCF_000161455.1|WP_006094842.1|tm:67-89	WP_006094842.1	23	3946.77	171.599	5	0	0	0	4	0	0	0	1	4	1	0	2	1	0	0	2	3	0	0
GCF_000161495.1|WP_000137473.1|tm:112-134	WP_000137473.1	23	3901.5	169.63	3	0	0	0	2	2	0	3	0	4	0	0	0	1	0	0	1	6	1	0
GCF_000161495.1|WP_000021950.1|tm:106-125	WP_000021950.1	20	3494.34	174.717	1	0	0	0	3	2	0	1	0	2	2	1	0	1	0	1	0	5	0	1
GCF_000161495.1|WP_000509367.1|tm:147-169	WP_000509367.1	23	4197.81	182.513	0	0	0	0	2	1	0	4	0	4	5	0	2	1	0	1	2	1	0	0
GCF_000161495.1|WP_001168191.1|tm:67-89	WP_001168191.1	23	3978.43	172.975	4	0	0	0	4	0	0	0	1	4	1	0	2	1	0	0	3	3	0	0
GCF_000161935.1|WP_006916852.1|tm:120-142	WP_006916852.1	23	3992.1	173.57	3	0	0	0	0	0	0	7	0	3	0	0	1	0	0	1	2	4	1	1
GCF_000162475.2|WP_006702994.1|tm:2-24	WP_006702994.1	23	4211.01	183.087	3	0	0	0	4	0	1	2	0	6	0	0	0	0	0	1	0	5	1	0
GCF_000162475.2|WP_006702377.1|tm:121-143	WP_006702377.1	23	3911.63	170.071	4	0	0	0	1	1	0	3	0	6	1	0	1	1	0	1	1	2	0	1
GCF_000162755.2|WP_006871802.1|tm:113-135	WP_006871802.1	23	4245.28	184.577	2	0	0	0	2	2	0	3	0	2	0	0	0	1	1	0	1	5	3	1
GCF_000164015.3|WP_003364229.1|tm:77-96	WP_003364229.1	20	3416.82	170.841	1	1	0	0	1	1	1	3	0	5	1	0	1	0	0	2	0	3	0	0
GCF_000164015.3|WP_003364229.1|tm:77-96	WP_003364229.1	20	3416.82	170.841	1	1	0	0	1	1	1	3	0	5	1	0	1	0	0	2	0	3	0	0
GCF_001400515.1|WP_002554894.1|tm:21-43	WP_002554894.1	23	3577.48	155.543	6	0	0	1	0	2	0	1	0	5	0	2	1	0	1	1	0	3	0	0
GCF_000164015.3|WP_002551670.1|tm:227-249	WP_002551670.1	23	3510.28	152.621	3	0	0	1	0	4	0	2	0	3	1	0	1	0	0	1	2	4	0	1
GCF_000164015.3|WP_002552485.1|tm:111-133	WP_002552485.1	23	4224.02	183.653	0	0	0	0	2	3	1	2	0	7	0	1	0	0	1	1	0	3	2	0
GCF_000164635.1|WP_007005312.1|tm:94-116	WP_007005312.1	23	3824.07	166.264	6	1	1	0	2	0	0	2	0	4	0	0	2	0	0	0	3	0	0	2
GCF_000164635.1|WP_007005230.1|tm:125-147	WP_007005230.1	23	3575.67	155.464	2	0	0	1	0	4	0	2	0	6	0	1	3	0	0	0	0	4	0	0
GCF_000164675.2|WP_013904360.1|tm:105-127	WP_013904360.1	23	4358.04	189.48	1	0	0	0	3	1	0	5	0	5	0	0	1	0	0	1	0	2	0	4
GCF_000164675.2|WP_013903519.1|tm:84-106	WP_013903519.1	23	3761.86	163.559	3	0	0	0	1	3	0	3	0	2	1	4	0	0	1	1	1	2	0	1
GCF_000165595.2|WP_011600966.1|tm:121-143	WP_011600966.1	23	4174.5	181.5	2	0	0	0	3	1	0	4	1	7	2	0	0	0	0	2	0	1	0	0
GCF_000166115.1|WP_010939186.1|tm:105-124	WP_010939186.1	20	3502.66	175.133	2	1	0	0	1	3	0	0	0	5	1	0	0	0	0	0	1	2	1	3
GCF_000166135.1|WP_049806828.1|tm:117-136	WP_049806828.1	20	3283.17	164.159	5	1	0	0	2	1	0	0	0	3	1	0	0	0	0	0	1	5	1	0
GCF_000166135.1|WP_083819682.1|tm:237-259	WP_083819682.1	23	3715.76	161.555	4	0	0	0	2	4	0	1	0	6	1	0	2	0	0	0	0	2	1	0
GCF_000166195.2|WP_008505023.1|tm:124-143	WP_008505023.1	20	3599.24	179.962	3	1	0	0	1	0	0	2	0	5	0	0	0	0	0	1	2	2	2	1
GCF_000166195.2|WP_008512572.1|tm:336-358	WP_008512572.1	23	3829.51	166.5	2	0	0	0	2	2	0	1	0	5	0	1	0	0	0	1	2	6	0	1
GCF_000166195.2|WP_008510462.1|tm:802-824	WP_008510462.1	23	4553.28	197.969	2	0	0	0	4	0	0	2	0	4	0	0	0	0	1	1	1	3	2	3
GCF_000166195.2|WP_008505017.1|tm:5-24	WP_008505017.1	20	3327.83	166.392	3	3	0	1	2	1	0	1	0	2	1	0	0	0	0	1	0	4	1	0
GCF_000166195.2|WP_008505771.1|tm:7-24	WP_008505771.1	18	3024.95	168.053	2	0	0	0	3	3	0	4	0	3	0	0	0	0	0	2	0	0	1	0
GCF_000166195.2|WP_008512739.1|tm:898-920	WP_008512739.1	23	4365.94	189.823	4	0	0	0	0	0	0	6	0	3	1	0	0	0	2	1	0	2	2	2
GCF_000166195.2|WP_008508492.1|tm:13-30	WP_008508492.1	18	2935.29	163.072	1	2	0	0	0	1	0	1	0	6	0	1	1	0	0	1	1	3	0	0
GCF_000166195.2|WP_008505807.1|tm:776-795	WP_008505807.1	20	3876.26	193.813	2	1	0	0	1	0	0	5	0	2	0	0	0	0	0	1	2	0	3	3
GCF_000166195.2|WP_083839397.1|tm:17-34	WP_083839397.1	18	3066.9	170.383	4	0	0	0	3	1	0	0	0	3	1	0	0	0	0	3	0	1	1	1
GCF_000166195.2|WP_008512723.1|tm:7-24	WP_008512723.1	18	3150.56	175.031	5	1	0	0	3	0	1	2	0	2	1	0	1	1	0	0	0	0	0	1
GCF_000166195.2|WP_008509609.1|tm:5-27	WP_008509609.1	23	3862.1	167.917	2	3	0	0	1	2	0	4	1	5	1	1	0	1	0	1	0	1	0	0
GCF_000166195.2|WP_008504324.1|tm:146-168	WP_008504324.1	23	4090.52	177.849	3	0	0	0	2	2	1	3	0	3	0	1	0	0	2	0	2	2	0	2
GCF_000166275.1|WP_008197800.1|tm:153-170	WP_008197800.1	18	3350.34	186.13	1	0	0	0	3	1	0	5	0	3	0	0	1	0	0	1	0	1	1	1
GCF_000166275.1|WP_008198499.1|tm:137-156	WP_008198499.1	20	3609.53	180.477	2	0	0	0	2	0	0	2	0	6	1	0	1	0	0	0	3	2	0	1
GCF_000166275.1|WP_050776353.1|tm:827-849	WP_050776353.1	23	4147.68	180.334	3	0	0	0	2	1	0	2	0	4	1	0	1	0	0	1	1	3	1	3
GCF_000166275.1|WP_040302665.1|tm:805-827	WP_040302665.1	23	4472.79	194.469	2	0	0	0	4	1	0	4	0	5	0	1	0	0	0	1	0	0	1	4
GCF_000166295.1|WP_014576904.1|tm:116-138	WP_014576904.1	23	3939.2	171.27	5	0	0	0	4	2	0	1	1	6	0	0	0	0	0	0	1	2	0	1
GCF_000166395.1|WP_013407636.1|tm:727-749	WP_013407636.1	23	4225.31	183.709	5	0	0	0	1	1	0	2	1	6	0	0	0	0	0	1	0	1	3	2
GCF_000166395.1|WP_013407188.1|tm:751-770	WP_013407188.1	20	3771.05	188.552	1	1	0	0	2	2	0	2	0	5	0	0	0	0	0	0	1	1	1	4
GCF_000166415.1|WP_013405800.1|tm:113-135	WP_013405800.1	23	4184.34	181.928	2	0	0	0	4	1	0	6	0	4	0	0	0	1	0	3	0	0	0	2
GCF_000166415.1|WP_083789308.1|tm:4-21	WP_083789308.1	18	3254.7	180.817	0	1	0	0	0	2	0	7	0	4	1	0	0	0	1	1	0	0	0	1
GCF_000166695.1|WP_013431462.1|tm:185-207	WP_013431462.1	23	4037.64	175.55	3	0	0	1	3	1	0	1	0	4	1	0	0	0	0	4	1	1	1	2
GCF_000166695.1|WP_013431882.1|tm:185-207	WP_013431882.1	23	4037.64	175.55	3	0	0	1	3	1	0	1	0	4	1	0	0	0	0	4	1	1	1	2
GCF_000166695.1|WP_013432087.1|tm:185-207	WP_013432087.1	23	4037.64	175.55	3	0	0	1	3	1	0	1	0	4	1	0	0	0	0	4	1	1	1	2
GCF_000166695.1|WP_013432554.1|tm:185-207	WP_013432554.1	23	4037.64	175.55	3	0	0	1	3	1	0	1	0	4	1	0	0	0	0	4	1	1	1	2
GCF_000166695.1|WP_013433115.1|tm:185-207	WP_013433115.1	23	4037.64	175.55	3	0	0	1	3	1	0	1	0	4	1	0	0	0	0	4	1	1	1	2
GCF_000166935.1|WP_004997448.1|tm:96-115	WP_004997448.1	20	3592.24	179.612	0	0	0	0	1	0	1	8	0	3	1	0	1	0	0	3	0	2	0	0
GCF_000168715.1|WP_006366613.1|tm:124-146	WP_006366613.1	23	3931.81	170.948	5	0	0	0	0	0	0	2	1	6	0	0	0	0	0	1	2	4	1	1
GCF_000169175.1|WP_002704547.1|tm:390-407	WP_002704547.1	18	3255.37	180.854	3	0	0	0	0	2	0	3	0	2	0	0	0	0	0	0	1	2	4	1
GCF_000169175.1|WP_082226595.1|tm:13-35	WP_082226595.1	23	3958.44	172.106	0	2	0	0	5	3	0	4	0	2	0	1	1	1	1	2	1	0	0	0
GCF_000169175.1|WP_002694764.1|tm:770-792	WP_002694764.1	23	4391.13	190.919	1	0	0	0	1	2	0	4	0	3	3	0	0	0	0	1	1	2	4	1
GCF_000169175.1|WP_002703513.1|tm:93-115	WP_002703513.1	23	4080.03	177.393	2	0	0	0	2	1	0	3	0	5	0	0	2	2	0	1	0	3	0	2
GCF_000169175.1|WP_082226719.1|tm:373-390	WP_082226719.1	18	3113.43	172.968	1	0	0	0	2	1	0	2	0	5	1	0	0	0	0	2	1	3	0	0
GCF_000169175.1|WP_002694211.1|tm:489-508	WP_002694211.1	20	3797.87	189.893	1	0	0	0	1	0	0	1	0	9	0	0	0	0	1	1	1	3	0	2
GCF_000169255.2|WP_006575141.1|tm:103-125	WP_006575141.1	23	4015.28	174.577	4	0	0	0	0	2	0	1	0	7	0	0	0	0	1	1	1	3	3	0
GCF_000169335.1|WP_008277196.1|tm:190-207	WP_008277196.1	18	3481.92	193.44	0	0	0	0	2	0	1	4	0	3	0	0	1	0	1	1	0	3	0	2
GCF_000169335.1|WP_008272825.1|tm:154-173	WP_008272825.1	20	3651.6	182.58	1	0	0	0	2	3	0	2	0	5	0	0	0	0	0	0	0	3	1	3
GCF_000169415.1|WP_005854519.1|tm:204-226	WP_005854519.1	23	3951.91	171.822	0	0	1	0	5	5	0	1	0	3	1	1	0	0	0	0	2	2	0	2
GCF_000169415.1|WP_005858066.1|tm:153-175	WP_005858066.1	23	3515.64	152.854	2	0	0	0	0	6	0	4	0	4	0	0	0	0	0	2	1	2	1	1
GCF_000169415.1|WP_005861162.1|tm:199-218	WP_005861162.1	20	3212.54	160.627	4	0	0	0	2	1	0	3	0	1	1	2	0	0	0	2	0	4	0	0
GCF_000170755.1|WP_083799931.1|tm:2-21	WP_083799931.1	20	3924.85	196.242	0	0	2	0	5	1	0	3	0	3	1	0	0	0	0	0	0	2	0	3
GCF_000170755.1|WP_007277271.1|tm:408-427	WP_007277271.1	20	3370.96	168.548	3	0	0	0	2	2	0	5	0	3	0	0	0	0	0	1	1	2	1	0
GCF_000170835.1|WP_007152366.1|tm:117-139	WP_007152366.1	23	4018.16	174.703	5	0	0	0	2	1	0	2	1	7	1	0	0	0	1	0	1	2	0	0
GCF_000171235.2|WP_043587871.1|tm:167-189	WP_043587871.1	23	3673.73	159.727	3	0	0	0	0	4	0	2	0	6	1	0	0	0	0	0	2	4	1	0
GCF_000171235.2|WP_081722237.1|tm:20-42	WP_081722237.1	23	4113.94	178.867	4	0	0	0	6	0	1	0	0	5	0	0	2	0	0	0	4	0	0	1
GCF_000172155.1|WP_009958500.1|tm:222-244	WP_009958500.1	23	3813.41	165.8	4	0	1	0	1	2	1	3	0	5	0	0	1	0	1	0	0	4	0	0
GCF_000172175.1|WP_007666595.1|tm:12-34	WP_007666595.1	23	4160.42	180.888	3	1	0	2	4	0	0	1	0	3	2	0	1	0	0	2	0	2	0	2
GCF_000172175.1|WP_007661909.1|tm:381-403	WP_007661909.1	23	4059.11	176.483	1	2	0	0	2	2	0	6	0	4	1	0	0	0	0	2	1	0	1	1
GCF_000172175.1|WP_007665259.1|tm:380-402	WP_007665259.1	23	4465.09	194.134	0	1	0	0	4	0	0	2	0	6	1	0	0	0	1	2	2	2	2	0
GCF_000172175.1|WP_007666006.1|tm:397-419	WP_007666006.1	23	4187.98	182.086	2	1	0	0	3	2	1	1	0	7	0	0	0	0	0	0	0	3	0	3
GCF_000172175.1|WP_044154691.1|tm:493-515	WP_044154691.1	23	4285.47	186.325	1	1	0	0	2	0	2	4	0	7	0	0	0	0	0	2	1	1	0	2
GCF_000172175.1|WP_081450321.1|tm:340-362	WP_081450321.1	23	3929.77	170.86	1	0	0	0	0	2	0	0	0	9	0	0	0	0	0	2	0	7	0	2
GCF_000172175.1|WP_007665025.1|tm:771-793	WP_007665025.1	23	4068.22	176.879	5	0	0	0	1	0	0	5	0	2	0	0	0	0	0	1	0	5	1	3
GCF_000172175.1|WP_007660730.1|tm:746-768	WP_007660730.1	23	3980.62	173.07	2	3	0	0	3	1	0	5	0	3	0	0	0	0	0	1	1	3	1	0
GCF_000172175.1|WP_007660795.1|tm:7-29	WP_007660795.1	23	4106.78	178.556	2	2	0	0	2	2	0	3	0	3	1	0	0	1	1	1	2	0	1	2
GCF_000172175.1|WP_007661294.1|tm:771-793	WP_007661294.1	23	4104.48	178.456	3	1	0	0	1	0	0	3	0	4	0	0	0	0	0	2	1	4	1	3
GCF_000172175.1|WP_007661226.1|tm:5-23	WP_007661226.1	19	3490.51	183.711	2	0	0	0	2	0	0	2	0	6	0	0	2	1	0	1	0	1	0	2
GCF_000172175.1|WP_044154805.1|tm:775-794	WP_044154805.1	20	3736.31	186.815	2	0	0	0	0	0	0	3	0	6	0	0	1	0	0	0	2	2	1	3
GCF_000172175.1|WP_007660057.1|tm:767-789	WP_007660057.1	23	4517.76	196.424	2	0	0	0	2	1	0	2	1	8	0	0	0	0	0	0	1	1	3	2
GCF_000172175.1|WP_044155130.1|tm:862-884	WP_044155130.1	23	4360.18	189.573	2	0	0	0	1	0	0	3	0	6	0	0	0	0	1	0	4	2	1	3
GCF_000172175.1|WP_007664269.1|tm:787-809	WP_007664269.1	23	4511.23	196.14	3	0	0	0	3	0	0	4	0	2	2	0	0	0	0	0	2	1	1	5
GCF_000172175.1|WP_007664284.1|tm:780-802	WP_007664284.1	23	4241.68	184.421	3	0	0	0	2	2	0	3	0	5	0	0	0	0	0	0	1	2	2	3
GCF_000172175.1|WP_007666371.1|tm:785-807	WP_007666371.1	23	4287.57	186.416	2	1	0	0	2	2	0	3	0	5	0	1	0	0	0	0	0	2	2	3
GCF_000172175.1|WP_044155123.1|tm:782-804	WP_044155123.1	23	4043.71	175.813	2	0	0	0	1	3	0	6	1	2	0	0	0	0	0	1	0	3	1	3
GCF_900142015.1|WP_007660855.1|tm:774-796	WP_007660855.1	23	4183.09	181.873	2	0	0	0	2	2	0	2	0	4	1	0	0	0	1	2	1	2	1	3
GCF_000172175.1|WP_044154809.1|tm:765-787	WP_044154809.1	23	4162.26	180.968	1	1	0	0	1	0	0	5	0	0	0	0	0	0	0	3	0	7	1	4
GCF_000172175.1|WP_044155403.1|tm:904-926	WP_044155403.1	23	4334.44	188.454	2	0	0	0	4	0	0	4	0	4	0	0	1	0	0	0	1	4	0	3
GCF_000172175.1|WP_007661739.1|tm:813-832	WP_007661739.1	20	3712.27	185.613	3	1	0	0	3	1	0	3	0	4	0	0	0	0	0	1	0	0	1	3
GCF_000172175.1|WP_007660253.1|tm:5-27	WP_007660253.1	23	3935.44	171.106	4	0	1	0	2	1	0	5	0	3	0	0	2	0	1	1	1	1	1	0
GCF_000172175.1|WP_007660917.1|tm:747-769	WP_007660917.1	23	4351.6	189.2	2	1	0	1	4	1	0	2	0	3	0	0	0	0	0	0	2	2	1	4
GCF_000172175.1|WP_007661009.1|tm:805-827	WP_007661009.1	23	4502.57	195.764	2	0	0	0	1	0	0	6	0	4	1	1	0	0	0	2	0	0	2	4
GCF_000172175.1|WP_044154821.1|tm:776-798	WP_044154821.1	23	3935.3	171.1	4	0	0	0	2	3	1	4	0	3	0	0	0	1	0	1	0	1	1	2
GCF_000172175.1|WP_044154823.1|tm:773-795	WP_044154823.1	23	4016.61	174.635	3	0	0	0	1	3	0	3	0	5	0	0	0	1	0	1	1	1	2	2
GCF_000172175.1|WP_007665395.1|tm:765-787	WP_007665395.1	23	4464.8	194.122	2	0	0	0	3	1	1	2	0	5	1	1	0	0	1	1	1	0	2	2
GCF_000172175.1|WP_085929999.1|tm:728-750	WP_085929999.1	23	4261.7	185.291	1	0	0	0	1	1	0	3	0	7	0	0	2	0	0	1	0	3	1	3
GCF_000172555.1|WP_007415218.1|tm:109-131	WP_007415218.1	23	3931.07	170.916	2	0	0	0	1	3	0	1	0	5	0	1	0	0	1	0	1	6	1	1
GCF_000173615.1|WP_007546950.1|tm:86-105	WP_007546950.1	20	3591.38	179.569	3	0	0	1	4	1	1	2	0	4	0	0	1	0	0	0	0	2	0	1
GCF_000174015.1|WP_003148473.1|tm:325-347	WP_003148473.1	23	3946.06	171.568	4	0	0	0	1	0	0	8	0	3	0	0	0	0	1	1	3	2	0	0
GCF_000174155.1|WP_005818605.1|tm:111-133	WP_005818605.1	23	4405.15	191.528	1	0	0	0	1	2	0	2	1	5	1	0	0	1	0	0	2	2	4	1
GCF_000174355.1|WP_008953039.1|tm:7-29	WP_008953039.1	23	3824.57	166.286	3	0	0	0	3	2	1	2	0	3	2	2	1	0	0	2	1	1	0	0
GCF_000174355.1|WP_008954557.1|tm:138-160	WP_008954557.1	23	3858.29	167.752	2	0	0	1	0	3	0	1	0	7	0	0	1	0	0	2	1	2	1	2
GCF_000174355.1|WP_008954220.1|tm:7-29	WP_008954220.1	23	3790.78	164.817	1	2	0	1	2	2	0	1	0	5	1	0	3	1	0	2	0	2	0	0
GCF_000174355.1|WP_008955072.1|tm:124-141	WP_008955072.1	18	3008.78	167.154	5	0	0	0	2	1	0	1	0	4	0	0	0	0	0	0	0	4	1	0
GCF_000174355.1|WP_008953756.1|tm:20-42	WP_008953756.1	23	3549.3	154.317	5	0	0	0	1	3	0	1	0	4	1	0	1	0	0	0	4	2	0	1
GCF_000174415.1|WP_008518898.1|tm:115-134	WP_008518898.1	20	3556.3	177.815	3	0	0	0	2	1	0	2	0	6	1	0	0	0	1	0	0	4	0	0
GCF_000175215.2|WP_013479779.1|tm:157-179	WP_013479779.1	23	3924	170.609	2	0	0	0	2	1	0	3	0	6	0	0	0	0	0	4	1	3	1	0
GCF_000175215.2|WP_049781717.1|tm:13-30	WP_049781717.1	18	3205.6	178.089	2	2	0	0	2	1	0	3	1	2	1	0	0	0	1	1	0	1	0	1
GCF_000175215.2|WP_013479550.1|tm:132-154	WP_013479550.1	23	3834.96	166.737	6	0	0	0	0	2	0	1	0	6	1	0	0	0	0	1	2	1	3	0
GCF_000019085.1|WP_012269147.1|tm:152-174	WP_012269147.1	23	3654.28	158.882	3	0	0	0	1	2	0	0	0	6	0	1	1	0	0	3	1	4	0	1
GCF_000019085.1|WP_012269127.1|tm:109-128	WP_012269127.1	20	3552.01	177.601	1	0	0	0	2	3	0	6	0	2	0	0	0	0	0	0	0	3	0	3
GCF_000175795.2|WP_004616518.1|tm:146-163	WP_004616518.1	18	3183.23	176.846	2	0	0	0	2	2	1	1	0	3	1	0	0	1	0	1	0	2	1	1
GCF_000175835.1|WP_006279091.1|tm:127-149	WP_006279091.1	23	4065.98	176.782	0	1	0	0	2	1	1	2	0	5	0	0	0	1	0	3	2	3	0	2
GCF_000175855.1|WP_009343845.1|tm:126-145	WP_009343845.1	20	3573.95	178.697	0	1	0	0	2	1	1	2	0	4	0	1	0	0	0	2	1	3	0	2
GCF_000176035.2|WP_013892121.1|tm:13-32	WP_013892121.1	20	3392.64	169.632	2	0	0	0	4	1	0	1	0	2	2	0	2	0	0	2	1	3	0	0
GCF_000176035.2|WP_013894967.1|tm:12-29	WP_013894967.1	18	3182.9	176.828	3	0	1	0	5	0	0	1	0	2	1	0	1	0	0	0	2	2	0	0
GCF_000176035.2|WP_013893864.1|tm:210-232	WP_013893864.1	23	3601.57	156.59	4	0	0	0	2	1	0	2	0	4	0	0	0	0	0	4	3	3	0	0
GCF_000176035.2|WP_013533407.1|tm:58-80	WP_013533407.1	23	3920.24	170.445	2	0	0	1	2	3	0	2	0	3	2	0	1	0	1	1	0	4	0	1
GCF_000176035.2|WP_013894467.1|tm:54-76	WP_013894467.1	23	3519.03	153.001	5	0	0	0	0	4	0	4	0	2	2	1	1	0	0	0	1	2	0	1
GCF_000176235.1|WP_004417120.1|tm:719-741	WP_004417120.1	23	4013.74	174.51	3	0	0	0	0	0	0	2	0	3	2	1	0	0	0	2	2	5	1	2
GCF_000176235.1|WP_004413103.1|tm:115-137	WP_004413103.1	23	4100.83	178.297	2	0	0	0	1	2	0	4	0	1	1	0	0	0	1	3	2	2	4	0
GCF_000176235.1|WP_038211632.1|tm:161-183	WP_038211632.1	23	3903.62	169.723	3	0	0	0	2	1	1	4	0	2	2	0	3	0	0	2	0	2	0	1
GCF_000176235.1|WP_004414245.1|tm:144-166	WP_004414245.1	23	3923.99	170.608	3	0	0	0	2	3	1	5	1	3	0	0	0	0	0	1	0	2	0	2
GCF_000176235.1|WP_004417873.1|tm:133-155	WP_004417873.1	23	3703.37	161.016	7	0	0	0	2	1	0	1	0	3	0	0	1	0	0	3	1	1	1	2
GCF_000176235.1|WP_004412154.1|tm:143-165	WP_004412154.1	23	4090.12	177.831	5	0	0	0	4	0	0	4	1	3	1	1	0	0	0	1	1	1	0	1
GCF_000176235.1|WP_004418200.1|tm:169-191	WP_004418200.1	23	4093.89	177.995	2	0	0	0	2	1	1	3	0	4	0	1	0	1	0	1	2	3	1	1
GCF_000176355.1|WP_010233328.1|tm:107-129	WP_010233328.1	23	3566.62	155.07	5	1	0	0	0	4	0	3	0	6	1	0	0	0	0	1	1	0	1	0
GCF_000176355.1|WP_010237221.1|tm:101-123	WP_010237221.1	23	3633.81	157.992	6	0	0	0	2	1	0	2	0	3	1	0	2	0	0	0	3	3	0	0
GCF_000176355.1|WP_010235316.1|tm:112-134	WP_010235316.1	23	3698.07	160.786	3	0	0	0	1	3	0	5	0	4	0	0	1	0	1	2	0	3	0	0
GCF_000176375.1|WP_000206181.1|tm:119-141	WP_000206181.1	23	4368	189.913	1	0	0	0	1	1	0	4	0	2	2	0	0	0	1	1	3	3	4	0
GCF_000176375.1|WP_000579504.1|tm:169-191	WP_000579504.1	23	4207.93	182.953	2	0	0	0	2	2	0	3	0	5	1	2	0	0	1	0	1	2	2	0
GCF_000176855.2|WP_013595403.1|tm:96-118	WP_013595403.1	23	3536	153.739	7	0	0	0	0	2	0	3	0	3	0	0	2	0	1	1	0	3	0	1
GCF_000176855.2|WP_013593909.1|tm:131-148	WP_013593909.1	18	2935.68	163.093	6	0	0	0	3	0	0	0	0	3	0	0	0	0	0	0	0	6	0	0
GCF_000177215.2|WP_009180181.1|tm:111-133	WP_009180181.1	23	3859.05	167.785	5	1	0	0	2	2	0	0	0	7	0	0	1	0	0	0	0	3	1	1
GCF_000177375.1|WP_006627354.1|tm:144-166	WP_006627354.1	23	3838.44	166.889	2	0	0	0	2	2	0	4	0	4	0	0	0	0	0	3	1	4	1	0
GCF_000177635.2|WP_013504748.1|tm:121-143	WP_013504748.1	23	3780.41	164.366	4	0	0	0	2	1	0	2	0	2	0	0	1	0	0	2	0	7	0	2
GCF_000178375.1|WP_005683477.1|tm:247-264	WP_005683477.1	18	3165.89	175.883	3	0	1	0	0	0	0	4	0	4	2	0	0	0	0	1	0	2	0	1
GCF_000178455.1|WP_083801455.1|tm:78-97	WP_083801455.1	20	3357.73	167.887	3	0	0	0	1	1	1	1	0	5	0	0	1	0	0	3	0	2	0	2
GCF_000178835.2|WP_013657591.1|tm:137-159	WP_013657591.1	23	3931.49	170.934	2	1	0	1	1	1	0	3	0	6	1	1	0	0	0	3	1	1	0	1
GCF_000178835.2|WP_013659141.1|tm:99-121	WP_013659141.1	23	3968.8	172.557	0	0	0	0	1	1	0	10	0	1	0	1	0	0	0	1	2	6	0	0
GCF_000178855.1|WP_007922302.1|tm:12-34	WP_007922302.1	23	4076.74	177.25	1	0	0	0	4	1	1	2	0	2	0	0	3	0	0	1	2	4	1	1
GCF_000178855.1|WP_007922179.1|tm:46-68	WP_007922179.1	23	3900.32	169.579	1	0	0	0	0	2	0	5	0	7	0	1	1	1	0	3	0	1	0	1
GCF_000178875.2|WP_006085681.1|tm:120-139	WP_006085681.1	20	3711.64	185.582	0	0	0	0	1	1	0	3	0	5	0	0	0	0	0	2	1	4	3	0
GCF_000178875.2|WP_006084017.1|tm:113-135	WP_006084017.1	23	4082.49	177.5	2	0	0	0	3	1	1	0	0	5	1	0	1	0	0	2	1	4	1	1
GCF_000178875.2|WP_006084287.1|tm:121-143	WP_006084287.1	23	3902.58	169.677	4	0	0	0	2	3	0	3	1	3	0	0	0	0	0	1	1	2	2	1
GCF_000178955.2|WP_014267223.1|tm:20-42	WP_014267223.1	23	3730.47	162.194	3	0	3	0	1	3	0	1	0	6	0	0	0	1	0	0	1	3	0	1
GCF_000178955.2|WP_014265266.1|tm:7-29	WP_014265266.1	23	3783.48	164.499	2	0	0	0	1	3	0	0	0	3	1	2	1	0	0	3	2	1	0	4
GCF_000178955.2|WP_014267723.1|tm:106-128	WP_014267723.1	23	4342.3	188.796	2	0	0	0	0	1	1	2	0	6	0	0	0	0	0	0	1	5	4	1
GCF_000178955.2|WP_014264151.1|tm:195-214	WP_014264151.1	20	3268.42	163.421	3	0	0	0	1	4	0	2	0	5	0	0	0	0	0	0	0	3	1	1
GCF_000178955.2|WP_083836627.1|tm:158-180	WP_083836627.1	23	3905.13	169.788	4	1	0	0	2	1	1	3	0	4	0	0	1	0	0	0	1	4	1	0
GCF_000178955.2|WP_014265130.1|tm:185-207	WP_014265130.1	23	3785.47	164.586	4	0	0	0	1	2	0	2	0	3	3	0	0	0	0	1	1	5	0	1
GCF_000178955.2|WP_014266212.1|tm:138-160	WP_014266212.1	23	3610.63	156.984	4	1	0	0	3	4	1	0	0	4	1	0	0	0	0	0	1	4	0	0
GCF_000178955.2|WP_014266244.1|tm:170-192	WP_014266244.1	23	3944.81	171.513	3	0	0	1	2	4	1	2	0	4	0	0	0	0	0	0	0	3	2	1
GCF_000178955.2|WP_044176841.1|tm:134-156	WP_044176841.1	23	4224.3	183.665	4	0	0	0	1	1	0	2	0	8	0	0	1	0	1	0	0	2	2	1
GCF_000178955.2|WP_044176974.1|tm:184-206	WP_044176974.1	23	3860.67	167.855	1	1	0	0	0	4	1	2	0	9	0	1	0	0	0	0	1	2	1	0
GCF_000178955.2|WP_014266430.1|tm:166-188	WP_014266430.1	23	4007.38	174.234	2	0	0	0	2	1	0	3	0	1	1	0	0	0	1	3	0	7	1	1
GCF_000178955.2|WP_014266033.1|tm:162-184	WP_014266033.1	23	3768.44	163.845	3	1	0	0	1	4	0	0	0	2	0	0	0	1	0	1	0	6	3	1
GCF_000178955.2|WP_014266288.1|tm:160-177	WP_014266288.1	18	3350.58	186.143	0	0	0	0	0	1	0	3	0	8	0	0	0	0	1	1	1	2	1	0
GCF_000178955.2|WP_083836657.1|tm:125-144	WP_083836657.1	20	3403.14	170.157	5	1	0	0	1	1	0	1	0	7	0	0	1	0	0	0	1	0	1	1
GCF_000178955.2|WP_014266305.1|tm:144-166	WP_014266305.1	23	3608.31	156.883	6	0	0	0	0	3	0	2	0	4	0	0	0	0	1	1	1	3	0	2
GCF_000178975.2|WP_083808474.1|tm:69-91	WP_083808474.1	23	4289.86	186.516	1	1	0	0	3	1	0	5	0	5	0	0	1	0	1	2	0	1	2	0
GCF_000178975.2|WP_083808375.1|tm:121-143	WP_083808375.1	23	4186.37	182.016	4	0	0	0	0	1	0	2	0	4	1	1	0	0	1	1	0	4	4	0
GCF_000178975.2|WP_013580532.1|tm:169-191	WP_013580532.1	23	3923.61	170.592	2	1	0	0	2	3	0	1	0	7	0	0	0	0	1	1	1	3	1	0
GCF_000178975.2|WP_013572956.1|tm:187-209	WP_013572956.1	23	3741.25	162.663	4	0	0	0	0	4	1	1	0	7	0	0	0	0	0	0	1	3	2	0
GCF_000178975.2|WP_013582137.1|tm:162-184	WP_013582137.1	23	4063.27	176.664	4	1	0	0	2	1	1	3	0	4	0	0	0	0	1	1	0	3	1	1
GCF_000178975.2|WP_013582156.1|tm:186-205	WP_013582156.1	20	3442.17	172.108	5	0	0	0	0	1	0	1	0	7	0	0	0	0	0	0	2	1	1	2
GCF_000178975.2|WP_013578617.1|tm:162-184	WP_013578617.1	23	4071.78	177.034	5	0	0	1	2	0	0	3	0	5	0	0	1	0	0	0	2	2	2	0
GCF_000178975.2|WP_013572771.1|tm:205-224	WP_013572771.1	20	3318.37	165.918	3	0	0	0	1	4	0	3	0	3	0	0	0	0	0	1	0	2	3	0
GCF_000178975.2|WP_013572915.1|tm:172-194	WP_013572915.1	23	3883.29	168.839	5	0	0	0	1	3	0	0	0	6	1	0	1	0	0	0	0	3	3	0
GCF_000179615.1|WP_006036655.1|tm:106-128	WP_006036655.1	23	4017.44	174.671	2	0	0	0	3	2	0	5	0	1	1	0	0	0	0	1	1	5	1	1
GCF_000179915.2|WP_013569546.1|tm:111-133	WP_013569546.1	23	4138.82	179.949	3	0	0	0	1	3	0	1	0	4	1	0	0	0	1	0	0	5	4	0
GCF_000179915.2|WP_013569037.1|tm:125-147	WP_013569037.1	23	3999.91	173.909	2	0	0	0	3	1	0	1	0	2	1	1	0	0	1	3	2	4	0	2
GCF_000179915.2|WP_013569262.1|tm:169-191	WP_013569262.1	23	3566.56	155.068	5	0	0	0	2	5	0	1	0	4	0	0	0	0	1	0	0	4	0	1
GCF_000179915.2|WP_013568856.1|tm:152-174	WP_013568856.1	23	4058.11	176.44	3	1	0	0	4	2	0	1	1	2	1	0	0	0	0	1	1	3	1	2
GCF_000179915.2|WP_013569336.1|tm:158-180	WP_013569336.1	23	3877.72	168.597	4	0	0	0	2	3	0	3	0	5	0	0	0	1	1	1	0	2	1	0
GCF_000179915.2|WP_013568188.1|tm:145-167	WP_013568188.1	23	3899.23	169.532	4	0	0	0	4	2	0	0	0	6	0	0	0	1	1	1	2	2	0	0
GCF_000181575.2|WP_002656254.1|tm:121-143	WP_002656254.1	23	4321.8	187.904	0	0	0	0	5	2	0	2	1	6	0	0	0	0	1	1	0	4	0	1
GCF_000181875.2|WP_008882790.1|tm:121-143	WP_008882790.1	23	4234.78	184.121	0	0	0	0	5	2	0	2	1	6	0	0	0	0	0	1	0	5	0	1
GCF_000181895.2|WP_006433600.1|tm:122-144	WP_006433600.1	23	4214.32	183.231	1	0	0	0	3	2	0	4	1	8	2	0	0	0	0	1	0	1	0	0
GCF_000182725.1|WP_008505965.1|tm:12-34	WP_008505965.1	23	4028.25	175.141	4	0	0	1	4	0	0	3	0	2	1	1	2	0	1	1	1	2	0	0
GCF_000182725.1|WP_008510759.1|tm:210-232	WP_008510759.1	23	3550.99	154.391	5	0	0	0	0	1	0	2	0	4	0	0	0	0	0	4	2	4	1	0
GCF_000018525.1|WP_004687104.1|tm:226-248	WP_004687104.1	23	3802.49	165.326	4	0	0	0	2	3	0	2	0	6	1	0	1	1	0	1	0	1	0	1
GCF_000817255.2|WP_014104779.1|tm:223-245	WP_014104779.1	23	3267.63	142.071	8	0	0	0	0	4	0	4	0	2	1	0	1	0	0	2	0	0	0	1
GCF_000182745.2|WP_014104561.1|tm:121-143	WP_014104561.1	23	3731.12	162.223	1	1	0	0	0	5	0	2	0	5	0	0	1	0	0	0	1	4	1	2
GCF_000183135.1|WP_041620349.1|tm:325-347	WP_041620349.1	23	4261.58	185.286	1	1	0	0	1	1	0	5	0	9	0	0	0	0	1	1	0	2	1	0
GCF_000183135.1|WP_013446464.1|tm:379-401	WP_013446464.1	23	4004.26	174.098	4	0	0	0	0	0	0	9	1	2	0	0	0	0	1	2	0	3	0	1
GCF_000183135.1|WP_013445627.1|tm:572-594	WP_013445627.1	23	4450.18	193.486	2	1	0	0	2	0	0	4	0	4	0	0	0	0	0	3	0	1	4	2
GCF_000183135.1|WP_083807221.1|tm:753-775	WP_083807221.1	23	4375.41	190.235	2	0	0	0	2	2	0	2	0	2	1	0	0	0	0	2	0	3	5	2
GCF_000183135.1|WP_041620340.1|tm:779-801	WP_041620340.1	23	4470.1	194.352	1	0	0	0	1	0	0	6	0	3	0	0	0	0	0	3	0	2	1	6
GCF_000183135.1|WP_013446218.1|tm:157-179	WP_013446218.1	23	3965.11	172.396	2	1	0	0	1	1	0	5	0	3	4	1	1	0	0	1	2	1	0	0
GCF_000183205.1|WP_006417607.1|tm:115-137	WP_006417607.1	23	4189.67	182.16	2	0	0	0	1	0	0	4	0	9	1	0	1	0	0	1	1	2	0	1
GCF_000183425.1|WP_013453440.1|tm:136-155	WP_013453440.1	20	3421.28	171.064	2	0	0	0	0	2	0	6	0	4	0	0	0	0	0	1	0	3	0	2
GCF_000183425.1|WP_013455738.1|tm:416-438	WP_013455738.1	23	4186.16	182.007	1	0	0	0	3	1	0	7	0	3	1	1	0	0	0	1	0	4	0	1
GCF_000183725.1|WP_041667130.1|tm:139-156	WP_041667130.1	18	3101.74	172.319	1	0	0	0	5	4	0	1	0	2	2	0	0	0	0	1	0	1	0	1
GCF_000183745.1|WP_013458541.1|tm:93-115	WP_013458541.1	23	3861.06	167.872	6	0	0	0	0	2	0	1	0	6	0	0	1	1	0	0	0	3	3	0
GCF_000184435.1|WP_013473039.1|tm:381-403	WP_013473039.1	23	3418.42	148.627	4	0	0	0	1	4	0	1	0	5	0	1	1	0	0	2	0	4	0	0
GCF_001552315.1|WP_003887763.1|tm:97-119	WP_003887763.1	23	3761.72	163.553	6	0	2	0	1	1	0	1	0	3	0	0	1	0	0	1	0	4	1	2
GCF_000184435.1|WP_013471696.1|tm:177-199	WP_013471696.1	23	3722.35	161.841	3	1	0	1	1	4	0	1	1	6	0	0	0	0	0	0	1	3	1	0
GCF_000184945.1|WP_004346355.1|tm:393-415	WP_004346355.1	23	4251.21	184.835	2	0	0	0	0	0	0	4	0	7	0	0	0	0	1	1	2	3	0	3
GCF_000184945.1|WP_004345668.1|tm:323-342	WP_004345668.1	20	3731.88	186.594	0	0	0	0	1	1	0	5	0	7	0	0	0	0	0	1	0	3	0	2
GCF_000184945.1|WP_004345472.1|tm:46-68	WP_004345472.1	23	3532.03	153.567	5	0	0	0	2	2	1	2	0	0	1	1	1	0	0	1	2	5	0	0
GCF_000184945.1|WP_004344071.1|tm:793-812	WP_004344071.1	20	3701.88	185.094	1	1	0	0	2	0	0	1	0	5	0	0	0	0	0	2	1	4	2	1
GCF_000184945.1|WP_082231349.1|tm:807-829	WP_082231349.1	23	4245.66	184.594	4	0	0	0	0	2	0	0	0	6	0	0	0	0	0	0	2	2	5	2
GCF_000184945.1|WP_004344496.1|tm:755-777	WP_004344496.1	23	4350.89	189.169	5	0	0	0	0	1	0	0	0	8	0	0	0	0	0	0	0	2	4	3
GCF_000184945.1|WP_044126186.1|tm:606-625	WP_044126186.1	20	3860.26	193.013	3	0	0	0	3	0	0	4	0	4	1	0	0	0	0	1	0	0	0	4
GCF_000184945.1|WP_004345522.1|tm:892-914	WP_004345522.1	23	4183.33	181.884	1	0	0	0	2	4	0	3	1	7	1	1	0	0	0	0	0	0	1	2
GCF_000184945.1|WP_082231317.1|tm:613-635	WP_082231317.1	23	4096.42	178.105	1	1	0	0	0	4	1	3	0	6	0	0	0	0	0	1	1	0	3	2
GCF_000184945.1|WP_004344449.1|tm:396-418	WP_004344449.1	23	4271.76	185.729	2	0	0	0	4	1	0	3	0	3	2	0	0	1	0	0	0	5	0	2
GCF_000185045.1|WP_010691628.1|tm:114-136	WP_010691628.1	23	4182.94	181.867	4	0	0	0	1	1	0	4	1	3	2	0	1	0	0	0	0	3	3	0
GCF_000185045.1|WP_081460871.1|tm:7-29	WP_081460871.1	23	4610.28	200.447	0	0	1	0	7	0	0	4	2	3	1	0	0	0	0	1	1	1	0	2
GCF_000185145.2|WP_004370246.1|tm:393-415	WP_004370246.1	23	4293.1	186.657	2	0	0	0	0	0	0	5	0	7	0	0	0	0	1	1	1	3	0	3
GCF_000185145.2|WP_004368829.1|tm:335-354	WP_004368829.1	20	3700.83	185.041	0	1	0	0	2	1	0	6	0	4	0	0	0	0	0	0	2	2	0	2
GCF_000185145.2|WP_004369251.1|tm:767-789	WP_004369251.1	23	4170.47	181.325	3	0	0	0	4	2	0	3	0	2	0	0	0	0	0	2	0	2	1	4
GCF_000185505.1|WP_006598608.1|tm:144-161	WP_006598608.1	18	3054.96	169.72	2	0	0	0	2	3	0	1	0	3	1	2	0	0	0	1	0	1	1	1
GCF_000185705.2|WP_005027047.1|tm:110-129	WP_005027047.1	20	3477.56	173.878	4	1	0	0	2	2	0	1	0	5	0	0	1	0	0	0	0	1	2	1
GCF_000185705.2|WP_081637715.1|tm:52-74	WP_081637715.1	23	3852.35	167.493	1	0	0	1	0	2	0	4	0	5	1	1	2	0	0	2	1	2	0	1
GCF_000185705.2|WP_005027572.1|tm:151-170	WP_005027572.1	20	3694.92	184.746	0	0	0	0	3	1	0	2	0	4	1	1	0	0	0	2	1	3	1	1
GCF_000185885.1|WP_014614052.1|tm:109-128	WP_014614052.1	20	3372.07	168.603	3	0	0	0	0	1	0	2	0	5	1	0	0	0	0	0	3	4	1	0
GCF_000186225.1|WP_013547093.1|tm:400-417	WP_013547093.1	18	2999.55	166.642	3	0	0	0	0	1	0	1	0	4	1	0	0	0	0	0	0	7	0	1
GCF_000186225.1|WP_013548326.1|tm:213-235	WP_013548326.1	23	3871.7	168.335	1	0	0	1	1	4	0	8	0	1	0	2	0	0	0	1	0	2	1	1
GCF_000186225.1|WP_013546292.1|tm:771-793	WP_013546292.1	23	3928.62	170.81	5	1	0	0	2	0	0	1	0	5	0	0	0	0	0	3	0	3	0	3
GCF_000186225.1|WP_013545766.1|tm:7-24	WP_013545766.1	18	3238.71	179.928	1	0	0	0	4	0	0	1	0	6	0	0	2	0	0	2	1	1	0	0
GCF_000186225.1|WP_013546115.1|tm:744-766	WP_013546115.1	23	3815.45	165.889	4	3	0	0	2	1	0	2	0	6	0	0	0	0	0	2	1	1	1	0
GCF_000186225.1|WP_013546638.1|tm:788-810	WP_013546638.1	23	4001.45	173.976	4	1	0	0	1	2	0	2	0	6	0	0	1	0	0	0	1	1	1	3
GCF_000186225.1|WP_013548612.1|tm:770-792	WP_013548612.1	23	4017.64	174.68	3	0	0	0	1	1	0	5	0	3	0	0	0	0	0	2	1	4	2	1
GCF_000186225.1|WP_013547494.1|tm:7-29	WP_013547494.1	23	3941.45	171.367	1	2	0	0	2	1	0	1	0	5	0	0	2	0	0	4	0	2	0	3
GCF_000186245.1|WP_013553040.1|tm:160-182	WP_013553040.1	23	3803.6	165.374	3	0	0	1	5	5	0	1	0	3	2	0	0	0	0	1	0	1	0	1
GCF_000186265.1|WP_013551215.1|tm:7-29	WP_013551215.1	23	4171.9	181.387	1	1	0	0	4	1	1	1	0	5	0	1	0	1	0	2	1	2	0	2
GCF_000186265.1|WP_013549291.1|tm:782-804	WP_013549291.1	23	4381.34	190.493	1	0	0	0	2	1	0	3	0	7	0	0	0	1	1	1	1	2	1	2
GCF_000186265.1|WP_013552636.1|tm:153-175	WP_013552636.1	23	4131.48	179.63	3	0	0	0	4	0	0	4	0	4	1	2	2	1	0	0	1	1	0	0
GCF_000186265.1|WP_083807781.1|tm:247-266	WP_083807781.1	20	3925.56	196.278	0	0	0	0	2	1	0	3	0	7	1	0	0	0	0	0	0	3	1	2
GCF_000186265.1|WP_013549309.1|tm:731-753	WP_013549309.1	23	4175.6	181.548	3	0	0	0	2	1	0	4	0	4	0	1	1	0	0	1	0	2	1	3
GCF_000186385.1|WP_083810879.1|tm:134-156	WP_083810879.1	23	3531.8	153.557	4	0	0	0	1	4	0	1	0	6	0	0	1	0	0	1	2	2	0	1
GCF_000186585.1|WP_013572220.1|tm:729-751	WP_013572220.1	23	3956.23	172.01	3	0	0	0	2	2	0	2	0	4	2	0	0	1	0	0	2	4	1	0
GCF_000186585.1|WP_013572348.1|tm:116-138	WP_013572348.1	23	4311.39	187.452	0	0	0	0	1	2	0	7	0	2	1	0	0	0	1	3	2	0	4	0
GCF_000186585.1|WP_011082205.1|tm:164-186	WP_011082205.1	23	3946.74	171.597	3	0	0	0	3	1	1	4	0	3	2	0	3	0	0	1	1	1	0	0
GCF_000186585.1|WP_013571363.1|tm:175-197	WP_013571363.1	23	4143.6	180.157	3	0	0	0	3	2	0	4	0	2	1	2	0	0	1	0	1	2	2	0
GCF_000186585.1|WP_013572239.1|tm:174-196	WP_013572239.1	23	4081.33	177.449	2	1	0	0	1	1	0	1	1	9	0	2	1	0	0	0	1	2	1	0
GCF_000186585.1|WP_013572285.1|tm:151-170	WP_013572285.1	20	3851.22	192.561	1	0	0	0	2	0	1	1	0	6	2	0	0	0	0	2	0	2	0	3
GCF_000186885.1|WP_169701618.1|tm:108-130	WP_169701618.1	23	4026.55	175.067	3	1	0	0	3	1	0	2	0	5	0	0	0	0	0	1	2	3	1	1
GCF_000186885.1|WP_015723103.1|tm:109-131	WP_015723103.1	23	3792.19	164.878	6	0	0	0	0	2	0	3	0	3	0	1	0	0	0	0	1	4	3	0
GCF_000186885.1|WP_015724029.1|tm:160-182	WP_015724029.1	23	3863.81	167.992	3	0	0	0	1	2	2	3	0	2	2	1	1	0	0	1	1	3	1	0
GCF_000187005.1|WP_015717395.1|tm:90-112	WP_015717395.1	23	3969.58	172.59	4	0	0	0	1	3	0	0	0	10	0	0	1	0	0	0	0	1	1	2
GCF_000187125.1|WP_009350517.1|tm:121-143	WP_009350517.1	23	3507.1	152.483	4	0	0	0	0	4	0	3	0	4	0	1	0	0	0	1	0	5	0	1
GCF_000187465.1|WP_006155809.1|tm:105-127	WP_006155809.1	23	4469.55	194.328	0	0	0	0	4	0	0	4	0	5	0	0	1	0	0	3	0	2	1	3
GCF_000187465.1|WP_006148165.1|tm:130-147	WP_006148165.1	18	2742.77	152.376	4	0	0	0	0	2	0	4	0	2	1	0	1	0	0	1	1	2	0	0
GCF_000187585.1|WP_025168743.1|tm:105-127	WP_025168743.1	23	4533.31	197.1	0	0	0	0	5	0	0	2	0	6	0	0	1	0	0	2	1	2	1	3
GCF_000187585.1|WP_006145505.1|tm:149-171	WP_006145505.1	23	4061.61	176.592	1	0	1	0	2	1	0	4	0	5	0	1	0	1	0	2	1	3	1	0
GCF_000187975.2|WP_004229584.1|tm:127-149	WP_004229584.1	23	3961.51	172.24	2	0	0	0	1	2	0	4	0	7	1	0	1	0	0	1	1	2	0	1
GCF_000187975.2|WP_004229275.1|tm:94-116	WP_004229275.1	23	3749.78	163.034	3	1	0	0	2	4	0	5	0	5	0	0	0	0	1	1	0	1	0	0
GCF_000187975.2|WP_004225930.1|tm:91-113	WP_004225930.1	23	3804.5	165.413	2	0	0	0	0	2	0	2	0	6	0	2	2	0	0	1	3	1	0	2
GCF_000188015.2|WP_008087594.1|tm:172-194	WP_008087594.1	23	3940.76	171.337	4	0	0	0	2	2	0	2	0	8	0	0	1	0	0	0	0	3	1	0
GCF_000188015.2|WP_008087633.1|tm:89-111	WP_008087633.1	23	4419.18	192.138	1	0	0	0	6	1	0	4	0	5	0	2	0	0	0	1	0	1	1	1
GCF_000188055.2|WP_006738554.1|tm:145-167	WP_006738554.1	23	4231.76	183.99	1	2	0	0	3	1	1	4	0	3	0	0	1	0	0	1	0	3	2	1
GCF_000188055.2|WP_006739153.1|tm:103-125	WP_006739153.1	23	4462.98	194.043	2	0	1	1	1	0	0	6	0	4	0	0	1	0	0	1	0	1	4	1
GCF_000188195.1|WP_009143284.1|tm:214-236	WP_009143284.1	23	4193.01	182.305	1	0	0	0	0	1	0	2	1	9	2	0	0	0	0	1	0	5	1	0
GCF_000188195.1|WP_009143066.1|tm:152-174	WP_009143066.1	23	3837.98	166.869	2	1	1	0	2	1	0	5	0	3	2	0	0	0	0	4	1	1	0	0
GCF_000189255.1|WP_006880652.1|tm:78-100	WP_006880652.1	23	3748.76	162.99	4	0	0	0	2	2	0	2	0	3	2	0	1	1	0	3	0	2	0	1
GCF_000189255.1|WP_006877926.1|tm:114-136	WP_006877926.1	23	4174.38	181.495	1	0	0	0	1	2	0	5	0	1	1	0	0	0	1	3	2	2	4	0
GCF_000189255.1|WP_040895695.1|tm:721-743	WP_040895695.1	23	4053.57	176.242	4	0	0	0	0	1	0	5	0	5	0	0	0	0	0	1	2	1	1	3
GCF_000189255.1|WP_006880925.1|tm:164-186	WP_006880925.1	23	3891.06	169.177	3	0	0	0	2	1	1	4	0	3	1	0	3	0	0	2	0	2	0	1
GCF_000189255.1|WP_006880643.1|tm:97-119	WP_006880643.1	23	3923.24	170.576	4	0	1	0	3	1	0	3	0	0	1	0	2	1	1	1	0	4	1	0
GCF_000189255.1|WP_006881605.1|tm:146-168	WP_006881605.1	23	3965.02	172.392	4	0	0	0	5	0	0	1	0	5	0	1	0	0	0	2	2	3	0	0
GCF_000189255.1|WP_083810771.1|tm:134-156	WP_083810771.1	23	3839.56	166.937	3	2	0	0	1	0	0	3	0	4	0	0	0	0	0	3	3	2	0	2
GCF_000189415.1|WP_013597769.1|tm:15-37	WP_013597769.1	23	4376.16	190.268	3	1	0	0	3	0	0	2	1	3	0	0	2	1	0	1	0	0	0	6
GCF_000189775.2|WP_013787426.1|tm:108-130	WP_013787426.1	23	4098.77	178.207	1	1	0	0	4	2	0	3	1	2	1	0	1	0	0	1	0	4	0	2
GCF_000190435.1|WP_013607798.1|tm:235-257	WP_013607798.1	23	4128.16	179.485	1	0	0	0	1	1	0	3	0	6	2	2	0	1	0	1	1	3	0	1
GCF_000190435.1|WP_013608558.1|tm:21-43	WP_013608558.1	23	4071.71	177.031	0	0	0	0	6	1	0	4	0	2	0	1	1	1	0	4	0	3	0	0
GCF_000190475.1|WP_033445554.1|tm:81-103	WP_033445554.1	23	4033.28	175.36	1	0	0	0	3	2	0	2	1	5	1	0	2	0	0	3	1	0	0	2
GCF_000190475.1|WP_010094307.1|tm:12-31	WP_010094307.1	20	4053.34	202.667	0	0	1	0	2	0	1	5	0	2	2	1	0	0	0	1	0	0	0	5
GCF_000190475.1|WP_081472396.1|tm:106-128	WP_081472396.1	23	4141.93	180.084	2	0	0	0	4	1	0	7	0	3	0	0	1	0	0	1	1	2	1	0
GCF_000190475.1|WP_081472449.1|tm:15-37	WP_081472449.1	23	3787.47	164.673	1	2	0	1	4	1	1	2	0	1	0	0	1	0	0	6	1	1	0	1
GCF_000190555.1|WP_013614792.1|tm:65-87	WP_013614792.1	23	3528.63	153.419	3	0	0	0	1	5	0	1	0	2	0	0	0	0	1	2	0	6	0	2
GCF_000190575.1|WP_013617513.1|tm:779-801	WP_013617513.1	23	4263.86	185.385	2	0	0	0	1	2	0	4	1	6	0	0	0	0	0	1	0	2	3	1
GCF_000190575.1|WP_013617803.1|tm:906-928	WP_013617803.1	23	4230.85	183.95	2	1	0	0	4	2	0	2	0	5	0	0	0	0	0	0	1	2	0	4
GCF_000190575.1|WP_013616927.1|tm:780-802	WP_013616927.1	23	4376.73	190.293	3	0	0	0	1	1	0	2	0	6	1	0	0	0	2	1	1	1	2	2
GCF_000190575.1|WP_013618907.1|tm:863-885	WP_013618907.1	23	4211.18	183.095	3	0	0	0	2	2	0	2	0	6	0	0	0	0	1	1	0	2	1	3
GCF_000190575.1|WP_013618515.1|tm:17-39	WP_013618515.1	23	3977.29	172.926	2	1	1	0	3	2	0	0	0	6	1	0	0	0	1	2	1	2	0	1
GCF_000190575.1|WP_013618946.1|tm:875-897	WP_013618946.1	23	4322.26	187.924	3	0	0	0	4	1	0	4	0	3	0	0	0	0	0	0	1	3	2	2
GCF_000190575.1|WP_013617869.1|tm:385-407	WP_013617869.1	23	4089.05	177.785	1	1	0	0	1	2	0	4	0	6	1	1	0	0	1	1	1	2	1	0
GCF_000190595.1|WP_013622068.1|tm:87-109	WP_013622068.1	23	3875.31	168.492	0	0	0	1	2	4	0	4	0	3	2	0	3	0	0	0	2	1	0	1
GCF_000190595.1|WP_013622025.1|tm:349-371	WP_013622025.1	23	4010.52	174.37	1	0	0	0	3	2	0	4	0	6	0	1	0	0	0	3	0	2	0	1
GCF_000190595.1|WP_013620005.1|tm:21-43	WP_013620005.1	23	4398.48	191.238	0	0	0	0	2	0	0	3	0	5	1	0	0	1	1	1	5	1	0	3
GCF_000190595.1|WP_013622002.1|tm:676-698	WP_013622002.1	23	4253.4	184.93	0	0	0	1	3	2	0	4	0	8	1	0	0	0	0	1	1	1	0	1
GCF_000190595.1|WP_013621915.1|tm:795-817	WP_013621915.1	23	4361.42	189.627	2	0	0	0	1	1	0	3	1	5	0	1	0	0	0	1	0	3	3	2
GCF_000190595.1|WP_081457541.1|tm:741-763	WP_081457541.1	23	4187.94	182.084	3	1	0	0	3	0	0	5	1	4	0	1	1	0	0	1	0	1	0	2
GCF_000190635.1|WP_013625944.1|tm:40-62	WP_013625944.1	23	4232.43	184.019	0	1	0	0	4	1	0	2	0	3	0	0	0	1	0	3	2	2	0	4
GCF_000190635.1|WP_013625370.1|tm:101-123	WP_013625370.1	23	3921.87	170.516	3	0	0	0	3	2	0	5	1	1	1	0	0	0	0	0	3	3	0	1
GCF_000190635.1|WP_013623499.1|tm:145-164	WP_013623499.1	20	3660.87	183.043	3	0	0	0	1	1	2	4	0	4	0	1	1	0	0	0	0	0	1	2
GCF_000190635.1|WP_013624343.1|tm:164-181	WP_013624343.1	18	3052.7	169.594	3	0	0	0	6	2	0	0	0	2	0	0	0	0	0	2	1	1	0	1
GCF_000190735.1|WP_041536954.1|tm:153-175	WP_041536954.1	23	4112.26	178.794	1	1	0	0	3	0	0	2	0	7	1	3	0	0	0	3	0	2	0	0
GCF_000190735.1|WP_013631368.1|tm:71-88	WP_013631368.1	18	3478.81	193.267	0	0	0	0	3	0	1	3	1	4	1	1	0	1	0	0	1	2	0	0
GCF_000190735.1|WP_013632620.1|tm:26-48	WP_013632620.1	23	4137.78	179.903	0	1	0	0	2	1	0	5	1	4	1	1	0	1	0	2	2	1	0	1
GCF_000190735.1|WP_013633596.1|tm:782-804	WP_013633596.1	23	4313.07	187.525	1	0	0	0	1	2	0	4	0	3	1	0	1	0	0	1	0	3	2	4
GCF_000190735.1|WP_013633525.1|tm:7-29	WP_013633525.1	23	4214.95	183.259	2	1	0	0	4	0	0	4	0	3	1	0	1	1	1	2	1	1	0	1
GCF_000190735.1|WP_013634179.1|tm:12-34	WP_013634179.1	23	3950.54	171.763	3	1	0	0	5	0	0	1	0	2	1	2	0	1	0	2	3	2	0	0
GCF_000190735.1|WP_013634092.1|tm:5-22	WP_013634092.1	18	3258.02	181.001	0	0	0	0	3	2	0	1	0	5	0	1	1	0	0	1	0	2	0	2
GCF_000190735.1|WP_013632854.1|tm:12-31	WP_013632854.1	20	3355.2	167.76	3	1	0	0	3	0	0	1	0	4	1	0	0	1	0	4	1	1	0	0
GCF_000190735.1|WP_013631542.1|tm:26-48	WP_013631542.1	23	3599.49	156.5	4	1	0	0	0	2	0	2	0	6	0	1	0	0	0	3	1	2	0	1
GCF_000190735.1|WP_013634726.1|tm:7-26	WP_013634726.1	20	3402.74	170.137	1	2	0	0	0	1	0	3	1	4	0	0	0	1	0	1	1	4	0	1
GCF_000191065.1|WP_007367161.1|tm:393-415	WP_007367161.1	23	4251.21	184.835	2	0	0	0	0	0	0	4	0	7	0	0	0	0	1	1	2	3	0	3
GCF_000191065.1|WP_040554909.1|tm:334-353	WP_040554909.1	20	3635.14	181.757	1	0	0	0	1	1	0	4	0	5	1	0	0	0	0	1	0	4	0	2
GCF_000191065.1|WP_040554888.1|tm:46-68	WP_040554888.1	23	3518.4	152.974	4	0	0	0	2	3	1	4	0	0	1	1	1	0	0	2	2	2	0	0
GCF_000191065.1|WP_007367385.1|tm:393-415	WP_007367385.1	23	4251.21	184.835	2	0	0	0	0	0	0	4	0	7	0	0	0	0	1	1	2	3	0	3
GCF_000191885.1|WP_010420620.1|tm:7-24	WP_010420620.1	18	2959.67	164.426	3	1	0	0	1	2	0	2	0	5	0	1	0	0	0	1	1	0	1	0
GCF_000191885.1|WP_010417876.1|tm:907-929	WP_010417876.1	23	4042.17	175.747	1	0	0	0	2	3	0	3	0	3	2	0	1	0	0	0	2	3	0	3
GCF_000192475.1|WP_010440414.1|tm:223-242	WP_010440414.1	20	3262.7	163.135	2	1	0	0	2	2	0	1	0	3	0	0	2	0	0	2	1	2	0	2
GCF_000192475.1|WP_010443099.1|tm:55-77	WP_010443099.1	23	3478.23	151.227	6	2	1	0	4	3	0	0	0	1	2	0	2	0	0	1	0	1	0	0
GCF_000192475.1|WP_083829045.1|tm:13-35	WP_083829045.1	23	4044.04	175.828	2	0	0	0	4	0	1	4	1	3	0	1	0	0	0	4	0	3	0	0
GCF_000192575.1|WP_008070949.1|tm:13-30	WP_008070949.1	18	3035.71	168.651	4	0	0	0	3	1	0	0	0	1	2	0	1	0	0	2	0	2	0	2
GCF_000192575.1|WP_018075756.1|tm:149-171	WP_018075756.1	23	3706.51	161.153	4	0	0	0	2	3	0	2	0	2	2	0	0	0	0	0	2	5	0	1
GCF_000192575.1|WP_008069307.1|tm:142-164	WP_008069307.1	23	3844.27	167.142	2	0	0	0	1	2	0	2	0	4	0	0	1	0	0	2	1	6	2	0
GCF_000192575.1|WP_008071526.1|tm:15-32	WP_008071526.1	18	2998.55	166.586	4	1	0	0	4	0	0	1	0	1	0	1	2	0	0	2	0	1	0	1
GCF_000192745.1|WP_013651309.1|tm:222-244	WP_013651309.1	23	3725.99	162	3	0	0	0	2	2	0	7	0	3	0	1	1	0	0	3	1	0	0	0
GCF_000192865.1|WP_013660402.1|tm:115-137	WP_013660402.1	23	4042.74	175.771	2	0	0	0	2	0	0	5	0	3	0	0	1	0	0	1	1	7	1	0
GCF_000193225.1|WP_081479814.1|tm:21-40	WP_081479814.1	20	3489.52	174.476	2	2	0	0	1	0	1	2	0	2	2	0	2	0	0	2	1	1	1	1
GCF_000193225.1|WP_010105111.1|tm:117-139	WP_010105111.1	23	4044.66	175.855	2	0	0	0	2	2	0	2	0	9	1	0	0	0	1	2	0	2	0	0
GCF_000193435.2|WP_014041839.1|tm:185-207	WP_014041839.1	23	4037.64	175.55	3	0	0	1	3	1	0	1	0	4	1	0	0	0	0	4	1	1	1	2
GCF_000193435.2|WP_014041850.1|tm:185-207	WP_014041850.1	23	4037.64	175.55	3	0	0	1	3	1	0	1	0	4	1	0	0	0	0	4	1	1	1	2
GCF_000193435.2|WP_014042597.1|tm:185-207	WP_014042597.1	23	4037.64	175.55	3	0	0	1	3	1	0	1	0	4	1	0	0	0	0	4	1	1	1	2
GCF_000194135.1|WP_013681234.1|tm:184-206	WP_013681234.1	23	4033.35	175.363	3	0	0	0	5	1	1	1	0	3	0	0	0	0	0	3	2	2	1	1
GCF_000194135.1|WP_083809742.1|tm:184-206	WP_083809742.1	23	4033.35	175.363	3	0	0	0	5	1	1	1	0	3	0	0	0	0	0	3	2	2	1	1
GCF_000194135.1|WP_013682083.1|tm:184-206	WP_013682083.1	23	4033.35	175.363	3	0	0	0	5	1	1	1	0	3	0	0	0	0	0	3	2	2	1	1
GCF_000194135.1|WP_013682249.1|tm:184-206	WP_013682249.1	23	4033.35	175.363	3	0	0	0	5	1	1	1	0	3	0	0	0	0	0	3	2	2	1	1
GCF_000194135.1|WP_013682257.1|tm:184-206	WP_013682257.1	23	4033.35	175.363	3	0	0	0	5	1	1	1	0	3	0	0	0	0	0	3	2	2	1	1
GCF_000194135.1|WP_013682380.1|tm:184-206	WP_013682380.1	23	4033.35	175.363	3	0	0	0	5	1	1	1	0	3	0	0	0	0	0	3	2	2	1	1
GCF_000194135.1|WP_013682436.1|tm:184-206	WP_013682436.1	23	4001.69	173.987	4	0	0	0	5	1	1	1	0	3	0	0	0	0	0	3	1	2	1	1
GCF_000194605.1|WP_013688090.1|tm:338-356	WP_013688090.1	19	3476.79	182.989	0	0	0	0	1	0	0	5	0	5	0	0	0	0	0	2	1	4	1	0
GCF_000194605.1|WP_013685628.1|tm:50-72	WP_013685628.1	23	3500.51	152.196	4	0	0	0	2	3	1	3	0	1	0	1	1	0	0	1	3	3	0	0
GCF_000194605.1|WP_013685352.1|tm:197-219	WP_013685352.1	23	3540.91	153.953	3	0	0	0	1	3	0	3	0	3	0	1	0	0	0	3	3	2	0	1
GCF_000194925.1|WP_007343481.1|tm:118-140	WP_007343481.1	23	3825.05	166.307	4	0	0	0	2	4	0	3	0	3	0	0	1	1	0	0	1	1	2	1
GCF_000195275.1|WP_013700563.1|tm:93-115	WP_013700563.1	23	3995.12	173.701	2	0	0	0	1	1	0	3	0	4	1	0	1	0	0	1	0	7	0	2
GCF_000195315.1|WP_013708837.1|tm:260-279	WP_013708837.1	20	3273.91	163.695	4	0	0	0	0	2	0	3	0	8	0	0	0	0	0	0	0	3	0	0
GCF_000195335.1|WP_013703196.1|tm:91-113	WP_013703196.1	23	3832.7	166.639	5	0	0	0	1	4	0	0	0	4	0	0	0	1	0	0	0	4	4	0
GCF_000195555.1|WP_014547821.1|tm:95-113	WP_014547821.1	19	3504.59	184.452	1	0	0	0	1	0	0	7	0	2	0	1	0	0	1	0	2	3	0	1
GCF_000195555.1|WP_014548010.1|tm:188-210	WP_014548010.1	23	3561.39	154.843	2	0	0	0	1	4	0	5	0	2	0	1	1	0	0	2	2	2	0	1
GCF_000195615.1|WP_009121548.1|tm:382-404	WP_009121548.1	23	4382.32	190.536	1	1	0	0	3	0	0	3	1	7	0	0	0	0	0	1	1	3	2	0
GCF_000195615.1|WP_073212594.1|tm:339-361	WP_073212594.1	23	3929.77	170.86	1	0	0	0	0	2	0	0	0	9	0	0	0	0	0	2	0	7	0	2
GCF_000195615.1|WP_009123116.1|tm:784-806	WP_009123116.1	23	4407.56	191.633	2	0	0	0	5	0	0	1	0	6	0	0	0	0	1	2	0	4	2	0
GCF_000195615.1|WP_009120237.1|tm:775-794	WP_009120237.1	20	3649.62	182.481	1	0	0	0	2	1	0	3	0	2	0	0	0	0	0	1	3	3	1	3
GCF_000195615.1|WP_009123139.1|tm:782-804	WP_009123139.1	23	4464.86	194.124	4	0	0	0	5	0	0	3	0	1	1	0	0	0	1	0	2	2	3	1
GCF_000195615.1|WP_009123138.1|tm:780-802	WP_009123138.1	23	4618.91	200.822	2	0	0	0	5	0	0	6	0	2	0	0	0	0	1	1	0	2	3	1
GCF_000195615.1|WP_009122026.1|tm:766-788	WP_009122026.1	23	4137.99	179.913	2	1	0	0	1	0	0	5	0	1	0	0	0	0	0	3	1	4	1	4
GCF_000195615.1|WP_009120757.1|tm:778-800	WP_009120757.1	23	4225.83	183.732	2	0	0	0	2	2	0	2	0	3	0	0	0	0	1	1	0	5	1	4
GCF_000195615.1|WP_039950919.1|tm:880-902	WP_039950919.1	23	4478.33	194.71	2	1	0	0	3	0	0	2	0	6	0	0	0	0	0	0	2	2	2	3
GCF_000195615.1|WP_009122106.1|tm:881-903	WP_009122106.1	23	4464.64	194.115	2	0	0	0	4	0	0	2	0	3	1	0	0	0	0	1	2	3	2	3
GCF_000195615.1|WP_009123038.1|tm:906-928	WP_009123038.1	23	4434.3	192.796	1	0	0	0	3	0	0	4	0	5	0	0	0	0	0	0	2	4	0	4
GCF_000195635.1|WP_009124256.1|tm:382-404	WP_009124256.1	23	4365.11	189.787	1	0	0	0	3	1	0	4	0	6	0	1	0	0	1	1	1	2	2	0
GCF_000195635.1|WP_009126266.1|tm:158-180	WP_009126266.1	23	4004.81	174.122	1	0	0	1	2	1	0	0	0	7	1	0	1	0	0	5	0	2	0	2
GCF_000195635.1|WP_039969580.1|tm:740-762	WP_039969580.1	23	4347.28	189.012	2	1	0	0	3	0	0	3	0	4	0	1	0	1	0	2	0	2	2	2
GCF_000195635.1|WP_009123804.1|tm:771-793	WP_009123804.1	23	3962.87	172.299	5	1	0	0	1	0	0	3	0	3	0	0	0	0	0	2	2	2	1	3
GCF_000195635.1|WP_009124365.1|tm:778-800	WP_009124365.1	23	4449.38	193.451	4	0	0	0	5	0	0	2	0	3	0	0	0	0	0	0	2	2	3	2
GCF_000195635.1|WP_009123513.1|tm:769-791	WP_009123513.1	23	4151.45	180.498	2	0	0	0	0	0	0	5	0	6	0	0	0	0	0	3	1	3	2	1
GCF_000195635.1|WP_009125077.1|tm:788-810	WP_009125077.1	23	4001.45	173.976	4	1	0	0	1	2	0	2	0	6	0	0	1	0	0	0	1	1	1	3
GCF_000195635.1|WP_009125105.1|tm:748-770	WP_009125105.1	23	4205.32	182.84	4	0	0	0	0	1	0	3	0	4	0	0	0	0	0	0	2	3	3	3
GCF_000195635.1|WP_009124388.1|tm:757-779	WP_009124388.1	23	4216.9	183.343	1	0	0	0	4	1	0	5	0	3	1	0	2	0	0	2	0	2	1	1
GCF_000195635.1|WP_039968907.1|tm:903-925	WP_039968907.1	23	4342.48	188.803	2	0	0	0	4	0	0	3	0	5	0	0	1	0	0	0	1	4	0	3
GCF_000195635.1|WP_009125285.1|tm:900-922	WP_009125285.1	23	4308.57	187.329	2	0	0	0	2	0	0	3	0	6	0	0	1	0	0	1	2	2	1	3
GCF_000195635.1|WP_009126038.1|tm:766-788	WP_009126038.1	23	4309.27	187.36	3	0	0	0	1	0	0	6	0	7	0	0	0	1	1	0	2	0	0	2
GCF_000195635.1|WP_009126968.1|tm:7-26	WP_009126968.1	20	3333.61	166.68	2	0	0	0	0	0	1	4	0	6	0	0	2	0	0	4	0	1	0	0
GCF_000196015.1|WP_011515654.1|tm:88-110	WP_011515654.1	23	3238.68	140.812	6	0	0	0	0	4	1	0	0	1	2	0	0	0	0	2	0	7	0	0
GCF_000196015.1|WP_011518086.1|tm:226-248	WP_011518086.1	23	3496.36	152.016	6	0	0	1	1	2	0	0	0	5	0	0	1	0	0	1	1	5	0	0
GCF_000196015.1|WP_011518667.1|tm:209-231	WP_011518667.1	23	3105.7	135.03	8	0	0	0	1	5	0	0	0	2	0	0	0	0	0	0	0	7	0	0
GCF_000196015.1|WP_011518849.1|tm:220-242	WP_011518849.1	23	3619.23	157.358	3	0	0	0	2	5	1	1	0	3	2	0	0	1	0	0	0	5	0	0
GCF_000196015.1|WP_011516820.1|tm:140-162	WP_011516820.1	23	3775.6	164.157	2	1	0	0	2	6	0	1	0	3	0	0	0	0	1	0	0	4	2	1
GCF_000196015.1|WP_008643977.1|tm:7-29	WP_008643977.1	23	3920.53	170.458	5	0	0	1	1	1	0	0	0	3	3	0	1	1	1	0	1	4	0	1
GCF_000196015.1|WP_011519148.1|tm:198-220	WP_011519148.1	23	3772.72	164.031	2	0	0	1	0	2	0	4	0	6	1	1	0	0	0	2	3	1	0	0
GCF_000196115.1|NP_864115.1|tm:490-512	NP_864115.1	23	3969.38	172.582	0	0	0	0	1	3	0	2	0	8	3	0	0	1	0	2	2	1	0	0
GCF_000196115.1|NP_865896.1|tm:466-488	NP_865896.1	23	4059.96	176.52	3	2	0	0	1	0	0	2	0	5	0	0	1	0	1	1	0	5	1	1
GCF_000196175.1|WP_011166131.1|tm:151-168	WP_011166131.1	18	3083.67	171.315	0	0	0	0	1	3	0	4	0	5	0	0	0	0	0	0	2	2	0	1
GCF_000196475.1|WP_012776666.1|tm:13-35	WP_012776666.1	23	3904.86	169.777	4	1	0	0	1	0	1	3	0	4	0	1	1	0	0	2	1	2	0	2
GCF_000196475.1|WP_015833530.1|tm:111-133	WP_015833530.1	23	4474.43	194.54	1	0	0	0	0	1	0	4	0	4	1	0	0	1	1	1	2	2	5	0
GCF_000196475.1|WP_015834129.1|tm:136-158	WP_015834129.1	23	4121.35	179.189	2	0	0	0	3	0	0	4	0	3	1	0	1	0	0	2	4	1	1	1
GCF_000196475.1|WP_015835559.1|tm:188-210	WP_015835559.1	23	4525.49	196.76	1	0	0	0	5	1	0	3	1	5	0	0	0	0	1	1	0	2	1	2
GCF_000196475.1|WP_015835582.1|tm:153-175	WP_015835582.1	23	3944.12	171.483	0	0	0	0	2	1	0	5	0	4	0	0	0	0	0	4	3	3	0	1
GCF_000196495.1|WP_012549533.1|tm:116-133	WP_012549533.1	18	3507.68	194.871	1	0	0	0	1	0	0	2	0	4	1	0	0	0	0	2	1	2	4	0
GCF_000196495.1|WP_044583197.1|tm:164-186	WP_044583197.1	23	4012.75	174.467	3	0	0	0	2	1	1	6	0	5	0	0	1	0	0	1	2	0	0	1
GCF_000196495.1|WP_012551807.1|tm:113-132	WP_012551807.1	20	3868.45	193.422	1	0	0	0	2	0	0	1	0	6	1	1	1	0	0	1	0	2	0	4
GCF_000196495.1|WP_012552125.1|tm:131-153	WP_012552125.1	23	4197.06	182.481	0	1	0	0	3	1	0	7	0	3	1	1	0	0	0	1	1	3	0	1
GCF_000196515.1|WP_041643580.1|tm:104-126	WP_041643580.1	23	4189.75	182.163	3	0	0	0	3	1	0	3	0	6	0	0	2	0	0	0	0	2	0	3
GCF_000196615.1|WP_013203393.1|tm:111-133	WP_013203393.1	23	4279.35	186.059	1	0	0	0	2	3	0	1	0	4	1	0	0	0	0	0	2	4	5	0
GCF_000196615.1|WP_013201798.1|tm:166-188	WP_013201798.1	23	3919.97	170.433	4	2	0	0	2	2	0	2	0	2	1	0	0	0	1	0	3	1	0	3
GCF_000196615.1|WP_013201804.1|tm:137-159	WP_013201804.1	23	4170.39	181.321	0	0	0	0	0	2	0	4	1	7	1	0	0	0	0	2	1	2	0	3
GCF_000196615.1|WP_013202190.1|tm:136-153	WP_013202190.1	18	3246.84	180.38	2	0	0	0	1	0	0	4	0	3	2	0	0	0	0	3	0	1	0	2
GCF_000196795.1|WP_005302244.1|tm:136-153	WP_005302244.1	18	2934.31	163.017	3	0	0	0	0	1	0	4	0	3	1	0	0	0	0	1	0	5	0	0
GCF_000196795.1|WP_005066976.1|tm:15-37	WP_005066976.1	23	4323.31	187.97	0	0	0	1	1	3	0	3	2	3	2	1	0	0	0	1	1	0	1	4
GCF_000196795.1|WP_013197024.1|tm:158-180	WP_013197024.1	23	4024.57	174.981	2	0	0	0	3	1	1	3	0	2	2	2	0	1	0	3	1	1	0	1
GCF_000196795.1|WP_002163161.1|tm:147-169	WP_002163161.1	23	4013.4	174.496	1	1	0	0	1	1	0	5	1	2	0	4	1	0	0	1	1	2	0	2
GCF_000196815.1|WP_013249858.1|tm:106-123	WP_013249858.1	18	2813.48	156.304	5	0	0	0	1	1	0	3	0	3	0	0	0	0	0	1	1	3	0	0
GCF_000196875.2|WP_013331143.1|tm:113-135	WP_013331143.1	23	4184.82	181.949	3	0	0	0	1	2	0	2	0	6	1	0	0	0	1	0	2	2	3	0
GCF_000198775.1|WP_013429035.1|tm:21-43	WP_013429035.1	23	3728	162.087	2	2	0	0	2	2	0	2	1	2	0	0	0	1	0	3	2	3	1	0
GCF_000198775.1|WP_013435099.1|tm:137-159	WP_013435099.1	23	3906.35	169.841	4	0	0	0	1	3	0	3	0	1	1	0	1	0	1	0	1	4	3	0
GCF_000202835.1|WP_013639584.1|tm:100-122	WP_013639584.1	23	3459.76	150.424	4	0	0	0	2	6	0	2	0	4	1	0	0	1	0	0	1	2	0	0
GCF_000202835.1|WP_013639670.1|tm:119-141	WP_013639670.1	23	3782.61	164.461	4	0	0	0	2	3	0	2	0	2	0	0	2	0	0	0	0	5	1	2
GCF_000203875.1|WP_011299712.1|tm:109-128	WP_011299712.1	20	3040.45	152.022	5	1	0	0	1	3	0	1	0	3	1	0	0	0	1	1	1	2	0	0
GCF_000203875.1|WP_011300937.1|tm:7-29	WP_011300937.1	23	3919.79	170.426	5	0	0	0	4	0	1	2	0	2	2	2	2	0	0	1	2	0	0	0
GCF_000203875.1|WP_011297027.1|tm:88-110	WP_011297027.1	23	3238.68	140.812	6	0	0	0	0	4	1	0	0	1	2	0	0	0	0	2	0	7	0	0
GCF_000203875.1|WP_011298695.1|tm:59-81	WP_011298695.1	23	3952.39	171.843	2	0	0	1	1	2	0	1	0	6	0	1	1	0	1	2	1	2	0	2
GCF_000203875.1|WP_011298248.1|tm:138-160	WP_011298248.1	23	3660.66	159.159	5	0	0	0	1	6	0	1	0	4	0	0	0	0	1	0	0	2	3	0
GCF_000203875.1|WP_011295677.1|tm:63-85	WP_011295677.1	23	3826.91	166.387	2	0	0	0	0	1	0	1	0	7	0	1	2	1	0	2	1	4	0	1
GCF_000203875.1|WP_011301635.1|tm:7-29	WP_011301635.1	23	3907.97	169.912	5	0	0	1	1	1	0	0	0	4	2	0	1	1	1	0	1	4	0	1
GCF_000203915.1|WP_011659367.1|tm:135-157	WP_011659367.1	23	4045.49	175.891	4	1	0	0	2	1	0	3	0	2	1	0	1	0	0	0	3	1	1	3
GCF_000203915.1|WP_041491880.1|tm:138-156	WP_041491880.1	19	3390.24	178.434	3	1	0	0	3	2	1	1	0	3	0	0	0	0	0	0	1	1	2	1
GCF_000203915.1|WP_011659470.1|tm:7-29	WP_011659470.1	23	3929.07	170.829	4	0	0	0	4	0	1	2	0	2	2	2	2	0	0	2	2	0	0	0
GCF_000203915.1|WP_011660684.1|tm:21-40	WP_011660684.1	20	2954.95	147.748	7	0	0	0	2	2	0	1	0	2	0	0	0	0	0	3	0	2	0	1
GCF_000203915.1|WP_011657022.1|tm:134-156	WP_011657022.1	23	3806.54	165.502	3	0	0	0	0	3	1	1	0	2	1	0	1	0	0	0	2	6	3	0
GCF_000203915.1|WP_011660647.1|tm:170-192	WP_011660647.1	23	4139.75	179.989	2	0	0	0	3	0	0	2	0	5	0	1	0	0	0	3	3	1	0	3
GCF_000204015.1|WP_006270903.1|tm:106-128	WP_006270903.1	23	3667.49	159.456	5	0	0	0	1	4	0	3	0	8	1	0	0	0	0	0	0	1	0	0
GCF_000204015.1|WP_006271519.1|tm:128-150	WP_006271519.1	23	3850.75	167.424	3	0	0	0	0	1	0	3	0	8	1	0	1	0	0	1	2	3	0	0
GCF_000204015.1|WP_083811412.1|tm:200-222	WP_083811412.1	23	3889.01	169.087	3	0	0	0	1	2	0	2	0	6	2	0	0	0	0	1	3	2	1	0
GCF_000204015.1|WP_083811513.1|tm:5-27	WP_083811513.1	23	3794.86	164.994	3	2	0	0	2	3	0	4	1	2	1	0	0	1	0	1	1	1	1	0
GCF_000204015.1|WP_006274231.1|tm:144-166	WP_006274231.1	23	4165.85	181.124	3	0	0	0	2	2	0	1	0	2	4	0	0	0	1	0	2	3	1	2
GCF_000204115.1|WP_005351048.1|tm:117-136	WP_005351048.1	20	3772.11	188.606	1	0	0	0	0	0	0	2	0	4	0	0	0	1	0	1	2	5	4	0
GCF_000204115.1|WP_005354938.1|tm:147-169	WP_005354938.1	23	4053.74	176.25	3	0	0	0	1	0	0	2	0	8	0	1	0	0	0	2	2	2	0	2
GCF_000204115.1|WP_005353714.1|tm:189-211	WP_005353714.1	23	4038.65	175.593	4	0	0	0	1	1	0	0	0	7	1	1	0	0	1	1	0	4	0	2
GCF_000204115.1|WP_005349822.1|tm:175-197	WP_005349822.1	23	4001.12	173.962	2	0	1	0	2	0	1	4	0	2	1	0	0	1	0	3	1	4	0	1
GCF_000204195.1|WP_010462922.1|tm:204-226	WP_010462922.1	23	3411.77	148.338	7	0	0	1	1	4	0	2	0	1	1	0	0	0	0	0	1	4	1	0
GCF_000204255.1|WP_006342977.1|tm:120-142	WP_006342977.1	23	4099.06	178.22	3	0	0	0	1	2	0	3	0	6	0	0	0	0	0	3	0	1	4	0
GCF_000208385.1|WP_083810487.1|tm:7-29	WP_083810487.1	23	4385.34	190.667	0	0	0	1	4	0	1	4	0	5	0	0	0	0	0	1	4	1	0	2
GCF_000208405.1|WP_006192942.1|tm:125-147	WP_006192942.1	23	3710.79	161.339	8	0	0	0	3	1	0	1	0	2	1	1	0	0	1	0	0	5	0	0
GCF_000210895.1|WP_014063998.1|tm:112-134	WP_014063998.1	23	4034.51	175.413	2	0	0	0	0	3	0	2	0	4	1	0	0	1	0	0	4	2	4	0
GCF_000210915.2|WP_014245504.1|tm:132-154	WP_014245504.1	23	3946.09	171.569	3	0	0	0	2	1	0	6	0	3	0	0	1	1	0	1	1	3	0	1
GCF_000211495.1|WP_008987741.1|tm:113-135	WP_008987741.1	23	4108.44	178.628	3	0	0	0	1	2	0	2	0	2	1	0	0	0	1	1	2	4	4	0
GCF_000211495.1|WP_008986520.1|tm:173-195	WP_008986520.1	23	3976	172.87	3	0	0	0	0	1	0	4	0	5	1	1	1	0	0	2	0	3	2	0
GCF_000211495.1|WP_008987059.1|tm:170-192	WP_008987059.1	23	4309.19	187.356	1	1	1	0	6	0	0	1	0	4	0	0	0	1	0	1	2	3	0	2
GCF_000211495.1|WP_008987631.1|tm:161-183	WP_008987631.1	23	4328.31	188.187	0	0	1	0	1	0	0	7	0	5	0	1	0	0	0	1	2	2	0	3
GCF_000212415.1|WP_013757689.1|tm:97-119	WP_013757689.1	23	3706.92	161.17	4	1	0	0	1	1	0	4	0	1	1	0	1	0	0	0	4	4	0	1
GCF_000212675.2|WP_014260200.1|tm:140-159	WP_014260200.1	20	3402.79	170.139	0	0	0	1	1	3	0	2	0	5	0	0	0	0	1	0	1	6	0	0
GCF_000212735.1|WP_013764361.1|tm:169-191	WP_013764361.1	23	4110.36	178.711	3	0	1	0	5	0	1	1	0	3	1	0	1	0	0	2	1	3	1	0
GCF_000212735.1|WP_013767945.1|tm:48-70	WP_013767945.1	23	3556.44	154.628	4	0	0	0	2	3	1	3	0	0	2	1	0	0	0	2	2	3	0	0
GCF_000212735.1|WP_013767637.1|tm:801-823	WP_013767637.1	23	4511.02	196.131	4	0	0	0	1	1	0	4	0	3	1	0	0	0	1	0	1	0	4	3
GCF_000212915.1|WP_006745317.1|tm:12-28	WP_006745317.1	17	3020.28	177.664	0	0	0	0	2	1	0	2	0	5	0	0	1	0	0	2	2	1	1	0
GCF_000212915.1|WP_050807877.1|tm:12-29	WP_050807877.1	18	3330.52	185.029	0	0	0	0	2	2	0	3	1	5	1	2	0	0	0	0	0	1	0	1
GCF_000212915.1|WP_006745031.1|tm:235-254	WP_006745031.1	20	3714.54	185.727	2	0	0	0	1	0	0	4	0	5	0	0	0	0	1	0	2	3	0	2
GCF_000213235.1|WP_013778354.1|tm:128-146	WP_013778354.1	19	3343.79	175.989	2	0	0	0	2	0	0	5	0	4	0	0	0	0	0	1	1	4	0	0
GCF_000213235.1|WP_081460124.1|tm:20-42	WP_081460124.1	23	4335.76	188.511	2	1	0	0	3	0	0	1	0	9	0	1	0	0	0	1	1	1	0	3
GCF_000213255.1|WP_013781167.1|tm:109-131	WP_013781167.1	23	4130.44	179.584	2	0	0	0	3	2	0	5	0	2	0	0	0	0	0	0	2	4	2	1
GCF_000213555.1|WP_006800130.1|tm:367-386	WP_006800130.1	20	3866.22	193.311	2	0	0	0	4	0	0	4	0	5	2	1	0	0	0	0	0	1	0	1
GCF_000213555.1|WP_044215670.1|tm:336-358	WP_044215670.1	23	4262.67	185.333	2	0	0	0	4	0	0	6	0	4	0	0	0	1	0	3	0	1	0	2
GCF_000213555.1|WP_006799936.1|tm:737-759	WP_006799936.1	23	4604.83	200.21	2	0	0	0	2	0	0	7	1	3	0	0	0	0	0	0	1	1	2	4
GCF_000213555.1|WP_006799000.1|tm:5-27	WP_006799000.1	23	4112.14	178.789	0	1	0	1	4	1	0	3	1	5	0	0	1	0	0	1	3	2	0	0
GCF_000213555.1|WP_006799478.1|tm:771-793	WP_006799478.1	23	4378.99	190.391	2	0	0	0	3	0	0	3	0	3	1	1	0	0	0	3	1	1	2	3
GCF_000213555.1|WP_006800049.1|tm:789-808	WP_006800049.1	20	3814.87	190.743	2	0	0	0	1	0	0	4	0	3	1	0	0	0	0	2	0	2	1	4
GCF_000213555.1|WP_006801002.1|tm:790-812	WP_006801002.1	23	4427.63	192.506	2	1	0	0	1	0	0	6	1	5	0	0	0	0	0	0	2	1	3	1
GCF_000213555.1|WP_006798948.1|tm:781-803	WP_006798948.1	23	4361.1	189.613	1	0	0	0	2	1	0	2	0	3	0	0	1	0	0	2	0	4	1	6
GCF_000213555.1|WP_006801265.1|tm:789-808	WP_006801265.1	20	3837.24	191.862	4	0	0	0	0	0	0	3	0	3	0	0	0	0	0	0	2	1	3	4
GCF_000213555.1|WP_044215733.1|tm:12-31	WP_044215733.1	20	3579.73	178.986	0	0	0	1	1	0	0	6	1	5	0	0	1	0	0	3	1	1	0	0
GCF_000213555.1|WP_006799858.1|tm:901-923	WP_006799858.1	23	4416.25	192.011	2	0	0	0	1	0	0	4	0	6	0	0	0	0	1	0	2	3	1	3
GCF_000213555.1|WP_006799880.1|tm:880-902	WP_006799880.1	23	4524.94	196.737	2	0	0	0	1	1	0	4	1	6	1	0	0	0	0	0	0	1	1	5
GCF_000213555.1|WP_006801375.1|tm:776-798	WP_006801375.1	23	4314.72	187.597	2	1	0	0	3	0	0	7	0	2	0	0	1	0	1	1	1	1	0	3
GCF_000213555.1|WP_006800889.1|tm:773-795	WP_006800889.1	23	4367.34	189.884	1	0	0	0	3	1	0	6	0	3	1	0	0	0	1	2	1	1	1	2
GCF_000213555.1|WP_006799451.1|tm:93-115	WP_006799451.1	23	3911.69	170.073	5	0	0	0	2	1	1	2	0	2	1	1	0	1	1	0	3	2	0	1
GCF_000213555.1|WP_006800048.1|tm:158-180	WP_006800048.1	23	3856.97	167.694	2	0	0	0	2	3	2	6	0	3	0	1	0	0	1	3	0	0	0	0
GCF_000213555.1|WP_006800675.1|tm:150-169	WP_006800675.1	20	3425.11	171.255	1	0	1	0	3	3	0	2	0	3	0	1	0	0	0	1	0	3	0	2
GCF_000213555.1|WP_006801401.1|tm:155-177	WP_006801401.1	23	4211.32	183.101	1	1	0	0	4	1	0	1	0	6	4	2	1	0	0	1	1	0	0	0
GCF_000213655.1|WP_013783285.1|tm:118-140	WP_013783285.1	23	4356.81	189.427	1	0	0	0	0	2	0	5	0	3	2	0	0	1	1	0	1	3	3	1
GCF_000213655.1|WP_013783510.1|tm:129-151	WP_013783510.1	23	4225.97	183.738	0	0	0	0	5	1	0	3	1	5	0	0	0	0	0	2	3	2	0	1
GCF_000213805.1|WP_013790350.1|tm:7-29	WP_013790350.1	23	3788.92	164.736	3	1	1	2	3	3	0	2	0	3	0	0	0	0	0	0	1	3	0	1
GCF_000213805.1|WP_013792382.1|tm:112-134	WP_013792382.1	23	4117.49	179.021	1	1	0	0	2	3	0	1	0	6	0	0	0	1	1	2	0	2	2	1
GCF_000213805.1|WP_013790346.1|tm:76-98	WP_013790346.1	23	3780.71	164.379	5	0	0	0	0	0	0	6	0	3	0	1	1	1	0	2	1	2	0	1
GCF_000213905.2|WP_006343944.1|tm:120-142	WP_006343944.1	23	4087.17	177.703	2	0	0	0	1	3	0	2	0	6	1	0	0	0	0	3	0	1	4	0
GCF_000213975.1|WP_006305986.1|tm:123-145	WP_006305986.1	23	3395.29	147.621	4	0	0	0	0	4	0	3	0	3	0	1	0	0	0	1	0	7	0	0
GCF_000214075.1|WP_006635657.1|tm:330-352	WP_006635657.1	23	3460.91	150.474	5	0	0	0	1	4	0	1	0	4	0	1	0	0	0	0	3	3	0	1
GCF_000214095.2|WP_014028913.1|tm:108-127	WP_014028913.1	20	3717.05	185.853	3	0	0	0	2	0	0	3	0	2	2	0	0	0	0	2	0	3	3	0
GCF_000214175.1|WP_013806964.1|tm:24-46	WP_013806964.1	23	3420.33	148.71	7	1	0	1	1	3	0	1	0	2	1	1	0	0	0	1	1	2	0	1
GCF_000214215.1|WP_013795436.1|tm:93-115	WP_013795436.1	23	3351.75	145.728	4	1	0	0	1	4	0	1	0	5	0	0	0	0	0	2	4	1	0	0
GCF_000214215.1|WP_013797754.1|tm:90-112	WP_013797754.1	23	3739.66	162.594	2	1	0	1	1	2	0	3	0	5	1	0	1	0	0	2	2	2	0	0
GCF_000214215.1|WP_013796952.1|tm:190-209	WP_013796952.1	20	3731.84	186.592	1	0	0	0	4	0	0	3	0	1	0	0	0	0	0	1	0	8	2	0
GCF_000214215.1|WP_041651953.1|tm:98-120	WP_041651953.1	23	4044.67	175.855	3	1	0	0	2	1	0	4	0	2	1	1	0	0	0	1	2	2	1	2
GCF_000214235.1|WP_013811383.1|tm:9-31	WP_013811383.1	23	3853.27	167.533	2	1	0	0	2	1	1	3	0	3	0	1	1	0	0	2	2	3	0	1
GCF_000214235.1|WP_013812048.1|tm:229-251	WP_013812048.1	23	3459.6	150.417	4	0	0	0	1	5	0	2	0	4	1	0	1	1	0	0	1	3	0	0
GCF_000214235.1|WP_013814598.1|tm:7-29	WP_013814598.1	23	3523.82	153.21	5	0	0	0	2	3	1	1	0	3	0	0	0	0	1	3	1	3	0	0
GCF_000214235.1|WP_013814144.1|tm:111-133	WP_013814144.1	23	4207.04	182.915	1	0	0	0	2	3	0	1	0	3	1	0	0	0	0	1	2	4	5	0
GCF_000214235.1|WP_013814337.1|tm:13-35	WP_013814337.1	23	3615.4	157.191	5	0	0	0	1	2	1	2	0	3	0	1	0	2	0	1	1	4	0	0
GCF_000214235.1|WP_013814943.1|tm:136-155	WP_013814943.1	20	3505.56	175.278	3	0	0	0	2	0	0	2	0	5	1	0	1	0	0	1	2	2	0	1
GCF_000214355.1|WP_015712332.1|tm:20-39	WP_015712332.1	20	3694.51	184.725	1	0	0	1	3	0	0	1	0	6	1	0	0	0	0	1	3	2	0	1
GCF_000214355.1|WP_043923076.1|tm:5-27	WP_043923076.1	23	4489.26	195.185	1	1	0	1	7	0	0	3	0	5	1	0	0	0	0	0	1	2	0	1
GCF_000214355.1|WP_015712795.1|tm:97-119	WP_015712795.1	23	3601.14	156.571	4	0	0	0	0	4	0	5	1	4	0	0	0	0	0	1	0	3	0	1
GCF_000214595.1|WP_007146268.1|tm:110-129	WP_007146268.1	20	3784.42	189.221	1	0	0	0	3	1	0	4	0	3	1	0	1	0	0	1	1	1	2	1
GCF_000214665.1|WP_013817958.1|tm:160-182	WP_013817958.1	23	4078	177.304	2	1	0	0	2	2	0	2	0	5	1	1	0	1	0	1	1	1	0	3
GCF_000214825.1|WP_013834795.1|tm:105-127	WP_013834795.1	23	4143.73	180.162	1	0	0	0	3	3	0	3	0	2	0	0	0	0	1	0	1	6	2	1
GCF_000215955.2|WP_006913384.1|tm:124-146	WP_006913384.1	23	3897.5	169.457	4	0	0	0	3	3	0	2	0	3	1	0	0	0	1	0	0	5	1	0
GCF_000217315.1|WP_001072290.1|tm:107-129	WP_001072290.1	23	3957.87	172.081	2	0	1	0	2	1	0	8	0	3	0	0	0	0	0	3	1	1	0	1
GCF_000217795.1|WP_013907500.1|tm:106-128	WP_013907500.1	23	4266.52	185.501	1	0	0	0	2	2	0	6	0	6	0	0	1	0	1	0	1	1	1	1
GCF_000217815.1|WP_083815756.1|tm:107-128	WP_083815756.1	22	3943.58	179.254	2	0	0	0	6	2	0	1	0	4	0	1	0	0	0	2	0	2	0	2
GCF_000217815.1|WP_013931732.1|tm:23-45	WP_013931732.1	23	4101.62	178.331	3	0	0	2	3	1	0	1	0	4	2	1	0	0	0	2	0	2	0	2
GCF_000218235.1|WP_007572983.1|tm:342-364	WP_007572983.1	23	3995.34	173.71	3	0	0	0	0	0	0	3	0	5	0	0	0	0	1	1	1	8	1	0
GCF_000218235.1|WP_007572957.1|tm:337-359	WP_007572957.1	23	4067.84	176.863	0	0	0	0	0	3	0	5	0	4	2	0	0	0	1	2	0	4	1	1
GCF_000218235.1|WP_007575783.1|tm:46-68	WP_007575783.1	23	3527.25	153.359	4	0	0	0	2	3	1	3	0	0	1	1	1	0	0	1	2	4	0	0
GCF_000218235.1|WP_007573437.1|tm:741-763	WP_007573437.1	23	4468.63	194.288	3	0	0	0	5	0	0	1	1	4	0	0	1	0	0	1	0	2	1	4
GCF_000218485.1|WP_010520946.1|tm:87-109	WP_010520946.1	23	3818.41	166.018	0	0	0	1	3	4	0	3	0	3	2	0	3	0	0	0	3	1	0	0
GCF_000218485.1|WP_010522879.1|tm:13-32	WP_010522879.1	20	3490.56	174.528	2	1	0	0	3	1	0	3	0	2	0	1	0	2	0	1	2	1	1	0
GCF_000218565.1|WP_012562049.1|tm:13-32	WP_012562049.1	20	3061.24	153.062	5	0	0	0	1	3	0	0	0	5	0	0	0	1	1	2	0	2	0	0
GCF_000218625.1|WP_013886787.1|tm:102-124	WP_013886787.1	23	3948.85	171.689	3	0	0	0	4	2	0	3	0	4	0	0	2	0	0	0	0	4	0	1
GCF_000218765.1|WP_007505967.1|tm:108-130	WP_007505967.1	23	4241.19	184.4	1	0	0	0	3	1	0	3	0	5	0	1	0	0	0	2	0	4	1	2
GCF_000218855.1|WP_010966842.1|tm:57-76	WP_010966842.1	20	2942.98	147.149	3	0	0	0	0	3	0	1	0	3	0	1	0	0	0	0	5	4	0	0
GCF_000218895.1|WP_013929483.1|tm:165-182	WP_013929483.1	18	3172.96	176.276	1	0	0	0	1	1	1	2	0	6	0	1	0	0	0	2	0	2	0	1
GCF_000218895.1|WP_013927898.1|tm:10-29	WP_013927898.1	20	3365.61	168.28	0	0	0	0	3	5	0	3	0	4	0	0	0	0	0	0	0	4	1	0
GCF_000218895.1|WP_081469267.1|tm:96-115	WP_081469267.1	20	3569.86	178.493	0	0	0	0	2	2	0	4	0	3	0	1	0	0	0	1	4	0	0	3
GCF_000218895.1|WP_013926952.1|tm:107-129	WP_013926952.1	23	3778.12	164.266	1	0	0	0	3	2	1	1	0	2	0	1	0	0	0	3	3	5	0	1
GCF_000218895.1|WP_052308819.1|tm:34-56	WP_052308819.1	23	4640.33	201.753	0	0	0	0	6	0	2	1	0	12	0	2	0	0	0	0	0	0	0	0
GCF_000218895.1|WP_013931279.1|tm:7-26	WP_013931279.1	20	3631.09	181.555	1	1	0	0	3	0	0	2	0	2	0	1	1	1	0	2	2	1	0	3
GCF_000218895.1|WP_013927693.1|tm:12-34	WP_013927693.1	23	3914.25	170.185	2	0	0	1	0	2	1	3	0	4	1	1	0	1	0	0	1	5	0	1
GCF_000218895.1|WP_013926937.1|tm:338-360	WP_013926937.1	23	4094.71	178.031	3	1	0	0	1	1	0	3	0	6	0	0	0	0	0	0	1	4	1	2
GCF_000219045.1|WP_013923528.1|tm:95-113	WP_013923528.1	19	3495.15	183.955	2	0	0	0	1	0	0	6	0	3	0	1	0	0	1	0	0	4	0	1
GCF_000219045.1|WP_049775493.1|tm:95-117	WP_049775493.1	23	4206.74	182.902	1	0	0	1	1	0	0	8	0	3	0	2	0	0	1	4	0	0	0	2
GCF_000219125.1|WP_004099649.1|tm:90-112	WP_004099649.1	23	3779.69	164.334	1	0	0	0	2	4	0	5	1	1	1	0	2	1	0	1	1	2	0	1
GCF_000219125.1|WP_004573540.1|tm:109-128	WP_004573540.1	20	3524.35	176.218	2	0	0	0	2	3	0	3	0	2	1	0	0	0	0	0	2	2	3	0
GCF_000219125.1|WP_083821130.1|tm:205-224	WP_083821130.1	20	3373.33	168.666	0	0	0	0	1	3	0	1	0	8	0	0	0	0	0	2	1	3	0	1
GCF_000219125.1|WP_004100224.1|tm:13-32	WP_004100224.1	20	3116.96	155.848	3	0	0	0	0	3	1	1	0	5	0	1	1	1	0	0	1	3	0	0
GCF_000219725.1|WP_013967937.1|tm:99-118	WP_013967937.1	20	3408.13	170.406	2	0	0	0	4	3	0	5	0	3	0	0	0	0	0	0	0	3	0	0
GCF_000219805.1|WP_006845201.1|tm:121-143	WP_006845201.1	23	3719.46	161.716	5	0	0	0	1	2	0	3	0	2	1	1	0	0	0	0	0	7	1	0
GCF_000219805.1|WP_013989820.1|tm:21-43	WP_013989820.1	23	3955.49	171.978	1	0	0	0	3	2	1	1	0	5	0	2	0	1	0	2	3	1	0	1
GCF_000220215.1|WP_005847990.1|tm:4-26	WP_005847990.1	23	4205.18	182.834	1	2	1	0	5	1	1	3	1	5	1	0	0	0	0	1	1	0	0	0
GCF_000220215.1|WP_005845646.1|tm:361-383	WP_005845646.1	23	4216.28	183.317	1	0	0	0	1	1	0	5	0	4	2	1	0	0	1	0	0	6	0	1
GCF_000220215.1|WP_005846587.1|tm:758-780	WP_005846587.1	23	4282.32	186.188	4	0	0	0	2	1	0	1	0	6	1	1	0	0	0	0	1	1	1	4
GCF_000220215.1|WP_005845117.1|tm:21-43	WP_005845117.1	23	4419.15	192.137	1	0	0	1	1	0	1	4	0	6	1	0	1	0	1	2	1	0	1	2
GCF_000220215.1|WP_015298513.1|tm:13-30	WP_015298513.1	18	3227.64	179.313	4	0	0	0	4	0	0	1	0	3	1	0	0	1	1	1	1	1	0	0
GCF_000220215.1|WP_005847328.1|tm:788-810	WP_005847328.1	23	4580.86	199.168	4	0	0	0	1	1	0	0	0	5	2	1	0	0	1	0	1	0	6	1
GCF_000220215.1|WP_005843837.1|tm:558-580	WP_005843837.1	23	4391.02	190.914	2	0	0	0	0	1	0	1	1	7	2	0	0	0	0	1	3	0	4	1
GCF_000220215.1|WP_005846251.1|tm:732-754	WP_005846251.1	23	4363.31	189.709	3	0	0	0	2	1	0	0	1	7	0	0	1	0	0	0	1	2	3	2
GCF_000220235.1|WP_004367116.1|tm:386-408	WP_004367116.1	23	3981.98	173.13	2	1	0	0	3	1	0	5	0	2	1	0	0	0	1	2	1	4	0	0
GCF_000220235.1|WP_004367287.1|tm:46-68	WP_004367287.1	23	3612.21	157.053	4	0	0	0	2	2	1	3	0	0	1	2	1	0	0	1	2	4	0	0
GCF_000220525.1|WP_010136040.1|tm:788-810	WP_010136040.1	23	4608.99	200.391	2	0	0	0	2	0	0	5	0	7	0	0	0	1	1	0	1	0	2	2
GCF_000220525.1|WP_010135137.1|tm:723-745	WP_010135137.1	23	4375.69	190.247	1	0	0	0	4	0	0	3	0	4	1	1	1	0	0	2	0	3	1	2
GCF_000220525.1|WP_083823628.1|tm:758-777	WP_083823628.1	20	3781.2	189.06	2	1	0	0	2	0	0	2	0	6	0	0	0	0	1	1	0	3	2	0
GCF_000220705.2|WP_039822023.1|tm:113-135	WP_039822023.1	23	3600.51	156.544	5	0	0	0	3	3	0	1	0	1	1	0	0	0	0	1	2	5	1	0
GCF_000220705.2|WP_095757216.1|tm:221-243	WP_095757216.1	23	3187.21	138.574	11	0	0	0	0	1	0	0	0	4	0	0	1	0	0	2	1	3	0	0
GCF_000220705.2|WP_095757321.1|tm:130-152	WP_095757321.1	23	3487.63	151.636	3	0	0	0	0	3	0	2	0	6	0	0	1	0	0	3	1	4	0	0
GCF_000220705.2|WP_095756959.1|tm:174-196	WP_095756959.1	23	3323.67	144.507	9	0	0	0	0	2	0	0	0	3	0	0	2	0	0	0	1	5	1	0
GCF_000220865.1|WP_003778752.1|tm:115-137	WP_003778752.1	23	3866.2	168.096	2	0	0	0	1	5	0	2	1	4	1	0	1	0	0	0	0	3	2	1
GCF_000221505.1|WP_003714389.1|tm:120-142	WP_003714389.1	23	3898.6	169.504	4	1	0	0	0	0	0	6	0	2	0	0	1	0	0	0	2	5	1	1
GCF_000221505.1|WP_003714259.1|tm:103-125	WP_003714259.1	23	3975.73	172.858	2	1	0	0	2	4	0	5	0	2	0	0	1	0	1	0	1	1	2	1
GCF_000221505.1|WP_003715394.1|tm:146-168	WP_003715394.1	23	4272.35	185.754	0	0	1	0	1	0	1	6	0	4	0	0	1	0	0	3	1	2	2	1
GCF_000222105.3|WP_040631747.1|tm:208-230	WP_040631747.1	23	3675.78	159.817	3	0	0	1	1	3	1	3	0	2	2	0	0	0	0	0	4	3	0	0
GCF_000222305.1|WP_014023586.1|tm:121-143	WP_014023586.1	23	4298.24	186.88	0	0	0	0	5	2	0	3	1	7	0	0	0	0	0	1	0	3	0	1
GCF_000222485.1|WP_014021497.1|tm:813-835	WP_014021497.1	23	4251.53	184.849	1	0	0	0	2	2	0	1	0	6	0	0	0	0	1	2	1	3	2	2
GCF_000222605.1|WP_006710717.1|tm:733-755	WP_006710717.1	23	3985.09	173.265	4	0	0	0	2	1	0	7	0	3	0	0	0	0	0	2	1	1	1	1
GCF_000222605.1|WP_006710159.1|tm:116-138	WP_006710159.1	23	4114.16	178.877	3	0	0	0	0	1	0	5	0	1	1	0	0	0	1	3	1	3	4	0
GCF_000222975.1|WP_002209818.1|tm:111-133	WP_002209818.1	23	4217.49	183.369	1	0	0	0	1	3	0	1	0	5	1	0	0	0	0	1	2	3	5	0
GCF_900637475.1|WP_002210951.1|tm:21-43	WP_002210951.1	23	3821.43	166.149	1	0	0	0	1	4	0	1	0	7	1	1	1	0	2	2	2	0	0	0
GCF_000222975.1|WP_002211422.1|tm:207-229	WP_002211422.1	23	4210.72	183.075	4	0	0	0	2	0	0	2	0	4	0	0	0	0	2	2	1	3	1	2
GCF_900637475.1|WP_002208796.1|tm:133-155	WP_002208796.1	23	4268.17	185.573	1	0	0	0	4	0	1	6	0	2	3	1	0	0	0	2	1	2	0	0
GCF_000223215.1|WP_014487095.1|tm:187-209	WP_014487095.1	23	4027.66	175.116	2	0	0	0	1	0	0	9	0	1	0	1	1	0	0	1	1	5	1	0
GCF_000223215.1|WP_014487380.1|tm:422-444	WP_014487380.1	23	3867.36	168.146	0	0	0	0	3	2	0	4	0	3	1	1	1	0	0	4	0	4	0	0
GCF_000223215.1|WP_014487990.1|tm:70-92	WP_014487990.1	23	3591.61	156.157	3	0	0	0	1	3	0	4	0	3	1	1	0	0	0	2	2	3	0	0
GCF_000223985.1|WP_007191658.1|tm:120-142	WP_007191658.1	23	4009.04	174.306	6	0	0	0	1	0	1	2	0	4	0	0	0	0	1	1	0	5	2	0
GCF_000223985.1|WP_083829276.1|tm:156-178	WP_083829276.1	23	4028.62	175.157	2	0	0	0	2	2	0	3	0	7	0	0	0	0	1	2	0	3	0	1
GCF_000224005.2|WP_005221607.1|tm:116-138	WP_005221607.1	23	4349.94	189.128	4	0	0	0	0	0	0	2	0	6	3	0	0	1	1	1	0	2	3	0
GCF_000224065.1|WP_007041483.1|tm:114-136	WP_007041483.1	23	3888.72	169.075	5	0	0	0	2	4	0	4	0	2	0	0	1	0	0	0	0	1	4	0
GCF_000224085.1|WP_014032110.1|tm:260-277	WP_014032110.1	18	3026.03	168.113	2	0	0	0	2	2	0	3	0	5	0	1	0	0	0	1	0	2	0	0
GCF_000224085.1|WP_014031538.1|tm:156-178	WP_014031538.1	23	3875.69	168.508	1	0	0	0	2	3	0	3	1	7	0	1	1	0	0	1	2	1	0	0
GCF_000224085.1|WP_014032792.1|tm:442-461	WP_014032792.1	20	3614.41	180.72	3	0	0	0	2	0	0	4	0	5	0	1	0	1	0	0	1	2	0	1
GCF_000224085.1|WP_014031889.1|tm:418-440	WP_014031889.1	23	4135.67	179.812	1	0	0	0	3	1	0	4	1	6	0	0	0	0	0	2	2	2	0	1
GCF_000224335.1|WP_008635294.1|tm:333-352	WP_008635294.1	20	3553.74	177.687	1	0	0	0	2	4	1	5	0	4	0	0	0	0	0	0	0	0	0	3
GCF_000224615.1|WP_004380538.1|tm:208-230	WP_004380538.1	23	4195.31	182.405	1	1	0	0	3	2	0	5	0	4	1	0	0	0	2	0	0	4	0	0
GCF_000224615.1|WP_004381094.1|tm:338-360	WP_004381094.1	23	4444.33	193.232	0	0	0	0	1	1	0	6	0	6	1	0	0	0	1	0	1	3	0	3
GCF_000224615.1|WP_004380360.1|tm:753-775	WP_004380360.1	23	3923.06	170.568	4	0	0	0	2	2	0	4	0	5	1	0	1	0	0	0	1	2	1	0
GCF_000224615.1|WP_004380929.1|tm:773-795	WP_004380929.1	23	4374.12	190.179	3	2	0	0	3	1	0	0	1	4	1	0	0	0	1	0	1	1	1	4
GCF_000224675.1|WP_014068774.1|tm:13-35	WP_014068774.1	23	4145.72	180.249	2	0	1	0	1	1	0	4	1	5	2	1	0	0	0	2	1	0	1	1
GCF_000224675.1|WP_014070050.1|tm:227-249	WP_014070050.1	23	3454.76	150.207	4	0	0	1	1	4	0	3	0	3	1	0	1	0	0	2	1	2	0	0
GCF_000224675.1|WP_014071334.1|tm:111-133	WP_014071334.1	23	4242.79	184.469	1	0	0	0	2	3	0	1	0	4	1	0	0	0	0	1	2	3	5	0
GCF_000224675.1|WP_014068758.1|tm:37-59	WP_014068758.1	23	3953.21	171.879	4	0	0	0	2	0	1	2	0	5	1	2	2	0	0	0	1	3	0	0
GCF_000224675.1|WP_014068769.1|tm:130-152	WP_014068769.1	23	4122.19	179.226	2	3	0	1	2	0	0	2	0	7	0	0	0	0	0	2	1	1	1	1
GCF_000224675.1|WP_014069056.1|tm:132-154	WP_014069056.1	23	4168.79	181.252	3	0	0	0	3	2	0	4	0	5	0	1	0	0	1	0	1	1	1	1
GCF_000224675.1|WP_014070953.1|tm:132-154	WP_014070953.1	23	4052.06	176.177	1	0	0	0	4	1	0	3	0	5	1	0	0	0	0	3	0	5	0	0
GCF_000224785.1|WP_010530693.1|tm:104-126	WP_010530693.1	23	4205.9	182.865	0	0	0	0	4	1	0	6	0	3	0	0	1	0	0	1	1	5	1	0
GCF_000225525.1|WP_007491692.1|tm:121-143	WP_007491692.1	23	3623	157.522	6	0	0	0	3	2	0	1	0	0	1	1	1	0	0	0	2	5	1	0
GCF_000225525.1|WP_007503646.1|tm:164-186	WP_007503646.1	23	3546	154.174	7	0	0	0	0	1	0	0	0	7	0	0	0	0	0	1	0	7	0	0
GCF_000225525.1|WP_007499789.1|tm:70-92	WP_007499789.1	23	3784.62	164.549	4	0	0	1	2	2	0	0	0	4	0	0	1	0	1	0	3	4	0	1
GCF_000225705.1|WP_009140314.1|tm:252-274	WP_009140314.1	23	4181.24	181.793	2	0	0	0	2	2	0	3	0	10	1	0	0	0	1	0	0	2	0	0
GCF_000225705.1|WP_009140884.1|tm:96-118	WP_009140884.1	23	3849.7	167.378	3	0	0	0	1	1	0	4	0	5	1	0	0	0	0	1	2	5	0	0
GCF_000225955.1|WP_011391223.1|tm:5-27	WP_011391223.1	23	3473.45	151.02	9	0	0	0	1	1	0	1	0	2	0	0	0	0	2	2	2	3	0	0
GCF_000226135.1|WP_010538803.1|tm:341-363	WP_010538803.1	23	3985	173.261	4	0	0	0	1	2	0	1	0	8	0	0	0	0	0	1	0	3	1	2
GCF_000226135.1|WP_010537976.1|tm:397-419	WP_010537976.1	23	4223.77	183.642	2	1	0	0	3	1	1	1	0	7	0	0	0	0	0	0	3	1	0	3
GCF_000226135.1|WP_022301127.1|tm:336-355	WP_022301127.1	20	3408.07	170.403	1	0	0	0	0	2	0	1	0	7	1	0	0	0	0	1	0	6	0	1
GCF_000226135.1|WP_010538181.1|tm:46-68	WP_010538181.1	23	3563	154.913	4	0	0	0	2	3	1	3	0	1	1	1	1	0	0	1	2	3	0	0
GCF_000226135.1|WP_010535829.1|tm:5-24	WP_010535829.1	20	3617.53	180.877	1	1	0	0	0	0	0	4	0	5	1	0	1	1	0	2	1	1	1	1
GCF_000226135.1|WP_010537309.1|tm:788-810	WP_010537309.1	23	4545.03	197.61	2	0	0	0	8	1	0	2	0	2	0	0	0	0	1	0	2	2	3	0
GCF_000226135.1|WP_010536779.1|tm:861-883	WP_010536779.1	23	4153.79	180.6	2	0	0	0	2	2	1	5	0	3	0	0	0	0	0	1	2	1	1	3
GCF_000226135.1|WP_081477577.1|tm:779-801	WP_081477577.1	23	4077.26	177.272	1	1	0	0	0	1	0	5	0	2	0	0	0	0	0	1	1	7	1	3
GCF_000226135.1|WP_010535736.1|tm:786-808	WP_010535736.1	23	4258.99	185.173	2	2	0	0	1	1	0	4	0	3	0	0	0	0	0	1	1	2	2	4
GCF_000226135.1|WP_010536714.1|tm:879-901	WP_010536714.1	23	4494.31	195.405	1	0	0	0	3	1	0	3	0	6	0	0	0	0	0	0	2	2	2	3
GCF_000226135.1|WP_050544913.1|tm:910-932	WP_050544913.1	23	4274.85	185.863	2	1	0	0	3	0	0	3	0	5	0	0	1	0	0	0	0	5	0	3
GCF_000226135.1|WP_029425655.1|tm:768-790	WP_029425655.1	23	4206.5	182.891	4	0	0	0	1	0	0	5	0	5	1	0	0	0	0	1	1	2	2	1
GCF_000226135.1|WP_010537971.1|tm:764-786	WP_010537971.1	23	4250.72	184.814	3	0	0	0	4	1	0	5	0	4	0	0	0	0	0	2	0	1	2	1
GCF_000226135.1|WP_022301114.1|tm:5-27	WP_022301114.1	23	3928.53	170.806	3	1	0	0	1	2	1	4	0	4	1	0	1	2	0	0	0	2	0	1
GCF_000226135.1|WP_010536198.1|tm:779-801	WP_010536198.1	23	4598.41	199.931	3	0	0	0	2	1	0	4	0	4	1	1	0	0	1	0	0	0	4	2
GCF_000226135.1|WP_022302316.1|tm:758-780	WP_022302316.1	23	4456.58	193.764	1	0	0	0	2	2	0	2	0	5	1	0	0	0	0	1	0	2	1	6
GCF_000226135.1|WP_074759515.1|tm:713-735	WP_074759515.1	23	4450.8	193.513	1	0	0	0	0	2	0	2	0	6	0	0	0	0	1	0	0	5	4	2
GCF_000226135.1|WP_029425279.1|tm:792-814	WP_029425279.1	23	4305.89	187.213	1	0	0	0	1	1	1	4	0	6	0	0	0	0	0	0	2	3	0	4
GCF_000226135.1|WP_022301962.1|tm:790-812	WP_022301962.1	23	4222.66	183.594	2	0	0	0	2	1	1	4	0	6	0	0	0	0	0	1	1	2	0	3
GCF_000226135.1|WP_010536428.1|tm:775-797	WP_010536428.1	23	4418.15	192.093	2	1	0	0	0	0	0	1	0	7	1	0	0	0	0	1	2	2	3	3
GCF_000226135.1|WP_029425607.1|tm:21-43	WP_029425607.1	23	4243.07	184.481	1	0	0	1	5	1	1	1	0	4	0	1	0	0	0	2	1	3	1	1
GCF_000226295.1|WP_014099413.1|tm:103-125	WP_014099413.1	23	3721.36	161.798	2	0	0	0	1	2	0	2	0	5	0	0	1	0	0	2	3	4	0	1
GCF_000226315.1|WP_014101857.1|tm:17-39	WP_014101857.1	23	3978.81	172.992	0	0	0	0	5	5	1	2	0	2	1	1	0	0	0	1	0	3	0	2
GCF_000226315.1|WP_014101771.1|tm:48-70	WP_014101771.1	23	3786.52	164.631	4	0	0	1	0	2	0	1	1	8	0	0	0	0	0	1	2	2	0	1
GCF_000226315.1|WP_049782114.1|tm:119-141	WP_049782114.1	23	3658.41	159.061	2	0	0	0	0	4	0	3	0	3	2	1	0	0	0	1	2	4	1	0
GCF_000226565.1|WP_014108035.1|tm:117-139	WP_014108035.1	23	4498.51	195.587	1	0	0	0	1	0	0	3	0	3	2	0	0	2	0	1	1	4	3	2
GCF_000226565.1|WP_014107295.1|tm:80-102	WP_014107295.1	23	4104.59	178.46	3	0	0	0	3	2	0	2	0	8	0	0	0	0	0	1	0	2	1	1
GCF_000226565.1|WP_014107071.1|tm:125-147	WP_014107071.1	23	3811.7	165.726	4	0	0	0	1	2	0	4	0	3	0	0	0	2	0	1	2	2	0	2
GCF_000226625.1|WP_014111426.1|tm:126-148	WP_014111426.1	23	3942.79	171.426	2	0	0	0	0	3	0	3	0	7	0	0	0	0	0	1	1	3	1	2
GCF_000226875.1|WP_009120084.1|tm:98-120	WP_009120084.1	23	3803.87	165.386	4	0	1	0	0	3	0	0	0	8	1	0	0	0	0	1	2	0	0	3
GCF_000226875.1|WP_009118633.1|tm:123-140	WP_009118633.1	18	3020.61	167.812	3	0	0	0	0	3	0	3	0	3	0	0	0	0	0	0	0	3	2	1
GCF_000227665.2|WP_006459487.1|tm:104-126	WP_006459487.1	23	4061.17	176.573	3	0	0	0	2	1	0	3	0	5	0	0	1	0	1	2	1	2	1	1
GCF_000227705.2|WP_083883194.1|tm:111-133	WP_083883194.1	23	4325.1	188.048	2	0	0	0	2	1	0	2	0	4	1	0	0	0	1	1	1	4	2	2
GCF_000227725.1|WP_083824575.1|tm:172-194	WP_083824575.1	23	3951.27	171.794	2	0	0	0	2	2	0	5	0	5	0	1	1	0	0	1	0	3	0	1
GCF_000227745.2|WP_014779080.1|tm:117-139	WP_014779080.1	23	3933.72	171.031	4	0	0	0	0	3	0	3	0	5	0	1	0	0	2	0	2	1	2	0
GCF_000227765.1|WP_009116999.1|tm:109-131	WP_009116999.1	23	3603.38	156.669	5	1	0	0	2	3	0	2	0	0	0	0	1	1	0	1	0	5	2	0
GCF_000230655.2|WP_004081866.1|tm:52-74	WP_004081866.1	23	3989.93	173.475	2	0	1	0	1	1	0	2	0	6	0	0	0	0	0	3	1	3	0	3
GCF_000230655.2|WP_004082415.1|tm:104-122	WP_004082415.1	19	3436.01	180.843	2	0	0	0	5	1	0	1	0	5	1	0	0	0	0	1	0	3	0	0
GCF_000230695.2|WP_015447652.1|tm:132-154	WP_015447652.1	23	3840.38	166.973	4	0	0	0	0	1	0	2	0	2	1	0	1	0	0	0	3	6	1	2
GCF_000230695.2|WP_015448472.1|tm:170-189	WP_015448472.1	20	3235.69	161.785	3	0	0	0	1	2	0	1	0	5	0	0	2	0	0	1	1	3	1	0
GCF_000230915.1|WP_007133148.1|tm:20-42	WP_007133148.1	23	4044.26	175.837	1	0	0	0	1	0	0	3	0	6	0	0	0	0	0	3	3	4	0	2
GCF_000230915.1|WP_100085260.1|tm:19-41	WP_100085260.1	23	4143.64	180.158	0	0	0	0	3	0	0	3	1	5	1	1	1	0	0	2	3	3	0	0
GCF_000230915.1|WP_083832565.1|tm:29-51	WP_083832565.1	23	4114.56	178.894	2	0	0	0	3	1	0	1	0	8	1	0	1	0	0	1	1	3	0	1
GCF_000230915.1|WP_007132159.1|tm:85-107	WP_007132159.1	23	3852.15	167.485	5	0	0	1	1	0	0	4	0	5	1	2	0	0	0	2	1	1	0	0
GCF_000230915.1|WP_007128682.1|tm:104-126	WP_007128682.1	23	4261.92	185.301	1	0	0	0	1	0	0	3	0	5	1	0	2	0	0	0	3	4	2	1
GCF_000230915.1|WP_007128322.1|tm:15-37	WP_007128322.1	23	4064.79	176.73	1	0	0	0	1	4	0	3	2	4	1	0	0	0	0	1	2	0	1	3
GCF_000230995.2|WP_015314799.1|tm:12-34	WP_015314799.1	23	3841	167	3	0	0	1	4	1	0	1	0	2	2	0	3	0	0	2	1	3	0	0
GCF_000230995.2|WP_015317414.1|tm:12-29	WP_015317414.1	18	3210.61	178.367	3	0	1	0	5	0	0	2	0	2	1	0	1	0	0	0	2	1	0	0
GCF_000230995.2|WP_015316321.1|tm:95-113	WP_015316321.1	19	2918.58	153.609	6	0	0	0	0	0	0	5	0	1	0	0	2	0	0	0	2	3	0	0
GCF_000230995.2|WP_015316490.1|tm:210-232	WP_015316490.1	23	3601.57	156.59	4	0	0	0	2	1	0	2	0	4	0	0	0	0	0	4	3	3	0	0
GCF_000176035.2|WP_013533407.1|tm:58-80	WP_013533407.1	23	3920.24	170.445	2	0	0	1	2	3	0	2	0	3	2	0	1	0	1	1	0	4	0	1
GCF_000230995.2|WP_015318695.1|tm:230-252	WP_015318695.1	23	3708.42	161.236	2	0	0	0	4	7	0	2	0	2	0	1	0	0	1	0	0	2	0	2
GCF_000230995.2|WP_015315788.1|tm:159-181	WP_015315788.1	23	3958.24	172.097	2	0	0	0	3	2	1	3	0	3	0	0	2	0	0	1	3	1	1	1
GCF_000231055.2|WP_005444739.1|tm:123-145	WP_005444739.1	23	3730.16	162.181	2	0	0	0	1	3	0	3	0	3	1	0	2	1	0	0	3	3	0	1
GCF_000231405.2|WP_084553205.1|tm:31-50	WP_084553205.1	20	3282.42	164.121	5	0	0	0	1	1	0	4	1	5	0	0	0	0	0	1	1	1	0	0
GCF_000231405.2|WP_006715341.1|tm:12-29	WP_006715341.1	18	3043.25	169.069	4	0	1	0	1	1	0	0	0	8	0	0	1	0	0	0	1	0	0	1
GCF_000231445.1|WP_040364434.1|tm:107-129	WP_040364434.1	23	3888.61	169.07	2	0	0	0	2	4	0	3	0	3	1	0	1	0	0	1	0	3	1	2
GCF_000233595.1|WP_013027653.1|tm:234-256	WP_013027653.1	23	3680.2	160.009	3	0	0	0	1	4	0	4	0	4	0	2	1	1	0	0	1	1	0	1
GCF_000233595.1|WP_014605274.1|tm:111-133	WP_014605274.1	23	4271.31	185.709	1	0	0	0	2	3	0	2	0	3	1	0	0	0	0	0	2	4	5	0
GCF_000233595.1|WP_014605210.1|tm:140-162	WP_014605210.1	23	4144.96	180.216	1	0	0	0	1	3	0	1	0	11	0	0	1	0	1	1	0	1	1	1
GCF_000233595.1|WP_014605914.1|tm:188-205	WP_014605914.1	18	3245.18	180.288	1	2	0	0	6	0	0	4	0	0	0	0	0	0	0	1	2	2	0	0
GCF_000233595.1|WP_014606643.1|tm:205-227	WP_014606643.1	23	3884.48	168.89	1	1	0	0	3	3	0	3	0	4	1	0	0	0	0	1	3	2	0	1
GCF_000233915.3|WP_014160880.1|tm:117-136	WP_014160880.1	20	3536.23	176.811	2	1	0	0	2	0	0	1	0	4	0	0	1	0	0	1	1	5	1	1
GCF_000234055.1|WP_008823555.1|tm:334-353	WP_008823555.1	20	3692.1	184.605	0	0	0	0	2	1	0	4	0	4	1	0	0	0	0	1	1	4	0	2
GCF_000234055.1|WP_008823669.1|tm:46-68	WP_008823669.1	23	3526.44	153.323	4	0	0	0	2	3	1	3	0	1	1	1	1	0	0	2	2	2	0	0
GCF_000234095.1|WP_006692646.1|tm:117-139	WP_006692646.1	23	3407.35	148.146	5	0	0	0	1	5	0	3	1	3	0	0	0	0	0	0	0	5	0	0
GCF_000234115.1|WP_009347109.1|tm:394-416	WP_009347109.1	23	4320.81	187.861	2	0	0	0	0	0	0	6	0	7	0	0	0	0	1	1	1	2	0	3
GCF_000234135.1|WP_006695645.1|tm:117-139	WP_006695645.1	23	3506.56	152.459	5	0	0	0	1	5	0	4	1	5	0	0	0	0	0	0	0	2	0	0
GCF_000234135.1|WP_006696400.1|tm:47-69	WP_006696400.1	23	3862.32	167.927	1	0	0	0	0	4	1	4	0	3	0	0	1	0	2	2	0	3	0	2
GCF_000234355.1|WP_040508375.1|tm:111-133	WP_040508375.1	23	3593.3	156.23	2	0	0	0	0	5	0	0	0	3	0	0	1	0	0	0	0	9	1	2
GCF_000235425.2|WP_035926234.1|tm:227-249	WP_035926234.1	23	3523.48	153.195	3	1	0	0	1	6	0	4	0	5	0	0	1	0	1	0	0	1	0	0
GCF_000235425.2|WP_007510090.1|tm:328-350	WP_007510090.1	23	3542.44	154.019	0	0	0	0	2	6	1	1	0	5	0	1	1	0	0	2	0	4	0	0
GCF_000235425.2|WP_083401400.1|tm:89-111	WP_083401400.1	23	3807.76	165.555	5	1	0	0	1	1	1	1	0	5	1	0	0	0	0	1	1	4	1	0
GCF_000235425.2|WP_007513802.1|tm:7-24	WP_007513802.1	18	2912.89	161.827	2	0	0	0	0	3	0	0	0	5	1	1	1	1	0	0	0	3	0	1
GCF_000235425.2|WP_007509159.1|tm:43-65	WP_007509159.1	23	3984.09	173.221	1	0	1	1	3	4	0	1	0	3	1	2	0	0	0	0	1	2	0	3
GCF_000235625.1|WP_008174331.1|tm:116-138	WP_008174331.1	23	3939.2	171.27	5	0	0	0	4	2	0	1	1	6	0	0	0	0	0	0	1	2	0	1
GCF_000235885.1|WP_007901239.1|tm:341-363	WP_007901239.1	23	3992.36	173.581	5	1	0	0	1	0	0	3	0	6	0	0	0	0	0	0	0	5	0	2
GCF_000235885.1|WP_007901228.1|tm:345-367	WP_007901228.1	23	4028.47	175.151	5	0	0	0	2	0	0	1	0	6	0	0	0	0	1	0	2	5	1	0
GCF_000236145.1|WP_010653635.1|tm:114-136	WP_010653635.1	23	4233.2	184.052	2	0	0	0	2	2	1	4	0	2	0	0	0	1	1	0	1	4	3	0
GCF_000236565.1|WP_008839236.1|tm:20-39	WP_008839236.1	20	3336.96	166.848	2	0	0	0	3	1	0	1	0	2	1	0	2	0	0	3	0	4	0	1
GCF_000236565.1|WP_040586449.1|tm:12-29	WP_040586449.1	18	3157.6	175.422	3	0	1	0	4	0	0	1	0	3	1	0	1	0	0	0	2	2	0	0
GCF_000236565.1|WP_008838622.1|tm:210-232	WP_008838622.1	23	3643.7	158.422	4	0	0	0	1	1	0	2	0	4	0	0	0	0	0	4	3	3	1	0
GCF_000236565.1|WP_008839970.1|tm:144-166	WP_008839970.1	23	3964.53	172.371	5	0	0	0	2	0	0	4	0	3	0	0	1	0	1	1	1	4	1	0
GCF_000236685.1|WP_081468781.1|tm:21-43	WP_081468781.1	23	4235.72	184.162	0	1	0	1	1	0	0	4	1	2	2	1	0	1	0	0	5	2	0	2
GCF_000236685.1|WP_014271705.1|tm:235-257	WP_014271705.1	23	4075.15	177.18	1	0	0	0	0	1	0	2	0	7	2	2	0	1	0	1	1	4	0	1
GCF_000236685.1|WP_081468787.1|tm:13-31	WP_081468787.1	19	3535.66	186.087	1	2	0	0	3	1	0	2	0	2	0	0	1	0	2	0	0	3	0	2
GCF_000236685.1|WP_014271490.1|tm:150-172	WP_014271490.1	23	4078.12	177.31	0	0	1	0	2	1	0	3	0	5	2	1	1	1	0	1	2	3	0	0
GCF_000236705.1|WP_014202798.1|tm:168-187	WP_014202798.1	20	3614.88	180.744	3	0	0	0	2	0	0	3	0	4	1	0	1	0	0	1	1	2	1	1
GCF_000236785.1|WP_008165059.1|tm:126-148	WP_008165059.1	23	4006.76	174.207	5	0	0	0	1	3	0	2	0	3	0	0	0	1	0	0	0	3	4	1
GCF_000237205.1|WP_013943494.1|tm:112-134	WP_013943494.1	23	3965.72	172.423	4	0	0	0	0	2	0	2	1	5	0	0	0	0	0	1	0	4	1	3
GCF_000237305.1|WP_014142619.1|tm:44-66	WP_014142619.1	23	3652.87	158.82	1	0	0	1	3	3	0	2	0	2	1	0	2	0	0	4	0	4	0	0
GCF_000237305.1|WP_014151488.1|tm:230-252	WP_014151488.1	23	3629.51	157.805	4	0	0	0	1	2	0	1	0	5	1	0	1	1	0	2	1	4	0	0
GCF_000237305.1|WP_014145234.1|tm:117-139	WP_014145234.1	23	3622.59	157.504	5	0	0	0	2	3	0	4	0	1	1	0	0	0	0	1	2	3	1	0
GCF_000237305.1|WP_078590696.1|tm:86-108	WP_078590696.1	23	3217.71	139.9	10	0	1	0	0	2	0	0	0	4	0	0	2	0	0	0	0	4	0	0
GCF_000237305.1|WP_014627160.1|tm:381-403	WP_014627160.1	23	3684.75	160.207	9	0	0	0	3	1	0	2	0	2	1	0	1	0	0	0	0	3	1	0
GCF_000237305.1|WP_014151792.1|tm:134-156	WP_014151792.1	23	3405.95	148.085	7	0	0	0	1	3	0	2	0	5	0	0	0	0	0	1	2	2	0	0
GCF_000237305.1|WP_014143814.1|tm:21-43	WP_014143814.1	23	4070.33	176.971	3	0	0	0	1	3	0	2	1	3	2	1	0	0	2	0	1	2	1	1
GCF_000237305.1|WP_014140922.1|tm:16-38	WP_014140922.1	23	3596.55	156.372	6	0	0	2	1	3	0	4	0	2	1	0	0	0	0	0	3	0	0	1
GCF_000237305.1|WP_014141414.1|tm:21-43	WP_014141414.1	23	3631.61	157.896	8	0	0	1	0	1	0	3	0	2	1	0	1	0	1	0	2	2	0	1
GCF_000237305.1|WP_014141614.1|tm:143-165	WP_014141614.1	23	3762.98	163.608	5	0	0	0	0	2	0	0	0	8	2	0	3	0	1	0	0	2	0	0
GCF_000237305.1|WP_014146456.1|tm:155-177	WP_014146456.1	23	3853.19	167.53	4	0	0	0	0	2	0	0	0	8	2	0	2	1	1	0	0	3	0	0
GCF_000237305.1|WP_014627068.1|tm:88-110	WP_014627068.1	23	3624.3	157.578	4	0	1	0	1	2	1	1	0	4	0	0	0	0	0	0	2	7	0	0
GCF_000237805.1|WP_008523397.1|tm:237-259	WP_008523397.1	23	3790.44	164.802	2	0	0	0	0	5	0	3	0	6	0	0	0	0	0	1	2	1	3	0
GCF_000237825.1|WP_006582841.1|tm:110-129	WP_006582841.1	20	3621.29	181.065	3	0	0	0	2	2	1	3	0	3	0	0	0	0	0	1	0	1	2	2
GCF_000237845.1|WP_012720012.1|tm:96-115	WP_012720012.1	20	3592.24	179.612	0	0	0	0	1	0	1	8	0	3	1	0	1	0	0	3	0	2	0	0
GCF_000238095.2|WP_009526775.1|tm:21-38	WP_009526775.1	18	2973.9	165.217	1	1	0	1	2	2	0	3	0	2	1	0	0	0	0	2	0	3	0	0
GCF_000238255.3|WP_010560880.1|tm:107-129	WP_010560880.1	23	4287.9	186.43	2	0	0	0	2	1	0	4	0	5	1	1	0	0	1	3	0	0	2	1
GCF_000238255.3|WP_010560318.1|tm:137-159	WP_010560318.1	23	3869.97	168.26	2	0	0	0	0	4	0	4	0	6	1	0	0	0	0	1	0	3	2	0
GCF_000238255.3|WP_010559818.1|tm:112-134	WP_010559818.1	23	4064.1	176.7	2	0	0	0	3	1	1	2	1	4	0	0	0	0	0	1	0	7	0	1
GCF_000238255.3|WP_010561354.1|tm:131-150	WP_010561354.1	20	3554.23	177.712	2	1	0	0	3	0	1	1	0	4	0	0	2	0	0	1	0	4	1	0
GCF_000238255.3|WP_010558657.1|tm:126-145	WP_010558657.1	20	3532.54	176.627	1	0	0	0	0	1	0	4	0	6	1	0	0	0	0	1	2	3	1	0
GCF_000238255.3|WP_010559334.1|tm:123-145	WP_010559334.1	23	3725.71	161.987	2	1	0	0	1	3	1	2	0	7	1	0	0	0	0	3	0	2	0	0
GCF_000238255.3|WP_010561043.1|tm:126-143	WP_010561043.1	18	3304.94	183.608	1	0	0	0	3	2	0	2	0	5	0	0	0	0	0	1	0	2	2	0
GCF_000238275.2|WP_010389437.1|tm:109-131	WP_010389437.1	23	4112.4	178.8	2	0	0	0	0	1	0	3	0	3	1	0	0	0	1	4	1	3	3	1
GCF_000238275.2|WP_010387692.1|tm:80-102	WP_010387692.1	23	3593.49	156.239	4	0	0	0	2	2	0	3	0	4	0	0	0	0	0	4	0	4	0	0
GCF_000238275.2|WP_010392277.1|tm:154-176	WP_010392277.1	23	3904.49	169.76	2	0	0	0	2	1	0	2	0	7	1	0	1	0	0	2	3	2	0	0
GCF_000238275.2|WP_010390455.1|tm:146-168	WP_010390455.1	23	4323.89	187.995	0	2	0	0	4	1	0	4	0	6	0	0	0	0	0	1	0	3	1	1
GCF_000238275.2|WP_010391759.1|tm:123-145	WP_010391759.1	23	4011.81	174.427	4	0	0	0	3	2	0	2	0	2	1	1	0	0	0	0	0	5	1	2
GCF_000238355.1|WP_016706369.1|tm:109-131	WP_016706369.1	23	4099.59	178.243	3	0	0	0	0	1	0	3	0	4	1	1	0	1	0	3	0	2	3	1
GCF_000238355.1|WP_016708636.1|tm:82-104	WP_016708636.1	23	3815.41	165.887	3	0	0	0	2	1	0	5	0	4	1	0	0	0	0	3	3	1	0	0
GCF_000238355.1|WP_016710491.1|tm:143-165	WP_016710491.1	23	4116.99	179	3	0	0	0	1	0	0	3	1	6	0	0	0	0	0	2	1	4	2	0
GCF_000238355.1|WP_016709521.1|tm:165-187	WP_016709521.1	23	4086.01	177.653	1	0	0	0	1	1	0	2	0	5	1	1	0	0	0	1	1	7	1	1
GCF_000238355.1|WP_080571534.1|tm:102-122	WP_080571534.1	21	3925.94	186.95	2	1	0	0	2	0	0	4	0	2	0	0	0	0	1	0	3	3	2	1
GCF_000238355.1|WP_016710262.1|tm:110-129	WP_016710262.1	20	3407.87	170.393	2	1	0	0	3	2	0	4	0	0	0	0	1	0	0	1	1	3	2	0
GCF_000238355.1|WP_016708455.1|tm:132-154	WP_016708455.1	23	4201.13	182.658	2	1	0	0	3	0	0	4	0	2	3	1	0	2	0	1	2	1	0	1
GCF_000238355.1|WP_016706933.1|tm:125-147	WP_016706933.1	23	3789.32	164.753	4	0	0	0	2	2	0	1	0	8	0	0	0	1	0	1	2	2	0	0
GCF_000238395.3|WP_010554465.1|tm:5-27	WP_010554465.1	23	4298.58	186.895	0	0	0	0	2	0	1	6	1	3	2	0	0	1	0	3	0	3	0	1
GCF_000238395.3|WP_007583424.1|tm:109-131	WP_007583424.1	23	4242.3	184.448	2	0	0	0	3	1	0	3	0	4	1	0	0	0	1	4	0	1	2	1
GCF_000238395.3|WP_010553167.1|tm:82-104	WP_010553167.1	23	3715.29	161.534	2	1	0	0	1	2	0	5	0	4	1	0	0	0	0	3	2	2	0	0
GCF_000239155.1|WP_016699049.1|tm:21-43	WP_016699049.1	23	3371.51	146.587	7	0	0	1	2	3	0	0	0	2	0	0	0	0	1	3	0	4	0	0
GCF_000239275.1|WP_006789228.1|tm:103-120	WP_006789228.1	18	3242.62	180.146	1	0	0	0	2	2	0	5	0	4	1	0	0	0	1	0	1	1	0	0
GCF_000239275.1|WP_006789175.1|tm:86-108	WP_006789175.1	23	3722.59	161.852	8	0	1	0	0	1	0	2	0	3	0	0	2	0	1	0	0	2	0	3
GCF_000240225.1|WP_007571848.1|tm:105-127	WP_007571848.1	23	4102.95	178.389	2	0	0	0	4	1	0	0	0	6	0	1	1	1	0	1	0	5	1	0
GCF_000240225.1|WP_007577301.1|tm:90-112	WP_007577301.1	23	3435.45	149.367	5	0	0	0	0	4	0	0	0	6	0	1	0	0	0	1	1	4	0	1
GCF_000240225.1|WP_081488351.1|tm:166-188	WP_081488351.1	23	3894.25	169.315	3	0	0	1	1	2	0	3	0	4	0	1	1	0	0	1	1	3	2	0
GCF_000241055.1|WP_007747150.1|tm:150-172	WP_007747150.1	23	4249.14	184.745	3	0	0	0	2	0	0	4	0	8	0	0	1	0	1	1	0	2	1	0
GCF_000241055.1|WP_028291854.1|tm:65-87	WP_028291854.1	23	3804.88	165.43	0	0	0	1	2	3	0	5	0	2	0	2	0	0	0	3	2	2	0	1
GCF_000241055.1|WP_007746921.1|tm:65-87	WP_007746921.1	23	3881.9	168.778	1	0	1	0	3	2	0	3	0	2	1	2	0	0	0	2	3	2	0	1
GCF_000241305.1|WP_007317953.1|tm:21-43	WP_007317953.1	23	3607.4	156.843	8	1	0	0	1	0	0	0	0	4	1	0	1	2	0	2	2	0	0	1
GCF_000241345.1|WP_083836872.1|tm:15-37	WP_083836872.1	23	3519.56	153.024	3	2	0	0	0	2	0	2	0	2	2	0	2	0	0	1	2	5	0	0
GCF_000241465.1|WP_010406181.1|tm:113-132	WP_010406181.1	20	3368.63	168.431	2	0	0	0	0	1	0	1	0	8	1	0	1	0	0	1	1	4	0	0
GCF_000241465.1|WP_083834132.1|tm:365-387	WP_083834132.1	23	3658.85	159.08	1	0	0	0	0	3	0	1	0	5	0	0	0	0	0	2	2	8	1	0
GCF_000241465.1|WP_010406490.1|tm:115-137	WP_010406490.1	23	3623.6	157.548	3	0	0	0	1	4	0	2	0	5	0	0	0	0	0	0	2	5	0	1
GCF_000241465.1|WP_086010571.1|tm:240-262	WP_086010571.1	23	4145.59	180.243	3	0	1	0	3	1	0	1	0	1	2	0	0	0	0	1	2	4	2	2
GCF_000242135.1|WP_006262474.1|tm:47-69	WP_006262474.1	23	3468.85	150.82	5	0	0	0	2	3	1	3	0	1	0	1	1	0	0	1	2	3	0	0
GCF_000242135.1|WP_006263503.1|tm:686-708	WP_006263503.1	23	4239.35	184.32	1	0	0	0	4	2	0	3	0	3	0	0	1	1	1	0	0	5	1	1
GCF_000242255.2|WP_083841232.1|tm:107-129	WP_083841232.1	23	3742.79	162.73	3	0	0	0	1	2	0	1	0	2	1	0	1	0	0	1	2	7	1	1
GCF_000242455.2|WP_015246615.1|tm:462-484	WP_015246615.1	23	3957.13	172.049	2	0	0	0	2	3	0	0	0	6	2	0	0	0	0	2	1	3	2	0
GCF_000242455.2|WP_081598310.1|tm:97-119	WP_081598310.1	23	3828.45	166.454	1	0	1	0	3	3	0	1	0	2	0	1	1	0	0	1	4	3	2	0
GCF_000242455.2|WP_015247382.1|tm:44-61	WP_015247382.1	18	2984.66	165.814	4	0	0	0	1	3	0	0	0	4	0	0	0	0	1	1	0	1	0	3
GCF_000242595.2|WP_014454754.1|tm:101-123	WP_014454754.1	23	3428.72	149.075	5	0	0	0	1	5	0	3	0	3	0	0	0	0	0	1	0	4	1	0
GCF_000242615.2|WP_005034982.1|tm:94-116	WP_005034982.1	23	4108.81	178.644	3	0	0	1	0	2	0	2	0	8	1	0	0	0	1	1	0	2	2	0
GCF_000242635.2|WP_014678956.1|tm:81-100	WP_014678956.1	20	3411.09	170.555	1	0	0	0	4	3	0	2	1	1	0	0	2	0	0	1	1	2	0	2
GCF_000242635.2|WP_014680784.1|tm:48-70	WP_014680784.1	23	3492.47	151.847	4	0	0	0	2	3	1	4	0	0	0	1	1	0	0	1	3	3	0	0
GCF_000242635.2|WP_014679905.1|tm:5-27	WP_014679905.1	23	4050.07	176.09	2	1	0	0	2	1	0	2	0	4	0	1	0	3	0	1	1	3	0	2
GCF_000242635.2|WP_014679108.1|tm:759-781	WP_014679108.1	23	4423.81	192.34	3	0	0	0	2	1	0	7	0	1	0	0	0	0	1	0	1	1	1	5
GCF_000242915.1|WP_008339356.1|tm:151-168	WP_008339356.1	18	3109.78	172.766	1	0	0	0	5	4	0	0	0	3	2	0	0	0	0	1	0	1	0	1
GCF_000243015.1|WP_008564517.1|tm:219-241	WP_008564517.1	23	4273.84	185.819	2	1	0	0	3	2	0	5	0	4	2	0	0	0	2	0	0	1	0	1
GCF_000243015.1|WP_008564215.1|tm:338-360	WP_008564215.1	23	4441.92	193.127	0	0	0	0	2	1	0	5	0	5	1	0	0	0	1	0	1	4	0	3
GCF_000243015.1|WP_008564575.1|tm:753-771	WP_008564575.1	19	3654.98	192.367	2	1	0	0	1	0	0	2	0	4	1	0	0	0	1	0	1	2	0	4
GCF_000243015.1|WP_052300148.1|tm:733-755	WP_052300148.1	23	4497.14	195.528	3	0	0	0	2	0	0	0	0	6	0	0	0	0	0	2	2	1	5	2
GCF_000243015.1|WP_008564470.1|tm:814-836	WP_008564470.1	23	4247.51	184.674	2	0	0	0	2	3	0	1	0	5	0	0	0	0	0	1	1	2	4	2
GCF_000243015.1|WP_008564932.1|tm:794-813	WP_008564932.1	20	3890.42	194.521	1	0	0	1	3	1	0	1	0	5	0	0	0	0	1	0	1	3	2	1
GCF_000243015.1|WP_044113477.1|tm:794-816	WP_044113477.1	23	4339.93	188.693	1	1	0	0	2	1	0	0	0	6	2	0	0	0	0	2	1	2	1	4
GCF_000243035.1|WP_006951070.1|tm:56-78	WP_006951070.1	23	3563	154.913	4	0	0	0	2	3	1	3	0	1	1	1	1	0	0	1	2	3	0	0
GCF_000243035.1|WP_006951225.1|tm:444-466	WP_006951225.1	23	4016.73	174.64	4	0	0	0	0	0	0	6	0	6	1	0	0	0	0	1	0	4	0	1
GCF_000243115.2|WP_084568291.1|tm:101-123	WP_084568291.1	23	3519.61	153.027	5	0	0	0	1	3	1	3	0	2	0	1	1	0	0	1	2	2	0	1
GCF_000243115.2|WP_008583664.1|tm:786-808	WP_008583664.1	23	4524.66	196.724	2	0	0	0	4	0	0	2	0	8	2	0	0	0	1	1	0	1	0	2
GCF_000243115.2|WP_008584783.1|tm:148-170	WP_008584783.1	23	3840.78	166.99	5	0	0	0	1	1	0	1	0	3	0	2	1	0	1	0	1	5	0	2
GCF_000243155.2|WP_014793193.1|tm:49-71	WP_014793193.1	23	3609.72	156.944	1	0	0	0	0	3	0	4	0	1	2	0	0	2	0	3	2	5	0	0
GCF_000243215.1|WP_040611227.1|tm:456-478	WP_040611227.1	23	4353.06	189.263	3	1	0	0	3	1	0	4	0	5	0	0	0	1	0	0	0	1	2	2
GCF_000243215.1|WP_009137226.1|tm:4-23	WP_009137226.1	20	3644.32	182.216	1	0	0	0	1	2	0	5	0	3	0	0	0	1	0	0	1	3	2	1
GCF_000243215.1|WP_009136304.1|tm:796-818	WP_009136304.1	23	4123.01	179.261	2	0	0	0	2	2	0	2	0	5	0	0	0	0	0	3	1	1	1	4
GCF_000243235.1|WP_006988124.1|tm:715-737	WP_006988124.1	23	4337.57	188.59	0	0	0	0	2	1	0	2	0	8	1	0	0	1	0	3	0	2	1	2
GCF_000243235.1|WP_006989501.1|tm:343-365	WP_006989501.1	23	4035.19	175.443	4	0	0	0	0	0	0	6	0	4	1	0	0	0	1	3	0	2	0	2
GCF_000243235.1|WP_006989814.1|tm:768-790	WP_006989814.1	23	4031.21	175.27	3	0	0	0	2	2	0	4	0	6	1	0	1	0	0	1	0	1	0	2
GCF_000243235.1|WP_006989204.1|tm:728-750	WP_006989204.1	23	4230.09	183.917	3	0	0	0	3	1	0	4	0	3	1	1	0	0	0	2	0	1	1	3
GCF_000243335.1|WP_002775447.1|tm:111-133	WP_002775447.1	23	3647.24	158.576	3	0	0	0	0	3	0	5	0	2	1	0	0	1	0	2	0	5	0	1
GCF_000243335.1|WP_086004586.1|tm:138-160	WP_086004586.1	23	3906.42	169.844	2	0	0	0	2	2	0	1	0	4	1	0	0	2	0	3	1	3	0	2
GCF_000243395.2|WP_005465606.1|tm:123-145	WP_005465606.1	23	3240.24	140.88	11	0	0	1	3	3	0	0	0	2	0	0	1	0	0	0	1	1	0	0
GCF_000243695.2|WP_004750693.1|tm:107-129	WP_004750693.1	23	3957.87	172.081	2	0	1	0	2	1	0	8	0	3	0	0	0	0	0	3	1	1	0	1
GCF_000243695.2|WP_004751414.1|tm:163-180	WP_004751414.1	18	3586.97	199.276	0	0	0	0	3	1	0	2	0	6	0	0	1	1	0	0	0	1	2	1
GCF_000243715.2|WP_010569275.1|tm:107-129	WP_010569275.1	23	3962.52	172.283	3	0	1	0	4	1	0	3	0	4	1	0	0	0	0	1	2	3	0	0
GCF_000244715.1|WP_008592330.1|tm:107-126	WP_008592330.1	20	3408.07	170.404	4	0	0	0	1	0	0	3	0	4	1	0	0	0	0	1	2	3	0	1
GCF_000244955.1|WP_009154211.1|tm:148-170	WP_009154211.1	23	3556.11	154.613	4	0	0	0	2	5	0	0	0	3	3	0	0	0	0	1	1	3	0	1
GCF_000245015.1|WP_002692182.1|tm:190-212	WP_002692182.1	23	4213.16	183.181	1	0	0	0	0	1	1	5	0	5	2	0	0	0	0	1	1	4	2	0
GCF_000245735.1|WP_008950040.1|tm:111-133	WP_008950040.1	23	4470.63	194.375	3	0	0	0	1	0	0	1	0	6	1	0	0	0	1	1	1	3	4	1
GCF_000245735.1|WP_008951045.1|tm:79-101	WP_008951045.1	23	3805	165.435	2	1	0	0	2	3	0	0	0	6	0	0	1	1	0	0	2	4	1	0
GCF_000245755.1|WP_083831395.1|tm:2-24	WP_083831395.1	23	4236.04	184.176	1	0	0	0	1	0	0	8	2	7	0	0	0	0	0	2	0	2	0	0
GCF_000245795.1|WP_083826822.1|tm:13-35	WP_083826822.1	23	4231.82	183.992	0	3	0	0	0	0	0	7	1	2	2	0	0	2	0	1	1	2	0	2
GCF_000245795.1|WP_006307893.1|tm:113-135	WP_006307893.1	23	4251.84	184.863	1	0	0	0	2	0	0	8	0	6	0	0	1	0	0	1	1	2	0	1
GCF_000246855.1|WP_014217142.1|tm:21-43	WP_014217142.1	23	3971.67	172.681	0	0	0	0	1	2	0	1	0	6	0	1	0	0	1	3	3	3	0	2
GCF_000246855.1|WP_014223219.1|tm:328-350	WP_014223219.1	23	4029.35	175.189	1	0	0	0	4	2	0	0	0	7	0	0	0	0	0	4	0	3	0	2
GCF_000246855.1|WP_014222413.1|tm:51-73	WP_014222413.1	23	3461.74	150.51	5	0	0	0	2	3	1	1	0	1	1	1	1	0	0	1	2	4	0	0
GCF_000246855.1|WP_014218643.1|tm:809-831	WP_014218643.1	23	4247.22	184.662	3	0	0	0	1	0	0	3	0	6	0	0	1	0	2	0	1	4	0	2
GCF_000246855.1|WP_041346430.1|tm:895-917	WP_041346430.1	23	4539.89	197.387	2	0	0	0	2	1	0	3	0	5	0	0	0	0	2	0	1	2	2	3
GCF_000246855.1|WP_014218622.1|tm:761-783	WP_014218622.1	23	4369.64	189.984	2	1	0	0	2	1	0	2	0	3	0	0	0	0	0	0	3	2	2	5
GCF_000246855.1|WP_014219133.1|tm:42-64	WP_014219133.1	23	4255.75	185.033	3	1	0	0	2	1	0	3	0	6	2	1	1	0	0	0	0	0	1	2
GCF_000246895.1|WP_035776559.1|tm:7-29	WP_035776559.1	23	4250.24	184.793	1	1	0	0	2	1	1	7	2	2	0	1	0	0	0	1	0	2	1	1
GCF_000246945.1|WP_010249556.1|tm:10-29	WP_010249556.1	20	3756.91	187.845	0	0	0	0	3	1	0	4	0	4	0	0	0	1	1	1	0	4	0	1
GCF_000246945.1|WP_010251274.1|tm:87-109	WP_010251274.1	23	3786.48	164.63	1	0	0	0	3	4	0	4	1	3	1	0	3	0	0	0	2	1	0	0
GCF_000246945.1|WP_010251873.1|tm:336-355	WP_010251873.1	20	3856.42	192.821	1	0	0	0	4	1	0	2	0	5	1	0	0	1	0	2	0	0	1	2
GCF_000246945.1|WP_010251875.1|tm:50-72	WP_010251875.1	23	4026.3	175.057	2	0	0	0	4	1	0	3	0	1	0	1	1	0	0	2	3	2	0	3
GCF_000247715.1|WP_014361186.1|tm:12-34	WP_014361186.1	23	3177.07	138.133	8	0	0	1	1	4	0	2	0	2	0	0	0	0	0	2	1	2	0	0
GCF_000247775.1|WP_040468866.1|tm:129-151	WP_040468866.1	23	4014.95	174.563	3	0	0	0	3	1	0	6	0	3	2	0	1	0	0	1	0	3	0	0
GCF_000247855.1|WP_004104487.1|tm:111-133	WP_004104487.1	23	4220.41	183.496	1	0	0	0	2	3	0	1	0	4	1	0	0	0	0	2	1	3	5	0
GCF_900478135.1|WP_004104673.1|tm:44-66	WP_004104673.1	23	3751.46	163.107	4	0	0	0	2	0	0	5	0	3	0	2	1	0	0	4	1	1	0	0
GCF_000247855.1|WP_004099232.1|tm:130-152	WP_004099232.1	23	4071.27	177.012	0	1	0	0	4	1	0	3	0	5	0	0	0	0	0	6	0	1	0	2
GCF_000247855.1|WP_004099833.1|tm:136-153	WP_004099833.1	18	3029.39	168.299	3	0	0	0	2	2	0	3	0	2	0	0	0	0	1	1	0	3	0	1
GCF_000247855.1|WP_016808755.1|tm:158-180	WP_016808755.1	23	3865.01	168.044	4	1	0	0	2	1	0	1	0	7	0	0	0	0	0	2	1	3	1	0
GCF_000247855.1|WP_004103573.1|tm:150-167	WP_004103573.1	18	3101.71	172.317	3	1	0	0	1	1	0	1	0	6	1	0	0	1	0	1	0	1	0	1
GCF_000247855.1|WP_004103760.1|tm:156-178	WP_004103760.1	23	3939.89	171.3	3	2	0	1	2	2	0	0	0	6	0	0	0	1	0	1	1	2	2	0
GCF_000247855.1|WP_004104456.1|tm:149-171	WP_004104456.1	23	4095.45	178.063	1	0	0	1	3	2	0	4	0	2	4	0	0	0	0	1	4	0	0	1
GCF_000247855.1|WP_004104891.1|tm:139-158	WP_004104891.1	20	3609.35	180.468	5	0	0	0	3	0	0	2	0	4	2	0	0	0	0	1	0	1	0	2
GCF_000247855.1|WP_004105462.1|tm:177-196	WP_004105462.1	20	3658.23	182.911	2	1	0	0	4	1	0	3	0	5	0	0	1	0	0	1	0	0	0	2
GCF_000247855.1|WP_004108388.1|tm:127-146	WP_004108388.1	20	3373.91	168.695	2	0	0	0	1	1	1	1	0	4	1	0	0	0	0	1	4	3	0	1
GCF_000247855.1|WP_004108658.1|tm:147-169	WP_004108658.1	23	3752.51	163.153	2	2	0	0	1	4	0	1	0	7	0	0	0	0	0	1	1	2	1	1
GCF_000247855.1|WP_004109209.1|tm:164-186	WP_004109209.1	23	4045.98	175.912	2	0	0	0	1	1	0	2	1	7	1	1	2	0	0	1	1	2	1	0
GCF_000250675.2|WP_014988396.1|tm:33-50	WP_014988396.1	18	2537.45	140.969	6	0	0	0	1	3	1	1	0	1	0	0	0	0	0	3	0	1	0	1
GCF_000250875.1|WP_008542645.1|tm:130-149	WP_008542645.1	20	3468.73	173.436	3	0	0	0	3	2	0	1	0	5	0	0	0	0	0	1	1	2	1	1
GCF_000252125.1|WP_007139240.1|tm:49-71	WP_007139240.1	23	3904.02	169.74	2	1	0	0	2	1	0	5	0	5	0	0	3	1	0	1	1	1	0	0
GCF_000252125.1|WP_040473905.1|tm:706-728	WP_040473905.1	23	4627.03	201.175	0	0	0	0	3	1	0	1	0	5	1	0	0	0	0	1	1	3	2	5
GCF_000252125.1|WP_007138530.1|tm:371-393	WP_007138530.1	23	4441.72	193.118	0	0	0	0	3	0	1	7	0	3	1	0	0	1	0	1	2	2	1	1
GCF_000252125.1|WP_007137685.1|tm:338-360	WP_007137685.1	23	4256.38	185.06	1	1	0	0	3	1	0	3	1	7	0	1	0	0	0	1	1	1	0	2
GCF_000252125.1|WP_100208577.1|tm:819-841	WP_100208577.1	23	4404.48	191.499	0	0	0	0	6	0	0	4	0	3	0	1	0	0	0	4	0	2	0	3
GCF_000252855.1|WP_004916507.1|tm:42-64	WP_004916507.1	23	3415.58	148.503	4	0	0	0	1	4	1	4	0	0	1	1	1	0	0	1	2	3	0	0
GCF_000253035.1|WP_006341266.1|tm:107-128	WP_006341266.1	22	3855.54	175.252	5	0	0	0	2	2	0	2	0	2	1	1	1	0	0	0	0	2	3	1
GCF_000253115.1|WP_013106156.1|tm:121-143	WP_013106156.1	23	4053.28	176.23	5	0	0	0	2	1	0	1	0	6	0	0	1	0	0	0	0	4	2	1
GCF_000253115.1|WP_013105356.1|tm:86-108	WP_013105356.1	23	3936.81	171.166	4	1	0	0	0	0	1	1	0	3	1	0	1	1	0	3	1	2	0	4
GCF_000253375.1|WP_014000063.1|tm:235-257	WP_014000063.1	23	3734.15	162.354	1	1	0	1	2	4	0	1	0	4	0	0	0	0	0	2	1	4	0	2
GCF_000253375.1|WP_003415979.1|tm:206-228	WP_003415979.1	23	3644.12	158.44	4	0	0	1	1	3	1	3	0	2	2	0	0	0	0	0	3	3	0	0
GCF_000255115.2|WP_014825384.1|tm:9-31	WP_014825384.1	23	3889.44	169.106	2	0	0	0	1	3	0	2	0	7	1	0	0	0	0	3	0	2	1	1
GCF_000255295.1|WP_014394659.1|tm:15-37	WP_014394659.1	23	4030.46	175.237	3	0	1	0	1	0	0	3	0	5	2	0	2	0	1	0	2	3	0	0
GCF_000255295.1|WP_014397759.1|tm:97-119	WP_014397759.1	23	3841.51	167.022	4	0	0	0	1	2	0	1	0	9	0	0	0	0	0	1	0	4	0	1
GCF_000255295.1|WP_014395045.1|tm:154-176	WP_014395045.1	23	3526.73	153.336	6	0	0	0	2	3	0	1	0	4	0	0	1	1	0	2	0	2	0	1
GCF_000255355.1|WP_010421283.1|tm:97-116	WP_010421283.1	20	3592.24	179.612	0	0	0	0	1	0	1	8	0	3	1	0	1	0	0	3	0	2	0	0
GCF_000255455.1|WP_010182213.1|tm:87-109	WP_010182213.1	23	3846.12	167.223	0	0	0	1	3	4	0	4	0	3	2	0	3	0	0	0	3	0	0	0
GCF_000255455.1|WP_010181342.1|tm:407-426	WP_010181342.1	20	3817.81	190.891	0	0	0	0	1	0	0	8	0	6	0	0	0	0	1	2	1	0	0	1
GCF_000255455.1|WP_010179566.1|tm:35-57	WP_010179566.1	23	4327.63	188.158	1	0	0	0	2	1	0	4	0	8	0	0	0	0	1	1	2	1	1	1
GCF_000255455.1|WP_010180524.1|tm:782-804	WP_010180524.1	23	4584.05	199.307	4	0	0	1	4	0	0	4	0	3	0	0	0	0	1	0	0	1	3	2
GCF_000255555.1|WP_002705780.1|tm:94-116	WP_002705780.1	23	3995.02	173.697	1	1	0	0	3	2	0	5	0	4	0	0	1	0	0	1	0	4	0	1
GCF_000255555.1|WP_002706295.1|tm:84-106	WP_002706295.1	23	3546.95	154.215	4	0	0	0	1	4	0	2	1	5	0	0	0	0	0	0	2	4	0	0
GCF_000255555.1|WP_002704633.1|tm:13-35	WP_002704633.1	23	3855.33	167.623	3	0	0	0	1	2	1	3	0	5	0	1	0	0	1	3	2	0	1	0
GCF_000255705.1|WP_020476015.1|tm:136-155	WP_020476015.1	20	3215.76	160.788	5	0	0	0	2	1	0	3	0	1	1	0	2	0	0	1	3	0	1	0
GCF_000256565.1|WP_029363775.1|tm:146-165	WP_029363775.1	20	3184.54	159.227	4	0	0	0	3	3	1	2	0	2	1	0	0	0	0	1	0	3	0	0
GCF_000257165.1|WP_013868320.1|tm:7-29	WP_013868320.1	23	4514.62	196.288	1	1	0	0	4	0	2	3	0	4	1	1	0	1	1	0	1	1	0	2
GCF_000257165.1|WP_013857492.1|tm:120-142	WP_013857492.1	23	4237.84	184.254	1	0	0	0	1	2	0	6	0	2	1	0	0	0	1	3	2	0	4	0
GCF_000257165.1|WP_019280814.1|tm:163-185	WP_019280814.1	23	3996.15	173.746	3	1	0	0	5	1	0	2	0	4	1	0	0	0	0	1	1	4	0	0
GCF_000257165.1|WP_019280943.1|tm:119-141	WP_019280943.1	23	4422.91	192.3	0	0	0	0	5	1	1	3	0	8	0	1	0	0	0	1	1	1	1	0
GCF_000257165.1|WP_013856703.1|tm:146-168	WP_013856703.1	23	3970.17	172.616	0	1	0	0	1	2	0	6	0	2	0	0	0	0	0	3	2	3	1	2
GCF_000257165.1|WP_019281249.1|tm:153-175	WP_019281249.1	23	4204.13	182.788	0	0	0	0	3	0	0	3	1	5	2	1	0	0	0	5	1	1	0	1
GCF_000258175.1|WP_006236564.1|tm:20-42	WP_006236564.1	23	3368.36	146.45	5	1	1	1	0	4	0	0	0	3	0	0	0	0	0	0	2	5	1	0
GCF_000258405.1|WP_014559245.1|tm:138-160	WP_014559245.1	23	3963.2	172.313	5	0	0	0	2	1	0	5	0	2	1	1	0	0	0	0	0	4	0	2
GCF_000258405.1|WP_014561750.1|tm:239-261	WP_014561750.1	23	3664.5	159.326	6	1	0	0	2	0	0	4	0	1	1	2	0	0	0	2	2	2	0	0
GCF_000258405.1|WP_083832071.1|tm:819-841	WP_083832071.1	23	4271.67	185.725	1	0	0	0	1	3	0	4	0	2	0	0	0	1	0	0	1	4	4	2
GCF_000258495.1|WP_010600187.1|tm:703-725	WP_010600187.1	23	4450.81	193.513	3	0	0	0	4	1	0	2	0	2	0	0	1	0	2	0	0	3	1	4
GCF_000258535.2|WP_014652467.1|tm:13-35	WP_014652467.1	23	4005.69	174.16	2	1	0	0	3	1	0	1	0	5	1	0	0	0	0	3	3	1	1	1
GCF_000258535.2|WP_013916217.1|tm:229-251	WP_013916217.1	23	3441.75	149.641	7	0	0	0	1	2	0	4	0	1	1	0	1	0	0	1	1	4	0	0
GCF_000258535.2|WP_014369621.1|tm:12-34	WP_014369621.1	23	3950.54	171.763	3	0	0	0	0	0	0	5	1	1	1	0	1	0	0	2	0	7	1	1
GCF_000258535.2|WP_014651162.1|tm:49-71	WP_014651162.1	23	3582.43	155.758	5	1	0	0	1	4	1	0	0	7	0	0	0	0	0	1	0	2	1	0
GCF_000258535.2|WP_014651600.1|tm:16-38	WP_014651600.1	23	3859.8	167.817	3	0	0	0	0	3	0	2	0	8	1	0	1	0	0	1	1	1	1	1
GCF_000258535.2|WP_014652080.1|tm:12-34	WP_014652080.1	23	3931.41	170.931	1	0	0	0	1	3	0	7	0	4	0	0	1	0	0	1	3	0	1	1
GCF_000258535.2|WP_013919420.1|tm:102-124	WP_013919420.1	23	3986.37	173.32	2	0	0	0	3	2	0	2	0	3	1	0	0	0	0	4	0	3	1	2
GCF_000258535.2|WP_016362662.1|tm:20-42	WP_016362662.1	23	4394.95	191.085	1	0	0	0	1	2	0	3	1	5	0	0	0	1	1	1	1	1	2	3
GCF_000258595.1|WP_106428035.1|tm:134-156	WP_106428035.1	23	3597.86	156.429	6	0	0	0	3	3	0	1	0	1	1	1	0	0	0	0	2	4	1	0
GCF_000258595.1|WP_010469769.1|tm:146-168	WP_010469769.1	23	3570.76	155.25	9	0	0	0	1	1	1	0	0	7	0	0	1	0	0	0	0	3	0	0
GCF_000258595.1|WP_010468443.1|tm:191-213	WP_010468443.1	23	3570.06	155.22	7	0	0	0	3	3	0	0	0	4	2	0	0	0	0	0	2	2	0	0
GCF_000258765.1|WP_029331907.1|tm:4-21	WP_029331907.1	18	3499.27	194.404	1	0	0	0	1	1	1	3	0	4	1	0	0	0	0	0	0	2	1	3
GCF_000259115.1|WP_010604202.1|tm:13-35	WP_010604202.1	23	4473.04	194.48	2	0	0	1	1	0	0	1	1	6	0	1	0	0	1	0	1	3	0	5
GCF_009914335.1|WP_001255015.1|tm:9-31	WP_001255015.1	23	3828.09	166.439	2	0	0	0	1	2	0	4	0	4	0	1	1	1	1	2	0	4	0	0
GCF_000259115.1|WP_029215815.1|tm:114-136	WP_029215815.1	23	4128.39	179.495	2	0	0	0	2	1	0	2	0	3	2	0	0	1	0	3	1	3	2	1
GCF_000259115.1|WP_010605167.1|tm:78-97	WP_010605167.1	20	2965.48	148.274	8	0	0	0	3	1	0	0	0	1	1	0	0	0	0	2	2	2	0	0
GCF_000259115.1|WP_081489970.1|tm:20-42	WP_081489970.1	23	4164.04	181.045	0	1	1	1	1	0	0	5	0	4	3	0	1	0	0	3	2	0	1	0
GCF_000259115.1|WP_010606831.1|tm:83-105	WP_010606831.1	23	3735.01	162.392	2	0	0	0	2	4	0	3	0	6	0	0	0	0	0	2	1	2	0	1
GCF_000259115.1|WP_010605889.1|tm:115-137	WP_010605889.1	23	3889.7	169.117	3	1	0	0	2	1	0	3	0	4	1	0	1	1	0	2	1	2	0	1
GCF_000259115.1|WP_010606263.1|tm:123-142	WP_010606263.1	20	3237.52	161.876	5	1	0	0	3	1	0	2	0	3	1	0	0	0	0	2	0	2	0	0
GCF_000259115.1|WP_010606717.1|tm:120-142	WP_010606717.1	23	4118.7	179.074	3	0	0	0	2	1	0	5	0	5	0	0	0	1	0	0	3	1	1	1
GCF_000259115.1|WP_010606863.1|tm:131-153	WP_010606863.1	23	4115.64	178.941	3	1	0	0	1	1	0	3	0	5	0	0	0	0	2	0	2	3	0	2
GCF_000259115.1|WP_010603747.1|tm:109-128	WP_010603747.1	20	3571.92	178.596	2	0	0	0	4	2	0	3	0	3	0	0	0	0	0	2	1	0	0	3
GCF_000259115.1|WP_010607366.1|tm:148-167	WP_010607366.1	20	3329.35	166.468	3	0	0	0	2	3	0	1	0	6	1	0	1	0	0	0	1	1	0	1
GCF_000259115.1|WP_010604137.1|tm:150-169	WP_010604137.1	20	3678.89	183.945	1	0	0	0	1	1	0	4	0	7	2	0	0	0	0	1	0	2	0	1
GCF_000259115.1|WP_010605563.1|tm:142-164	WP_010605563.1	23	4090.69	177.856	2	0	0	0	3	2	0	2	0	5	0	0	0	1	0	1	2	2	0	3
GCF_000259115.1|WP_010606787.1|tm:123-145	WP_010606787.1	23	3775.54	164.154	6	0	0	0	2	1	0	4	1	2	0	0	0	0	0	0	2	4	0	1
GCF_000259115.1|WP_100215531.1|tm:134-156	WP_100215531.1	23	4062.73	176.64	3	0	0	0	4	1	0	3	0	3	0	0	1	2	0	0	0	5	0	1
GCF_000259115.1|WP_010604260.1|tm:127-146	WP_010604260.1	20	3434.58	171.729	1	0	0	0	4	3	0	1	0	5	1	0	0	0	0	0	2	3	0	0
GCF_000259115.1|WP_010606557.1|tm:116-138	WP_010606557.1	23	3532.47	153.586	3	1	0	0	1	4	1	4	0	3	0	0	1	0	0	2	2	0	0	1
GCF_000259175.1|WP_004921357.1|tm:110-132	WP_004921357.1	23	4426.45	192.454	1	0	0	0	0	2	0	4	1	4	2	0	0	0	0	0	1	3	5	0
GCF_000259175.1|WP_014656923.1|tm:212-234	WP_014656923.1	23	4295.92	186.779	2	0	0	0	5	0	0	3	0	4	1	1	1	0	0	1	2	1	0	2
GCF_000260115.1|WP_008613897.1|tm:722-744	WP_008613897.1	23	3793.87	164.951	2	0	0	0	1	4	0	5	0	5	0	0	0	0	0	0	1	4	1	0
GCF_000260115.1|WP_008616378.1|tm:340-362	WP_008616378.1	23	4139.9	179.996	3	0	0	0	0	1	0	5	1	8	1	0	0	0	0	2	0	0	1	1
GCF_000260115.1|WP_008615462.1|tm:7-24	WP_008615462.1	18	3166.38	175.91	2	1	0	1	4	1	0	1	0	4	0	1	0	1	0	1	0	1	0	0
GCF_000260115.1|WP_008616306.1|tm:794-816	WP_008616306.1	23	4173.51	181.457	2	1	0	0	0	0	1	7	0	3	0	0	0	0	0	2	1	2	0	4
GCF_000260655.1|WP_003766158.1|tm:115-137	WP_003766158.1	23	3866.2	168.096	2	0	0	0	1	5	0	2	1	4	1	0	1	0	0	0	0	3	2	1
GCF_000260835.1|WP_040488962.1|tm:275-297	WP_040488962.1	23	4342.69	188.813	0	1	0	0	4	2	0	9	1	1	0	0	0	0	0	0	1	1	0	3
GCF_000260835.1|WP_008237879.1|tm:256-278	WP_008237879.1	23	4298.51	186.892	0	0	0	0	5	1	0	5	1	4	0	1	1	0	0	1	3	0	1	0
GCF_000260835.1|WP_008238267.1|tm:13-35	WP_008238267.1	23	4580.47	199.151	1	0	0	0	4	0	2	3	0	5	1	0	0	2	0	0	1	1	0	3
GCF_000260985.4|WP_089418537.1|tm:113-132	WP_089418537.1	20	3723.2	186.16	2	0	0	0	3	1	0	1	0	6	1	0	1	0	0	0	1	2	2	0
GCF_000261345.2|WP_010062831.1|tm:23-45	WP_010062831.1	23	3640.31	158.274	1	0	0	1	3	3	0	2	0	3	0	0	2	0	0	4	0	4	0	0
GCF_000261345.2|WP_010063525.1|tm:113-135	WP_010063525.1	23	3600.51	156.544	5	0	0	0	3	3	0	1	0	1	1	0	0	0	0	1	2	5	1	0
GCF_000261345.2|WP_079055608.1|tm:41-58	WP_079055608.1	18	2629.39	146.077	4	0	0	0	0	4	0	0	0	5	0	0	2	0	0	0	1	1	0	1
GCF_000261345.2|WP_010063986.1|tm:159-181	WP_010063986.1	23	3432.04	149.219	6	0	1	0	0	2	0	1	0	4	0	0	1	0	0	0	1	7	0	0
GCF_000261345.2|WP_058954227.1|tm:252-274	WP_058954227.1	23	3597.49	156.413	6	0	0	0	1	3	0	0	0	5	0	0	1	0	1	1	0	4	1	0
GCF_000261345.2|WP_058954064.1|tm:246-268	WP_058954064.1	23	3426.33	148.971	5	0	0	0	0	4	0	1	0	5	1	0	1	0	0	0	0	6	0	0
GCF_000262045.1|WP_016936066.1|tm:109-131	WP_016936066.1	23	3918.18	170.356	2	0	0	0	1	2	0	9	0	1	0	0	0	1	0	0	1	5	0	1
GCF_000262085.1|WP_016896769.1|tm:78-97	WP_016896769.1	20	3925.08	196.254	2	0	0	0	3	0	0	6	1	0	0	1	0	1	0	1	0	0	0	5
GCF_000262245.1|WP_005761854.1|tm:111-133	WP_005761854.1	23	4282.11	186.179	1	1	0	0	0	2	0	1	0	5	1	0	0	0	1	0	4	2	4	1
GCF_000262305.1|WP_002441343.1|tm:111-133	WP_002441343.1	23	4181.74	181.815	1	0	0	0	1	3	0	1	0	4	1	0	0	0	0	1	2	4	5	0
GCF_000262305.1|WP_002443191.1|tm:12-34	WP_002443191.1	23	3280.88	142.647	8	0	0	0	0	3	0	2	0	2	2	1	0	0	0	1	3	1	0	0
GCF_000262305.1|WP_002442233.1|tm:152-174	WP_002442233.1	23	3932.4	170.974	3	1	0	0	1	2	0	1	0	7	1	0	0	0	0	1	1	3	1	1
GCF_000262305.1|WP_002439108.1|tm:147-169	WP_002439108.1	23	4127.46	179.455	1	1	0	0	2	2	0	2	0	7	1	0	2	0	0	0	2	1	2	0
GCF_000262305.1|WP_002441078.1|tm:162-184	WP_002441078.1	23	4095.13	178.049	5	1	0	0	2	1	0	3	0	4	1	0	0	0	0	0	1	2	3	0
GCF_000262305.1|WP_002444122.1|tm:149-171	WP_002444122.1	23	3721.5	161.804	4	0	0	0	1	2	0	3	0	6	0	0	1	0	0	2	1	2	0	1
GCF_000262345.1|WP_016908615.1|tm:23-45	WP_016908615.1	23	3668.02	159.479	1	0	0	1	3	3	0	3	0	3	0	0	2	0	0	4	0	3	0	0
GCF_000262345.1|WP_016910051.1|tm:113-135	WP_016910051.1	23	3600.51	156.544	5	0	0	0	3	3	0	1	0	1	1	0	0	0	0	1	2	5	1	0
GCF_000262345.1|WP_106429961.1|tm:195-217	WP_106429961.1	23	3302.23	143.575	9	0	0	0	2	4	0	0	0	2	0	0	0	1	0	0	0	4	0	1
GCF_003722315.1|WP_003870211.1|tm:152-174	WP_003870211.1	23	3700.12	160.875	2	0	0	0	1	2	0	0	0	6	0	1	1	0	0	3	1	5	0	1
GCF_000262445.1|WP_006569390.1|tm:109-127	WP_006569390.1	19	3417.48	179.867	1	0	0	0	2	3	0	7	0	2	0	0	0	0	0	0	0	1	0	3
GCF_000263055.1|WP_016917155.1|tm:96-115	WP_016917155.1	20	3592.24	179.612	0	0	0	0	1	0	1	8	0	3	1	0	1	0	0	3	0	2	0	0
GCF_000264295.1|WP_007808862.1|tm:132-154	WP_007808862.1	23	3840.38	166.973	4	0	0	0	0	1	0	2	0	2	1	0	1	0	0	0	3	6	1	2
GCF_000264295.1|WP_007807957.1|tm:170-189	WP_007807957.1	20	3235.69	161.785	3	0	0	0	1	2	0	1	0	5	0	0	2	0	0	1	1	3	1	0
GCF_000264315.1|WP_007082864.1|tm:4-26	WP_007082864.1	23	4214.78	183.251	3	0	0	0	3	2	0	1	0	4	0	1	0	1	1	0	2	1	1	3
GCF_000264315.1|WP_083838931.1|tm:129-151	WP_083838931.1	23	3825.23	166.314	4	0	0	0	0	1	0	1	0	1	2	0	1	0	0	0	3	7	1	2
GCF_000264455.2|WP_014753247.1|tm:250-272	WP_014753247.1	23	3691.86	160.516	7	0	0	1	3	2	1	2	0	3	1	0	1	0	0	0	0	2	0	0
GCF_000264455.2|WP_014743896.1|tm:133-150	WP_014743896.1	18	2943.42	163.523	3	0	0	0	1	2	0	2	0	1	0	0	0	0	0	0	1	6	1	1
GCF_000264455.2|WP_014746554.1|tm:162-184	WP_014746554.1	23	3516.69	152.9	5	0	0	0	1	3	0	0	0	5	0	0	3	0	0	0	1	4	0	1
GCF_000264455.2|WP_014752946.1|tm:193-211	WP_014752946.1	19	3192.38	168.02	1	0	0	0	3	2	0	4	0	2	1	0	0	0	0	2	2	2	0	0
GCF_000264455.2|WP_014748565.1|tm:13-35	WP_014748565.1	23	3308.85	143.863	9	0	0	0	0	2	0	2	0	2	1	0	1	0	0	2	1	2	0	1
GCF_000264765.2|WP_034164313.1|tm:255-277	WP_034164313.1	23	3740.5	162.63	1	0	0	0	2	5	1	2	0	5	0	0	2	1	0	0	1	2	0	1
GCF_000264765.2|WP_071881888.1|tm:111-133	WP_071881888.1	23	4258.37	185.147	0	0	0	0	2	3	0	3	0	2	1	0	0	0	0	1	3	3	5	0
GCF_000264765.2|WP_034163231.1|tm:192-214	WP_034163231.1	23	4028.45	175.15	4	1	0	0	4	1	0	0	0	4	0	0	0	0	0	0	1	6	2	0
GCF_000264765.2|WP_071881910.1|tm:125-147	WP_071881910.1	23	3964.33	172.362	2	0	1	0	3	2	0	5	0	3	0	1	0	0	0	1	1	3	1	0
GCF_000264945.2|WP_007684219.1|tm:117-136	WP_007684219.1	20	3233.78	161.689	7	0	0	0	1	1	0	1	0	3	0	0	0	0	0	0	1	4	2	0
GCF_000264945.2|WP_007684504.1|tm:31-53	WP_007684504.1	23	3459.31	150.405	6	0	0	0	2	3	1	0	0	1	1	1	0	0	0	2	1	4	0	1
GCF_000265245.1|WP_016854600.1|tm:15-37	WP_016854600.1	23	4002.72	174.031	2	0	1	0	3	2	0	1	0	7	0	1	2	1	0	1	0	1	1	0
GCF_000265245.1|WP_016855167.1|tm:111-133	WP_016855167.1	23	4205.42	182.844	3	0	0	0	1	2	0	1	0	6	2	0	0	0	1	0	2	2	3	0
GCF_000265385.1|WP_014781464.1|tm:259-281	WP_014781464.1	23	4082.08	177.482	3	0	0	0	2	2	0	4	0	2	1	1	0	0	0	2	0	2	2	2
GCF_000265385.1|WP_052309030.1|tm:361-383	WP_052309030.1	23	4272.41	185.757	0	0	0	0	5	2	0	4	0	5	0	0	0	1	1	2	1	1	0	1
GCF_000265385.1|WP_014781508.1|tm:336-353	WP_014781508.1	18	3212.86	178.492	3	0	0	0	2	1	0	2	0	5	0	0	0	0	0	0	0	3	0	2
GCF_000265385.1|WP_014782924.1|tm:331-353	WP_014782924.1	23	4357.91	189.474	0	0	0	0	1	3	0	2	0	10	1	0	0	0	2	0	1	1	1	1
GCF_000265385.1|WP_014783036.1|tm:131-153	WP_014783036.1	23	3903.5	169.717	3	0	0	0	1	3	0	5	0	6	0	1	0	0	0	0	2	0	0	2
GCF_000265385.1|WP_014783552.1|tm:46-68	WP_014783552.1	23	3486.98	151.608	4	0	0	0	2	3	1	2	0	1	0	1	1	0	0	1	2	5	0	0
GCF_000265385.1|WP_014782045.1|tm:389-411	WP_014782045.1	23	4284.49	186.282	1	0	0	0	3	2	0	3	1	9	0	1	0	0	0	1	0	0	0	2
GCF_000265405.1|WP_014773741.1|tm:771-793	WP_014773741.1	23	4314.99	187.608	2	1	0	0	2	1	0	1	0	5	0	0	0	0	0	1	2	2	2	4
GCF_000265405.1|WP_014772633.1|tm:439-461	WP_014772633.1	23	4312.89	187.517	2	0	0	0	3	1	0	4	0	5	0	0	0	0	1	1	0	3	0	3
GCF_000266885.1|WP_083847847.1|tm:15-37	WP_083847847.1	23	4105.45	178.498	0	0	0	1	2	2	0	6	0	4	0	0	1	1	0	2	1	1	0	2
GCF_000266885.1|WP_014803940.1|tm:10-32	WP_014803940.1	23	4039.57	175.633	3	0	1	0	0	1	0	4	1	5	1	0	1	0	0	0	1	3	1	1
GCF_000266885.1|WP_014801912.1|tm:160-182	WP_014801912.1	23	3740.63	162.636	4	0	0	1	3	2	0	5	0	0	1	0	1	0	0	0	2	4	0	0
GCF_000266885.1|WP_014802729.1|tm:151-173	WP_014802729.1	23	3837.58	166.851	2	0	0	1	4	4	0	1	0	2	0	0	1	1	0	2	0	3	2	0
GCF_000269565.1|WP_008788837.1|tm:128-150	WP_008788837.1	23	4189.92	182.17	2	1	0	0	1	1	0	5	0	3	0	0	0	0	1	0	0	6	1	2
GCF_000269565.1|WP_008787494.1|tm:100-122	WP_008787494.1	23	4316.28	187.664	0	2	0	0	3	1	0	7	0	1	2	0	0	0	0	2	1	1	2	1
GCF_000269565.1|WP_008788909.1|tm:78-100	WP_008788909.1	23	4190.75	182.207	1	0	0	0	1	1	0	4	0	6	0	1	0	0	0	1	2	3	1	2
GCF_000269565.1|WP_008789237.1|tm:100-122	WP_008789237.1	23	4098.85	178.211	0	1	0	0	1	0	0	4	0	7	1	0	1	0	0	1	2	5	0	0
GCF_000269565.1|WP_008790112.1|tm:104-123	WP_008790112.1	20	3520.86	176.043	1	2	0	0	2	1	0	4	0	5	0	0	0	0	0	2	0	2	1	0
GCF_000269565.1|WP_008787646.1|tm:241-260	WP_008787646.1	20	3787.63	189.381	0	0	0	0	4	0	0	3	0	2	0	0	0	2	0	3	2	1	0	3
GCF_000269565.1|WP_008789159.1|tm:111-128	WP_008789159.1	18	3078.67	171.037	0	0	0	0	2	4	0	3	1	2	1	0	0	0	0	1	1	1	0	2
GCF_000269565.1|WP_008787793.1|tm:231-253	WP_008787793.1	23	4151	180.478	0	0	1	0	0	1	1	7	0	5	1	0	1	0	0	2	1	1	0	2
GCF_000269565.1|WP_008787828.1|tm:161-183	WP_008787828.1	23	4273.45	185.802	1	0	0	0	4	0	0	2	0	4	0	0	0	1	1	5	1	1	0	3
GCF_000269805.1|WP_017194406.1|tm:69-91	WP_017194406.1	23	3401.67	147.899	3	2	1	1	1	4	0	1	0	4	0	0	0	0	0	2	1	3	0	0
GCF_000269865.1|WP_083842029.1|tm:110-132	WP_083842029.1	23	4182.44	181.845	1	0	0	0	1	2	0	6	1	4	0	0	1	0	0	0	0	4	1	2
GCF_000269865.1|WP_007200216.1|tm:183-205	WP_007200216.1	23	4028.82	175.166	3	1	0	0	2	1	1	2	0	4	0	0	1	0	0	3	0	1	0	4
GCF_000269985.1|WP_014135365.1|tm:179-201	WP_014135365.1	23	3471.28	150.925	3	0	0	0	1	5	0	3	0	5	0	0	1	0	0	1	0	4	0	0
GCF_000269985.1|WP_106437728.1|tm:146-168	WP_106437728.1	23	3702.47	160.977	4	0	0	0	0	3	0	2	0	3	1	2	0	0	0	0	1	5	1	1
GCF_000269985.1|WP_014137170.1|tm:21-40	WP_014137170.1	20	3148.66	157.433	1	0	0	0	1	4	0	0	0	5	2	0	0	0	1	4	1	1	0	0
GCF_000269985.1|WP_081539402.1|tm:242-264	WP_081539402.1	23	3208.5	139.5	8	0	0	0	0	4	0	1	0	3	0	0	1	0	0	1	0	4	0	1
GCF_000270085.1|WP_013852497.1|tm:95-117	WP_013852497.1	23	4092.96	177.955	1	1	1	0	4	2	0	3	0	1	2	1	1	0	0	1	0	3	1	1
GCF_000270085.1|WP_013852835.1|tm:132-151	WP_013852835.1	20	3424.25	171.213	4	0	0	0	3	2	0	3	0	4	1	0	0	0	0	0	1	1	0	1
GCF_000270245.1|WP_013864920.1|tm:20-42	WP_013864920.1	23	3579.59	155.634	7	0	0	0	0	2	0	3	0	1	3	0	2	0	0	3	0	0	2	0
GCF_000270245.1|WP_013861006.1|tm:50-72	WP_013861006.1	23	3218.66	139.942	6	0	0	1	0	3	0	2	0	1	0	0	1	0	0	2	2	5	0	0
GCF_000271305.1|WP_007183800.1|tm:228-250	WP_007183800.1	23	3543.34	154.058	3	1	0	0	0	2	0	0	0	4	1	2	1	1	0	2	1	5	0	0
GCF_000271305.1|WP_007183420.1|tm:122-139	WP_007183420.1	18	3072.75	170.708	3	0	0	0	0	2	0	5	0	4	0	0	0	0	0	0	1	1	1	1
GCF_000271805.1|WP_003540607.1|tm:12-34	WP_003540607.1	23	4041.31	175.709	3	0	1	0	4	0	0	1	0	2	2	0	2	1	1	1	2	3	0	0
GCF_000271805.1|WP_003548146.1|tm:12-29	WP_003548146.1	18	2922.5	162.361	3	0	0	0	2	2	0	3	0	2	1	0	1	0	0	2	1	0	0	1
GCF_000271805.1|WP_003550915.1|tm:20-37	WP_003550915.1	18	3076.01	170.889	3	0	1	0	4	1	0	1	0	3	1	0	2	0	0	0	1	1	0	0
GCF_000272005.1|WP_008985636.1|tm:112-134	WP_008985636.1	23	4482.07	194.873	1	0	0	0	2	0	0	3	0	5	2	0	0	1	0	3	1	1	4	0
GCF_000272005.1|WP_008985006.1|tm:142-164	WP_008985006.1	23	3769.67	163.899	5	0	0	0	3	2	0	2	0	4	0	0	0	0	0	3	0	2	0	2
GCF_000273175.1|WP_007486184.1|tm:334-353	WP_007486184.1	20	3357.71	167.885	2	0	0	0	0	2	0	0	0	9	0	0	0	0	0	1	0	5	0	1
GCF_000273175.1|WP_007485227.1|tm:46-68	WP_007485227.1	23	3527.25	153.359	4	0	0	0	2	3	1	3	0	0	1	1	1	0	0	1	2	4	0	0
GCF_000273175.1|WP_007487357.1|tm:774-796	WP_007487357.1	23	4375.36	190.233	3	2	0	0	1	0	0	6	0	1	0	0	0	0	1	1	2	0	3	3
GCF_000273175.1|WP_007487014.1|tm:777-799	WP_007487014.1	23	4215.38	183.277	1	1	0	0	2	1	0	5	0	4	0	0	0	0	0	1	3	1	0	4
GCF_000273175.1|WP_007485898.1|tm:783-805	WP_007485898.1	23	4445.27	193.273	5	0	0	0	4	0	0	3	0	4	0	0	0	0	1	0	0	2	3	1
GCF_000273175.1|WP_007487592.1|tm:798-820	WP_007487592.1	23	4394.78	191.077	2	0	0	0	1	0	0	2	0	4	1	0	1	0	0	2	0	4	3	3
GCF_000273175.1|WP_007482873.1|tm:767-789	WP_007482873.1	23	4494.12	195.397	0	1	0	1	1	0	0	7	0	2	1	0	0	1	0	1	1	2	1	4
GCF_000273175.1|WP_085929636.1|tm:912-934	WP_085929636.1	23	4509.53	196.067	1	0	0	0	4	0	0	4	0	5	0	0	0	0	0	0	1	4	0	4
GCF_000273175.1|WP_044166753.1|tm:781-803	WP_044166753.1	23	4143.66	180.159	1	1	0	0	4	2	0	6	0	1	1	0	0	0	0	2	1	1	0	3
GCF_000273175.1|WP_002558369.1|tm:761-783	WP_002558369.1	23	4321.05	187.872	1	0	0	0	4	3	0	5	1	2	0	0	0	0	0	1	0	1	1	4
GCF_000273175.1|WP_007484306.1|tm:866-888	WP_007484306.1	23	4220.97	183.52	1	0	0	0	1	1	0	9	0	2	0	0	0	0	0	1	1	4	2	1
GCF_000273175.1|WP_007484773.1|tm:794-816	WP_007484773.1	23	4224.52	183.675	3	1	0	0	2	0	0	3	0	4	0	0	1	1	0	1	2	1	2	2
GCF_000273175.1|WP_007485776.1|tm:792-814	WP_007485776.1	23	4563.27	198.403	1	0	0	0	2	0	0	3	0	4	2	0	0	0	0	1	1	3	1	5
GCF_000273175.1|WP_007486225.1|tm:768-790	WP_007486225.1	23	4198.44	182.541	2	0	0	0	1	1	0	6	0	6	0	0	0	0	0	2	1	1	2	1
GCF_000273175.1|WP_044166312.1|tm:785-807	WP_044166312.1	23	4448.74	193.423	2	1	0	0	2	0	0	3	0	5	0	0	0	0	0	1	2	1	2	4
GCF_000273235.1|WP_007479898.1|tm:21-43	WP_007479898.1	23	4168.09	181.221	0	0	1	0	5	0	0	2	0	3	1	1	1	0	0	3	2	3	0	1
GCF_000273235.1|WP_005932273.1|tm:384-401	WP_005932273.1	18	3427.82	190.434	0	1	0	0	4	0	0	5	0	3	0	0	0	0	0	1	2	1	1	0
GCF_000273235.1|WP_007481465.1|tm:349-368	WP_007481465.1	20	3428.85	171.442	1	0	0	0	1	2	0	0	0	8	0	0	0	0	0	1	0	6	0	1
GCF_000273235.1|WP_007482128.1|tm:786-808	WP_007482128.1	23	4519.61	196.505	2	0	0	0	2	1	0	4	1	5	0	0	0	0	0	1	0	1	3	3
GCF_000273235.1|WP_007479769.1|tm:5-24	WP_007479769.1	20	3456.6	172.83	2	0	0	0	1	1	0	3	0	5	0	1	0	1	0	1	1	3	0	1
GCF_000273235.1|WP_007479666.1|tm:781-803	WP_007479666.1	23	4262.56	185.329	1	0	0	0	1	1	0	6	0	2	0	0	0	0	1	3	2	1	1	4
GCF_000273235.1|WP_007478690.1|tm:893-915	WP_007478690.1	23	4308.69	187.334	2	1	0	0	0	1	0	4	0	4	0	0	0	0	0	1	1	3	4	2
GCF_000273235.1|WP_007479238.1|tm:7-29	WP_007479238.1	23	4223.64	183.637	0	0	0	0	3	2	0	2	0	5	1	3	0	0	0	1	2	1	0	3
GCF_000273235.1|WP_007479397.1|tm:769-791	WP_007479397.1	23	4448.34	193.406	1	0	0	1	0	1	0	4	0	5	0	0	0	0	0	2	1	1	3	4
GCF_000273235.1|WP_085930783.1|tm:912-934	WP_085930783.1	23	4529.2	196.922	1	0	0	0	4	0	0	6	0	4	0	0	0	0	0	0	1	3	0	4
GCF_000273235.1|WP_007479582.1|tm:774-796	WP_007479582.1	23	4211.3	183.1	4	0	0	0	2	1	0	3	0	4	0	0	0	0	0	0	1	3	1	4
GCF_000273235.1|WP_007482606.1|tm:781-803	WP_007482606.1	23	4172.96	181.433	2	2	0	0	2	1	1	5	0	3	0	0	0	0	0	3	0	0	2	2
GCF_000273235.1|WP_007481456.1|tm:775-797	WP_007481456.1	23	4709.57	204.764	1	0	0	0	2	0	0	3	1	6	1	0	0	0	0	0	0	3	2	4
GCF_000273235.1|WP_005929696.1|tm:766-788	WP_005929696.1	23	3934.18	171.051	4	0	0	0	0	2	0	3	0	7	0	0	0	0	0	2	0	2	2	1
GCF_000273235.1|WP_007478538.1|tm:867-889	WP_007478538.1	23	4056.61	176.374	3	0	0	0	0	1	0	6	0	4	0	0	0	0	0	1	1	4	2	1
GCF_000273235.1|WP_007481598.1|tm:758-780	WP_007481598.1	23	4122.7	179.248	1	2	0	0	2	1	0	4	0	3	1	0	0	1	0	1	2	3	2	0
GCF_000273235.1|WP_007482502.1|tm:92-114	WP_007482502.1	23	4207.56	182.937	2	0	0	0	1	1	0	6	0	3	1	0	1	0	0	1	1	2	1	3
GCF_000273235.1|WP_007480890.1|tm:148-167	WP_007480890.1	20	3720.77	186.038	1	0	0	0	5	1	1	0	0	3	1	0	2	0	0	0	1	3	0	2
GCF_000273235.1|WP_007482594.1|tm:781-803	WP_007482594.1	23	4178.76	181.685	1	0	0	0	2	0	0	2	0	6	0	0	1	0	0	3	0	5	0	3
GCF_000273525.1|WP_017143499.1|tm:21-43	WP_017143499.1	23	3891.7	169.204	5	0	0	0	1	2	0	0	0	9	2	0	0	0	0	1	0	2	1	0
GCF_000273525.1|WP_003813573.1|tm:148-170	WP_003813573.1	23	3518.45	152.976	7	0	0	0	1	2	0	1	0	5	0	0	0	0	0	1	3	2	0	1
GCF_000273525.1|WP_003811947.1|tm:71-93	WP_003811947.1	23	3716.63	161.593	3	0	0	1	1	4	0	5	1	1	3	0	1	0	0	2	0	0	0	1
GCF_000275725.1|WP_016914922.1|tm:111-133	WP_016914922.1	23	4104.83	178.471	2	0	0	0	1	2	0	2	1	5	0	0	0	0	0	0	2	5	3	0
GCF_000276805.1|WP_017223276.1|tm:123-142	WP_017223276.1	20	3625.05	181.252	0	0	0	0	2	3	0	4	0	4	2	0	0	0	0	1	0	2	1	1
GCF_000276805.1|WP_017219878.1|tm:129-151	WP_017219878.1	23	4276.8	185.948	1	1	0	0	2	0	0	4	2	5	0	1	2	0	0	0	1	2	0	2
GCF_000276805.1|WP_083849961.1|tm:169-191	WP_083849961.1	23	4268.31	185.579	1	0	0	0	4	0	0	1	0	4	0	0	0	0	1	4	2	3	1	2
GCF_000276805.1|WP_026006222.1|tm:143-165	WP_026006222.1	23	4453.93	193.649	3	0	0	0	1	0	0	2	0	3	1	0	0	0	2	3	1	1	3	3
GCF_000276805.1|WP_017222937.1|tm:118-140	WP_017222937.1	23	4417.98	192.086	0	0	0	0	5	0	0	3	1	6	2	1	0	0	0	1	2	2	0	0
GCF_000277125.1|WP_009954176.1|tm:159-176	WP_009954176.1	18	2659.43	147.746	7	0	0	0	1	1	0	0	0	2	1	0	0	0	0	0	3	3	0	0
GCF_000277125.1|WP_009954176.1|tm:159-176	WP_009954176.1	18	2659.43	147.746	7	0	0	0	1	1	0	0	0	2	1	0	0	0	0	0	3	3	0	0
GCF_000277125.1|WP_009956941.1|tm:21-43	WP_009956941.1	23	3796.18	165.051	6	0	2	0	2	2	0	1	0	0	1	0	0	0	2	0	1	4	0	2
GCF_000277165.1|WP_004599639.1|tm:97-116	WP_004599639.1	20	3657.21	182.86	0	0	0	0	1	0	1	7	0	3	2	0	0	1	0	3	0	2	0	0
GCF_000277285.1|WP_011191176.1|tm:97-116	WP_011191176.1	20	3657.21	182.86	0	0	0	0	1	0	1	7	0	3	2	0	0	1	0	3	0	2	0	0
GCF_000277525.1|WP_017181442.1|tm:140-162	WP_017181442.1	23	3587.48	155.977	5	0	0	0	1	3	0	1	1	6	0	0	0	0	0	0	2	4	0	0
GCF_000277525.1|WP_026002114.1|tm:112-134	WP_026002114.1	23	3906.63	169.853	4	0	0	0	0	2	0	3	0	7	1	0	1	0	0	0	2	1	1	1
GCF_000279145.1|WP_014856410.1|tm:124-143	WP_014856410.1	20	3736.7	186.835	3	0	0	0	3	0	0	4	0	3	0	0	0	0	0	0	0	4	0	3
GCF_000279145.1|WP_014854799.1|tm:800-822	WP_014854799.1	23	4545.68	197.638	2	0	0	1	2	0	0	4	0	3	2	1	0	0	0	2	0	0	2	4
GCF_000279995.1|WP_008038657.1|tm:10-27	WP_008038657.1	18	3170.61	176.145	0	1	0	1	3	0	0	1	0	2	0	1	1	0	0	2	2	3	0	1
GCF_000280055.1|WP_008608973.1|tm:111-133	WP_008608973.1	23	4516.47	196.368	2	0	0	0	1	0	0	1	0	6	1	0	0	0	1	1	1	4	4	1
GCF_000280865.1|WP_078568737.1|tm:23-45	WP_078568737.1	23	3668.02	159.479	1	0	0	1	3	3	0	3	0	3	0	0	2	0	0	4	0	3	0	0
GCF_000280865.1|WP_006602729.1|tm:113-135	WP_006602729.1	23	3577.05	155.524	6	0	0	0	3	3	0	1	0	1	1	0	0	0	0	0	3	4	1	0
GCF_000280865.1|WP_006603720.1|tm:195-217	WP_006603720.1	23	3243.87	141.038	9	0	0	0	0	3	0	1	0	4	0	1	1	0	0	0	0	4	0	0
GCF_000280865.1|WP_040900187.1|tm:152-171	WP_040900187.1	20	3008.95	150.447	6	1	0	0	1	2	0	0	0	3	1	0	0	0	0	0	0	6	0	0
GCF_000280865.1|WP_040900189.1|tm:138-160	WP_040900189.1	23	3573.73	155.38	3	0	0	0	0	3	0	1	0	7	0	0	2	0	0	0	2	5	0	0
GCF_000280925.3|WP_002640879.1|tm:97-119	WP_002640879.1	23	3899.14	169.528	3	0	0	0	1	2	0	0	0	9	0	0	0	0	0	2	0	4	0	2
GCF_000281085.1|WP_016954981.1|tm:115-137	WP_016954981.1	23	4236.24	184.184	1	0	0	0	0	1	0	3	0	5	1	0	0	0	1	1	1	6	2	1
GCF_000281175.1|WP_014432348.1|tm:177-199	WP_014432348.1	23	3735.1	162.396	8	0	0	0	0	1	0	1	0	4	0	0	1	0	0	0	1	4	3	0
GCF_000283255.1|WP_019391879.1|tm:113-132	WP_019391879.1	20	3347.95	167.397	3	0	0	0	0	2	0	4	0	3	0	0	0	0	0	0	0	6	1	1
GCF_000283255.1|WP_019394126.1|tm:81-103	WP_019394126.1	23	4309.34	187.363	0	0	0	1	5	1	0	5	0	6	0	0	1	1	0	1	0	2	0	0
GCF_000283575.1|WP_014117240.1|tm:97-119	WP_014117240.1	23	3724.6	161.939	4	0	0	0	4	2	0	3	0	3	0	0	0	0	0	2	2	3	0	0
GCF_000283915.1|WP_014364195.1|tm:97-116	WP_014364195.1	20	3592.24	179.612	0	0	0	0	1	0	1	8	0	3	1	0	1	0	0	3	0	2	0	0
GCF_000284155.1|WP_014412361.1|tm:97-116	WP_014412361.1	20	3592.24	179.612	0	0	0	0	1	0	1	8	0	3	1	0	1	0	0	3	0	2	0	0
GCF_000284255.1|WP_014427210.1|tm:220-242	WP_014427210.1	23	3506.44	152.454	4	0	1	0	2	4	0	2	0	3	0	0	1	0	0	1	2	2	0	1
GCF_000284295.1|WP_014444142.1|tm:21-43	WP_014444142.1	23	3381.75	147.033	9	0	0	0	1	2	0	1	0	1	0	0	0	0	2	1	3	3	0	0
GCF_000284295.1|WP_014444220.1|tm:21-43	WP_014444220.1	23	3472.67	150.986	7	0	0	1	0	1	0	2	0	3	0	0	1	1	0	0	4	3	0	0
GCF_000284295.1|WP_083888739.1|tm:21-43	WP_083888739.1	23	3768.01	163.827	1	0	0	0	1	4	0	0	0	4	0	0	2	0	2	1	1	6	1	0
GCF_000284315.1|WP_014449436.1|tm:150-172	WP_014449436.1	23	4054.94	176.302	4	0	0	0	0	1	0	0	1	9	1	0	0	0	0	1	0	4	2	0
GCF_000284335.1|WP_014453255.1|tm:90-107	WP_014453255.1	18	3318.68	184.371	1	0	0	0	5	1	0	4	0	4	0	0	0	0	0	1	0	2	0	0
GCF_000284335.1|WP_014454044.1|tm:13-35	WP_014454044.1	23	4139.29	179.969	2	0	0	0	5	1	1	2	0	2	0	1	0	1	1	2	1	3	0	1
GCF_000284355.1|WP_080504838.1|tm:151-170	WP_080504838.1	20	3220.28	161.014	3	1	0	0	5	4	0	1	0	2	2	0	1	0	0	1	0	0	0	0
GCF_000284375.1|WP_014494622.1|tm:209-231	WP_014494622.1	23	3215.87	139.82	8	0	0	0	1	4	0	1	0	3	0	0	1	0	0	0	1	4	0	0
GCF_000284375.1|WP_014498572.1|tm:144-166	WP_014498572.1	23	3404.42	148.018	7	0	0	0	0	4	0	2	0	1	0	1	0	0	0	2	0	3	2	1
GCF_000284375.1|WP_014490287.1|tm:111-133	WP_014490287.1	23	4126.54	179.415	6	0	0	0	2	0	0	1	0	5	1	0	0	1	1	0	0	4	1	1
GCF_000284415.1|WP_081581639.1|tm:4-23	WP_081581639.1	20	3523.92	176.196	2	1	0	1	4	1	0	1	0	5	1	0	1	0	0	1	0	2	0	0
GCF_000284515.1|WP_087946076.1|tm:112-133	WP_087946076.1	22	3986.8	181.218	1	0	0	0	3	1	0	4	0	3	1	0	1	0	0	0	3	3	0	2
GCF_000284615.1|WP_014421738.1|tm:116-138	WP_014421738.1	23	3962.46	172.281	3	0	0	0	2	2	0	1	1	6	0	0	0	0	0	1	0	5	0	2
GCF_000285495.1|WP_010649207.1|tm:103-125	WP_010649207.1	23	3976.91	172.909	2	0	0	0	0	1	0	7	0	2	1	0	1	0	0	2	1	4	2	0
GCF_000285495.1|WP_010650392.1|tm:156-173	WP_010650392.1	18	3156.65	175.369	2	0	1	0	0	1	0	4	0	3	0	0	0	0	0	2	1	1	2	1
GCF_000285515.1|WP_010271484.1|tm:19-41	WP_010271484.1	23	3791.87	164.864	2	0	0	0	0	3	0	1	0	8	1	0	1	0	0	3	0	2	0	2
GCF_000285515.1|WP_081505132.1|tm:43-65	WP_081505132.1	23	3945.98	171.564	1	0	0	0	0	2	0	4	0	6	0	0	1	0	0	4	0	2	1	2
GCF_000285515.1|WP_081505042.1|tm:27-49	WP_081505042.1	23	4156.08	180.699	0	1	0	0	0	1	0	4	0	4	0	1	1	0	0	1	1	5	1	3
GCF_000285515.1|WP_026021180.1|tm:206-225	WP_026021180.1	20	3263.42	163.171	2	0	0	0	0	3	0	4	0	6	1	0	0	0	0	0	2	2	0	0
GCF_000285515.1|WP_026021222.1|tm:118-140	WP_026021222.1	23	4088.17	177.747	4	0	0	0	1	2	0	3	0	6	0	1	0	0	0	0	0	2	1	3
GCF_000285515.1|WP_010277613.1|tm:17-39	WP_010277613.1	23	4043.14	175.789	0	0	0	0	2	1	1	3	0	7	0	0	1	0	0	4	1	2	0	1
GCF_000285515.1|WP_010277741.1|tm:21-43	WP_010277741.1	23	4284.27	186.273	1	0	0	0	3	0	0	3	0	5	0	0	1	0	2	1	3	3	0	1
GCF_000285515.1|WP_010269384.1|tm:104-126	WP_010269384.1	23	4161.92	180.953	3	0	0	0	3	1	0	5	0	4	1	0	0	0	0	2	0	2	2	0
GCF_000285555.1|WP_010286265.1|tm:128-145	WP_010286265.1	18	3141.93	174.552	3	0	0	0	1	0	0	4	0	1	1	0	0	0	0	0	0	7	1	0
GCF_000285595.1|WP_010301256.1|tm:225-247	WP_010301256.1	23	3658.01	159.044	2	0	0	0	0	4	0	5	0	2	1	1	2	0	0	1	1	2	0	2
GCF_000285595.1|WP_010301338.1|tm:128-150	WP_010301338.1	23	3837.34	166.841	5	0	0	0	2	0	1	4	0	1	0	0	0	0	0	2	0	7	1	0
GCF_000285595.1|WP_010305626.1|tm:92-114	WP_010305626.1	23	3998.02	173.827	2	0	0	0	3	1	0	5	0	3	0	0	2	0	0	3	0	2	0	2
GCF_000285595.1|WP_083844855.1|tm:142-164	WP_083844855.1	23	4300.92	186.997	1	1	0	1	2	0	0	2	0	3	2	0	0	1	0	2	2	2	0	4
GCF_000285595.1|WP_010306830.1|tm:139-158	WP_010306830.1	20	3650.3	182.515	2	0	1	0	2	1	2	3	0	4	0	0	1	1	0	0	0	1	0	2
GCF_000285835.1|WP_083882877.1|tm:96-115	WP_083882877.1	20	3306.49	165.324	1	0	0	0	0	1	0	0	0	6	0	0	0	0	1	2	3	6	0	0
GCF_000286955.2|WP_017025991.1|tm:732-754	WP_017025991.1	23	4131.13	179.614	3	0	0	0	1	0	0	4	0	5	1	0	1	0	0	1	1	4	2	0
GCF_000286955.2|WP_017024453.1|tm:117-139	WP_017024453.1	23	4364.58	189.764	0	0	0	0	0	2	1	6	0	2	2	1	0	0	1	2	1	1	4	0
GCF_000286955.2|WP_017025950.1|tm:168-190	WP_017025950.1	23	4165.93	181.127	0	0	0	0	0	1	0	3	1	8	0	0	2	0	0	2	0	4	2	0
GCF_000257165.1|WP_013868320.1|tm:7-29	WP_013868320.1	23	4514.62	196.288	1	1	0	0	4	0	2	3	0	4	1	1	0	1	1	0	1	1	0	2
GCF_000287155.2|WP_017046255.1|tm:120-142	WP_017046255.1	23	4237.84	184.254	1	0	0	0	1	2	0	6	0	2	1	0	0	0	1	3	2	0	4	0
GCF_000287615.1|WP_007525347.1|tm:109-131	WP_007525347.1	23	4271.14	185.702	2	0	0	0	0	2	0	2	1	5	1	0	0	1	0	0	2	2	3	2
GCF_000294755.1|WP_019375494.1|tm:104-126	WP_019375494.1	23	4124.31	179.318	1	0	0	0	4	1	0	6	0	2	0	0	1	0	0	1	1	5	1	0
GCF_000295935.2|WP_051394836.1|tm:20-42	WP_051394836.1	23	3955.88	171.995	3	0	1	0	2	2	0	5	0	3	0	1	0	0	0	0	2	2	1	1
GCF_000295935.2|WP_051394908.1|tm:800-822	WP_051394908.1	23	4466.83	194.21	3	0	0	0	3	0	0	5	0	5	0	0	0	0	1	2	0	0	2	2
GCF_000295935.2|WP_009033306.1|tm:141-163	WP_009033306.1	23	3933.7	171.03	3	0	0	0	1	0	1	3	0	2	1	1	0	1	0	4	0	4	0	2
GCF_000296405.1|WP_004600340.1|tm:299-321	WP_004600340.1	23	3260.07	141.742	2	0	0	0	1	8	0	0	0	3	1	0	1	0	0	0	2	4	0	1
GCF_000296445.1|WP_040625890.1|tm:4-22	WP_040625890.1	19	3240.67	170.562	2	1	0	0	0	1	0	3	0	6	1	0	0	0	0	2	0	2	0	1
GCF_000296445.1|WP_009138816.1|tm:251-273	WP_009138816.1	23	3852.26	167.49	3	0	0	0	1	2	0	8	0	4	0	1	1	0	0	0	0	3	0	0
GCF_000296465.1|WP_008861989.1|tm:385-407	WP_008861989.1	23	4039.22	175.618	3	0	0	0	1	1	0	3	0	6	0	0	0	1	0	0	1	5	0	2
GCF_000296695.1|WP_008218810.1|tm:108-130	WP_008218810.1	23	4572.85	198.82	2	0	0	0	2	0	0	3	0	6	1	0	0	1	0	1	1	1	4	1
GCF_000296695.1|WP_081502300.1|tm:131-148	WP_081502300.1	18	3408.75	189.375	1	0	0	0	2	0	0	2	0	5	0	0	0	0	0	0	2	4	2	0
GCF_000296695.1|WP_008222410.1|tm:135-154	WP_008222410.1	20	3290.34	164.517	4	1	0	0	1	1	0	0	0	6	0	0	0	0	0	1	1	4	1	0
GCF_000296695.1|WP_008222027.1|tm:127-149	WP_008222027.1	23	3958.77	172.12	5	0	0	0	1	0	0	1	0	7	2	0	1	0	0	1	2	2	1	0
GCF_000296695.1|WP_008222427.1|tm:127-149	WP_008222427.1	23	4364.35	189.754	2	0	0	0	1	1	0	2	0	5	0	0	1	0	1	1	1	3	4	1
GCF_000296695.1|WP_008217917.1|tm:140-162	WP_008217917.1	23	4069.54	176.937	5	0	0	0	2	1	0	1	0	4	0	0	1	0	0	0	3	2	4	0
GCF_000296815.2|WP_009281633.1|tm:466-488	WP_009281633.1	23	4263.8	185.383	1	0	0	0	3	2	0	2	0	5	0	0	0	0	1	1	3	2	3	0
GCF_000296815.2|WP_009285066.1|tm:73-95	WP_009285066.1	23	3910.52	170.023	3	0	1	1	0	1	0	2	0	4	1	1	1	0	0	2	1	2	0	3
GCF_000296815.2|WP_009283640.1|tm:360-382	WP_009283640.1	23	4208.65	182.985	3	0	0	0	0	1	0	4	0	6	0	0	0	0	1	1	1	2	1	3
GCF_000296815.2|WP_009285207.1|tm:13-35	WP_009285207.1	23	4114.71	178.9	1	3	0	0	1	0	0	1	0	4	1	1	1	1	0	2	1	3	2	1
GCF_000296815.2|WP_009283463.1|tm:7-29	WP_009283463.1	23	4174.29	181.491	3	1	0	0	1	0	0	1	0	6	1	1	3	1	0	0	1	1	2	1
GCF_000296815.2|WP_009282324.1|tm:347-366	WP_009282324.1	20	3376.12	168.806	3	0	0	0	2	3	0	2	0	7	0	0	0	0	0	0	0	2	0	1
GCF_000296815.2|WP_009282744.1|tm:137-159	WP_009282744.1	23	4030.09	175.221	2	0	0	0	1	4	0	1	0	6	1	0	1	0	1	0	0	3	2	1
GCF_000296835.1|WP_008470582.1|tm:110-132	WP_008470582.1	23	4066.01	176.783	4	0	0	0	2	1	0	4	1	3	0	0	1	0	0	0	0	4	0	3
GCF_000296835.1|WP_008470804.1|tm:147-165	WP_008470804.1	19	3509	184.684	1	0	0	0	2	1	0	5	0	2	0	0	0	0	1	3	1	0	1	2
GCF_000297025.1|WP_009560491.1|tm:110-132	WP_009560491.1	23	3951.65	171.811	2	0	0	0	0	2	0	1	0	4	0	0	1	0	1	0	0	9	0	3
GCF_000297395.2|WP_007457579.1|tm:7-29	WP_007457579.1	23	3471.17	150.92	5	0	0	0	0	4	1	0	0	4	0	0	0	0	1	2	1	4	1	0
GCF_000297395.2|WP_007462320.1|tm:165-184	WP_007462320.1	20	2891.2	144.56	7	0	0	0	0	2	0	0	0	3	1	0	1	0	0	0	1	5	0	0
GCF_000297395.2|WP_007463085.1|tm:61-83	WP_007463085.1	23	3952.87	171.864	4	0	1	1	1	1	1	0	0	5	0	0	1	0	0	0	0	6	2	0
GCF_000298075.1|WP_009381773.1|tm:106-128	WP_009381773.1	23	4027.38	175.103	2	0	0	0	1	0	0	5	0	2	1	0	0	1	0	3	2	4	1	1
GCF_000298075.1|WP_009383638.1|tm:20-42	WP_009383638.1	23	4034.37	175.407	1	0	0	0	1	1	1	5	0	8	0	1	0	0	0	2	2	1	0	0
GCF_000298115.2|WP_014939843.1|tm:118-140	WP_014939843.1	23	3902.31	169.666	4	0	0	0	0	0	0	7	0	2	0	0	1	0	0	2	0	5	1	1
GCF_000298115.2|WP_044502698.1|tm:86-108	WP_044502698.1	23	3951.04	171.784	2	0	0	0	2	0	0	4	0	3	1	2	1	0	0	2	0	6	0	0
GCF_000298195.1|WP_083877446.1|tm:78-95	WP_083877446.1	18	3392.29	188.461	2	0	0	0	2	0	0	2	0	3	0	0	1	0	1	2	0	2	2	1
GCF_000298195.1|WP_006333133.1|tm:180-202	WP_006333133.1	23	3727.68	162.073	4	0	0	1	1	2	0	3	0	4	0	0	0	0	0	1	3	3	1	0
GCF_000298295.1|WP_009187116.1|tm:393-411	WP_009187116.1	19	3741.97	196.946	1	0	0	0	2	0	0	4	0	5	0	0	0	0	0	1	2	0	2	2
GCF_000299035.1|WP_026049174.1|tm:112-134	WP_026049174.1	23	4000.73	173.945	4	0	0	0	2	2	0	4	0	4	0	0	0	1	0	0	0	4	2	0
GCF_000299035.1|WP_017154591.1|tm:15-37	WP_017154591.1	23	4074.07	177.133	0	0	0	0	1	4	0	3	2	4	1	0	0	0	0	2	2	0	1	3
GCF_000299035.1|WP_081584771.1|tm:98-120	WP_081584771.1	23	3935.8	171.122	1	0	0	0	3	1	0	4	1	4	0	1	0	0	0	4	1	3	0	0
GCF_000299315.2|WP_017203773.1|tm:26-45	WP_017203773.1	20	3187.32	159.366	2	0	0	1	0	1	0	1	0	4	1	1	0	0	0	3	2	4	0	0
GCF_000299315.2|WP_083513042.1|tm:20-39	WP_083513042.1	20	3653.35	182.667	2	0	0	0	0	1	0	1	0	6	0	0	2	1	0	0	1	2	2	2
GCF_000299315.2|WP_083512988.1|tm:236-258	WP_083512988.1	23	3871.94	168.345	4	0	0	0	3	2	0	1	0	3	1	0	2	0	1	0	1	4	0	1
GCF_000299335.2|WP_008738161.1|tm:102-124	WP_008738161.1	23	3798.97	165.173	3	0	0	0	0	4	0	3	0	2	0	0	2	0	0	0	1	4	4	0
GCF_000299575.1|WP_007425877.1|tm:153-175	WP_007425877.1	23	3423.01	148.827	3	0	0	0	0	6	0	2	0	5	0	0	0	0	0	2	1	2	0	2
GCF_000299895.1|WP_008488954.1|tm:21-40	WP_008488954.1	20	3127.21	156.36	3	1	0	0	2	2	0	2	1	0	0	0	0	0	0	2	2	4	0	1
GCF_000299895.1|WP_083849641.1|tm:41-60	WP_083849641.1	20	3507.48	175.374	1	3	0	0	4	1	0	4	0	1	0	0	1	0	1	2	1	0	0	1
GCF_000299895.1|WP_008487582.1|tm:122-144	WP_008487582.1	23	4266.42	185.497	2	0	0	0	0	1	0	4	0	5	2	0	0	0	1	1	1	3	2	1
GCF_000299895.1|WP_008489335.1|tm:152-174	WP_008489335.1	23	4037.32	175.536	2	0	0	0	1	1	0	1	0	6	0	0	0	1	0	3	0	5	1	2
GCF_000299895.1|WP_008488149.1|tm:132-154	WP_008488149.1	23	3925.39	170.669	2	0	0	0	3	2	1	2	0	4	1	0	1	0	0	3	0	3	1	0
GCF_000299915.1|WP_008484253.1|tm:108-130	WP_008484253.1	23	4211.64	183.115	0	0	0	0	1	3	0	3	0	7	0	0	0	0	0	1	2	2	3	1
GCF_000300005.1|WP_014993557.1|tm:108-125	WP_014993557.1	18	3577.27	198.737	1	0	0	0	0	0	0	0	0	11	0	0	0	0	0	0	0	3	3	0
GCF_000300005.1|WP_014995371.1|tm:62-84	WP_014995371.1	23	3584.89	155.865	4	0	1	0	1	2	0	3	0	2	0	2	1	0	0	2	1	3	0	1
GCF_000300095.1|WP_014971931.1|tm:137-156	WP_014971931.1	20	3630.74	181.537	3	1	0	0	2	1	0	1	0	3	1	0	0	0	0	0	1	3	1	3
GCF_000300095.1|WP_013592284.1|tm:7-29	WP_013592284.1	23	3893.32	169.275	4	0	0	0	4	0	1	2	0	1	2	2	2	0	0	2	2	1	0	0
GCF_000300095.1|WP_014973215.1|tm:21-43	WP_014973215.1	23	3525.96	153.303	6	1	0	1	2	2	0	2	0	1	1	0	0	0	0	2	3	1	0	1
GCF_000300095.1|WP_015004417.1|tm:223-245	WP_015004417.1	23	3758.34	163.406	6	0	0	0	2	2	0	2	1	4	1	0	1	0	0	0	1	2	0	1
GCF_000300095.1|WP_041745546.1|tm:148-170	WP_041745546.1	23	3822.59	166.2	5	0	0	0	0	2	1	2	0	2	1	1	0	0	0	1	1	4	3	0
GCF_000300095.1|WP_014973184.1|tm:56-78	WP_014973184.1	23	3828.93	166.475	5	0	0	0	3	2	1	0	0	3	0	0	1	0	2	0	0	6	0	0
GCF_000300135.1|WP_014974000.1|tm:120-142	WP_014974000.1	23	4221.93	183.562	0	0	0	0	1	2	1	6	0	4	1	0	0	0	0	0	1	5	2	0
GCF_000300135.1|WP_041773175.1|tm:107-129	WP_041773175.1	23	4114.85	178.907	2	0	0	1	3	3	0	6	0	3	0	0	1	0	0	1	0	0	2	1
GCF_000300135.1|WP_014973609.1|tm:79-101	WP_014973609.1	23	4275.75	185.902	0	0	0	0	2	1	0	4	1	4	0	1	0	2	0	2	1	2	0	3
GCF_000300135.1|WP_041773240.1|tm:93-115	WP_041773240.1	23	3996.45	173.759	2	0	0	0	1	2	0	4	0	5	1	0	0	0	0	1	2	3	1	1
GCF_000300195.1|WP_017417020.1|tm:144-166	WP_017417020.1	23	3822.23	166.184	5	1	0	1	3	1	0	2	0	1	1	1	0	0	0	2	1	2	0	2
GCF_000300275.1|WP_081579282.1|tm:20-42	WP_081579282.1	23	4232.92	184.04	1	0	0	0	3	0	1	6	0	4	0	0	1	0	2	3	2	0	0	0
GCF_000300275.1|WP_008891696.1|tm:132-154	WP_008891696.1	23	3673.59	159.721	3	0	0	0	0	6	0	1	0	5	1	0	0	0	0	1	0	2	1	3
GCF_000300815.1|WP_017445890.1|tm:747-769	WP_017445890.1	23	4204.34	182.797	0	1	0	0	2	1	0	3	1	5	0	0	0	0	0	1	0	7	1	1
GCF_000300815.1|WP_081579202.1|tm:157-179	WP_081579202.1	23	4190.18	182.182	2	0	0	0	2	3	0	6	0	2	0	0	0	1	0	0	1	2	4	0
GCF_000300855.1|WP_006727769.1|tm:13-35	WP_006727769.1	23	4116.81	178.992	2	0	0	1	4	1	1	3	0	4	0	0	2	0	1	0	2	2	0	0
GCF_000300855.1|WP_006725764.1|tm:166-185	WP_006725764.1	20	3370.51	168.526	4	1	0	0	1	2	0	1	0	2	1	0	1	0	0	0	1	3	3	0
GCF_000300855.1|WP_006727988.1|tm:230-252	WP_006727988.1	23	3752.02	163.131	0	0	0	0	4	5	0	3	0	1	0	1	0	0	0	3	0	4	0	2
GCF_000300875.1|WP_008992903.1|tm:416-438	WP_008992903.1	23	4411.07	191.786	2	0	0	0	4	0	1	5	0	4	0	1	0	0	1	1	0	2	0	2
GCF_000300875.1|WP_008991487.1|tm:375-397	WP_008991487.1	23	4577.8	199.035	0	0	0	0	2	1	0	1	1	5	1	0	0	1	1	2	0	3	3	2
GCF_000300875.1|WP_008991745.1|tm:371-393	WP_008991745.1	23	4131.79	179.643	1	0	0	1	1	3	0	5	0	6	0	0	0	0	1	2	0	0	0	3
GCF_000300875.1|WP_008992483.1|tm:334-356	WP_008992483.1	23	3957.9	172.083	0	0	0	0	1	5	0	5	0	2	1	2	0	0	0	2	0	1	2	2
GCF_000300875.1|WP_008992578.1|tm:338-360	WP_008992578.1	23	3905.24	169.793	1	1	0	0	3	4	0	2	0	4	1	0	0	0	0	0	2	3	0	2
GCF_000300875.1|WP_040459935.1|tm:338-360	WP_040459935.1	23	4151.89	180.517	2	0	0	0	0	1	0	3	1	9	1	0	0	0	0	2	1	1	1	1
GCF_000300875.1|WP_008990399.1|tm:810-832	WP_008990399.1	23	4182.74	181.858	3	0	0	0	1	1	0	4	1	2	1	0	0	0	0	0	2	4	2	2
GCF_000300875.1|WP_008992715.1|tm:728-750	WP_008992715.1	23	4249.74	184.771	3	1	0	0	4	0	1	1	0	6	0	0	0	0	0	2	2	0	1	2
GCF_000300875.1|WP_008992701.1|tm:148-167	WP_008992701.1	20	3296.87	164.844	2	0	0	0	0	2	0	5	0	2	2	0	0	0	1	1	4	1	0	0
GCF_000300975.2|WP_006465293.1|tm:203-225	WP_006465293.1	23	3390.18	147.399	5	0	0	1	1	5	0	2	0	2	0	0	0	0	0	1	0	5	1	0
GCF_000300975.2|WP_039875260.1|tm:135-157	WP_039875260.1	23	3575.23	155.445	7	0	0	0	0	2	0	2	0	3	0	0	1	0	1	0	1	5	1	0
GCF_000300975.2|WP_006462803.1|tm:252-274	WP_006462803.1	23	3827.06	166.394	7	0	0	1	1	0	0	3	1	5	1	1	1	0	0	0	1	1	0	0
GCF_000300975.2|WP_006463768.1|tm:21-43	WP_006463768.1	23	3591.26	156.142	5	0	1	1	1	3	0	2	0	3	2	0	0	0	1	2	2	0	0	0
GCF_000300975.2|WP_006463772.1|tm:21-43	WP_006463772.1	23	3482.89	151.43	5	0	1	0	1	3	0	2	1	3	1	1	0	0	0	2	2	1	0	0
GCF_000300995.1|WP_083851768.1|tm:5-27	WP_083851768.1	23	4103.33	178.406	1	3	0	0	2	0	0	2	0	4	1	0	0	0	1	1	3	4	1	0
GCF_000300995.1|WP_008927793.1|tm:206-228	WP_008927793.1	23	3551.57	154.416	6	0	1	0	2	2	0	0	0	3	3	0	0	0	0	2	3	1	0	0
GCF_000300995.1|WP_008927661.1|tm:106-123	WP_008927661.1	18	3252.58	180.699	4	0	0	0	0	0	0	6	0	4	0	0	0	0	0	0	0	2	2	0
GCF_000300995.1|WP_040297208.1|tm:164-186	WP_040297208.1	23	3814.22	165.836	3	0	0	0	0	1	1	0	0	6	2	0	1	0	0	1	5	2	0	1
GCF_000302595.1|WP_017259563.1|tm:13-35	WP_017259563.1	23	4210.9	183.083	1	0	0	1	3	1	0	4	2	3	1	2	0	0	0	1	1	2	0	1
GCF_000302595.1|WP_017258518.1|tm:13-32	WP_017258518.1	20	3376.95	168.847	3	0	1	0	1	1	0	3	0	4	1	1	0	1	0	0	1	3	0	0
GCF_000302595.1|WP_017257154.1|tm:740-762	WP_017257154.1	23	4327.14	188.137	2	0	0	0	1	2	0	0	0	3	0	0	0	0	0	0	1	6	3	5
[truncated: 26,232 more rows]
