# Supplementary material for: Transmembrane Transcription Regulators Are Widespread in Bacteria and Archaea
Source: Microbiol Spectr. 2023 May 8;11(3):e00266-23. doi: 10.1128/spectrum.00266-23 (PMC10269533; doi:10.1128/spectrum.00266-23)
Supplement: Supplemental file 9 — Supplemental material. Download spectrum.00266-23-s0009.xlsx, XLSX file, 0.02 MB [file spectrum.00266-23-s0009.xlsx]

## Sheet: Analysis
Supplemental file 7: Spearman and Kendall correlation of TTRs counts with the total number of signal transduction proteins, genome size, and the total number of encoded proteins.
(1) means that estimates were made with raw data; (2) – with the data after subtracting TTRs counts from the total signal transduction proteins counts and the total ST counts from the total protein counts
In each column the first number corresponds to the Spearman correlation test result, the second - to the Kendall correlation test result
Abbreviations: TTRs – transmembrane transcription factors; ST – signal transduction proteins
Phyla/Class	(1) ST, correlation coefficient	(1) ST, p-value	(2) ST, correlation coefficient	(2) ST, p-value	Genome Size, correlation coefficient	Genome Size, p-value	(1) Number of proteins, correlation coefficient	(1) Number of proteins, p-value	(2) Number of proteins, correlation coefficient	(2) Number of proteins, p-value	Average number of TTRs	Average number of ST	Average Genome Size, nucleotides	Average numer of proteins	TTRs counts/ST counts, %	TTRs counts/Total proteins, %	ST counts/Total proteins, %
Bacteria
Across phyla	0.272, 0.193	< 2.2e-16, < 2.2e-16	0.249, 0.177	< 2.2e-16, < 2.2e-16	0.332, 0.234	< 2.2e-16, < 2.2e-16	0.304, 0.214	< 2.2e-16, < 2.2e-16	0.305, 0.215	< 2.2e-16, < 2.2e-16	5.2	372.5	4606874	4143.37	1.39	0.125502	8.99062
Actinobacteriota	0.561, 0.427	< 2.2e-16, < 2.2e-16	0.550, 0.420	< 2.2e-16, < 2.2e-16	0.549, 0.422	< 2.2e-16, < 2.2e-16	0.549, 0.422	< 2.2e-16, < 2.2e-16	0.543, 0.417	< 2.2e-16, < 2.2e-16	4.1	596.6	6151774	5672.46	0.7	0.0722791	10.5175
Acidobacteriota; Acidobacteriae	0.609, 0.437	0.0026, 0.005	0.518, 0.380	0.01347, 0.0158	0.636, 0.455	0.0015, 0.0038	0.543, 0.442	0.055, 0.037	0.543, 0.442	0.05532, 0.03734	7.2	383.1	5518821	4405.08	1.89	0.163448	8.69761
Actinobacteriota; Actinomycetia	0.662, 0.500	< 2.2e-16, < 2.2e-16	0.659, 0.496	< 2.2e-16, < 2.2e-16	0.663, 0.502	< 2.2e-16, < 2.2e-16	0.671, 0.507	< 2.2e-16, < 2.2e-16	0.666, 0.503	< 2.2e-16, < 2.2e-16	3.14	611.8	6290937	5824.78	0.51	0.0539076	10.5018
Actinobacteriota; Coriobacteriia	0.841, 0.664	2.647e-16, 5.111e-13	0.726, 0.543	1.628e-10, 3.502e-09	0.819, 0.654	7.051e-15, 1.093e-12	0.718, 0.572	1.8e-07, 2.959e-07	0.707, 0.555	3.411e-07, 6.561e-07	31.2	194.1	248951	2075.1	16.1	1.50354	9.35571
Aquificota	0.433, 0.373	0.2443, 0.2207	0.391, 0.340	0.2976, 0.2683	0.173, 0.149	0.6559, 0.6242	0.489, 0.430	0.3262, 0.2752	0.488, 0.430	0.3262, 0.2752	1.55	80.2	1687570	1730.33	1.9	0.0895781	4.63623
Bacteroidota	0.592, 0.423	< 2.2e-16, < 2.2e-16	0.538, 0.381	< 2.2e-16, < 2.2e-16	0.552, 0.397	< 2.2e-16, < 2.2e-16	0.545, 0.390	< 2.2e-16, < 2.2e-16	0.536, 0.384	< 2.2e-16, < 2.2e-16	11.5	243.7	4511783	3784.26	4.7	0.30389	6.43861
Bacteroidota; Bacteroidia	0.580, 0.414	< 2.2e-16, < 2.2e-16	0.525, 0.371	< 2.2e-16, < 2.2e-16	0.534, 0.383	< 2.2e-16, < 2.2e-16	0.522, 0.373	< 2.2e-16, < 2.2e-16	0.512, 0.366	< 2.2e-16, < 2.2e-16	11.8	246	4548024	3819.61	4.8	0.308932	6.45053
Bacteroidota; Chlorobia	0.461, 0.349	0.1125, 0.1474	0.461, 0.349	0.1125, 0.1474	0.027, 0.018	0.9301, 0.9394	0.139, 0.073	0.6845, 0.7815	-0.011, -0.024	0.9752, 0.9263	1.4	87.2	2547849	2357.91	1.6	0.0593746	3.6995
Bacteroidota; Rhodothermia	0.417, 0.317	0.06014, 0.05661	0.391, 0.293	0.07926, 0.07511	0.420, 0.304	0.05817, 0.0656	0.178, 0.124	0.5104, 0.5208	0.196, 0.142	0.468, 0.463	3.6	189	3783595	3102.44	1.9	0.116038	6.09198
Campylobacteria	0.202, 0.160	0.2006, 0.2058	0.197, 0.157	0.2111, 0.2169	0.175, 0.147	0.2671, 0.2467	0.228, 0.203	0.3327, 0.2734	0.245, 0.218	0.2974, 0.2394	1.4	199	2461984	2257.7	0.7	0.06201	8.81322
Chloroflexota	0.419, 0.295	0.02131, 0.03047	0.401, 0.283	0.02811, 0.03815	0.373, 0.277	0.04255, 0.04175	0.218, 0.206	0.3566, 0.2303	0.230, 0.218	0.3294, 0.2054	3.4	437.9	5444410	4052.8	0.8	0.0838926	10.8057
Cyanobacteria	0.588, 0.463	6.84e-11, 6.997e-10	0.583, 0.457	1.064e-10, 1.002e-09	0.609, 0.480	8.994e-12, 1.361e-10	0.576, 0.455	1.485e-08, 5.96e-08	0.572, 0.450	1.985e-08, 8.467e-08	2.17476	377.418	6524183	5673.39	0.576221	0.0383326	6.65242
Deinococcota	0.064, 0.059	0.621, 0.559	0.058, 0.054	0.6571, 0.5966	0.081, 0.065	0.536, 0.523	0.150, 0.115	0.3386, 0.3516	0.150, 0.115	0.3386, 0.3516	1.56452	224.177	3444111	3337.65	0.697892	0.0468748	6.71662
Desulfobacterota	0.311, 0.241	0.003, 0.004	0.297, 0.231	0.005262, 0.005174	0.421, 0.322	5.062e-05, 9.749e-05	0.258, 0.191	0.06712, 0.08067	0.279, 0.208	0.04729, 0.05803	2.17241	367.058	4164209	3543.18	0.591846	0.0613126	10.3596
Firmicutes	0.359, 0.265	< 2.2e-16, < 2.2e-16	0.343, 0.253	< 2.2e-16, < 2.2e-16	0.291, 0.212	< 2.2e-16, < 2.2e-16	0.248, 0.180	< 2.2e-16, < 2.2e-16	0.233, 0.168	< 2.2e-16, < 2.2e-16	4.99541	296.827	3523667	3273.99	1.68294	0.152578	9.06621
Firmicutes; Clostridia	0.534, 0.393	< 2.2e-16, < 2.2e-16	0.521, 0.383	< 2.2e-16, < 2.2e-16	0.460, 0.337	< 2.2e-16, < 2.2e-16	0.492, 0.359	< 2.2e-16, < 2.2e-16	0.481, 0.481	< 2.2e-16, < 2.2e-16	4.57256	324.776	3595187	3301.34	1.40791	0.138506	9.83768
Firmicutes; Thermoanaerobacteria	0.122, 0.106	0.5027, 0.4288	0.056, 0.054	0.7606, 0.6862	0.172, 0.117	0.3477, 0.3815	0.153, 0.120	0.4369, 0.4018	0.136, 0.109	0.4899, 0.4492	3.59375	185.219	2637912	2511.64	1.94027	0.143084	7.37441
Firmicutes; Desulfitobacteriia	0.368, 0.301	0.1778, 0.1452	0.365, 0.289	0.1806, 0.1606	0.209, 0.182	0.4553, 0.377	0.122, 0.141	0.7199, 0.5698	0.052, 0.101	0.8798, 0.6847	2.46667	405.4	4280717	4138.45	0.608453	0.0596036	9.79593
Firmicutes; Desulfotomaculia	-0.156, -0.125	0.5231, 0.5024	-0.167, -0.132	0.4955, 0.4773	0.048, 0.066	0.8449, 0.7225	-0.160, -0.121	0.6386, 0.6439	-0.213, -0.170	0.5291, 0.5175	1.78947	235.21	3050641	3068.36	0.760797	0.0583201	7.66567
Firmicutes; Negativicutes	0.505, 0.390	9.443e-06, 2.753e-05	0.500, 0.383	1.202e-05, 3.729e-05	0.483, 0.374	2.577e-05, 5.549e-05	0.470, 0.369	0.0008555, 0.001134	0.478, 0.379	0.0006744, 0.0008189	1.98551	214.333	2947917	2830.83	0.926364	0.0701387	7.5714
Firmicutes; Alicyclobacillia	0.556, 0.433	0.00724, 0.01306	0.556, 0.433	0.00724, 0.01306	0.647, 0.492	0.001125, 0.004715	0.687, 0.535	0.0008099, 0.003418	0.721, 0.564	0.0003333, 0.00206	1.59091	256.364	3455883	3284.1	0.620567	0.0484428	7.80621
Firmicutes; Bacilli	0.324, 0.241	< 2.2e-16, < 2.2e-16	0.309, 0.229	< 2.2e-16, < 2.2e-16	0.263, 0.193	< 2.2e-16, < 2.2e-16	0.200, 0.146	5.879e-10, 2.498e-10	0.184, 0.133	1.271e-08, 7.115e-09	5.4719	298.071	3566581	3319.05	1.83577	0.164863	8.98061
Fusobacteriota	0.359, 0.304	0.1307, 0.1183	0.339, 0.288	0.1553, 0.141	0.359, 0.302	0.1311, 0.1186	0.399, 0.338	0.177, 0.1671	0.399, 0.338	0.177, 0.1671	1.52632	112.947	2352003	2110.69	1.35135	0.0723135	5.3512
Myxococcota	0.520, 0.430	0.001143, 0.0006856	0.517, 0.427	0.001232, 0.0007597	0.390, 0.313	0.01857, 0.01368	0.523, 0.441	0.01248, 0.007385	0.516, 0.432	0.01393, 0.008774	2.61111	814	10004339	7409.86	0.320775	0.0352383	10.9854
Planctomycetota	0.216, 0.189	0.2508, 0.2098	0.208, 0.183	0.2691, 0.227	0.241, 0.203	0.2005, 0.1781	0.791, 0.649	0.001279, 0.006458	0.775, 0.615	0.001855, 0.009874	1.33333	381.267	7462218	6273.39	0.349712	0.0212538	6.07753
Proteobacteria	0.438, 0.318	< 2.2e-16, < 2.2e-16	0.425, 0.308	< 2.2e-16, < 2.2e-16	0.445, 0.324	< 2.2e-16, < 2.2e-16	0.448, 0.326	< 2.2e-16, < 2.2e-16	0.442, 0.321	< 2.2e-16, < 2.2e-16	3.98008	362.533	4509980	4154.73	1.09786	0.0957964	8.72578
Proteobacteria; Alphaproteobacteria	0.307, 0.222	< 2.2e-16, < 2.2e-16	0.293, 0.211	< 2.2e-16, < 2.2e-16	0.284, 0.204	< 2.2e-16, < 2.2e-16	0.332, 0.239	< 2.2e-16, < 2.2e-16	0.327, 0.236	< 2.2e-16, < 2.2e-16	4.09192	354.39	4567688	4317.81	1.15464	0.0947684	8.20763
Proteobacteria; Gammaproteobacteria	0.509, 0.371	< 2.2e-16, < 2.2e-16	0.497, 0.361	< 2.2e-16, < 2.2e-16	0.527, 0.385	< 2.2e-16, < 2.2e-16	0.499, 0.363	< 2.2e-16, < 2.2e-16	0.490, 0.357	< 2.2e-16, < 2.2e-16	3.92483	367.248	4481432	4069.13	1.06871	0.0964538	9.02522
Spirochaetota	0.836, 0.660	< 2.2e-16, < 2.2e-16	0.797, 0.613	< 2.2e-16, < 2.2e-16	0.856, 0.681	< 2.2e-16, < 2.2e-16	0.875, 0.693	< 2.2e-16, < 2.2e-16	0.863, 0.677	< 2.2e-16, < 2.2e-16	9.91473	262.674	3379232	2863.52	3.77453	0.346242	9.17312
Spirochaetota; Leptospirae	0.402, 0.285	0.0007467, 0.0009091	0.198, 0.143	0.1077, 0.09766	0.418, 0.291	0.0004307, 0.0006535	0.097, 0.068	0.6088, 0.6032	-0.057, -0.038	0.7655, 0.7742	15.5522	358.925	4186935	3986.57	4.333	0.390116	9.00337
Spirochaetota; Spirochaetia	0.863, 0.723	< 2.2e-16, 4.349e-12	0.850, 0.710	1.64e-15, 9.972e-12	0.844, 0.685	4.187e-15, 2.738e-11	0.843, 0.691	1.939e-13, 3.735e-10	0.839, 0.684	3.444e-13, 5.486e-10	3.80769	165.442	2419984	2174.41	2.30152	0.175114	7.6086
Thermotogota	0.140, 0.093	0.5253, 0.5822	0.086, 0.055	0.6969, 0.7499	-0.006, -0.006	0.9767, 0.9079	-0.054, -0.043	0.816, 0.8118	-0.075, -0.061	0.7453, 0.7453	1.69565	126.696	2163443	1994.76	1.33837	0.0850052	6.35142
Verrucomicrobiota	0.392, 0.319	0.0389, 0.03561	0.373, 0.306	0.05066, 0.04384	0.277, 0.211	0.1531, 0.1635	0.251, 0.204	0.3674, 0.3392	0.251, 0.204	0.3674, 0.3392	1.78571	249.5	4682532	3640	0.715717	0.0490581	6.8544
Archaea
Across phyla	0.357, 0.258	1.927e-12, 5.296e-12	0.332, 0.241	6.44e-11, 1.297e-10	0.348, 0.254	7.363e-12, 1.039e-11	0.355, 0.263	1.027e-09, 9.096e-10	0.353, 0.262	1.236e-09, 1.053e-09	3.77112	171.338	3088991	2829.57	2.20098	0.133275	6.05527
Halobacteriota	0.294, 0.218	1.703e-06, 1.139e-06	0.263, 0.196	2.045e-05, 1.278e-05	0.256, 0.193	3.456e-05, 1.629e-05	0.232, 0.175	0.001085, 0.0006309	0.223, 0.169	0.00167, 0.0009594	4.10156	215.246	3565277	3197.04	1.90552	0.128292	6.73267
Halobacteriota; Halobacteria	0.423, 0.315	9.01e-10, 1.483e-09	0.392, 0.291	1.702e-08, 2.261e-08	0.369, 0.272	1.264e-07, 1.642e-07	0.414, 0.305	3.716e-07, 5.749e-07	0.401, 0.295	8.924e-07, 1.396e-06	3.88601	238.637	3807877	3468.21	1.62842	0.112046	6.8807
Halobacteriota; Methanomicrobia	0.349, 0.264	0.1029, 0.09158	0.302, 0.217	0.1618, 0.1639	0.405, 0.326	0.05548, 0.03679	0.316, 0.270	0.163, 0.09898	0.349, 0.290	0.1207, 0.07639	5.6087	149.478	2578041	2388.33	3.75218	0.234837	6.25868
Halobacteriota; Methanosarcinia	0.793, 0.634	4.944e-07, 7.999e-06	0.773, 0.615	1.443e-06, 1.406e-05	0.632, 0.483	0.0003088, 0.0006334	0.629, 0.479	0.0009962, 0.001902	0.610, 0.451	0.001536, 0.003416	3.64286	146.393	3251425	2762.25	2.48841	0.13188	5.29977
Methanobacteriota	0.301, 0.252	0.05271, 0.03196	0.253, 0.208	0.1054, 0.07772	0.076, 0.063	0.6315, 0.5902	0.174, 0.148	0.2822, 0.2174	0.170, 0.145	0.2952, 0.2266	2.88095	83.1667	2039646	2038.38	3.46407	0.141336	4.08005
Methanobacteriota; Thermococci	0.379, 0.307	0.03873, 0.03311	0.267, 0.215	0.1531, 0.1373	0.195, 0.153	0.3009, 0.2794	0.197, 0.163	0.3066, 0.2607	0.190, 0.157	0.3227, 0.2781	3.5	75.8667	1952812	2010.59	4.61336	0.174079	3.77336
Thermoproteota	0.306, 0.230	0.01755, 0.01572	0.249, 0.184	0.05492, 0.05393	0.453, 0.337	0.0002776, 0.0003798	0.569, 0.443	0.0003648, 0.0004352	0.595, 0.461	0.0001617, 0.0002498	3.31667	62.4167	1983805	1957.09	5.31375	0.16947	3.18927
Thermoproteota; Thermoproteia	0.392, 0.292	0.00439, 0.004873	0.331, 0.242	0.01778, 0.01997	0.488, 0.360	0.0004932, 0.0004932	0.689, 0.526	1.319e-05, 6.56e-05	0.697, 0.532	9.219e-06, 5.329e-05	3.35294	56.6275	2016028	1941.12	5.92105	0.172732	2.91725
